# Supplementary material for: Binary and ternary cocrystals of sulfa drug acetazolamide with pyridine carboxamides and cyclic amides
Source: IUCrJ. 2016 Feb 25;3(Pt 2):152–60. doi: 10.1107/S2052252516000543 (PMC4775163; doi:10.1107/S2052252516000543)
Supplement: Supplementary file 1 [file m-03-00152-sup1.cif]

data_global
_journal_date_recd_electronic      2015-11-18
_journal_date_to_coeditor         ?
_journal_date_from_coeditor       ?
_journal_date_accepted     2016-01-11
_journal_date_printers_first      ?
_journal_date_printers_final      ?
_journal_date_proofs_out          ?
_journal_date_proofs_in           ?
_journal_coeditor_name            ?
_journal_coeditor_code      ED5007
_journal_coeditor_notes
; ?
;
_journal_paper_category      FA
_journal_techeditor_code      M160054
_iucr_compatibility_tag          ACTA95
_journal_techeditor_notes  
;
;
_journal_coden_ASTM               ?
_journal_name_full                ?
_journal_year                     ?
_journal_volume                   ?
_journal_issue                    ?
_journal_page_first               ?
_journal_page_last                ?
_journal_suppl_publ_number        ?
_journal_suppl_publ_pages         ?

 
data_ACZ2HP11 
_database_code_depnum_ccdc_archive 'CCDC 1436985'
 
_audit_creation_method            SHELXL-97 
_chemical_name_systematic 
; 
 ? 
; 
_chemical_name_common             'ACETAZOLAMIDE;2 PYRIDONE'  
_chemical_melting_point           453
_chemical_formula_moiety          'C4H6N4O3S2,C5H5NO'  
_chemical_formula_sum 
 'C9 H11 N5 O4 S2' 
_chemical_formula_weight          317.35 
 
loop_ 
 _atom_type_symbol 
 _atom_type_description 
 _atom_type_scat_dispersion_real 
 _atom_type_scat_dispersion_imag 
 _atom_type_scat_source 
 'C'  'C'   0.0033   0.0016 
 'International Tables Vol C Tables 4.2.6.8 and 6.1.1.4' 
 'H'  'H'   0.0000   0.0000 
 'International Tables Vol C Tables 4.2.6.8 and 6.1.1.4' 
 'N'  'N'   0.0061   0.0033 
 'International Tables Vol C Tables 4.2.6.8 and 6.1.1.4' 
 'O'  'O'   0.0106   0.0060 
 'International Tables Vol C Tables 4.2.6.8 and 6.1.1.4' 
 'S'  'S'   0.1246   0.1234 
 'International Tables Vol C Tables 4.2.6.8 and 6.1.1.4' 
 
_symmetry_cell_setting            'Monoclinic' 
_symmetry_space_group_name_H-M    'P2(1)/n' 
 
loop_ 
 _symmetry_equiv_pos_as_xyz 
 'x, y, z' 
 '-x+1/2, y+1/2, -z+1/2' 
 '-x, -y, -z' 
 'x-1/2, -y-1/2, z-1/2' 
 
_cell_length_a                    4.9138(4) 
_cell_length_b                    33.192(3) 
_cell_length_c                    8.3659(7) 
_cell_angle_alpha                 90.00 
_cell_angle_beta                  99.5200(10) 
_cell_angle_gamma                 90.00 
_cell_volume                      1345.7(2) 
_cell_formula_units_Z             4 
_cell_measurement_temperature     298(2) 
_cell_measurement_reflns_used     6192 
_cell_measurement_theta_min       2.45 
_cell_measurement_theta_max       25.94 
 
_exptl_crystal_description        needle 
_exptl_crystal_colour             COLORLES 
_exptl_crystal_size_max           0.21
_exptl_crystal_size_mid           0.19 
_exptl_crystal_size_min           0.18 
_exptl_crystal_density_meas       ? 
_exptl_crystal_density_diffrn     1.566 
_exptl_crystal_density_method     'not measured' 
_exptl_crystal_F_000              656 
_exptl_absorpt_coefficient_mu     0.417 
_exptl_absorpt_correction_type    'none'  
_exptl_absorpt_correction_T_min   ? 
_exptl_absorpt_correction_T_max   ? 
_exptl_absorpt_process_details    ? 
 
_exptl_special_details 
; 
 ? 
; 
 
_diffrn_ambient_temperature       298(2) 
_diffrn_radiation_wavelength      0.71073 
_diffrn_radiation_type            MoK\a 
_diffrn_radiation_source          'fine-focus sealed tube' 
_diffrn_radiation_monochromator   graphite 
_diffrn_measurement_device_type   'CCD area detector'  
_diffrn_measurement_method        'phi and omega scans' 
_diffrn_detector_area_resol_mean  ? 
_diffrn_standards_number          ? 
_diffrn_standards_interval_count  ? 
_diffrn_standards_interval_time   ? 
_diffrn_standards_decay_%         ? 
_diffrn_reflns_number             13846 
_diffrn_reflns_av_R_equivalents   0.0379 
_diffrn_reflns_av_sigmaI/netI     0.0285 
_diffrn_reflns_limit_h_min        -6 
_diffrn_reflns_limit_h_max        6 
_diffrn_reflns_limit_k_min        -40 
_diffrn_reflns_limit_k_max        40 
_diffrn_reflns_limit_l_min        -10 
_diffrn_reflns_limit_l_max        10 
_diffrn_reflns_theta_min          1.23 
_diffrn_reflns_theta_max          26.02 
_reflns_number_total              2640 
_reflns_number_gt                 2176 
_reflns_threshold_expression      >2sigma(I) 
 
_computing_data_collection        ? 
_computing_cell_refinement        ? 
_computing_data_reduction         ? 
_computing_structure_solution     'SHELXS-97 (Sheldrick, 1990)' 
_computing_structure_refinement   'SHELXL-97 (Sheldrick, 1997)' 
_computing_molecular_graphics     ? 
_computing_publication_material   ? 
 
_refine_special_details 
; 
 Refinement of F^2^ against ALL reflections.  The weighted R-factor wR and 
 goodness of fit S are based on F^2^, conventional R-factors R are based 
 on F, with F set to zero for negative F^2^. The threshold expression of 
 F^2^ > 2sigma(F^2^) is used only for calculating R-factors(gt) etc. and is 
 not relevant to the choice of reflections for refinement.  R-factors based 
 on F^2^ are statistically about twice as large as those based on F, and R- 
 factors based on ALL data will be even larger. 
; 
 
_refine_ls_structure_factor_coef  Fsqd  
_refine_ls_matrix_type            full 
_refine_ls_weighting_scheme       calc  
_refine_ls_weighting_details 
 'calc w=1/[\s^2^(Fo^2^)+(0.0591P)^2^+0.2415P] where P=(Fo^2^+2Fc^2^)/3' 
_atom_sites_solution_primary      direct 
_atom_sites_solution_secondary    difmap 
_atom_sites_solution_hydrogens    geom 
_refine_ls_hydrogen_treatment     mixed 
_refine_ls_extinction_method      none 
_refine_ls_extinction_coef        ? 
_refine_ls_number_reflns          2640 
_refine_ls_number_parameters      198 
_refine_ls_number_restraints      1 
_refine_ls_R_factor_all           0.0483 
_refine_ls_R_factor_gt            0.0381 
_refine_ls_wR_factor_ref          0.1011 
_refine_ls_wR_factor_gt           0.0970 
_refine_ls_goodness_of_fit_ref    1.047 
_refine_ls_restrained_S_all       1.048 
_refine_ls_shift/su_max           0.000 
_refine_ls_shift/su_mean          0.000 
 
loop_ 
 _atom_site_label 
 _atom_site_type_symbol 
 _atom_site_fract_x 
 _atom_site_fract_y 
 _atom_site_fract_z 
 _atom_site_U_iso_or_equiv 
 _atom_site_adp_type 
 _atom_site_occupancy 
 _atom_site_symmetry_multiplicity 
 _atom_site_calc_flag 
 _atom_site_refinement_flags 
 _atom_site_disorder_assembly 
 _atom_site_disorder_group 
S1 S -0.15925(10) 0.228595(15) 0.67680(6) 0.03577(16) Uani 1 1 d . . . 
S2 S -0.07309(10) 0.137123(16) 0.65477(6) 0.04162(17) Uani 1 1 d . . . 
N1 N 0.2548(3) 0.18467(5) 0.8351(2) 0.0383(4) Uani 1 1 d . . . 
N3 N 0.3114(4) 0.08084(5) 0.7764(2) 0.0448(4) Uani 1 1 d . . . 
N4 N -0.2949(4) 0.24391(6) 0.8236(2) 0.0385(4) Uani 1 1 d . . . 
C1 C 0.0263(4) 0.18371(6) 0.7336(2) 0.0339(4) Uani 1 1 d . . . 
O2 O -0.3746(3) 0.21585(5) 0.55101(18) 0.0548(4) Uani 1 1 d . . . 
C2 C 0.2258(4) 0.11980(6) 0.7721(2) 0.0367(4) Uani 1 1 d . . . 
N2 N 0.3729(3) 0.14739(5) 0.8588(2) 0.0402(4) Uani 1 1 d . . . 
O3 O 0.0387(3) 0.25754(5) 0.64635(19) 0.0518(4) Uani 1 1 d . . . 
O1 O -0.0546(4) 0.05834(5) 0.6013(2) 0.0689(5) Uani 1 1 d . . . 
O4 O -0.2082(3) 0.06497(5) -0.0152(2) 0.0612(5) Uani 1 1 d . . . 
C5 C -0.0597(4) 0.08755(7) 0.0815(3) 0.0478(5) Uani 1 1 d . . . 
N5 N -0.1277(4) 0.12714(6) 0.0950(2) 0.0467(5) Uani 1 1 d D . . 
C4 C 0.2896(7) 0.01022(8) 0.7138(4) 0.0812(9) Uani 1 1 d . . . 
H4A H 0.2667 0.0000 0.8180 0.122 Uiso 1 1 calc R . . 
H4B H 0.4827 0.0120 0.7079 0.122 Uiso 1 1 calc R . . 
H4C H 0.2011 -0.0076 0.6306 0.122 Uiso 1 1 calc R . . 
C6 C 0.1882(5) 0.07568(8) 0.1854(3) 0.0597(7) Uani 1 1 d . . . 
H6 H 0.2478 0.0491 0.1834 0.072 Uiso 1 1 calc R . . 
C3 C 0.1627(5) 0.05098(7) 0.6901(3) 0.0538(6) Uani 1 1 d . . . 
C8 C 0.2571(6) 0.14215(9) 0.2911(3) 0.0648(7) Uani 1 1 d . . . 
H8 H 0.3630 0.1604 0.3591 0.078 Uiso 1 1 calc R . . 
C9 C 0.0223(5) 0.15392(8) 0.1954(3) 0.0565(6) Uani 1 1 d . . . 
H9 H -0.0367 0.1805 0.1983 0.068 Uiso 1 1 calc R . . 
C7 C 0.3371(5) 0.10210(9) 0.2859(3) 0.0648(7) Uani 1 1 d . . . 
H7 H 0.4962 0.0934 0.3531 0.078 Uiso 1 1 calc R . . 
H4D H -0.186(5) 0.2539(6) 0.899(3) 0.038(6) Uiso 1 1 d . . . 
H4E H -0.432(5) 0.2307(7) 0.842(3) 0.049(7) Uiso 1 1 d . . . 
H3A H 0.470(6) 0.0766(8) 0.845(3) 0.061(7) Uiso 1 1 d . . . 
H5A H -0.274(4) 0.1352(7) 0.034(3) 0.056(7) Uiso 1 1 d D . . 
 
loop_ 
 _atom_site_aniso_label 
 _atom_site_aniso_U_11 
 _atom_site_aniso_U_22 
 _atom_site_aniso_U_33 
 _atom_site_aniso_U_23 
 _atom_site_aniso_U_13 
 _atom_site_aniso_U_12 
S1 0.0334(3) 0.0423(3) 0.0300(3) 0.0022(2) 0.00046(19) 0.0064(2) 
S2 0.0339(3) 0.0442(3) 0.0426(3) -0.0087(2) -0.0061(2) 0.0019(2) 
N1 0.0317(8) 0.0365(9) 0.0435(10) 0.0006(7) -0.0031(7) 0.0013(7) 
N3 0.0363(10) 0.0374(10) 0.0568(11) -0.0055(8) -0.0042(9) 0.0015(8) 
N4 0.0299(9) 0.0454(10) 0.0398(10) -0.0078(8) 0.0046(8) -0.0050(8) 
C1 0.0298(10) 0.0383(11) 0.0328(10) -0.0007(8) 0.0028(8) 0.0017(8) 
O2 0.0542(10) 0.0625(10) 0.0398(8) -0.0094(7) -0.0152(7) 0.0179(8) 
C2 0.0301(10) 0.0390(11) 0.0401(11) -0.0019(9) 0.0030(8) 0.0003(8) 
N2 0.0308(9) 0.0350(9) 0.0512(10) -0.0012(7) -0.0040(7) 0.0011(7) 
O3 0.0510(9) 0.0525(10) 0.0552(9) 0.0173(7) 0.0187(7) 0.0040(7) 
O1 0.0629(11) 0.0560(11) 0.0777(12) -0.0198(9) -0.0180(9) 0.0010(9) 
O4 0.0505(9) 0.0490(9) 0.0770(12) -0.0027(8) -0.0104(9) 0.0052(8) 
C5 0.0386(12) 0.0516(14) 0.0517(13) 0.0047(10) 0.0034(10) 0.0007(10) 
N5 0.0366(10) 0.0481(11) 0.0525(11) 0.0055(9) -0.0008(9) 0.0022(8) 
C4 0.084(2) 0.0406(14) 0.108(2) -0.0138(15) -0.0140(18) 0.0017(13) 
C6 0.0455(13) 0.0599(16) 0.0703(16) 0.0125(13) -0.0007(12) 0.0113(12) 
C3 0.0535(14) 0.0426(13) 0.0624(15) -0.0095(11) 0.0014(12) -0.0022(11) 
C8 0.0540(15) 0.0794(19) 0.0569(15) -0.0052(13) -0.0032(12) -0.0074(14) 
C9 0.0548(15) 0.0549(15) 0.0582(14) -0.0029(12) 0.0049(12) -0.0046(12) 
C7 0.0461(14) 0.085(2) 0.0580(16) 0.0100(14) -0.0086(12) 0.0007(13) 
 
_geom_special_details 
; 
 All esds (except the esd in the dihedral angle between two l.s. planes) 
 are estimated using the full covariance matrix.  The cell esds are taken 
 into account individually in the estimation of esds in distances, angles 
 and torsion angles; correlations between esds in cell parameters are only 
 used when they are defined by crystal symmetry.  An approximate (isotropic) 
 treatment of cell esds is used for estimating esds involving l.s. planes. 
; 
 
loop_ 
 _geom_bond_atom_site_label_1 
 _geom_bond_atom_site_label_2 
 _geom_bond_distance 
 _geom_bond_site_symmetry_2 
 _geom_bond_publ_flag 
S1 O3 1.4199(16) . ? 
S1 O2 1.4274(15) . ? 
S1 N4 1.5753(18) . ? 
S1 C1 1.7701(19) . ? 
S2 C1 1.7197(19) . ? 
S2 C2 1.725(2) . ? 
N1 C1 1.291(2) . ? 
N1 N2 1.367(2) . ? 
N3 C2 1.359(3) . ? 
N3 C3 1.365(3) . ? 
N3 H3A 0.90(3) . ? 
N4 H4D 0.83(2) . ? 
N4 H4E 0.84(3) . ? 
C2 N2 1.309(2) . ? 
O1 C3 1.221(3) . ? 
O4 C5 1.246(3) . ? 
C5 N5 1.365(3) . ? 
C5 C6 1.430(3) . ? 
N5 C9 1.354(3) . ? 
N5 H5A 0.853(16) . ? 
C4 C3 1.489(3) . ? 
C4 H4A 0.9600 . ? 
C4 H4B 0.9600 . ? 
C4 H4C 0.9600 . ? 
C6 C7 1.345(4) . ? 
C6 H6 0.9300 . ? 
C8 C9 1.349(4) . ? 
C8 C7 1.389(4) . ? 
C8 H8 0.9300 . ? 
C9 H9 0.9300 . ? 
C7 H7 0.9300 . ? 
 
loop_ 
 _geom_angle_atom_site_label_1 
 _geom_angle_atom_site_label_2 
 _geom_angle_atom_site_label_3 
 _geom_angle 
 _geom_angle_site_symmetry_1 
 _geom_angle_site_symmetry_3 
 _geom_angle_publ_flag 
O3 S1 O2 120.96(10) . . ? 
O3 S1 N4 108.20(10) . . ? 
O2 S1 N4 108.22(10) . . ? 
O3 S1 C1 106.26(9) . . ? 
O2 S1 C1 103.56(9) . . ? 
N4 S1 C1 109.15(9) . . ? 
C1 S2 C2 85.44(9) . . ? 
C1 N1 N2 112.04(16) . . ? 
C2 N3 C3 122.72(19) . . ? 
C2 N3 H3A 113.5(17) . . ? 
C3 N3 H3A 123.7(17) . . ? 
S1 N4 H4D 115.1(15) . . ? 
S1 N4 H4E 115.2(16) . . ? 
H4D N4 H4E 121(2) . . ? 
N1 C1 S2 115.80(14) . . ? 
N1 C1 S1 120.59(15) . . ? 
S2 C1 S1 123.57(11) . . ? 
N2 C2 N3 120.73(18) . . ? 
N2 C2 S2 114.98(15) . . ? 
N3 C2 S2 124.29(15) . . ? 
C2 N2 N1 111.74(16) . . ? 
O4 C5 N5 120.5(2) . . ? 
O4 C5 C6 125.3(2) . . ? 
N5 C5 C6 114.2(2) . . ? 
C9 N5 C5 124.6(2) . . ? 
C9 N5 H5A 118.8(17) . . ? 
C5 N5 H5A 116.6(17) . . ? 
C3 C4 H4A 109.5 . . ? 
C3 C4 H4B 109.5 . . ? 
H4A C4 H4B 109.5 . . ? 
C3 C4 H4C 109.5 . . ? 
H4A C4 H4C 109.5 . . ? 
H4B C4 H4C 109.5 . . ? 
C7 C6 C5 121.4(2) . . ? 
C7 C6 H6 119.3 . . ? 
C5 C6 H6 119.3 . . ? 
O1 C3 N3 121.0(2) . . ? 
O1 C3 C4 124.6(2) . . ? 
N3 C3 C4 114.4(2) . . ? 
C9 C8 C7 118.5(2) . . ? 
C9 C8 H8 120.7 . . ? 
C7 C8 H8 120.7 . . ? 
C8 C9 N5 120.2(2) . . ? 
C8 C9 H9 119.9 . . ? 
N5 C9 H9 119.9 . . ? 
C6 C7 C8 121.1(2) . . ? 
C6 C7 H7 119.5 . . ? 
C8 C7 H7 119.5 . . ? 
 
_diffrn_measured_fraction_theta_max    1.000 
_diffrn_reflns_theta_full              26.02 
_diffrn_measured_fraction_theta_full   1.000 
_refine_diff_density_max    0.351 
_refine_diff_density_min   -0.220 
_refine_diff_density_rms    0.053 
 
data_ACZ2HP12
_database_code_depnum_ccdc_archive 'CCDC 1436984'
 
_audit_creation_method            SHELXL-97 
_chemical_name_systematic 
; 
 ? 
; 
_chemical_name_common             'ACETAZOLAMIDE;2 PYRIDONE' 
_chemical_melting_point           433 
_chemical_formula_moiety          'C4H6N4O3S2,2(C5H5NO)'  
_chemical_formula_sum 
 'C14 H16 N6 O5 S2' 
_chemical_formula_weight          412.45 
 
loop_ 
 _atom_type_symbol 
 _atom_type_description 
 _atom_type_scat_dispersion_real 
 _atom_type_scat_dispersion_imag 
 _atom_type_scat_source 
 'C'  'C'   0.0181   0.0091 
 'International Tables Vol C Tables 4.2.6.8 and 6.1.1.4' 
 'H'  'H'   0.0000   0.0000 
 'International Tables Vol C Tables 4.2.6.8 and 6.1.1.4' 
 'N'  'N'   0.0311   0.0180 
 'International Tables Vol C Tables 4.2.6.8 and 6.1.1.4' 
 'O'  'O'   0.0492   0.0322 
 'International Tables Vol C Tables 4.2.6.8 and 6.1.1.4' 
 'S'  'S'   0.3331   0.5567 
 'International Tables Vol C Tables 4.2.6.8 and 6.1.1.4' 
 
_symmetry_cell_setting            triclinic  
_symmetry_space_group_name_H-M    'P -1' 
 
loop_ 
 _symmetry_equiv_pos_as_xyz 
 'x, y, z' 
 '-x, -y, -z' 
 
_cell_length_a                    6.8501(3) 
_cell_length_b                    11.3563(6) 
_cell_length_c                    12.3387(8) 
_cell_angle_alpha                 82.288(5) 
_cell_angle_beta                  81.856(4) 
_cell_angle_gamma                 75.804(4) 
_cell_volume                      916.20(8) 
_cell_formula_units_Z             2 
_cell_measurement_temperature     298(2) 
_cell_measurement_reflns_used     3198 
_cell_measurement_theta_min       5.1430 
_cell_measurement_theta_max       71.8840  
 
_exptl_crystal_description        block  
_exptl_crystal_colour             colorles 
_exptl_crystal_size_max           0.23 
_exptl_crystal_size_mid           0.22 
_exptl_crystal_size_min           0.22  
_exptl_crystal_density_meas       ? 
_exptl_crystal_density_diffrn     1.495 
_exptl_crystal_density_method     'not measured' 
_exptl_crystal_F_000              428 
_exptl_absorpt_coefficient_mu     3.005 
_exptl_absorpt_correction_type    'multi-scan'  
_exptl_absorpt_correction_T_min   0.13683 
_exptl_absorpt_correction_T_max   1.000 
_exptl_absorpt_process_details    ? 
 
_exptl_special_details 
; 
 ? 
; 
 
_diffrn_ambient_temperature       298(2) 
_diffrn_radiation_wavelength      1.54184 
_diffrn_radiation_type            CuK\a 
_diffrn_radiation_source          'fine-focus sealed tube' 
_diffrn_radiation_monochromator   graphite 
_diffrn_measurement_device_type   'Xcalibur, Eos, Gemini'  
_diffrn_measurement_method        '\w scans' 
_diffrn_detector_area_resol_mean  ? 
_diffrn_standards_number          ? 
_diffrn_standards_interval_count  ? 
_diffrn_standards_interval_time   ? 
_diffrn_standards_decay_%         ? 
_diffrn_reflns_number             5007 
_diffrn_reflns_av_R_equivalents   0.0319 
_diffrn_reflns_av_sigmaI/netI     0.0309 
_diffrn_reflns_limit_h_min        -6 
_diffrn_reflns_limit_h_max        8 
_diffrn_reflns_limit_k_min        -12 
_diffrn_reflns_limit_k_max        13 
_diffrn_reflns_limit_l_min        -13 
_diffrn_reflns_limit_l_max        14 
_diffrn_reflns_theta_min          3.64 
_diffrn_reflns_theta_max          67.07 
_reflns_number_total              3268 
_reflns_number_gt                 3035 
_reflns_threshold_expression      >2sigma(I) 
 
_computing_data_collection        ? 
_computing_cell_refinement        ? 
_computing_data_reduction         ? 
_computing_structure_solution     'SHELXS-97 (Sheldrick, 1990)' 
_computing_structure_refinement   'SHELXL-97 (Sheldrick, 1997)' 
_computing_molecular_graphics     ? 
_computing_publication_material   ? 
 
_refine_special_details 
; 
 Refinement of F^2^ against ALL reflections.  The weighted R-factor wR and 
 goodness of fit S are based on F^2^, conventional R-factors R are based 
 on F, with F set to zero for negative F^2^. The threshold expression of 
 F^2^ > 2sigma(F^2^) is used only for calculating R-factors(gt) etc. and is 
 not relevant to the choice of reflections for refinement.  R-factors based 
 on F^2^ are statistically about twice as large as those based on F, and R- 
 factors based on ALL data will be even larger. 
; 
 
_refine_ls_structure_factor_coef  Fsqd  
_refine_ls_matrix_type            full 
_refine_ls_weighting_scheme       calc  
_refine_ls_weighting_details 
 'calc w=1/[\s^2^(Fo^2^)+(0.1265P)^2^+0.4073P] where P=(Fo^2^+2Fc^2^)/3' 
_atom_sites_solution_primary      direct 
_atom_sites_solution_secondary    difmap 
_atom_sites_solution_hydrogens    geom 
_refine_ls_hydrogen_treatment     mixed 
_refine_ls_extinction_method      none 
_refine_ls_extinction_coef        ? 
_refine_ls_number_reflns          3268 
_refine_ls_number_parameters      265 
_refine_ls_number_restraints      0 
_refine_ls_R_factor_all           0.0668 
_refine_ls_R_factor_gt            0.0647 
_refine_ls_wR_factor_ref          0.1707 
_refine_ls_wR_factor_gt           0.1674 
_refine_ls_goodness_of_fit_ref    1.032 
_refine_ls_restrained_S_all       1.032 
_refine_ls_shift/su_max           0.001 
_refine_ls_shift/su_mean          0.000 
 
loop_ 
 _atom_site_label 
 _atom_site_type_symbol 
 _atom_site_fract_x 
 _atom_site_fract_y 
 _atom_site_fract_z 
 _atom_site_U_iso_or_equiv 
 _atom_site_adp_type 
 _atom_site_occupancy 
 _atom_site_symmetry_multiplicity 
 _atom_site_calc_flag 
 _atom_site_refinement_flags 
 _atom_site_disorder_assembly 
 _atom_site_disorder_group 
S1 S 0.24089(9) 0.05772(5) 0.95947(5) 0.0335(2) Uani 1 1 d . . . 
S2 S 0.30061(10) 0.06609(5) 0.70910(5) 0.0379(2) Uani 1 1 d . . . 
O1 O 0.1813(3) 0.01581(17) 1.18019(17) 0.0462(5) Uani 1 1 d . . . 
O4 O 0.0236(3) 0.64656(18) 0.43750(17) 0.0493(5) Uani 1 1 d . . . 
O5 O 0.1665(4) 0.43570(19) 0.17745(18) 0.0543(6) Uani 1 1 d . . . 
N6 N 0.2348(3) 0.5258(2) 0.00544(18) 0.0368(5) Uani 1 1 d . . . 
N3 N 0.2022(3) 0.2086(2) 1.12119(19) 0.0360(5) Uani 1 1 d . . . 
N1 N 0.2786(3) 0.2507(2) 0.83158(19) 0.0383(5) Uani 1 1 d . . . 
N2 N 0.2504(3) 0.28428(19) 0.93644(19) 0.0376(5) Uani 1 1 d . . . 
O2 O 0.3320(4) -0.06083(18) 0.74606(18) 0.0517(5) Uani 1 1 d . . . 
C11 C 0.2201(4) 0.6368(2) 0.1559(2) 0.0398(6) Uani 1 1 d . . . 
H11 H 0.2011 0.6435 0.2312 0.048 Uiso 1 1 calc R . . 
N5 N 0.1912(4) 0.5326(2) 0.57629(18) 0.0393(5) Uani 1 1 d . . . 
C5 C 0.1597(4) 0.6322(2) 0.4996(2) 0.0363(6) Uani 1 1 d . . . 
N4 N 0.0888(4) 0.1104(2) 0.6619(2) 0.0445(6) Uani 1 1 d . . . 
O3 O 0.4477(3) 0.1111(2) 0.63316(19) 0.0592(6) Uani 1 1 d . . . 
C10 C 0.2042(4) 0.5270(2) 0.1168(2) 0.0360(5) Uani 1 1 d . . . 
C3 C 0.1763(4) 0.1184(2) 1.2020(2) 0.0376(6) Uani 1 1 d . . . 
C2 C 0.2298(3) 0.1931(2) 1.0117(2) 0.0311(5) Uani 1 1 d . . . 
C6 C 0.2904(4) 0.7128(3) 0.4969(3) 0.0450(6) Uani 1 1 d . . . 
H6 H 0.2762 0.7825 0.4470 0.054 Uiso 1 1 calc R . . 
C1 C 0.2781(4) 0.1371(2) 0.8312(2) 0.0325(5) Uani 1 1 d . . . 
C13 C 0.2904(4) 0.7245(2) -0.0287(3) 0.0428(6) Uani 1 1 d . . . 
H13 H 0.3188 0.7897 -0.0775 0.051 Uiso 1 1 calc R . . 
C14 C 0.2752(4) 0.6207(3) -0.0661(2) 0.0418(6) Uani 1 1 d . . . 
H14 H 0.2925 0.6144 -0.1414 0.050 Uiso 1 1 calc R . . 
C8 C 0.4615(5) 0.5844(3) 0.6420(2) 0.0499(7) Uani 1 1 d . . . 
H8 H 0.5612 0.5681 0.6894 0.060 Uiso 1 1 calc R . . 
C12 C 0.2625(4) 0.7313(2) 0.0845(3) 0.0415(6) Uani 1 1 d . . . 
H12 H 0.2732 0.8017 0.1116 0.050 Uiso 1 1 calc R . . 
C7 C 0.4350(5) 0.6892(3) 0.5661(3) 0.0489(7) Uani 1 1 d . . . 
H7 H 0.5183 0.7433 0.5633 0.059 Uiso 1 1 calc R . . 
C4 C 0.1405(5) 0.1532(3) 1.3167(3) 0.0536(8) Uani 1 1 d . . . 
H4C H 0.0082 0.1445 1.3493 0.080 Uiso 1 1 calc R . . 
H4D H 0.1489 0.2365 1.3154 0.080 Uiso 1 1 calc R . . 
H4E H 0.2412 0.1010 1.3593 0.080 Uiso 1 1 calc R . . 
C9 C 0.3372(5) 0.5079(3) 0.6441(2) 0.0483(7) Uani 1 1 d . . . 
H9 H 0.3528 0.4372 0.6929 0.058 Uiso 1 1 calc R . . 
H5A H 0.118(5) 0.483(3) 0.580(3) 0.046(9) Uiso 1 1 d . . . 
H4A H 0.058(5) 0.183(4) 0.638(3) 0.058(10) Uiso 1 1 d . . . 
H4B H -0.001(6) 0.078(4) 0.706(4) 0.066(11) Uiso 1 1 d . . . 
H6A H 0.229(5) 0.457(4) -0.022(3) 0.057(10) Uiso 1 1 d . . . 
H3A H 0.191(5) 0.281(3) 1.138(3) 0.039(8) Uiso 1 1 d . . . 
 
loop_ 
 _atom_site_aniso_label 
 _atom_site_aniso_U_11 
 _atom_site_aniso_U_22 
 _atom_site_aniso_U_33 
 _atom_site_aniso_U_23 
 _atom_site_aniso_U_13 
 _atom_site_aniso_U_12 
S1 0.0420(4) 0.0222(3) 0.0378(4) -0.0009(2) -0.0054(3) -0.0110(2) 
S2 0.0474(4) 0.0313(4) 0.0352(4) -0.0009(3) -0.0011(3) -0.0129(3) 
O1 0.0681(13) 0.0304(10) 0.0434(10) -0.0038(8) 0.0001(9) -0.0213(9) 
O4 0.0629(12) 0.0402(11) 0.0526(12) 0.0106(9) -0.0240(10) -0.0252(9) 
O5 0.0881(16) 0.0351(11) 0.0444(11) -0.0036(8) -0.0035(10) -0.0256(10) 
N6 0.0469(12) 0.0279(11) 0.0395(11) -0.0074(9) -0.0082(9) -0.0118(9) 
N3 0.0426(11) 0.0251(11) 0.0437(12) -0.0046(9) -0.0086(9) -0.0115(8) 
N1 0.0475(12) 0.0304(11) 0.0410(12) 0.0035(9) -0.0103(9) -0.0175(9) 
N2 0.0475(12) 0.0263(10) 0.0436(12) 0.0005(8) -0.0113(9) -0.0159(9) 
O2 0.0728(13) 0.0297(10) 0.0496(11) -0.0035(8) -0.0059(10) -0.0069(9) 
C11 0.0491(14) 0.0316(13) 0.0415(14) -0.0113(11) -0.0100(11) -0.0079(11) 
N5 0.0505(13) 0.0363(12) 0.0343(11) 0.0019(9) -0.0057(9) -0.0189(10) 
C5 0.0456(14) 0.0327(13) 0.0331(12) -0.0023(10) -0.0032(10) -0.0151(11) 
N4 0.0606(15) 0.0363(13) 0.0419(13) 0.0039(10) -0.0148(11) -0.0206(11) 
O3 0.0605(13) 0.0655(15) 0.0512(13) -0.0013(11) 0.0125(10) -0.0273(11) 
C10 0.0410(13) 0.0298(12) 0.0395(13) -0.0054(10) -0.0093(10) -0.0089(10) 
C3 0.0378(12) 0.0328(13) 0.0437(14) -0.0062(10) -0.0030(10) -0.0107(10) 
C2 0.0297(11) 0.0230(11) 0.0432(13) -0.0006(9) -0.0099(9) -0.0093(8) 
C6 0.0529(15) 0.0373(14) 0.0485(15) 0.0048(11) -0.0088(12) -0.0203(12) 
C1 0.0344(11) 0.0282(12) 0.0375(13) 0.0004(9) -0.0082(9) -0.0116(9) 
C13 0.0458(14) 0.0281(13) 0.0536(16) 0.0033(11) -0.0054(12) -0.0109(11) 
C14 0.0489(15) 0.0369(14) 0.0388(14) -0.0055(11) -0.0058(11) -0.0071(11) 
C8 0.0549(17) 0.0600(19) 0.0384(14) -0.0015(13) -0.0130(12) -0.0180(14) 
C12 0.0415(13) 0.0264(12) 0.0601(17) -0.0106(11) -0.0113(12) -0.0078(10) 
C7 0.0516(16) 0.0532(17) 0.0495(16) -0.0025(13) -0.0084(13) -0.0262(13) 
C4 0.071(2) 0.0458(16) 0.0443(17) -0.0100(13) 0.0043(14) -0.0181(14) 
C9 0.0625(17) 0.0483(16) 0.0348(14) 0.0041(12) -0.0103(12) -0.0157(13) 
 
_geom_special_details 
; 
 All esds (except the esd in the dihedral angle between two l.s. planes) 
 are estimated using the full covariance matrix.  The cell esds are taken 
 into account individually in the estimation of esds in distances, angles 
 and torsion angles; correlations between esds in cell parameters are only 
 used when they are defined by crystal symmetry.  An approximate (isotropic) 
 treatment of cell esds is used for estimating esds involving l.s. planes. 
; 
 
loop_ 
 _geom_bond_atom_site_label_1 
 _geom_bond_atom_site_label_2 
 _geom_bond_distance 
 _geom_bond_site_symmetry_2 
 _geom_bond_publ_flag 
S1 C2 1.726(2) . ? 
S1 C1 1.731(3) . ? 
S2 O3 1.418(2) . ? 
S2 O2 1.425(2) . ? 
S2 N4 1.581(3) . ? 
S2 C1 1.773(3) . ? 
O1 C3 1.222(3) . ? 
O4 C5 1.256(3) . ? 
O5 C10 1.253(3) . ? 
N6 C14 1.356(4) . ? 
N6 C10 1.361(4) . ? 
N6 H6A 0.90(4) . ? 
N3 C3 1.356(4) . ? 
N3 C2 1.366(4) . ? 
N3 H3A 0.85(3) . ? 
N1 C1 1.292(3) . ? 
N1 N2 1.372(3) . ? 
N2 C2 1.316(3) . ? 
C11 C12 1.356(4) . ? 
C11 C10 1.429(4) . ? 
C11 H11 0.9300 . ? 
N5 C9 1.347(4) . ? 
N5 C5 1.368(3) . ? 
N5 H5A 0.84(4) . ? 
C5 C6 1.423(4) . ? 
N4 H4A 0.83(4) . ? 
N4 H4B 0.88(4) . ? 
C3 C4 1.491(4) . ? 
C6 C7 1.352(4) . ? 
C6 H6 0.9300 . ? 
C13 C14 1.354(4) . ? 
C13 C12 1.393(4) . ? 
C13 H13 0.9300 . ? 
C14 H14 0.9300 . ? 
C8 C9 1.353(5) . ? 
C8 C7 1.403(4) . ? 
C8 H8 0.9300 . ? 
C12 H12 0.9300 . ? 
C7 H7 0.9300 . ? 
C4 H4C 0.9600 . ? 
C4 H4D 0.9600 . ? 
C4 H4E 0.9600 . ? 
C9 H9 0.9300 . ? 
 
loop_ 
 _geom_angle_atom_site_label_1 
 _geom_angle_atom_site_label_2 
 _geom_angle_atom_site_label_3 
 _geom_angle 
 _geom_angle_site_symmetry_1 
 _geom_angle_site_symmetry_3 
 _geom_angle_publ_flag 
C2 S1 C1 85.81(12) . . ? 
O3 S2 O2 120.57(14) . . ? 
O3 S2 N4 108.47(15) . . ? 
O2 S2 N4 108.92(14) . . ? 
O3 S2 C1 107.07(13) . . ? 
O2 S2 C1 104.15(12) . . ? 
N4 S2 C1 106.84(13) . . ? 
C14 N6 C10 124.0(2) . . ? 
C14 N6 H6A 119(2) . . ? 
C10 N6 H6A 117(2) . . ? 
C3 N3 C2 123.3(2) . . ? 
C3 N3 H3A 120(2) . . ? 
C2 N3 H3A 117(2) . . ? 
C1 N1 N2 111.9(2) . . ? 
C2 N2 N1 112.4(2) . . ? 
C12 C11 C10 120.7(3) . . ? 
C12 C11 H11 119.7 . . ? 
C10 C11 H11 119.7 . . ? 
C9 N5 C5 124.0(2) . . ? 
C9 N5 H5A 118(2) . . ? 
C5 N5 H5A 118(2) . . ? 
O4 C5 N5 119.9(2) . . ? 
O4 C5 C6 124.9(2) . . ? 
N5 C5 C6 115.3(2) . . ? 
S2 N4 H4A 116(3) . . ? 
S2 N4 H4B 109(3) . . ? 
H4A N4 H4B 119(4) . . ? 
O5 C10 N6 120.2(2) . . ? 
O5 C10 C11 124.5(2) . . ? 
N6 C10 C11 115.3(2) . . ? 
O1 C3 N3 121.0(3) . . ? 
O1 C3 C4 123.1(3) . . ? 
N3 C3 C4 115.9(2) . . ? 
N2 C2 N3 120.9(2) . . ? 
N2 C2 S1 114.39(19) . . ? 
N3 C2 S1 124.73(18) . . ? 
C7 C6 C5 120.8(3) . . ? 
C7 C6 H6 119.6 . . ? 
C5 C6 H6 119.6 . . ? 
N1 C1 S1 115.6(2) . . ? 
N1 C1 S2 123.4(2) . . ? 
S1 C1 S2 120.98(14) . . ? 
C14 C13 C12 118.3(3) . . ? 
C14 C13 H13 120.8 . . ? 
C12 C13 H13 120.8 . . ? 
N6 C14 C13 120.5(3) . . ? 
N6 C14 H14 119.7 . . ? 
C13 C14 H14 119.7 . . ? 
C9 C8 C7 117.9(3) . . ? 
C9 C8 H8 121.1 . . ? 
C7 C8 H8 121.1 . . ? 
C11 C12 C13 121.1(2) . . ? 
C11 C12 H12 119.4 . . ? 
C13 C12 H12 119.4 . . ? 
C6 C7 C8 121.1(3) . . ? 
C6 C7 H7 119.4 . . ? 
C8 C7 H7 119.4 . . ? 
C3 C4 H4C 109.5 . . ? 
C3 C4 H4D 109.5 . . ? 
H4C C4 H4D 109.5 . . ? 
C3 C4 H4E 109.5 . . ? 
H4C C4 H4E 109.5 . . ? 
H4D C4 H4E 109.5 . . ? 
N5 C9 C8 120.9(3) . . ? 
N5 C9 H9 119.6 . . ? 
C8 C9 H9 119.6 . . ? 
 
_diffrn_measured_fraction_theta_max    0.998 
_diffrn_reflns_theta_full              67.07 
_diffrn_measured_fraction_theta_full   0.998 
_refine_diff_density_max    0.465 
_refine_diff_density_min   -0.802 
_refine_diff_density_rms    0.182 
 
data_ACZCPRH111 
_database_code_depnum_ccdc_archive 'CCDC 1436983'
 
_audit_creation_method            SHELXL-97 
_chemical_name_systematic 
; 
 ? 
; 
_chemical_name_common             'ACETAZOLAMIDE; CAPROLACTAM; HYDRATE' 
_chemical_melting_point           353 
_chemical_formula_moiety          'C4H6N4O3S2,C6H11NO,H2O' 
_chemical_formula_sum 
 'C10 H19 N5 O5 S2' 
_chemical_formula_weight          353.42 
 
loop_ 
 _atom_type_symbol 
 _atom_type_description 
 _atom_type_scat_dispersion_real 
 _atom_type_scat_dispersion_imag 
 _atom_type_scat_source 
 'C'  'C'   0.0181   0.0091 
 'International Tables Vol C Tables 4.2.6.8 and 6.1.1.4' 
 'H'  'H'   0.0000   0.0000 
 'International Tables Vol C Tables 4.2.6.8 and 6.1.1.4' 
 'N'  'N'   0.0311   0.0180 
 'International Tables Vol C Tables 4.2.6.8 and 6.1.1.4' 
 'O'  'O'   0.0492   0.0322 
 'International Tables Vol C Tables 4.2.6.8 and 6.1.1.4' 
 'S'  'S'   0.3331   0.5567 
 'International Tables Vol C Tables 4.2.6.8 and 6.1.1.4' 
 
_symmetry_cell_setting            triclinic 
_symmetry_space_group_name_H-M    'P -1' 
 
loop_ 
 _symmetry_equiv_pos_as_xyz 
 'x, y, z' 
 '-x, -y, -z' 
 
_cell_length_a                    4.9969(2) 
_cell_length_b                    11.6983(6) 
_cell_length_c                    14.6244(8) 
_cell_angle_alpha                 70.868(5) 
_cell_angle_beta                  81.892(4) 
_cell_angle_gamma                 80.262(4) 
_cell_volume                      792.64(7) 
_cell_formula_units_Z             2 
_cell_measurement_temperature     298(2) 
_cell_measurement_reflns_used     2588 
_cell_measurement_theta_min       4.2750 
_cell_measurement_theta_max       71.6100 
 
_exptl_crystal_description        Block 
_exptl_crystal_colour             colorles
_exptl_crystal_size_max           0.22 
_exptl_crystal_size_mid           0.20 
_exptl_crystal_size_min           0.18 
_exptl_crystal_density_meas       ? 
_exptl_crystal_density_diffrn     1.481 
_exptl_crystal_density_method     'not measured' 
_exptl_crystal_F_000              372 
_exptl_absorpt_coefficient_mu     3.340 
_exptl_absorpt_correction_type    'multi-scan' 
_exptl_absorpt_correction_T_min   0.34353 
_exptl_absorpt_correction_T_max   1.0000 
_exptl_absorpt_process_details    ? 
 
_exptl_special_details 
; 
 ? 
; 
 
_diffrn_ambient_temperature       298(2) 
_diffrn_radiation_wavelength      1.54184 
_diffrn_radiation_type            CuK\a 
_diffrn_radiation_source          'fine-focus sealed tube' 
_diffrn_radiation_monochromator   graphite 
_diffrn_measurement_device_type   'Xcalibur, Eos, Gemini' 
_diffrn_measurement_method        '\w scans' 
_diffrn_detector_area_resol_mean  ? 
_diffrn_standards_number          ? 
_diffrn_standards_interval_count  ? 
_diffrn_standards_interval_time   ? 
_diffrn_standards_decay_%         ? 
_diffrn_reflns_number             4238 
_diffrn_reflns_av_R_equivalents   0.0118 
_diffrn_reflns_av_sigmaI/netI     0.0171 
_diffrn_reflns_limit_h_min        -3 
_diffrn_reflns_limit_h_max        5 
_diffrn_reflns_limit_k_min        -13 
_diffrn_reflns_limit_k_max        13 
_diffrn_reflns_limit_l_min        -17 
_diffrn_reflns_limit_l_max        17 
_diffrn_reflns_theta_min          3.21 
_diffrn_reflns_theta_max          67.07 
_reflns_number_total              2792 
_reflns_number_gt                 2633 
_reflns_threshold_expression      >2sigma(I) 
 
_computing_data_collection        ? 
_computing_cell_refinement        ? 
_computing_data_reduction         ? 
_computing_structure_solution     'SHELXS-97 (Sheldrick, 1990)' 
_computing_structure_refinement   'SHELXL-97 (Sheldrick, 1997)' 
_computing_molecular_graphics     ? 
_computing_publication_material   ? 
 
_refine_special_details 
; 
 Refinement of F^2^ against ALL reflections.  The weighted R-factor wR and 
 goodness of fit S are based on F^2^, conventional R-factors R are based 
 on F, with F set to zero for negative F^2^. The threshold expression of 
 F^2^ > 2sigma(F^2^) is used only for calculating R-factors(gt) etc. and is 
 not relevant to the choice of reflections for refinement.  R-factors based 
 on F^2^ are statistically about twice as large as those based on F, and R- 
 factors based on ALL data will be even larger. 
; 
 
_refine_ls_structure_factor_coef  Fsqd  
_refine_ls_matrix_type            full 
_refine_ls_weighting_scheme       calc  
_refine_ls_weighting_details 
 'calc w=1/[\s^2^(Fo^2^)+(0.0732P)^2^+0.2015P] where P=(Fo^2^+2Fc^2^)/3' 
_atom_sites_solution_primary      direct 
_atom_sites_solution_secondary    difmap 
_atom_sites_solution_hydrogens    geom 
_refine_ls_hydrogen_treatment     mixed 
_refine_ls_extinction_method      none 
_refine_ls_extinction_coef        ? 
_refine_ls_number_reflns          2792 
_refine_ls_number_parameters      224 
_refine_ls_number_restraints      0 
_refine_ls_R_factor_all           0.0393 
_refine_ls_R_factor_gt            0.0378 
_refine_ls_wR_factor_ref          0.1109 
_refine_ls_wR_factor_gt           0.1091 
_refine_ls_goodness_of_fit_ref    1.078 
_refine_ls_restrained_S_all       1.078 
_refine_ls_shift/su_max           0.001 
_refine_ls_shift/su_mean          0.000 
 
loop_ 
 _atom_site_label 
 _atom_site_type_symbol 
 _atom_site_fract_x 
 _atom_site_fract_y 
 _atom_site_fract_z 
 _atom_site_U_iso_or_equiv 
 _atom_site_adp_type 
 _atom_site_occupancy 
 _atom_site_symmetry_multiplicity 
 _atom_site_calc_flag 
 _atom_site_refinement_flags 
 _atom_site_disorder_assembly 
 _atom_site_disorder_group 
S1 S 0.46604(9) 0.66085(4) 0.81893(3) 0.03689(17) Uani 1 1 d . . . 
S2 S 0.13348(9) 0.88093(4) 0.86580(3) 0.03464(16) Uani 1 1 d . . . 
N1 N 0.5296(3) 0.72165(15) 0.96732(11) 0.0366(4) Uani 1 1 d . . . 
O3 O -0.0206(3) 0.85828(14) 0.80014(11) 0.0457(4) Uani 1 1 d . . . 
O2 O 0.0081(3) 0.89119(14) 0.95736(10) 0.0466(4) Uani 1 1 d . . . 
N3 N 0.8821(4) 0.48098(15) 0.88493(12) 0.0368(4) Uani 1 1 d . . . 
N2 N 0.7199(3) 0.62081(14) 0.96965(12) 0.0371(4) Uani 1 1 d . . . 
N4 N 0.2778(4) 0.99761(15) 0.81091(14) 0.0429(4) Uani 1 1 d . . . 
O1 O 0.6895(4) 0.47394(14) 0.75737(12) 0.0539(4) Uani 1 1 d . . . 
C2 C 0.7098(4) 0.58016(16) 0.89711(13) 0.0328(4) Uani 1 1 d . . . 
C1 C 0.3890(4) 0.75179(16) 0.89379(13) 0.0324(4) Uani 1 1 d . . . 
C3 C 0.8640(4) 0.43117(17) 0.81336(14) 0.0390(4) Uani 1 1 d . . . 
C4 C 1.0735(5) 0.3246(2) 0.81105(18) 0.0528(5) Uani 1 1 d . . . 
H4A H 1.0230 0.2843 0.7697 0.079 Uiso 1 1 calc R . . 
H4B H 1.0847 0.2685 0.8756 0.079 Uiso 1 1 calc R . . 
H4C H 1.2474 0.3523 0.7864 0.079 Uiso 1 1 calc R . . 
O5 O 0.4198(4) 0.88908(18) 0.10029(14) 0.0568(4) Uani 1 1 d . . . 
O4 O 0.5211(4) 0.97154(16) 0.38384(11) 0.0561(4) Uani 1 1 d . . . 
N5 N 0.2630(4) 0.88580(17) 0.51860(14) 0.0481(4) Uani 1 1 d . . . 
C5 C 0.3483(4) 0.90157(19) 0.42601(15) 0.0427(5) Uani 1 1 d . . . 
C9 C 0.1699(7) 0.6720(3) 0.5939(2) 0.0746(8) Uani 1 1 d . . . 
H9A H 0.3564 0.6564 0.6108 0.089 Uiso 1 1 calc R . . 
H9B H 0.0608 0.6243 0.6489 0.089 Uiso 1 1 calc R . . 
C6 C 0.2383(5) 0.8302(2) 0.37460(17) 0.0534(6) Uani 1 1 d . . . 
H6A H 0.3010 0.8579 0.3061 0.064 Uiso 1 1 calc R . . 
H6B H 0.0407 0.8460 0.3805 0.064 Uiso 1 1 calc R . . 
C7 C 0.3268(6) 0.6928(2) 0.4155(2) 0.0677(7) Uani 1 1 d . . . 
H7A H 0.3143 0.6554 0.3663 0.081 Uiso 1 1 calc R . . 
H7B H 0.5166 0.6795 0.4284 0.081 Uiso 1 1 calc R . . 
C10 C 0.0673(6) 0.8057(2) 0.57692(19) 0.0590(6) Uani 1 1 d . . . 
H10A H -0.0990 0.8260 0.5446 0.071 Uiso 1 1 calc R . . 
H10B H 0.0231 0.8202 0.6393 0.071 Uiso 1 1 calc R . . 
C8 C 0.1611(7) 0.6293(2) 0.5076(3) 0.0772(9) Uani 1 1 d . . . 
H8A H -0.0274 0.6402 0.4937 0.093 Uiso 1 1 calc R . . 
H8B H 0.2252 0.5425 0.5255 0.093 Uiso 1 1 calc R . . 
H4E H 0.367(6) 1.022(3) 0.850(2) 0.058(7) Uiso 1 1 d . . . 
H3A H 0.998(5) 0.455(2) 0.9228(18) 0.039(6) Uiso 1 1 d . . . 
H5A H 0.329(6) 0.923(2) 0.5448(19) 0.050(7) Uiso 1 1 d . . . 
H4D H 0.349(5) 1.006(2) 0.751(2) 0.050(7) Uiso 1 1 d . . . 
H5B H 0.287(8) 0.934(3) 0.076(2) 0.079(10) Uiso 1 1 d . . . 
H5C H 0.469(10) 0.853(4) 0.068(3) 0.127(18) Uiso 1 1 d . . . 
 
loop_ 
 _atom_site_aniso_label 
 _atom_site_aniso_U_11 
 _atom_site_aniso_U_22 
 _atom_site_aniso_U_33 
 _atom_site_aniso_U_23 
 _atom_site_aniso_U_13 
 _atom_site_aniso_U_12 
S1 0.0384(3) 0.0384(3) 0.0366(3) -0.0158(2) -0.01233(19) 0.00291(19) 
S2 0.0302(3) 0.0381(3) 0.0352(3) -0.01345(19) -0.00382(18) 0.00124(18) 
N1 0.0373(8) 0.0387(8) 0.0349(8) -0.0136(7) -0.0063(6) -0.0013(6) 
O3 0.0389(8) 0.0512(8) 0.0501(8) -0.0186(7) -0.0124(6) -0.0014(6) 
O2 0.0409(8) 0.0547(8) 0.0426(8) -0.0197(7) 0.0022(6) 0.0022(6) 
N3 0.0365(9) 0.0349(8) 0.0396(9) -0.0123(7) -0.0127(7) 0.0027(6) 
N2 0.0387(9) 0.0371(8) 0.0362(8) -0.0127(6) -0.0093(6) 0.0006(6) 
N4 0.0493(10) 0.0381(9) 0.0410(10) -0.0122(7) -0.0069(8) -0.0035(7) 
O1 0.0611(10) 0.0526(9) 0.0560(9) -0.0277(7) -0.0247(8) 0.0082(7) 
C2 0.0309(9) 0.0341(9) 0.0326(9) -0.0078(7) -0.0062(7) -0.0045(7) 
C1 0.0309(9) 0.0325(9) 0.0340(9) -0.0119(7) -0.0029(7) -0.0018(7) 
C3 0.0416(11) 0.0344(9) 0.0409(10) -0.0114(8) -0.0059(8) -0.0035(8) 
C4 0.0578(14) 0.0464(12) 0.0569(13) -0.0245(10) -0.0091(11) 0.0064(10) 
O5 0.0546(11) 0.0621(10) 0.0618(11) -0.0334(9) -0.0177(8) 0.0095(8) 
O4 0.0656(11) 0.0634(10) 0.0453(8) -0.0186(7) 0.0041(7) -0.0290(8) 
N5 0.0575(12) 0.0494(10) 0.0454(10) -0.0212(8) 0.0012(8) -0.0205(9) 
C5 0.0447(11) 0.0414(10) 0.0435(11) -0.0141(8) -0.0062(9) -0.0061(8) 
C9 0.094(2) 0.0565(15) 0.0684(17) 0.0009(13) -0.0192(16) -0.0294(15) 
C6 0.0556(14) 0.0651(14) 0.0475(12) -0.0221(11) -0.0106(10) -0.0154(11) 
C7 0.0662(16) 0.0645(16) 0.093(2) -0.0497(15) -0.0225(15) -0.0017(13) 
C10 0.0631(15) 0.0655(15) 0.0523(13) -0.0202(11) 0.0078(11) -0.0263(12) 
C8 0.085(2) 0.0432(13) 0.111(2) -0.0211(14) -0.0362(18) -0.0118(13) 
 
_geom_special_details 
; 
 All esds (except the esd in the dihedral angle between two l.s. planes) 
 are estimated using the full covariance matrix.  The cell esds are taken 
 into account individually in the estimation of esds in distances, angles 
 and torsion angles; correlations between esds in cell parameters are only 
 used when they are defined by crystal symmetry.  An approximate (isotropic) 
 treatment of cell esds is used for estimating esds involving l.s. planes. 
; 
 
loop_ 
 _geom_bond_atom_site_label_1 
 _geom_bond_atom_site_label_2 
 _geom_bond_distance 
 _geom_bond_site_symmetry_2 
 _geom_bond_publ_flag 
S1 C2 1.7259(18) . ? 
S1 C1 1.7276(18) . ? 
S2 O3 1.4247(15) . ? 
S2 O2 1.4295(15) . ? 
S2 N4 1.5745(18) . ? 
S2 C1 1.7804(18) . ? 
N1 C1 1.287(2) . ? 
N1 N2 1.378(2) . ? 
N3 C2 1.369(3) . ? 
N3 C3 1.374(3) . ? 
N2 C2 1.307(2) . ? 
O1 C3 1.211(3) . ? 
C3 C4 1.493(3) . ? 
O4 C5 1.247(3) . ? 
N5 C5 1.323(3) . ? 
N5 C10 1.453(3) . ? 
C5 C6 1.499(3) . ? 
C9 C8 1.510(4) . ? 
C9 C10 1.511(4) . ? 
C6 C7 1.530(4) . ? 
C7 C8 1.513(4) . ? 
 
loop_ 
 _geom_angle_atom_site_label_1 
 _geom_angle_atom_site_label_2 
 _geom_angle_atom_site_label_3 
 _geom_angle 
 _geom_angle_site_symmetry_1 
 _geom_angle_site_symmetry_3 
 _geom_angle_publ_flag 
C2 S1 C1 85.27(9) . . ? 
O3 S2 O2 120.63(9) . . ? 
O3 S2 N4 108.90(10) . . ? 
O2 S2 N4 108.60(10) . . ? 
O3 S2 C1 104.01(9) . . ? 
O2 S2 C1 105.71(9) . . ? 
N4 S2 C1 108.33(9) . . ? 
C1 N1 N2 111.55(15) . . ? 
C2 N3 C3 123.01(17) . . ? 
C2 N2 N1 111.94(15) . . ? 
N2 C2 N3 121.76(17) . . ? 
N2 C2 S1 115.08(14) . . ? 
N3 C2 S1 123.16(14) . . ? 
N1 C1 S1 116.16(14) . . ? 
N1 C1 S2 123.64(14) . . ? 
S1 C1 S2 120.19(11) . . ? 
O1 C3 N3 120.60(19) . . ? 
O1 C3 C4 124.51(19) . . ? 
N3 C3 C4 114.88(18) . . ? 
C5 N5 C10 126.3(2) . . ? 
O4 C5 N5 120.5(2) . . ? 
O4 C5 C6 121.2(2) . . ? 
N5 C5 C6 118.22(19) . . ? 
C8 C9 C10 114.0(2) . . ? 
C5 C6 C7 112.5(2) . . ? 
C8 C7 C6 114.5(2) . . ? 
N5 C10 C9 113.3(2) . . ? 
C9 C8 C7 115.7(2) . . ? 
 
_diffrn_measured_fraction_theta_max    0.991 
_diffrn_reflns_theta_full              67.07 
_diffrn_measured_fraction_theta_full   0.991 
_refine_diff_density_max    0.244 
_refine_diff_density_min   -0.344 
_refine_diff_density_rms    0.059 
 
data_ACZDMSO 
_database_code_depnum_ccdc_archive 'CCDC 1451431'
 
_audit_creation_method            SHELXL-97 
_chemical_name_systematic 
; 
 ? 
; 
_chemical_name_common             'ACETAZOLAMIDE;DMSO' 
_chemical_melting_point           423
_chemical_formula_moiety          '2(C4H6N4O3S2),C2H6OS' 
_chemical_formula_sum 
 'C10 H18 N8 O7 S5' 
_chemical_formula_weight          522.62 
 
loop_ 
 _atom_type_symbol 
 _atom_type_description 
 _atom_type_scat_dispersion_real 
 _atom_type_scat_dispersion_imag 
 _atom_type_scat_source 
 'C'  'C'   0.0033   0.0016 
 'International Tables Vol C Tables 4.2.6.8 and 6.1.1.4' 
 'H'  'H'   0.0000   0.0000 
 'International Tables Vol C Tables 4.2.6.8 and 6.1.1.4' 
 'N'  'N'   0.0061   0.0033 
 'International Tables Vol C Tables 4.2.6.8 and 6.1.1.4' 
 'O'  'O'   0.0106   0.0060 
 'International Tables Vol C Tables 4.2.6.8 and 6.1.1.4' 
 'S'  'S'   0.1246   0.1234 
 'International Tables Vol C Tables 4.2.6.8 and 6.1.1.4' 
 
_symmetry_cell_setting            'Monoclinic' 
_symmetry_space_group_name_H-M    'C2/c' 
 
loop_ 
 _symmetry_equiv_pos_as_xyz 
 'x, y, z' 
 '-x, y, -z+1/2' 
 'x+1/2, y+1/2, z' 
 '-x+1/2, y+1/2, -z+1/2' 
 '-x, -y, -z' 
 'x, -y, z-1/2' 
 '-x+1/2, -y+1/2, -z' 
 'x+1/2, -y+1/2, z-1/2' 
 
_cell_length_a                    52.62(3) 
_cell_length_b                    4.816(2) 
_cell_length_c                    17.814(9) 
_cell_angle_alpha                 90.00 
_cell_angle_beta                  106.785(13) 
_cell_angle_gamma                 90.00 
_cell_volume                      4322(4) 
_cell_formula_units_Z             8 
_cell_measurement_temperature     298(2) 
_cell_measurement_reflns_used     8298 
_cell_measurement_theta_min       2.43 
_cell_measurement_theta_max       27.67 
 
_exptl_crystal_description        Plate 
_exptl_crystal_colour             colorles 
_exptl_crystal_size_max           0.20 
_exptl_crystal_size_mid           0.18 
_exptl_crystal_size_min           0.18 
_exptl_crystal_density_meas       ? 
_exptl_crystal_density_diffrn     1.607 
_exptl_crystal_density_method     'not measured' 
_exptl_crystal_F_000              2160 
_exptl_absorpt_coefficient_mu     0.587 
_exptl_absorpt_correction_type    'none' 
_exptl_absorpt_correction_T_min   ? 
_exptl_absorpt_correction_T_max   ? 
_exptl_absorpt_process_details    ? 
 
_exptl_special_details 
; 
 ? 
; 
 
_diffrn_ambient_temperature       298(2) 
_diffrn_radiation_wavelength      0.71073 
_diffrn_radiation_type            MoK\a 
_diffrn_radiation_source          'fine-focus sealed tube' 
_diffrn_radiation_monochromator   graphite 
_diffrn_measurement_device_type   'CCD area detector' 
_diffrn_measurement_method        'phi and omega scans' 
_diffrn_detector_area_resol_mean  ? 
_diffrn_standards_number          ? 
_diffrn_standards_interval_count  ? 
_diffrn_standards_interval_time   ? 
_diffrn_standards_decay_%         ? 
_diffrn_reflns_number             21342 
_diffrn_reflns_av_R_equivalents   0.0290 
_diffrn_reflns_av_sigmaI/netI     0.0217 
_diffrn_reflns_limit_h_min        -64 
_diffrn_reflns_limit_h_max        64 
_diffrn_reflns_limit_k_min        -6 
_diffrn_reflns_limit_k_max        6 
_diffrn_reflns_limit_l_min        -22 
_diffrn_reflns_limit_l_max        22 
_diffrn_reflns_theta_min          1.62 
_diffrn_reflns_theta_max          26.45 
_reflns_number_total              4378 
_reflns_number_gt                 3834 
_reflns_threshold_expression      >2sigma(I) 
 
_computing_data_collection        ? 
_computing_cell_refinement        ? 
_computing_data_reduction         ? 
_computing_structure_solution     'SHELXS-97 (Sheldrick, 1990)' 
_computing_structure_refinement   'SHELXL-97 (Sheldrick, 1997)' 
_computing_molecular_graphics     ? 
_computing_publication_material   ? 
 
_refine_special_details 
; 
 Refinement of F^2^ against ALL reflections.  The weighted R-factor wR and 
 goodness of fit S are based on F^2^, conventional R-factors R are based 
 on F, with F set to zero for negative F^2^. The threshold expression of 
 F^2^ > 2sigma(F^2^) is used only for calculating R-factors(gt) etc. and is 
 not relevant to the choice of reflections for refinement.  R-factors based 
 on F^2^ are statistically about twice as large as those based on F, and R- 
 factors based on ALL data will be even larger. 
; 
 
_refine_ls_structure_factor_coef  Fsqd  
_refine_ls_matrix_type            full 
_refine_ls_weighting_scheme       calc  
_refine_ls_weighting_details 
 'calc w=1/[\s^2^(Fo^2^)+(0.0543P)^2^+4.6734P] where P=(Fo^2^+2Fc^2^)/3' 
_atom_sites_solution_primary      direct 
_atom_sites_solution_secondary    difmap 
_atom_sites_solution_hydrogens    geom 
_refine_ls_hydrogen_treatment     mixed 
_refine_ls_extinction_method      none 
_refine_ls_extinction_coef        ? 
_refine_ls_number_reflns          4378 
_refine_ls_number_parameters      299 
_refine_ls_number_restraints      0 
_refine_ls_R_factor_all           0.0433 
_refine_ls_R_factor_gt            0.0380 
_refine_ls_wR_factor_ref          0.1005 
_refine_ls_wR_factor_gt           0.0971 
_refine_ls_goodness_of_fit_ref    1.040 
_refine_ls_restrained_S_all       1.040 
_refine_ls_shift/su_max           0.002 
_refine_ls_shift/su_mean          0.000 
 
loop_ 
 _atom_site_label 
 _atom_site_type_symbol 
 _atom_site_fract_x 
 _atom_site_fract_y 
 _atom_site_fract_z 
 _atom_site_U_iso_or_equiv 
 _atom_site_adp_type 
 _atom_site_occupancy 
 _atom_site_symmetry_multiplicity 
 _atom_site_calc_flag 
 _atom_site_refinement_flags 
 _atom_site_disorder_assembly 
 _atom_site_disorder_group 
S3 S 0.006883(10) -0.05456(11) 0.15916(3) 0.03631(14) Uani 1 1 d . . . 
S4 S 0.063213(11) -0.27631(11) 0.21613(3) 0.03644(14) Uani 1 1 d . . . 
O4 O -0.04452(3) 0.0799(3) 0.12430(9) 0.0474(4) Uani 1 1 d . . . 
N7 N -0.02235(3) 0.3259(4) 0.05622(10) 0.0355(4) Uani 1 1 d . . . 
O6 O 0.04826(3) -0.4541(3) 0.25137(10) 0.0513(4) Uani 1 1 d . . . 
C6 C 0.00128(4) 0.1927(4) 0.08639(11) 0.0317(4) Uani 1 1 d . . . 
N5 N 0.04358(3) 0.0927(4) 0.09867(10) 0.0369(4) Uani 1 1 d . . . 
N8 N 0.08079(4) -0.0763(4) 0.28187(12) 0.0416(4) Uani 1 1 d . . . 
O5 O 0.07982(3) -0.3869(4) 0.17311(10) 0.0516(4) Uani 1 1 d . . . 
N6 N 0.02160(3) 0.2467(4) 0.06040(10) 0.0374(4) Uani 1 1 d . . . 
C7 C -0.04479(4) 0.2645(5) 0.07735(12) 0.0368(5) Uani 1 1 d . . . 
C5 C 0.03872(4) -0.0674(4) 0.15096(11) 0.0328(4) Uani 1 1 d . . . 
C8 C -0.06839(5) 0.4366(6) 0.03851(15) 0.0510(6) Uani 1 1 d . . . 
H8A H -0.0841 0.3476 0.0437 0.077 Uiso 1 1 calc R . . 
H8B H -0.0697 0.4570 -0.0161 0.077 Uiso 1 1 calc R . . 
H8C H -0.0666 0.6163 0.0628 0.077 Uiso 1 1 calc R . . 
S2 S 0.145927(11) 0.33975(11) 0.45615(3) 0.03771(14) Uani 1 1 d . . . 
S1 S 0.193875(12) 0.26355(14) 0.39428(4) 0.04959(17) Uani 1 1 d . . . 
N4 N 0.12674(4) 0.4870(5) 0.38253(13) 0.0435(5) Uani 1 1 d . . . 
O3 O 0.14239(4) 0.4519(4) 0.52612(9) 0.0549(4) Uani 1 1 d . . . 
N2 N 0.21778(4) 0.6305(5) 0.49380(12) 0.0495(5) Uani 1 1 d . . . 
C2 C 0.22078(4) 0.4699(5) 0.43775(13) 0.0423(5) Uani 1 1 d . . . 
C1 C 0.17893(4) 0.4219(5) 0.45742(12) 0.0383(5) Uani 1 1 d . . . 
N1 N 0.19316(4) 0.6020(4) 0.50505(12) 0.0467(5) Uani 1 1 d . . . 
O2 O 0.14364(4) 0.0484(3) 0.44237(11) 0.0542(4) Uani 1 1 d . . . 
N3 N 0.24391(4) 0.4683(5) 0.41755(13) 0.0484(5) Uani 1 1 d . . . 
C3 C 0.24843(5) 0.3005(6) 0.36117(15) 0.0576(7) Uani 1 1 d . . . 
O1 O 0.23177(4) 0.1342(6) 0.32735(14) 0.0918(8) Uani 1 1 d . . . 
C4 C 0.27461(6) 0.3372(8) 0.34596(17) 0.0676(8) Uani 1 1 d . . . 
H4A H 0.2827 0.1589 0.3449 0.101 Uiso 1 1 calc R . . 
H4B H 0.2859 0.4485 0.3868 0.101 Uiso 1 1 calc R . . 
H4C H 0.2721 0.4279 0.2964 0.101 Uiso 1 1 calc R . . 
S5 S 0.134755(13) 0.27251(13) 0.18180(4) 0.04840(17) Uani 1 1 d . . . 
O7 O 0.13023(4) 0.1643(4) 0.25691(9) 0.0564(5) Uani 1 1 d . . . 
C9 C 0.11184(5) 0.0939(6) 0.10491(13) 0.0504(6) Uani 1 1 d . . . 
H9A H 0.1137 -0.1024 0.1142 0.076 Uiso 1 1 calc R . . 
H9B H 0.1152 0.1371 0.0561 0.076 Uiso 1 1 calc R . . 
H9C H 0.0941 0.1500 0.1026 0.076 Uiso 1 1 calc R . . 
C10 C 0.16389(5) 0.1016(8) 0.17402(17) 0.0722(9) Uani 1 1 d . . . 
H10A H 0.1790 0.1680 0.2144 0.108 Uiso 1 1 calc R . . 
H10B H 0.1663 0.1397 0.1236 0.108 Uiso 1 1 calc R . . 
H10C H 0.1621 -0.0949 0.1799 0.108 Uiso 1 1 calc R . . 
H4D H 0.1278(5) 0.415(6) 0.3405(17) 0.056(8) Uiso 1 1 d . . . 
H7A H -0.0230(4) 0.441(5) 0.0219(12) 0.029(6) Uiso 1 1 d . . . 
H4E H 0.1260(5) 0.634(6) 0.3891(15) 0.039(8) Uiso 1 1 d . . . 
H8D H 0.0928(6) 0.013(6) 0.2678(15) 0.052(8) Uiso 1 1 d . . . 
H8E H 0.0721(6) -0.010(6) 0.3084(16) 0.060(9) Uiso 1 1 d . . . 
H3A H 0.2545(5) 0.567(6) 0.4397(15) 0.050(8) Uiso 1 1 d . . . 
 
loop_ 
 _atom_site_aniso_label 
 _atom_site_aniso_U_11 
 _atom_site_aniso_U_22 
 _atom_site_aniso_U_33 
 _atom_site_aniso_U_23 
 _atom_site_aniso_U_13 
 _atom_site_aniso_U_12 
S3 0.0381(3) 0.0379(3) 0.0362(3) 0.0080(2) 0.0160(2) 0.0009(2) 
S4 0.0398(3) 0.0301(3) 0.0407(3) 0.0033(2) 0.0136(2) 0.0057(2) 
O4 0.0456(9) 0.0491(10) 0.0541(9) 0.0120(8) 0.0249(7) -0.0005(7) 
N7 0.0342(9) 0.0389(10) 0.0337(9) 0.0089(8) 0.0104(7) -0.0011(7) 
O6 0.0545(10) 0.0421(9) 0.0588(10) 0.0157(8) 0.0189(8) 0.0005(8) 
C6 0.0350(10) 0.0327(10) 0.0280(9) -0.0006(8) 0.0098(8) -0.0048(8) 
N5 0.0348(9) 0.0411(10) 0.0358(9) 0.0044(8) 0.0116(7) 0.0002(8) 
N8 0.0397(10) 0.0453(11) 0.0394(10) 0.0006(9) 0.0109(8) 0.0043(9) 
O5 0.0557(10) 0.0444(9) 0.0600(10) -0.0057(8) 0.0250(8) 0.0119(8) 
N6 0.0340(9) 0.0435(10) 0.0350(9) 0.0083(7) 0.0105(7) -0.0016(7) 
C7 0.0348(11) 0.0405(12) 0.0359(11) -0.0025(9) 0.0114(9) -0.0037(9) 
C5 0.0356(10) 0.0325(10) 0.0309(10) -0.0007(8) 0.0106(8) 0.0010(8) 
C8 0.0364(12) 0.0612(16) 0.0547(14) 0.0067(12) 0.0119(10) 0.0043(11) 
S2 0.0394(3) 0.0343(3) 0.0405(3) -0.0010(2) 0.0131(2) -0.0055(2) 
S1 0.0421(3) 0.0571(4) 0.0507(4) -0.0174(3) 0.0152(3) -0.0143(3) 
N4 0.0423(11) 0.0383(12) 0.0485(13) -0.0056(10) 0.0109(9) 0.0014(9) 
O3 0.0643(11) 0.0617(11) 0.0448(9) -0.0059(8) 0.0254(8) -0.0113(9) 
N2 0.0350(10) 0.0523(12) 0.0563(12) -0.0129(10) 0.0055(9) -0.0047(9) 
C2 0.0349(11) 0.0426(12) 0.0443(12) -0.0007(10) 0.0034(9) -0.0049(9) 
C1 0.0362(11) 0.0378(12) 0.0386(11) -0.0003(9) 0.0071(9) -0.0016(9) 
N1 0.0347(10) 0.0490(12) 0.0515(11) -0.0095(9) 0.0047(8) -0.0018(8) 
O2 0.0596(10) 0.0334(9) 0.0693(11) 0.0019(8) 0.0184(9) -0.0064(8) 
N3 0.0354(10) 0.0558(13) 0.0515(12) -0.0068(10) 0.0085(9) -0.0096(9) 
C3 0.0494(15) 0.0767(19) 0.0479(14) -0.0072(13) 0.0157(12) -0.0093(13) 
O1 0.0690(14) 0.130(2) 0.0859(15) -0.0586(16) 0.0367(12) -0.0363(14) 
C4 0.0557(16) 0.098(2) 0.0542(16) 0.0036(16) 0.0240(13) -0.0054(16) 
S5 0.0511(4) 0.0509(4) 0.0475(3) -0.0054(3) 0.0210(3) -0.0027(3) 
O7 0.0606(11) 0.0700(12) 0.0417(9) -0.0046(8) 0.0195(8) -0.0001(9) 
C9 0.0455(13) 0.0634(16) 0.0425(13) 0.0031(11) 0.0131(10) 0.0000(12) 
C10 0.0413(14) 0.118(3) 0.0572(16) -0.0061(17) 0.0136(12) 0.0113(16) 
 
_geom_special_details 
; 
 All esds (except the esd in the dihedral angle between two l.s. planes) 
 are estimated using the full covariance matrix.  The cell esds are taken 
 into account individually in the estimation of esds in distances, angles 
 and torsion angles; correlations between esds in cell parameters are only 
 used when they are defined by crystal symmetry.  An approximate (isotropic) 
 treatment of cell esds is used for estimating esds involving l.s. planes. 
; 
 
loop_ 
 _geom_bond_atom_site_label_1 
 _geom_bond_atom_site_label_2 
 _geom_bond_distance 
 _geom_bond_site_symmetry_2 
 _geom_bond_publ_flag 
S3 C6 1.722(2) . ? 
S3 C5 1.724(2) . ? 
S4 O5 1.4217(17) . ? 
S4 O6 1.4252(17) . ? 
S4 N8 1.590(2) . ? 
S4 C5 1.777(2) . ? 
O4 C7 1.218(3) . ? 
N7 C6 1.364(3) . ? 
N7 C7 1.371(3) . ? 
C6 N6 1.308(3) . ? 
N5 C5 1.290(3) . ? 
N5 N6 1.378(2) . ? 
C7 C8 1.487(3) . ? 
S2 O3 1.4192(18) . ? 
S2 O2 1.4235(19) . ? 
S2 N4 1.574(2) . ? 
S2 C1 1.775(2) . ? 
S1 C2 1.720(2) . ? 
S1 C1 1.725(2) . ? 
N2 C2 1.308(3) . ? 
N2 N1 1.374(3) . ? 
C2 N3 1.365(3) . ? 
C1 N1 1.291(3) . ? 
N3 C3 1.363(3) . ? 
C3 O1 1.211(3) . ? 
C3 C4 1.489(4) . ? 
S5 O7 1.5172(19) . ? 
S5 C9 1.765(3) . ? 
S5 C10 1.780(3) . ? 
 
loop_ 
 _geom_angle_atom_site_label_1 
 _geom_angle_atom_site_label_2 
 _geom_angle_atom_site_label_3 
 _geom_angle 
 _geom_angle_site_symmetry_1 
 _geom_angle_site_symmetry_3 
 _geom_angle_publ_flag 
C6 S3 C5 85.43(10) . . ? 
O5 S4 O6 121.06(11) . . ? 
O5 S4 N8 107.84(12) . . ? 
O6 S4 N8 108.49(12) . . ? 
O5 S4 C5 107.61(10) . . ? 
O6 S4 C5 103.86(10) . . ? 
N8 S4 C5 107.22(11) . . ? 
C6 N7 C7 123.36(19) . . ? 
N6 C6 N7 120.83(18) . . ? 
N6 C6 S3 115.10(16) . . ? 
N7 C6 S3 124.07(15) . . ? 
C5 N5 N6 111.46(17) . . ? 
C6 N6 N5 111.91(17) . . ? 
O4 C7 N7 120.4(2) . . ? 
O4 C7 C8 124.7(2) . . ? 
N7 C7 C8 114.93(19) . . ? 
N5 C5 S3 116.08(15) . . ? 
N5 C5 S4 123.54(16) . . ? 
S3 C5 S4 120.27(12) . . ? 
O3 S2 O2 120.03(11) . . ? 
O3 S2 N4 110.19(13) . . ? 
O2 S2 N4 107.36(12) . . ? 
O3 S2 C1 106.27(11) . . ? 
O2 S2 C1 104.81(11) . . ? 
N4 S2 C1 107.46(11) . . ? 
C2 S1 C1 85.53(11) . . ? 
C2 N2 N1 112.29(19) . . ? 
N2 C2 N3 121.2(2) . . ? 
N2 C2 S1 114.83(18) . . ? 
N3 C2 S1 123.97(19) . . ? 
N1 C1 S1 116.01(17) . . ? 
N1 C1 S2 122.54(18) . . ? 
S1 C1 S2 121.45(13) . . ? 
C1 N1 N2 111.32(19) . . ? 
C3 N3 C2 123.8(2) . . ? 
O1 C3 N3 120.2(3) . . ? 
O1 C3 C4 124.2(3) . . ? 
N3 C3 C4 115.5(2) . . ? 
O7 S5 C9 105.72(12) . . ? 
O7 S5 C10 105.53(13) . . ? 
C9 S5 C10 97.18(14) . . ? 
 
_diffrn_measured_fraction_theta_max    0.987 
_diffrn_reflns_theta_full              26.45 
_diffrn_measured_fraction_theta_full   0.987 
_refine_diff_density_max    0.425 
_refine_diff_density_min   -0.251 
_refine_diff_density_rms    0.059 
 
data_ACZMeHP11 
_database_code_depnum_ccdc_archive 'CCDC 1436982'
 
_audit_creation_method            SHELXL-97 
_chemical_name_systematic 
; 
 ? 
; 
_chemical_name_common             'ACETAZOLAMIDE;6 Me 2 PYRIDONE' 
_chemical_melting_point           403 
_chemical_formula_moiety          C4H6N4O3S2,C6H7NO 
_chemical_formula_sum 
 'C10 H13 N5 O4 S2' 
_chemical_formula_weight          331.37 
 
loop_ 
 _atom_type_symbol 
 _atom_type_description 
 _atom_type_scat_dispersion_real 
 _atom_type_scat_dispersion_imag 
 _atom_type_scat_source 
 'C'  'C'   0.0181   0.0091 
 'International Tables Vol C Tables 4.2.6.8 and 6.1.1.4' 
 'H'  'H'   0.0000   0.0000 
 'International Tables Vol C Tables 4.2.6.8 and 6.1.1.4' 
 'N'  'N'   0.0311   0.0180 
 'International Tables Vol C Tables 4.2.6.8 and 6.1.1.4' 
 'O'  'O'   0.0492   0.0322 
 'International Tables Vol C Tables 4.2.6.8 and 6.1.1.4' 
 'S'  'S'   0.3331   0.5567 
 'International Tables Vol C Tables 4.2.6.8 and 6.1.1.4' 
 
_symmetry_cell_setting            monoclinic  
_symmetry_space_group_name_H-M    'p_1_c_1' 
 
loop_ 
 _symmetry_equiv_pos_as_xyz 
 'x, y, z' 
 'x, -y, z+1/2' 
 
_cell_length_a                    11.3972(7) 
_cell_length_b                    18.1641(3) 
_cell_length_c                    10.338(3) 
_cell_angle_alpha                 90.00 
_cell_angle_beta                  97.046(16) 
_cell_angle_gamma                 90.00 
_cell_volume                      2124.0(6) 
_cell_formula_units_Z             6 
_cell_measurement_temperature     298(2) 
_cell_measurement_reflns_used     3599  
_cell_measurement_theta_min       4.6010  
_cell_measurement_theta_max       71.4380 
 
_exptl_crystal_description        BLOCK 
_exptl_crystal_colour             COLORLES 
_exptl_crystal_size_max           0.22 
_exptl_crystal_size_mid           0.20 
_exptl_crystal_size_min           0.20 
_exptl_crystal_density_meas       ? 
_exptl_crystal_density_diffrn     1.554 
_exptl_crystal_density_method     'not measured' 
_exptl_crystal_F_000              1032 
_exptl_absorpt_coefficient_mu     3.652 
_exptl_absorpt_correction_type    'multi-scan' 
_exptl_absorpt_correction_T_min   0.73197 
_exptl_absorpt_correction_T_max   1.00000  
_exptl_absorpt_process_details    ? 
 
_exptl_special_details 
; 
 ? 
; 
 
_diffrn_ambient_temperature       298(2) 
_diffrn_radiation_wavelength      1.54184 
_diffrn_radiation_type            CuK\a 
_diffrn_radiation_source          'fine-focus sealed tube' 
_diffrn_radiation_monochromator   graphite 
_diffrn_measurement_device_type   'Xcalibur, Eos, Gemini' 
_diffrn_measurement_method        '\w scans' 
_diffrn_detector_area_resol_mean  ? 
_diffrn_standards_number          ? 
_diffrn_standards_interval_count  ? 
_diffrn_standards_interval_time   ? 
_diffrn_standards_decay_%         ? 
_diffrn_reflns_number             7371 
_diffrn_reflns_av_R_equivalents   0.0215 
_diffrn_reflns_av_sigmaI/netI     0.0292 
_diffrn_reflns_limit_h_min        -13 
_diffrn_reflns_limit_h_max        13 
_diffrn_reflns_limit_k_min        -21 
_diffrn_reflns_limit_k_max        20 
_diffrn_reflns_limit_l_min        -8 
_diffrn_reflns_limit_l_max        12 
_diffrn_reflns_theta_min          3.91 
_diffrn_reflns_theta_max          67.07 
_reflns_number_total              4590 
_reflns_number_gt                 4295 
_reflns_threshold_expression      >2sigma(I) 
 
_computing_data_collection        ? 
_computing_cell_refinement        ? 
_computing_data_reduction         ? 
_computing_structure_solution     'SHELXS-97 (Sheldrick, 1990)' 
_computing_structure_refinement   'SHELXL-97 (Sheldrick, 1997)' 
_computing_molecular_graphics     ? 
_computing_publication_material   ? 
 
_refine_special_details 
; 
 Refinement of F^2^ against ALL reflections.  The weighted R-factor wR and 
 goodness of fit S are based on F^2^, conventional R-factors R are based 
 on F, with F set to zero for negative F^2^. The threshold expression of 
 F^2^ > 2sigma(F^2^) is used only for calculating R-factors(gt) etc. and is 
 not relevant to the choice of reflections for refinement.  R-factors based 
 on F^2^ are statistically about twice as large as those based on F, and R- 
 factors based on ALL data will be even larger. 
; 
 
_refine_ls_structure_factor_coef  Fsqd  
_refine_ls_matrix_type            full 
_refine_ls_weighting_scheme       calc  
_refine_ls_weighting_details 
 'calc w=1/[\s^2^(Fo^2^)+(0.0757P)^2^+0.0000P] where P=(Fo^2^+2Fc^2^)/3' 
_atom_sites_solution_primary      direct 
_atom_sites_solution_secondary    difmap 
_atom_sites_solution_hydrogens    geom 
_refine_ls_hydrogen_treatment     mixed 
_refine_ls_extinction_method      none 
_refine_ls_extinction_coef        ? 
_refine_ls_abs_structure_details 
 'Flack H D (1983), Acta Cryst. A39, 876-881' 
_refine_ls_abs_structure_Flack    0.19(2) 
_refine_ls_number_reflns          4590 
_refine_ls_number_parameters      583 
_refine_ls_number_restraints      4 
_refine_ls_R_factor_all           0.0423 
_refine_ls_R_factor_gt            0.0397 
_refine_ls_wR_factor_ref          0.1071 
_refine_ls_wR_factor_gt           0.1037 
_refine_ls_goodness_of_fit_ref    1.022 
_refine_ls_restrained_S_all       1.026 
_refine_ls_shift/su_max           0.000 
_refine_ls_shift/su_mean          0.000 
 
loop_ 
 _atom_site_label 
 _atom_site_type_symbol 
 _atom_site_fract_x 
 _atom_site_fract_y 
 _atom_site_fract_z 
 _atom_site_U_iso_or_equiv 
 _atom_site_adp_type 
 _atom_site_occupancy 
 _atom_site_symmetry_multiplicity 
 _atom_site_calc_flag 
 _atom_site_refinement_flags 
 _atom_site_disorder_assembly 
 _atom_site_disorder_group 
S4 S 0.28049(9) 0.44599(6) -0.01359(11) 0.0376(3) Uani 1 1 d . . . 
S3 S 0.30014(9) 0.27942(6) 0.02210(11) 0.0382(3) Uani 1 1 d . . . 
O4 O 0.2805(3) 0.13407(19) 0.0506(4) 0.0573(10) Uani 1 1 d . . . 
O6 O 0.1619(3) 0.4225(2) -0.0057(4) 0.0549(9) Uani 1 1 d . . . 
O5 O 0.3345(3) 0.50038(19) 0.0722(4) 0.0590(9) Uani 1 1 d . . . 
N5 N 0.4796(3) 0.3647(2) 0.0308(4) 0.0409(9) Uani 1 1 d . . . 
N6 N 0.5258(3) 0.2955(2) 0.0511(4) 0.0411(8) Uani 1 1 d . . . 
N7 N 0.4699(3) 0.1731(2) 0.0715(4) 0.0449(9) Uani 1 1 d . . . 
H41 H 0.5431 0.1606 0.0858 0.054 Uiso 1 1 d R . . 
N8 N 0.2915(3) 0.4716(2) -0.1575(4) 0.0424(8) Uani 1 1 d . . . 
H6A H 0.3718 0.4911 -0.1596 0.051 Uiso 1 1 d R . . 
H6B H 0.2570 0.4484 -0.2139 0.051 Uiso 1 1 d R . . 
C8 C 0.4348(6) 0.0452(3) 0.0997(8) 0.0729(19) Uani 1 1 d . . . 
H8A H 0.4006 0.0246 0.1720 0.109 Uiso 1 1 calc R . . 
H8B H 0.5191 0.0484 0.1212 0.109 Uiso 1 1 calc R . . 
H8C H 0.4167 0.0143 0.0246 0.109 Uiso 1 1 calc R . . 
C6 C 0.4428(3) 0.2445(3) 0.0508(4) 0.0350(9) Uani 1 1 d . . . 
C7 C 0.3858(4) 0.1197(3) 0.0710(5) 0.0488(12) Uani 1 1 d . . . 
C5 C 0.3653(4) 0.3649(2) 0.0142(4) 0.0335(9) Uani 1 1 d . . . 
S5 S 0.10227(8) 0.22150(6) 0.72588(10) 0.0358(2) Uani 1 1 d . . . 
S6 S 0.12122(10) 0.05538(6) 0.75917(11) 0.0400(3) Uani 1 1 d . . . 
O7 O 0.1220(3) 0.36760(19) 0.6924(4) 0.0535(9) Uani 1 1 d . . . 
O9 O 0.0660(4) 0.00099(19) 0.6728(4) 0.0605(10) Uani 1 1 d . . . 
O8 O 0.2374(3) 0.0809(2) 0.7441(4) 0.0630(11) Uani 1 1 d . . . 
N9 N -0.0787(4) 0.1382(2) 0.7396(4) 0.0446(10) Uani 1 1 d . . . 
N11 N -0.0653(3) 0.3308(2) 0.7024(4) 0.0396(8) Uani 1 1 d . . . 
H11A H -0.1380 0.3441 0.7005 0.047 Uiso 1 1 d R . . 
N12 N 0.1148(4) 0.0280(2) 0.9023(4) 0.0497(10) Uani 1 1 d D . . 
H12D H 0.0681 -0.0158 0.9096 0.060 Uiso 1 1 d R . . 
H12E H 0.1412 0.0525 0.9528 0.060 Uiso 1 1 d RD . . 
N10 N -0.1225(3) 0.2087(2) 0.7257(4) 0.0436(9) Uani 1 1 d . . . 
C10 C -0.0376(4) 0.2574(2) 0.7178(4) 0.0344(9) Uani 1 1 d . . . 
C12 C -0.0299(5) 0.4598(3) 0.6730(7) 0.0649(17) Uani 1 1 d . . . 
H12A H -0.0753 0.4713 0.7427 0.097 Uiso 1 1 calc R . . 
H12B H -0.0796 0.4632 0.5912 0.097 Uiso 1 1 calc R . . 
H12C H 0.0344 0.4940 0.6738 0.097 Uiso 1 1 calc R . . 
C11 C 0.0178(4) 0.3835(3) 0.6906(5) 0.0431(11) Uani 1 1 d . . . 
C9 C 0.0359(4) 0.1375(2) 0.7408(4) 0.0347(9) Uani 1 1 d . . . 
S1 S 0.63545(9) 0.27176(6) 0.37991(11) 0.0397(3) Uani 1 1 d . . . 
S2 S 0.61804(10) 0.43922(6) 0.34541(11) 0.0385(2) Uani 1 1 d . . . 
O3 O 0.4989(3) 0.41432(19) 0.3455(4) 0.0573(9) Uani 1 1 d . . . 
O1 O 0.6167(3) 0.1249(2) 0.4129(5) 0.0682(12) Uani 1 1 d . . . 
O2 O 0.6675(4) 0.48895(19) 0.4430(4) 0.0617(10) Uani 1 1 d . . . 
N1 N 0.8152(3) 0.3555(2) 0.3680(4) 0.0420(9) Uani 1 1 d . . . 
N2 N 0.8596(3) 0.2849(2) 0.3864(4) 0.0418(8) Uani 1 1 d . . . 
N4 N 0.6389(4) 0.4712(2) 0.2079(4) 0.0446(9) Uani 1 1 d D . . 
H4D H 0.5983 0.4581 0.1403 0.054 Uiso 1 1 d R . . 
N3 N 0.8042(3) 0.1637(2) 0.4104(4) 0.0394(8) Uani 1 1 d . . . 
C2 C 0.7768(4) 0.2354(2) 0.3929(4) 0.0309(9) Uani 1 1 d . . . 
C4 C 0.7705(6) 0.0349(3) 0.4338(8) 0.080(2) Uani 1 1 d . . . 
H4A H 0.7213 0.0056 0.4826 0.119 Uiso 1 1 calc R . . 
H4B H 0.8491 0.0369 0.4793 0.119 Uiso 1 1 calc R . . 
H4C H 0.7727 0.0133 0.3494 0.119 Uiso 1 1 calc R . . 
C3 C 0.7218(4) 0.1102(3) 0.4186(6) 0.0511(12) Uani 1 1 d . . . 
C1 C 0.7018(4) 0.3562(2) 0.3629(4) 0.0353(9) Uani 1 1 d . . . 
O12 O 0.7022(3) 0.37071(18) 0.6965(4) 0.0497(8) Uani 1 1 d . . . 
N14 N 0.6329(3) 0.2555(2) 0.7260(4) 0.0393(8) Uani 1 1 d . . . 
H8 H 0.7047 0.2402 0.7387 0.047 Uiso 1 1 d R . . 
C20 C 0.4947(4) 0.3514(3) 0.6817(5) 0.0454(11) Uani 1 1 d . . . 
H20 H 0.4757 0.4006 0.6650 0.054 Uiso 1 1 calc R . . 
C19 C 0.6146(4) 0.3287(2) 0.7012(4) 0.0378(9) Uani 1 1 d . . . 
C22 C 0.4318(5) 0.2274(3) 0.7137(5) 0.0492(12) Uani 1 1 d . . . 
H22 H 0.3706 0.1940 0.7185 0.059 Uiso 1 1 calc R . . 
C21 C 0.4078(4) 0.3010(3) 0.6876(5) 0.0502(12) Uani 1 1 d . . . 
H21 H 0.3294 0.3163 0.6737 0.060 Uiso 1 1 calc R . . 
C24 C 0.5861(6) 0.1268(3) 0.7586(6) 0.0631(15) Uani 1 1 d . . . 
H24A H 0.5198 0.0971 0.7749 0.095 Uiso 1 1 calc R . . 
H24B H 0.6449 0.1256 0.8335 0.095 Uiso 1 1 calc R . . 
H24C H 0.6192 0.1078 0.6843 0.095 Uiso 1 1 calc R . . 
C23 C 0.5461(4) 0.2048(3) 0.7322(5) 0.0430(11) Uani 1 1 d . . . 
O11 O 0.0398(3) 0.12277(16) 0.4260(3) 0.0455(7) Uani 1 1 d . . . 
N15 N 0.1045(3) 0.2370(2) 0.3838(4) 0.0389(9) Uani 1 1 d . . . 
H18 H 0.0326 0.2519 0.3805 0.047 Uiso 1 1 d R . . 
C28 C 0.3019(5) 0.2660(3) 0.3663(6) 0.0554(14) Uani 1 1 d . . . 
H28 H 0.3608 0.2995 0.3526 0.067 Uiso 1 1 calc R . . 
C30 C 0.1456(6) 0.3648(3) 0.3433(7) 0.0648(16) Uani 1 1 d . . . 
H30A H 0.1424 0.3882 0.4261 0.097 Uiso 1 1 calc R . . 
H30B H 0.0680 0.3644 0.2951 0.097 Uiso 1 1 calc R . . 
H30C H 0.1986 0.3915 0.2952 0.097 Uiso 1 1 calc R . . 
C25 C 0.1252(4) 0.1634(2) 0.4082(4) 0.0391(9) Uani 1 1 d . . . 
C29 C 0.1883(4) 0.2883(3) 0.3641(5) 0.0458(11) Uani 1 1 d . . . 
C26 C 0.2446(5) 0.1411(3) 0.4093(6) 0.0521(13) Uani 1 1 d . . . 
H26 H 0.2650 0.0919 0.4235 0.063 Uiso 1 1 calc R . . 
C27 C 0.3292(4) 0.1909(3) 0.3897(5) 0.0597(14) Uani 1 1 d . . . 
H27 H 0.4072 0.1753 0.3918 0.072 Uiso 1 1 calc R . . 
O10 O 0.6983(3) 0.86477(19) 0.6009(4) 0.0580(9) Uani 1 1 d . . . 
N13 N 0.7772(3) 0.7540(2) 0.5595(4) 0.0402(8) Uani 1 1 d . . . 
H13A H 0.7070 0.7359 0.5512 0.048 Uiso 1 1 d R . . 
C16 C 0.9796(4) 0.7358(3) 0.5538(5) 0.0500(12) Uani 1 1 d . . . 
H16 H 1.0436 0.7058 0.5424 0.060 Uiso 1 1 calc R . . 
C13 C 0.7879(4) 0.8275(3) 0.5867(5) 0.0436(10) Uani 1 1 d . . . 
C14 C 0.9056(5) 0.8560(3) 0.5969(5) 0.0515(13) Uani 1 1 d . . . 
H14 H 0.9192 0.9057 0.6142 0.062 Uiso 1 1 calc R . . 
C18 C 0.8373(5) 0.6291(3) 0.5169(6) 0.0533(12) Uani 1 1 d . . . 
H18A H 0.9042 0.6039 0.4898 0.080 Uiso 1 1 calc R . . 
H18B H 0.7720 0.6263 0.4489 0.080 Uiso 1 1 calc R . . 
H18C H 0.8157 0.6065 0.5945 0.080 Uiso 1 1 calc R . . 
C17 C 0.8680(4) 0.7066(3) 0.5436(5) 0.0434(10) Uani 1 1 d . . . 
C15 C 0.9974(4) 0.8109(3) 0.5814(5) 0.0549(13) Uani 1 1 d . . . 
H15 H 1.0737 0.8300 0.5893 0.066 Uiso 1 1 calc R . . 
H4E H 0.656(5) 0.5161(13) 0.204(5) 0.063(16) Uiso 1 1 d D . . 
H53A H 0.875(4) 0.155(3) 0.423(5) 0.048(14) Uiso 1 1 d . . . 
 
loop_ 
 _atom_site_aniso_label 
 _atom_site_aniso_U_11 
 _atom_site_aniso_U_22 
 _atom_site_aniso_U_33 
 _atom_site_aniso_U_23 
 _atom_site_aniso_U_13 
 _atom_site_aniso_U_12 
S4 0.0373(5) 0.0325(5) 0.0446(6) 0.0000(4) 0.0116(4) 0.0043(4) 
S3 0.0266(5) 0.0347(5) 0.0532(6) 0.0010(5) 0.0046(4) -0.0019(4) 
O4 0.0358(19) 0.042(2) 0.092(3) -0.0007(19) 0.0000(17) -0.0081(14) 
O6 0.0408(17) 0.054(2) 0.074(2) 0.0140(18) 0.0234(16) 0.0074(15) 
O5 0.075(2) 0.0427(19) 0.059(2) -0.0133(17) 0.0064(18) 0.0038(17) 
N5 0.0361(19) 0.031(2) 0.055(2) 0.0009(16) 0.0023(16) -0.0055(14) 
N6 0.0303(17) 0.0358(19) 0.056(2) 0.0000(16) 0.0005(15) -0.0024(14) 
N7 0.0289(17) 0.035(2) 0.069(3) 0.0047(18) 0.0018(16) -0.0006(14) 
N8 0.0440(19) 0.0385(19) 0.044(2) 0.0018(16) 0.0040(16) 0.0000(16) 
C8 0.057(3) 0.037(3) 0.122(6) 0.012(3) 0.002(3) -0.002(2) 
C6 0.0224(19) 0.046(3) 0.036(2) -0.0080(19) 0.0010(15) -0.0001(18) 
C7 0.043(3) 0.038(2) 0.065(3) 0.006(2) 0.007(2) -0.006(2) 
C5 0.030(2) 0.034(2) 0.036(2) 0.0020(17) 0.0018(16) -0.0008(16) 
S5 0.0318(5) 0.0285(5) 0.0478(6) -0.0019(4) 0.0078(4) -0.0017(4) 
S6 0.0446(6) 0.0259(5) 0.0518(7) -0.0006(4) 0.0144(5) 0.0001(4) 
O7 0.0367(19) 0.0381(19) 0.086(3) 0.0014(17) 0.0102(17) -0.0040(14) 
O9 0.092(3) 0.0371(18) 0.054(2) -0.0094(16) 0.0126(19) -0.0016(18) 
O8 0.0479(19) 0.042(2) 0.105(3) 0.010(2) 0.034(2) 0.0074(15) 
N9 0.038(2) 0.035(2) 0.062(3) 0.0023(17) 0.0093(18) -0.0059(15) 
N11 0.0310(18) 0.0321(19) 0.055(2) 0.0029(16) 0.0045(16) 0.0022(15) 
N12 0.065(3) 0.0335(19) 0.050(2) 0.0047(18) 0.0066(19) -0.0082(19) 
N10 0.0339(19) 0.0344(19) 0.062(3) 0.0040(17) 0.0051(17) -0.0035(16) 
C10 0.032(2) 0.032(2) 0.038(2) -0.0012(18) 0.0008(17) -0.0014(18) 
C12 0.050(3) 0.039(3) 0.107(5) 0.013(3) 0.015(3) 0.002(2) 
C11 0.040(3) 0.035(2) 0.053(3) 0.000(2) 0.001(2) -0.0039(19) 
C9 0.035(2) 0.026(2) 0.044(2) -0.0001(17) 0.0049(18) -0.0026(16) 
S1 0.0337(5) 0.0321(5) 0.0541(7) 0.0012(5) 0.0081(5) 0.0011(4) 
S2 0.0454(6) 0.0291(5) 0.0428(6) 0.0003(4) 0.0128(4) 0.0050(4) 
O3 0.0479(19) 0.0468(19) 0.083(3) 0.0156(18) 0.0301(17) 0.0108(15) 
O1 0.040(2) 0.050(2) 0.117(4) 0.008(2) 0.018(2) -0.0044(16) 
O2 0.092(3) 0.0418(18) 0.051(2) -0.0111(15) 0.0070(18) 0.0106(18) 
N1 0.041(2) 0.0315(19) 0.055(2) 0.0015(16) 0.0085(16) 0.0009(14) 
N2 0.0341(17) 0.0330(18) 0.058(2) 0.0040(17) 0.0047(16) 0.0013(15) 
N4 0.058(2) 0.0321(19) 0.043(2) 0.0032(16) 0.0035(17) -0.0051(17) 
N3 0.0329(19) 0.0300(18) 0.055(2) 0.0030(16) 0.0048(15) 0.0013(15) 
C2 0.031(2) 0.031(2) 0.032(2) 0.0037(16) 0.0071(16) 0.0027(16) 
C4 0.056(3) 0.034(3) 0.148(7) 0.000(4) 0.010(4) 0.002(3) 
C3 0.046(3) 0.034(2) 0.075(4) 0.002(2) 0.013(2) -0.001(2) 
C1 0.039(2) 0.031(2) 0.037(2) -0.0007(17) 0.0046(17) 0.0026(17) 
O12 0.0361(16) 0.0369(17) 0.076(2) 0.0028(15) 0.0081(15) -0.0010(13) 
N14 0.0323(17) 0.0343(19) 0.051(2) 0.0038(17) 0.0045(15) 0.0030(15) 
C20 0.037(2) 0.042(2) 0.056(3) -0.001(2) 0.002(2) 0.0099(19) 
C19 0.034(2) 0.034(2) 0.045(2) -0.0029(18) 0.0058(17) -0.0009(17) 
C22 0.039(3) 0.057(3) 0.053(3) -0.007(2) 0.009(2) -0.013(2) 
C21 0.033(2) 0.058(3) 0.059(3) -0.006(2) 0.0041(19) 0.002(2) 
C24 0.077(4) 0.039(3) 0.076(4) 0.006(3) 0.020(3) -0.010(3) 
C23 0.044(2) 0.041(2) 0.046(3) -0.004(2) 0.0126(19) -0.009(2) 
O11 0.0391(15) 0.0318(14) 0.066(2) 0.0051(14) 0.0090(14) -0.0012(13) 
N15 0.0346(19) 0.0341(19) 0.047(2) 0.0007(16) 0.0035(16) -0.0055(15) 
C28 0.050(3) 0.057(3) 0.060(3) -0.002(3) 0.010(2) -0.018(2) 
C30 0.076(4) 0.040(3) 0.079(4) 0.007(3) 0.010(3) -0.012(3) 
C25 0.039(2) 0.034(2) 0.044(2) -0.0021(18) 0.0058(18) -0.0032(18) 
C29 0.054(3) 0.040(2) 0.042(2) 0.0014(19) 0.002(2) -0.013(2) 
C26 0.044(3) 0.039(3) 0.072(4) -0.003(2) 0.004(2) -0.001(2) 
C27 0.035(2) 0.072(4) 0.073(4) -0.003(3) 0.008(2) -0.007(2) 
O10 0.0357(16) 0.0432(19) 0.094(3) -0.0068(17) 0.0013(16) -0.0010(13) 
N13 0.0284(17) 0.044(2) 0.047(2) 0.0029(17) 0.0031(14) -0.0040(15) 
C16 0.033(2) 0.058(3) 0.059(3) 0.009(2) 0.010(2) 0.000(2) 
C13 0.035(2) 0.044(2) 0.050(3) 0.0042(19) 0.0002(18) -0.0046(19) 
C14 0.043(3) 0.045(3) 0.064(3) 0.007(2) 0.001(2) -0.015(2) 
C18 0.052(3) 0.044(3) 0.064(3) 0.000(2) 0.011(2) 0.000(2) 
C17 0.039(2) 0.048(3) 0.044(2) 0.007(2) 0.0090(18) 0.0016(19) 
C15 0.033(2) 0.068(3) 0.064(3) 0.014(3) 0.008(2) -0.009(2) 
 
_geom_special_details 
; 
 All esds (except the esd in the dihedral angle between two l.s. planes) 
 are estimated using the full covariance matrix.  The cell esds are taken 
 into account individually in the estimation of esds in distances, angles 
 and torsion angles; correlations between esds in cell parameters are only 
 used when they are defined by crystal symmetry.  An approximate (isotropic) 
 treatment of cell esds is used for estimating esds involving l.s. planes. 
; 
 
loop_ 
 _geom_bond_atom_site_label_1 
 _geom_bond_atom_site_label_2 
 _geom_bond_distance 
 _geom_bond_site_symmetry_2 
 _geom_bond_publ_flag 
S4 O5 1.417(4) . ? 
S4 O6 1.429(3) . ? 
S4 N8 1.579(4) . ? 
S4 C5 1.767(4) . ? 
S3 C5 1.727(4) . ? 
S3 C6 1.736(4) . ? 
O4 C7 1.222(6) . ? 
N5 C5 1.293(6) . ? 
N5 N6 1.370(5) . ? 
N6 C6 1.324(6) . ? 
N7 C6 1.344(6) . ? 
N7 C7 1.364(6) . ? 
N7 H41 0.8600 . ? 
N8 H6A 0.9839 . ? 
N8 H6B 0.7845 . ? 
C8 C7 1.479(7) . ? 
C8 H8A 0.9600 . ? 
C8 H8B 0.9600 . ? 
C8 H8C 0.9600 . ? 
S5 C10 1.715(5) . ? 
S5 C9 1.718(4) . ? 
S6 O9 1.425(4) . ? 
S6 O8 1.429(4) . ? 
S6 N12 1.571(4) . ? 
S6 C9 1.778(4) . ? 
O7 C11 1.220(6) . ? 
N9 C9 1.305(6) . ? 
N9 N10 1.375(5) . ? 
N11 C11 1.363(6) . ? 
N11 C10 1.375(6) . ? 
N11 H11A 0.8600 . ? 
N12 H12D 0.9651 . ? 
N12 H12E 0.7225 . ? 
N10 C10 1.321(6) . ? 
C12 C11 1.492(7) . ? 
C12 H12A 0.9600 . ? 
C12 H12B 0.9600 . ? 
C12 H12C 0.9600 . ? 
S1 C1 1.729(4) . ? 
S1 C2 1.731(4) . ? 
S2 O2 1.418(4) . ? 
S2 O3 1.431(3) . ? 
S2 N4 1.581(4) . ? 
S2 C1 1.782(4) . ? 
O1 C3 1.222(6) . ? 
N1 C1 1.287(6) . ? 
N1 N2 1.382(5) . ? 
N2 C2 1.311(6) . ? 
N4 H4D 0.8244 . ? 
N4 H4E 0.84(2) . ? 
N3 C2 1.347(6) . ? 
N3 C3 1.361(6) . ? 
N3 H53A 0.82(5) . ? 
C4 C3 1.477(7) . ? 
C4 H4A 0.9600 . ? 
C4 H4B 0.9600 . ? 
C4 H4C 0.9600 . ? 
O12 C19 1.262(5) . ? 
N14 C23 1.359(6) . ? 
N14 C19 1.365(6) . ? 
N14 H8 0.8598 . ? 
C20 C21 1.356(7) . ? 
C20 C19 1.419(6) . ? 
C20 H20 0.9300 . ? 
C22 C23 1.356(7) . ? 
C22 C21 1.385(7) . ? 
C22 H22 0.9300 . ? 
C21 H21 0.9300 . ? 
C24 C23 1.504(7) . ? 
C24 H24A 0.9600 . ? 
C24 H24B 0.9600 . ? 
C24 H24C 0.9600 . ? 
O11 C25 1.253(5) . ? 
N15 C29 1.367(6) . ? 
N15 C25 1.376(6) . ? 
N15 H18 0.8601 . ? 
C28 C29 1.355(8) . ? 
C28 C27 1.413(8) . ? 
C28 H28 0.9300 . ? 
C30 C29 1.480(7) . ? 
C30 H30A 0.9600 . ? 
C30 H30B 0.9600 . ? 
C30 H30C 0.9600 . ? 
C25 C26 1.419(7) . ? 
C26 C27 1.356(7) . ? 
C26 H26 0.9300 . ? 
C27 H27 0.9300 . ? 
O10 C13 1.249(5) . ? 
N13 C13 1.366(6) . ? 
N13 C17 1.371(6) . ? 
N13 H13A 0.8600 . ? 
C16 C17 1.370(7) . ? 
C16 C15 1.403(8) . ? 
C16 H16 0.9300 . ? 
C13 C14 1.430(6) . ? 
C14 C15 1.354(8) . ? 
C14 H14 0.9300 . ? 
C18 C17 1.469(7) . ? 
C18 H18A 0.9600 . ? 
C18 H18B 0.9600 . ? 
C18 H18C 0.9600 . ? 
C15 H15 0.9300 . ? 
 
loop_ 
 _geom_angle_atom_site_label_1 
 _geom_angle_atom_site_label_2 
 _geom_angle_atom_site_label_3 
 _geom_angle 
 _geom_angle_site_symmetry_1 
 _geom_angle_site_symmetry_3 
 _geom_angle_publ_flag 
O5 S4 O6 120.9(2) . . ? 
O5 S4 N8 107.8(2) . . ? 
O6 S4 N8 109.1(2) . . ? 
O5 S4 C5 107.0(2) . . ? 
O6 S4 C5 104.1(2) . . ? 
N8 S4 C5 107.1(2) . . ? 
C5 S3 C6 86.4(2) . . ? 
C5 N5 N6 112.6(4) . . ? 
C6 N6 N5 112.4(4) . . ? 
C6 N7 C7 122.6(4) . . ? 
C6 N7 H41 118.7 . . ? 
C7 N7 H41 118.6 . . ? 
S4 N8 H6A 107.9 . . ? 
S4 N8 H6B 116.9 . . ? 
H6A N8 H6B 124.0 . . ? 
C7 C8 H8A 109.5 . . ? 
C7 C8 H8B 109.5 . . ? 
H8A C8 H8B 109.5 . . ? 
C7 C8 H8C 109.5 . . ? 
H8A C8 H8C 109.5 . . ? 
H8B C8 H8C 109.5 . . ? 
N6 C6 N7 121.6(4) . . ? 
N6 C6 S3 113.5(4) . . ? 
N7 C6 S3 124.9(3) . . ? 
O4 C7 N7 121.5(5) . . ? 
O4 C7 C8 124.7(5) . . ? 
N7 C7 C8 113.7(5) . . ? 
N5 C5 S3 115.1(3) . . ? 
N5 C5 S4 123.0(3) . . ? 
S3 C5 S4 121.8(2) . . ? 
C10 S5 C9 85.7(2) . . ? 
O9 S6 O8 120.0(3) . . ? 
O9 S6 N12 107.6(2) . . ? 
O8 S6 N12 110.9(2) . . ? 
O9 S6 C9 108.7(2) . . ? 
O8 S6 C9 102.6(2) . . ? 
N12 S6 C9 106.1(2) . . ? 
C9 N9 N10 111.1(4) . . ? 
C11 N11 C10 122.6(4) . . ? 
C11 N11 H11A 118.7 . . ? 
C10 N11 H11A 118.7 . . ? 
S6 N12 H12D 115.1 . . ? 
S6 N12 H12E 114.9 . . ? 
H12D N12 H12E 129.5 . . ? 
C10 N10 N9 111.8(4) . . ? 
N10 C10 N11 119.8(4) . . ? 
N10 C10 S5 115.2(3) . . ? 
N11 C10 S5 125.0(3) . . ? 
C11 C12 H12A 109.5 . . ? 
C11 C12 H12B 109.5 . . ? 
H12A C12 H12B 109.5 . . ? 
C11 C12 H12C 109.5 . . ? 
H12A C12 H12C 109.5 . . ? 
H12B C12 H12C 109.5 . . ? 
O7 C11 N11 121.2(4) . . ? 
O7 C11 C12 124.2(4) . . ? 
N11 C11 C12 114.6(4) . . ? 
N9 C9 S5 116.2(3) . . ? 
N9 C9 S6 122.9(3) . . ? 
S5 C9 S6 120.9(3) . . ? 
C1 S1 C2 86.1(2) . . ? 
O2 S2 O3 119.7(2) . . ? 
O2 S2 N4 108.4(2) . . ? 
O3 S2 N4 111.3(2) . . ? 
O2 S2 C1 107.8(2) . . ? 
O3 S2 C1 103.2(2) . . ? 
N4 S2 C1 105.3(2) . . ? 
C1 N1 N2 111.4(4) . . ? 
C2 N2 N1 112.9(3) . . ? 
S2 N4 H4D 121.6 . . ? 
S2 N4 H4E 117(4) . . ? 
H4D N4 H4E 110.6 . . ? 
C2 N3 C3 123.2(4) . . ? 
C2 N3 H53A 115(4) . . ? 
C3 N3 H53A 121(4) . . ? 
N2 C2 N3 120.9(4) . . ? 
N2 C2 S1 113.8(3) . . ? 
N3 C2 S1 125.3(3) . . ? 
C3 C4 H4A 109.5 . . ? 
C3 C4 H4B 109.5 . . ? 
H4A C4 H4B 109.5 . . ? 
C3 C4 H4C 109.5 . . ? 
H4A C4 H4C 109.5 . . ? 
H4B C4 H4C 109.5 . . ? 
O1 C3 N3 121.4(4) . . ? 
O1 C3 C4 124.1(5) . . ? 
N3 C3 C4 114.5(5) . . ? 
N1 C1 S1 115.8(3) . . ? 
N1 C1 S2 122.4(3) . . ? 
S1 C1 S2 121.7(3) . . ? 
C23 N14 C19 125.0(4) . . ? 
C23 N14 H8 117.3 . . ? 
C19 N14 H8 117.6 . . ? 
C21 C20 C19 119.5(4) . . ? 
C21 C20 H20 120.2 . . ? 
C19 C20 H20 120.2 . . ? 
O12 C19 N14 119.6(4) . . ? 
O12 C19 C20 124.8(4) . . ? 
N14 C19 C20 115.6(4) . . ? 
C23 C22 C21 118.9(5) . . ? 
C23 C22 H22 120.6 . . ? 
C21 C22 H22 120.6 . . ? 
C20 C21 C22 122.2(5) . . ? 
C20 C21 H21 118.9 . . ? 
C22 C21 H21 118.9 . . ? 
C23 C24 H24A 109.5 . . ? 
C23 C24 H24B 109.5 . . ? 
H24A C24 H24B 109.5 . . ? 
C23 C24 H24C 109.5 . . ? 
H24A C24 H24C 109.5 . . ? 
H24B C24 H24C 109.5 . . ? 
C22 C23 N14 118.7(5) . . ? 
C22 C23 C24 125.1(5) . . ? 
N14 C23 C24 116.2(4) . . ? 
C29 N15 C25 125.7(4) . . ? 
C29 N15 H18 117.3 . . ? 
C25 N15 H18 117.1 . . ? 
C29 C28 C27 118.8(5) . . ? 
C29 C28 H28 120.6 . . ? 
C27 C28 H28 120.6 . . ? 
C29 C30 H30A 109.5 . . ? 
C29 C30 H30B 109.5 . . ? 
H30A C30 H30B 109.5 . . ? 
C29 C30 H30C 109.5 . . ? 
H30A C30 H30C 109.5 . . ? 
H30B C30 H30C 109.5 . . ? 
O11 C25 N15 118.7(4) . . ? 
O11 C25 C26 126.3(4) . . ? 
N15 C25 C26 115.0(4) . . ? 
C28 C29 N15 118.5(5) . . ? 
C28 C29 C30 125.4(5) . . ? 
N15 C29 C30 116.0(5) . . ? 
C27 C26 C25 120.5(5) . . ? 
C27 C26 H26 119.8 . . ? 
C25 C26 H26 119.8 . . ? 
C26 C27 C28 121.6(5) . . ? 
C26 C27 H27 119.2 . . ? 
C28 C27 H27 119.2 . . ? 
C13 N13 C17 126.1(4) . . ? 
C13 N13 H13A 117.0 . . ? 
C17 N13 H13A 117.0 . . ? 
C17 C16 C15 120.1(5) . . ? 
C17 C16 H16 119.9 . . ? 
C15 C16 H16 119.9 . . ? 
O10 C13 N13 120.0(4) . . ? 
O10 C13 C14 124.6(4) . . ? 
N13 C13 C14 115.4(4) . . ? 
C15 C14 C13 120.2(5) . . ? 
C15 C14 H14 119.9 . . ? 
C13 C14 H14 119.9 . . ? 
C17 C18 H18A 109.5 . . ? 
C17 C18 H18B 109.5 . . ? 
H18A C18 H18B 109.5 . . ? 
C17 C18 H18C 109.5 . . ? 
H18A C18 H18C 109.5 . . ? 
H18B C18 H18C 109.5 . . ? 
C16 C17 N13 117.1(5) . . ? 
C16 C17 C18 125.6(5) . . ? 
N13 C17 C18 117.3(4) . . ? 
C14 C15 C16 121.2(4) . . ? 
C14 C15 H15 119.4 . . ? 
C16 C15 H15 119.4 . . ? 
 
loop_ 
 _geom_torsion_atom_site_label_1 
 _geom_torsion_atom_site_label_2 
 _geom_torsion_atom_site_label_3 
 _geom_torsion_atom_site_label_4 
 _geom_torsion 
 _geom_torsion_site_symmetry_1 
 _geom_torsion_site_symmetry_2 
 _geom_torsion_site_symmetry_3 
 _geom_torsion_site_symmetry_4 
 _geom_torsion_publ_flag 
C5 N5 N6 C6 -0.8(6) . . . . ? 
N5 N6 C6 N7 -178.8(4) . . . . ? 
N5 N6 C6 S3 1.0(5) . . . . ? 
C7 N7 C6 N6 -179.7(4) . . . . ? 
C7 N7 C6 S3 0.5(7) . . . . ? 
C5 S3 C6 N6 -0.8(4) . . . . ? 
C5 S3 C6 N7 179.0(4) . . . . ? 
C6 N7 C7 O4 0.5(8) . . . . ? 
C6 N7 C7 C8 -178.3(5) . . . . ? 
N6 N5 C5 S3 0.2(5) . . . . ? 
N6 N5 C5 S4 179.8(3) . . . . ? 
C6 S3 C5 N5 0.3(4) . . . . ? 
C6 S3 C5 S4 -179.3(3) . . . . ? 
O5 S4 C5 N5 -42.1(5) . . . . ? 
O6 S4 C5 N5 -171.2(4) . . . . ? 
N8 S4 C5 N5 73.3(4) . . . . ? 
O5 S4 C5 S3 137.5(3) . . . . ? 
O6 S4 C5 S3 8.4(3) . . . . ? 
N8 S4 C5 S3 -107.1(3) . . . . ? 
C9 N9 N10 C10 -0.2(6) . . . . ? 
N9 N10 C10 N11 179.4(4) . . . . ? 
N9 N10 C10 S5 0.2(6) . . . . ? 
C11 N11 C10 N10 -178.4(4) . . . . ? 
C11 N11 C10 S5 0.7(7) . . . . ? 
C9 S5 C10 N10 -0.1(4) . . . . ? 
C9 S5 C10 N11 -179.3(4) . . . . ? 
C10 N11 C11 O7 0.4(8) . . . . ? 
C10 N11 C11 C12 179.2(5) . . . . ? 
N10 N9 C9 S5 0.1(5) . . . . ? 
N10 N9 C9 S6 179.3(3) . . . . ? 
C10 S5 C9 N9 0.0(4) . . . . ? 
C10 S5 C9 S6 -179.2(3) . . . . ? 
O9 S6 C9 N9 47.4(5) . . . . ? 
O8 S6 C9 N9 175.5(4) . . . . ? 
N12 S6 C9 N9 -68.1(4) . . . . ? 
O9 S6 C9 S5 -133.5(3) . . . . ? 
O8 S6 C9 S5 -5.4(4) . . . . ? 
N12 S6 C9 S5 111.0(3) . . . . ? 
C1 N1 N2 C2 0.7(6) . . . . ? 
N1 N2 C2 N3 179.9(4) . . . . ? 
N1 N2 C2 S1 -1.2(5) . . . . ? 
C3 N3 C2 N2 179.6(5) . . . . ? 
C3 N3 C2 S1 0.8(7) . . . . ? 
C1 S1 C2 N2 1.0(4) . . . . ? 
C1 S1 C2 N3 179.9(4) . . . . ? 
C2 N3 C3 O1 -1.5(9) . . . . ? 
C2 N3 C3 C4 178.2(6) . . . . ? 
N2 N1 C1 S1 0.1(5) . . . . ? 
N2 N1 C1 S2 177.8(3) . . . . ? 
C2 S1 C1 N1 -0.6(4) . . . . ? 
C2 S1 C1 S2 -178.3(3) . . . . ? 
O2 S2 C1 N1 -51.9(5) . . . . ? 
O3 S2 C1 N1 -179.5(4) . . . . ? 
N4 S2 C1 N1 63.6(4) . . . . ? 
O2 S2 C1 S1 125.7(3) . . . . ? 
O3 S2 C1 S1 -1.9(3) . . . . ? 
N4 S2 C1 S1 -118.8(3) . . . . ? 
C23 N14 C19 O12 -179.3(4) . . . . ? 
C23 N14 C19 C20 0.4(7) . . . . ? 
C21 C20 C19 O12 179.2(5) . . . . ? 
C21 C20 C19 N14 -0.5(7) . . . . ? 
C19 C20 C21 C22 0.8(8) . . . . ? 
C23 C22 C21 C20 -0.9(8) . . . . ? 
C21 C22 C23 N14 0.8(8) . . . . ? 
C21 C22 C23 C24 -178.7(5) . . . . ? 
C19 N14 C23 C22 -0.6(7) . . . . ? 
C19 N14 C23 C24 179.0(5) . . . . ? 
C29 N15 C25 O11 179.1(4) . . . . ? 
C29 N15 C25 C26 -1.5(7) . . . . ? 
C27 C28 C29 N15 -0.5(8) . . . . ? 
C27 C28 C29 C30 178.8(5) . . . . ? 
C25 N15 C29 C28 1.2(8) . . . . ? 
C25 N15 C29 C30 -178.2(5) . . . . ? 
O11 C25 C26 C27 -179.4(5) . . . . ? 
N15 C25 C26 C27 1.3(8) . . . . ? 
C25 C26 C27 C28 -0.8(9) . . . . ? 
C29 C28 C27 C26 0.3(9) . . . . ? 
C17 N13 C13 O10 -178.9(5) . . . . ? 
C17 N13 C13 C14 1.1(7) . . . . ? 
O10 C13 C14 C15 179.2(5) . . . . ? 
N13 C13 C14 C15 -0.8(7) . . . . ? 
C15 C16 C17 N13 1.0(8) . . . . ? 
C15 C16 C17 C18 -179.1(5) . . . . ? 
C13 N13 C17 C16 -1.1(8) . . . . ? 
C13 N13 C17 C18 178.9(5) . . . . ? 
C13 C14 C15 C16 0.8(8) . . . . ? 
C17 C16 C15 C14 -0.8(8) . . . . ? 
 
_diffrn_measured_fraction_theta_max    0.999 
_diffrn_reflns_theta_full              67.07 
_diffrn_measured_fraction_theta_full   0.999 
_refine_diff_density_max    0.411 
_refine_diff_density_min   -0.290 
_refine_diff_density_rms    0.061 
 
data_ACZNAM11  
_database_code_depnum_ccdc_archive 'CCDC 1436980'
 
_audit_creation_method            SHELXL-97 
_chemical_name_systematic 
; 
 ? 
; 
_chemical_name_common             'ACETAZOLAMIDE;NICOTINAMIDE' 
_chemical_melting_point           453 
_chemical_formula_moiety          'C4H6N4O3S2,C6H6N2O' 
_chemical_formula_sum 
 'C10 H12 N6 O4 S2' 
_chemical_formula_weight          344.38 
 
loop_ 
 _atom_type_symbol 
 _atom_type_description 
 _atom_type_scat_dispersion_real 
 _atom_type_scat_dispersion_imag 
 _atom_type_scat_source 
 'C'  'C'   0.0181   0.0091 
 'International Tables Vol C Tables 4.2.6.8 and 6.1.1.4' 
 'H'  'H'   0.0000   0.0000 
 'International Tables Vol C Tables 4.2.6.8 and 6.1.1.4' 
 'N'  'N'   0.0311   0.0180 
 'International Tables Vol C Tables 4.2.6.8 and 6.1.1.4' 
 'O'  'O'   0.0492   0.0322 
 'International Tables Vol C Tables 4.2.6.8 and 6.1.1.4' 
 'S'  'S'   0.3331   0.5567 
 'International Tables Vol C Tables 4.2.6.8 and 6.1.1.4' 
 
_symmetry_cell_setting            triclinic 
_symmetry_space_group_name_H-M    'P -1' 
 
loop_ 
 _symmetry_equiv_pos_as_xyz 
 'x, y, z' 
 '-x, -y, -z' 
 
_cell_length_a                    5.1477(8) 
_cell_length_b                    10.8147(14) 
_cell_length_c                    14.2604(16) 
_cell_angle_alpha                 69.797(11) 
_cell_angle_beta                  85.463(12) 
_cell_angle_gamma                 81.889(12) 
_cell_volume                      737.20(17) 
_cell_formula_units_Z             2 
_cell_measurement_temperature     298(2) 
_cell_measurement_reflns_used     1270 
_cell_measurement_theta_min       4.3720  
_cell_measurement_theta_max       71.6760  
 
_exptl_crystal_description        BLOCK 
_exptl_crystal_colour             COLORLES 
_exptl_crystal_size_max           0.22 
_exptl_crystal_size_mid           0.21 
_exptl_crystal_size_min           0.20 
_exptl_crystal_density_meas       ? 
_exptl_crystal_density_diffrn     1.551 
_exptl_crystal_density_method     'not measured' 
_exptl_crystal_F_000              356 
_exptl_absorpt_coefficient_mu     3.554 
_exptl_absorpt_correction_type    ? 
_exptl_absorpt_correction_T_min   ? 
_exptl_absorpt_correction_T_max   ? 
_exptl_absorpt_process_details    ? 
 
_exptl_special_details 
; 
 ? 
; 
 
_diffrn_ambient_temperature       298(2) 
_diffrn_radiation_wavelength      1.54184 
_diffrn_radiation_type            CuK\a 
_diffrn_radiation_source          'fine-focus sealed tube' 
_diffrn_radiation_monochromator   graphite 
_diffrn_measurement_device_type   'Xcalibur, Eos, Gemini' 
_diffrn_measurement_method        'multi-scan' 
_diffrn_detector_area_resol_mean  '\w scans'  
_diffrn_standards_number          ? 
_diffrn_standards_interval_count  ? 
_diffrn_standards_interval_time   ? 
_diffrn_standards_decay_%         ? 
_diffrn_reflns_number             4027 
_diffrn_reflns_av_R_equivalents   0.0409 
_diffrn_reflns_av_sigmaI/netI     0.0584 
_diffrn_reflns_limit_h_min        -3 
_diffrn_reflns_limit_h_max        6 
_diffrn_reflns_limit_k_min        -12 
_diffrn_reflns_limit_k_max        12 
_diffrn_reflns_limit_l_min        -16 
_diffrn_reflns_limit_l_max        16 
_diffrn_reflns_theta_min          3.30 
_diffrn_reflns_theta_max          67.07 
_reflns_number_total              2607 
_reflns_number_gt                 1906 
_reflns_threshold_expression      >2sigma(I) 
 
_computing_data_collection        ? 
_computing_cell_refinement        ? 
_computing_data_reduction         ? 
_computing_structure_solution     'SHELXS-97 (Sheldrick, 1990)' 
_computing_structure_refinement   'SHELXL-97 (Sheldrick, 1997)' 
_computing_molecular_graphics     ? 
_computing_publication_material   ? 
 
_refine_special_details 
; 
 Refinement of F^2^ against ALL reflections.  The weighted R-factor wR and 
 goodness of fit S are based on F^2^, conventional R-factors R are based 
 on F, with F set to zero for negative F^2^. The threshold expression of 
 F^2^ > 2sigma(F^2^) is used only for calculating R-factors(gt) etc. and is 
 not relevant to the choice of reflections for refinement.  R-factors based 
 on F^2^ are statistically about twice as large as those based on F, and R- 
 factors based on ALL data will be even larger. 
; 
 
_refine_ls_structure_factor_coef  Fsqd  
_refine_ls_matrix_type            full 
_refine_ls_weighting_scheme       calc  
_refine_ls_weighting_details 
 'calc w=1/[\s^2^(Fo^2^)+(0.1157P)^2^+0.0000P] where P=(Fo^2^+2Fc^2^)/3' 
_atom_sites_solution_primary      direct 
_atom_sites_solution_secondary    difmap 
_atom_sites_solution_hydrogens    geom 
_refine_ls_hydrogen_treatment     mixed 
_refine_ls_extinction_method      none 
_refine_ls_extinction_coef        ? 
_refine_ls_number_reflns          2607 
_refine_ls_number_parameters      220 
_refine_ls_number_restraints      2 
_refine_ls_R_factor_all           0.0819 
_refine_ls_R_factor_gt            0.0626 
_refine_ls_wR_factor_ref          0.1935 
_refine_ls_wR_factor_gt           0.1722 
_refine_ls_goodness_of_fit_ref    1.006 
_refine_ls_restrained_S_all       1.006 
_refine_ls_shift/su_max           0.000 
_refine_ls_shift/su_mean          0.000 
 
loop_ 
 _atom_site_label 
 _atom_site_type_symbol 
 _atom_site_fract_x 
 _atom_site_fract_y 
 _atom_site_fract_z 
 _atom_site_U_iso_or_equiv 
 _atom_site_adp_type 
 _atom_site_occupancy 
 _atom_site_symmetry_multiplicity 
 _atom_site_calc_flag 
 _atom_site_refinement_flags 
 _atom_site_disorder_assembly 
 _atom_site_disorder_group 
S1 S 0.1492(2) 0.93431(10) 0.78260(8) 0.0528(4) Uani 1 1 d . . . 
S2 S 0.5163(2) 0.78104(10) 0.67044(7) 0.0515(3) Uani 1 1 d . . . 
N2 N 0.7184(7) 0.9964(3) 0.5809(2) 0.0533(9) Uani 1 1 d . . . 
N3 N 0.9226(8) 0.8215(4) 0.5326(3) 0.0529(9) Uani 1 1 d . . . 
N1 N 0.5204(7) 1.0284(3) 0.6423(3) 0.0543(9) Uani 1 1 d . . . 
O1 O 0.8030(8) 0.6179(3) 0.5851(3) 0.0872(12) Uani 1 1 d . . . 
O3 O 0.0075(6) 1.0630(3) 0.7454(3) 0.0690(9) Uani 1 1 d . . . 
O2 O 0.0271(6) 0.8176(3) 0.7988(2) 0.0673(9) Uani 1 1 d . . . 
N4 N 0.2823(9) 0.9208(5) 0.8817(3) 0.0592(10) Uani 1 1 d . . . 
C2 C 0.7357(8) 0.8725(4) 0.5871(3) 0.0479(10) Uani 1 1 d . . . 
C3 C 0.9479(10) 0.6950(5) 0.5328(4) 0.0637(12) Uani 1 1 d . . . 
C1 C 0.4034(8) 0.9263(4) 0.6926(3) 0.0487(10) Uani 1 1 d . . . 
C4 C 1.1615(13) 0.6621(5) 0.4648(5) 0.0875(19) Uani 1 1 d . . . 
H4A H 1.2521 0.5757 0.4980 0.131 Uiso 1 1 calc R . . 
H4B H 1.2829 0.7269 0.4477 0.131 Uiso 1 1 calc R . . 
H4C H 1.0867 0.6627 0.4051 0.131 Uiso 1 1 calc R . . 
O4 O 1.3130(6) 0.6472(3) 0.0123(2) 0.0590(8) Uani 1 1 d . . . 
N6 N 1.2270(8) 0.4391(4) 0.0931(3) 0.0561(10) Uani 1 1 d D . . 
C5 C 0.9382(8) 0.6198(4) 0.1226(3) 0.0479(9) Uani 1 1 d . . . 
C10 C 1.1739(8) 0.5686(4) 0.0720(3) 0.0481(10) Uani 1 1 d . . . 
N5 N 0.6488(8) 0.8116(4) 0.1285(3) 0.0655(11) Uani 1 1 d . . . 
C6 C 0.8526(9) 0.7547(4) 0.0894(4) 0.0623(12) Uani 1 1 d . . . 
H6 H 0.9449 0.8090 0.0360 0.075 Uiso 1 1 calc R . . 
C9 C 0.8006(9) 0.5412(5) 0.2017(3) 0.0628(12) Uani 1 1 d . . . 
H9 H 0.8511 0.4501 0.2270 0.075 Uiso 1 1 calc R . . 
C7 C 0.5195(10) 0.7322(5) 0.2058(4) 0.0676(13) Uani 1 1 d . . . 
H7 H 0.3773 0.7703 0.2351 0.081 Uiso 1 1 calc R . . 
C8 C 0.5864(11) 0.5979(5) 0.2438(4) 0.0727(15) Uani 1 1 d . . . 
H8 H 0.4897 0.5457 0.2969 0.087 Uiso 1 1 calc R . . 
H6B H 1.360(6) 0.411(4) 0.066(3) 0.052(13) Uiso 1 1 d D . . 
H3A H 1.028(9) 0.870(4) 0.506(3) 0.053(13) Uiso 1 1 d . . . 
H6A H 1.125(7) 0.384(4) 0.128(3) 0.058(13) Uiso 1 1 d D . . 
H4F H 0.328(8) 0.986(5) 0.885(3) 0.046(13) Uiso 1 1 d . . . 
H4E H 0.320(10) 0.845(5) 0.918(4) 0.071(17) Uiso 1 1 d . . . 
 
loop_ 
 _atom_site_aniso_label 
 _atom_site_aniso_U_11 
 _atom_site_aniso_U_22 
 _atom_site_aniso_U_33 
 _atom_site_aniso_U_23 
 _atom_site_aniso_U_13 
 _atom_site_aniso_U_12 
S1 0.0489(6) 0.0520(6) 0.0493(6) -0.0090(5) 0.0116(4) -0.0077(4) 
S2 0.0566(7) 0.0445(6) 0.0463(6) -0.0071(4) 0.0127(4) -0.0127(4) 
N2 0.061(2) 0.047(2) 0.0454(18) -0.0083(15) 0.0146(16) -0.0128(16) 
N3 0.062(2) 0.045(2) 0.0479(19) -0.0105(15) 0.0178(17) -0.0186(17) 
N1 0.059(2) 0.048(2) 0.0508(19) -0.0122(16) 0.0117(16) -0.0099(16) 
O1 0.113(3) 0.054(2) 0.094(3) -0.0278(19) 0.051(2) -0.032(2) 
O3 0.059(2) 0.065(2) 0.070(2) -0.0145(16) 0.0079(16) 0.0068(16) 
O2 0.064(2) 0.069(2) 0.066(2) -0.0170(16) 0.0129(16) -0.0228(16) 
N4 0.080(3) 0.048(2) 0.046(2) -0.0100(18) 0.0039(18) -0.014(2) 
C2 0.054(2) 0.048(2) 0.0348(18) -0.0042(16) 0.0054(17) -0.0124(18) 
C3 0.074(3) 0.053(3) 0.061(3) -0.017(2) 0.021(2) -0.018(2) 
C1 0.051(2) 0.047(2) 0.043(2) -0.0088(17) 0.0073(17) -0.0118(18) 
C4 0.106(4) 0.063(3) 0.094(4) -0.033(3) 0.049(4) -0.024(3) 
O4 0.0586(18) 0.0482(17) 0.0567(17) -0.0054(14) 0.0210(14) -0.0069(14) 
N6 0.053(2) 0.045(2) 0.059(2) -0.0087(17) 0.0180(18) -0.0030(17) 
C5 0.050(2) 0.046(2) 0.044(2) -0.0108(17) 0.0063(17) -0.0077(18) 
C10 0.047(2) 0.048(2) 0.043(2) -0.0081(17) 0.0040(17) -0.0064(18) 
N5 0.064(3) 0.055(2) 0.070(3) -0.0183(19) 0.022(2) -0.0044(19) 
C6 0.066(3) 0.052(3) 0.061(3) -0.014(2) 0.023(2) -0.009(2) 
C9 0.064(3) 0.057(3) 0.053(2) -0.007(2) 0.017(2) -0.003(2) 
C7 0.065(3) 0.071(3) 0.063(3) -0.024(2) 0.025(2) -0.009(2) 
C8 0.074(3) 0.067(3) 0.064(3) -0.013(2) 0.033(3) -0.008(2) 
 
_geom_special_details 
; 
 All esds (except the esd in the dihedral angle between two l.s. planes) 
 are estimated using the full covariance matrix.  The cell esds are taken 
 into account individually in the estimation of esds in distances, angles 
 and torsion angles; correlations between esds in cell parameters are only 
 used when they are defined by crystal symmetry.  An approximate (isotropic) 
 treatment of cell esds is used for estimating esds involving l.s. planes. 
; 
 
loop_ 
 _geom_bond_atom_site_label_1 
 _geom_bond_atom_site_label_2 
 _geom_bond_distance 
 _geom_bond_site_symmetry_2 
 _geom_bond_publ_flag 
S1 O3 1.419(3) . ? 
S1 O2 1.429(3) . ? 
S1 N4 1.572(4) . ? 
S1 C1 1.774(4) . ? 
S2 C2 1.719(4) . ? 
S2 C1 1.721(4) . ? 
N2 C2 1.302(5) . ? 
N2 N1 1.377(5) . ? 
N3 C3 1.355(6) . ? 
N3 C2 1.364(5) . ? 
N3 H3A 0.79(5) . ? 
N1 C1 1.292(5) . ? 
O1 C3 1.211(6) . ? 
N4 H4F 0.79(4) . ? 
N4 H4E 0.81(5) . ? 
C3 C4 1.495(7) . ? 
C4 H4A 0.9600 . ? 
C4 H4B 0.9600 . ? 
C4 H4C 0.9600 . ? 
O4 C10 1.239(5) . ? 
N6 C10 1.319(5) . ? 
N6 H6B 0.832(19) . ? 
N6 H6A 0.846(19) . ? 
C5 C9 1.370(6) . ? 
C5 C6 1.386(6) . ? 
C5 C10 1.499(6) . ? 
N5 C6 1.323(6) . ? 
N5 C7 1.337(6) . ? 
C6 H6 0.9300 . ? 
C9 C8 1.382(6) . ? 
C9 H9 0.9300 . ? 
C7 C8 1.366(7) . ? 
C7 H7 0.9300 . ? 
C8 H8 0.9300 . ? 
 
loop_ 
 _geom_angle_atom_site_label_1 
 _geom_angle_atom_site_label_2 
 _geom_angle_atom_site_label_3 
 _geom_angle 
 _geom_angle_site_symmetry_1 
 _geom_angle_site_symmetry_3 
 _geom_angle_publ_flag 
O3 S1 O2 121.4(2) . . ? 
O3 S1 N4 108.5(2) . . ? 
O2 S1 N4 108.5(2) . . ? 
O3 S1 C1 106.4(2) . . ? 
O2 S1 C1 103.6(2) . . ? 
N4 S1 C1 107.6(2) . . ? 
C2 S2 C1 85.42(19) . . ? 
C2 N2 N1 112.2(3) . . ? 
C3 N3 C2 124.2(4) . . ? 
C3 N3 H3A 122(3) . . ? 
C2 N3 H3A 113(3) . . ? 
C1 N1 N2 111.1(3) . . ? 
S1 N4 H4F 117(3) . . ? 
S1 N4 H4E 114(4) . . ? 
H4F N4 H4E 128(5) . . ? 
N2 C2 N3 120.8(4) . . ? 
N2 C2 S2 115.1(3) . . ? 
N3 C2 S2 124.0(3) . . ? 
O1 C3 N3 120.3(4) . . ? 
O1 C3 C4 124.7(5) . . ? 
N3 C3 C4 115.0(4) . . ? 
N1 C1 S2 116.2(3) . . ? 
N1 C1 S1 121.7(3) . . ? 
S2 C1 S1 122.0(2) . . ? 
C3 C4 H4A 109.5 . . ? 
C3 C4 H4B 109.5 . . ? 
H4A C4 H4B 109.5 . . ? 
C3 C4 H4C 109.5 . . ? 
H4A C4 H4C 109.5 . . ? 
H4B C4 H4C 109.5 . . ? 
C10 N6 H6B 118(3) . . ? 
C10 N6 H6A 124(3) . . ? 
H6B N6 H6A 118(4) . . ? 
C9 C5 C6 116.9(4) . . ? 
C9 C5 C10 124.0(4) . . ? 
C6 C5 C10 119.1(4) . . ? 
O4 C10 N6 121.8(4) . . ? 
O4 C10 C5 120.1(4) . . ? 
N6 C10 C5 118.2(3) . . ? 
C6 N5 C7 117.0(4) . . ? 
N5 C6 C5 124.6(4) . . ? 
N5 C6 H6 117.7 . . ? 
C5 C6 H6 117.7 . . ? 
C5 C9 C8 119.7(4) . . ? 
C5 C9 H9 120.2 . . ? 
C8 C9 H9 120.2 . . ? 
N5 C7 C8 123.1(4) . . ? 
N5 C7 H7 118.5 . . ? 
C8 C7 H7 118.5 . . ? 
C7 C8 C9 118.7(4) . . ? 
C7 C8 H8 120.6 . . ? 
C9 C8 H8 120.6 . . ? 
 
_diffrn_measured_fraction_theta_max    0.995 
_diffrn_reflns_theta_full              67.07 
_diffrn_measured_fraction_theta_full   0.995 
_refine_diff_density_max    0.407 
_refine_diff_density_min   -0.590 
_refine_diff_density_rms    0.075 
 
data_ACZNAM2HP111
_database_code_depnum_ccdc_archive 'CCDC 1436981'
 
_audit_creation_method            SHELXL-97 
_chemical_name_systematic 
; 
 ? 
; 
_chemical_name_common             'ACETAZOLAMIDE;NICOTINAMIDE; 2 PYRIDONE'  
_chemical_melting_point           398 
_chemical_formula_moiety          'C4H6N4O3S2,C6H6N2O,C5H5NO' 
_chemical_formula_sum 
 'C15 H17 N7 O5 S2' 
_chemical_formula_weight          439.48 
 
loop_ 
 _atom_type_symbol 
 _atom_type_description 
 _atom_type_scat_dispersion_real 
 _atom_type_scat_dispersion_imag 
 _atom_type_scat_source 
 'C'  'C'   0.0181   0.0091 
 'International Tables Vol C Tables 4.2.6.8 and 6.1.1.4' 
 'H'  'H'   0.0000   0.0000 
 'International Tables Vol C Tables 4.2.6.8 and 6.1.1.4' 
 'N'  'N'   0.0311   0.0180 
 'International Tables Vol C Tables 4.2.6.8 and 6.1.1.4' 
 'O'  'O'   0.0492   0.0322 
 'International Tables Vol C Tables 4.2.6.8 and 6.1.1.4' 
 'S'  'S'   0.3331   0.5567 
 'International Tables Vol C Tables 4.2.6.8 and 6.1.1.4' 
 
_symmetry_cell_setting            triclinic 
_symmetry_space_group_name_H-M    'P -1' 
 
loop_ 
 _symmetry_equiv_pos_as_xyz 
 'x, y, z' 
 '-x, -y, -z' 
 
_cell_length_a                    7.0347(3) 
_cell_length_b                    10.2539(7) 
_cell_length_c                    13.7934(9) 
_cell_angle_alpha                 81.685(6) 
_cell_angle_beta                  83.028(5) 
_cell_angle_gamma                 88.283(5) 
_cell_volume                      977.13(10) 
_cell_formula_units_Z             2 
_cell_measurement_temperature     298(2) 
_cell_measurement_reflns_used     3059 
_cell_measurement_theta_min       4.3370 
_cell_measurement_theta_max       71.7750 
 
_exptl_crystal_description        PLATE 
_exptl_crystal_colour             COLORLES 
_exptl_crystal_size_max           0.20 
_exptl_crystal_size_mid           0.18 
_exptl_crystal_size_min           0.18 
_exptl_crystal_density_meas       ? 
_exptl_crystal_density_diffrn     1.494 
_exptl_crystal_density_method     'not measured' 
_exptl_crystal_F_000              456 
_exptl_absorpt_coefficient_mu     2.872 
_exptl_absorpt_correction_type    'multi-scan' 
_exptl_absorpt_correction_T_min   0.37390 
_exptl_absorpt_correction_T_max   1.00000 
_exptl_absorpt_process_details    ? 
 
_exptl_special_details 
; 
 ? 
; 
 
_diffrn_ambient_temperature       298(2) 
_diffrn_radiation_wavelength      1.54184 
_diffrn_radiation_type            CuK\a 
_diffrn_radiation_source          'fine-focus sealed tube' 
_diffrn_radiation_monochromator   graphite 
_diffrn_measurement_device_type   'Xcalibur, Eos, Gemini' 
_diffrn_measurement_method        '\w scans' 
_diffrn_detector_area_resol_mean  ? 
_diffrn_standards_number          ? 
_diffrn_standards_interval_count  ? 
_diffrn_standards_interval_time   ? 
_diffrn_standards_decay_%         ? 
_diffrn_reflns_number             5696 
_diffrn_reflns_av_R_equivalents   0.0189 
_diffrn_reflns_av_sigmaI/netI     0.0252 
_diffrn_reflns_limit_h_min        -8 
_diffrn_reflns_limit_h_max        5 
_diffrn_reflns_limit_k_min        -12 
_diffrn_reflns_limit_k_max        12 
_diffrn_reflns_limit_l_min        -16 
_diffrn_reflns_limit_l_max        14 
_diffrn_reflns_theta_min          3.26 
_diffrn_reflns_theta_max          67.08 
_reflns_number_total              3493 
_reflns_number_gt                 3085 
_reflns_threshold_expression      >2sigma(I) 
 
_computing_data_collection        ? 
_computing_cell_refinement        ? 
_computing_data_reduction         ? 
_computing_structure_solution     'SHELXS-97 (Sheldrick, 1990)' 
_computing_structure_refinement   'SHELXL-97 (Sheldrick, 1997)' 
_computing_molecular_graphics     ? 
_computing_publication_material   ? 
 
_refine_special_details 
; 
 Refinement of F^2^ against ALL reflections.  The weighted R-factor wR and 
 goodness of fit S are based on F^2^, conventional R-factors R are based 
 on F, with F set to zero for negative F^2^. The threshold expression of 
 F^2^ > 2sigma(F^2^) is used only for calculating R-factors(gt) etc. and is 
 not relevant to the choice of reflections for refinement.  R-factors based 
 on F^2^ are statistically about twice as large as those based on F, and R- 
 factors based on ALL data will be even larger. 
; 
 
_refine_ls_structure_factor_coef  Fsqd  
_refine_ls_matrix_type            full 
_refine_ls_weighting_scheme       calc  
_refine_ls_weighting_details 
 'calc w=1/[\s^2^(Fo^2^)+(0.1265P)^2^+0.1831P] where P=(Fo^2^+2Fc^2^)/3' 
_atom_sites_solution_primary      direct 
_atom_sites_solution_secondary    difmap 
_atom_sites_solution_hydrogens    geom 
_refine_ls_hydrogen_treatment     mixed 
_refine_ls_extinction_method      none 
_refine_ls_extinction_coef        ? 
_refine_ls_number_reflns          3493 
_refine_ls_number_parameters      269 
_refine_ls_number_restraints      0 
_refine_ls_R_factor_all           0.0651 
_refine_ls_R_factor_gt            0.0612 
_refine_ls_wR_factor_ref          0.1789 
_refine_ls_wR_factor_gt           0.1729 
_refine_ls_goodness_of_fit_ref    1.083 
_refine_ls_restrained_S_all       1.083 
_refine_ls_shift/su_max           0.000 
_refine_ls_shift/su_mean          0.000 
 
loop_ 
 _atom_site_label 
 _atom_site_type_symbol 
 _atom_site_fract_x 
 _atom_site_fract_y 
 _atom_site_fract_z 
 _atom_site_U_iso_or_equiv 
 _atom_site_adp_type 
 _atom_site_occupancy 
 _atom_site_symmetry_multiplicity 
 _atom_site_calc_flag 
 _atom_site_refinement_flags 
 _atom_site_disorder_assembly 
 _atom_site_disorder_group 
S1 S 0.22992(10) 0.58018(6) 0.91819(4) 0.0443(2) Uani 1 1 d . . . 
S2 S 0.10956(11) 0.86219(6) 0.84318(5) 0.0509(3) Uani 1 1 d . . . 
N3 N 0.3772(3) 0.3583(2) 0.84479(15) 0.0432(5) Uani 1 1 d . . . 
H3A H 0.4276 0.3208 0.7958 0.052 Uiso 1 1 calc R . . 
N4 N -0.1101(4) 0.8589(3) 0.83042(18) 0.0542(6) Uani 1 1 d . . . 
H4D H -0.135(5) 0.874(4) 0.765(3) 0.065 Uiso 1 1 d . . . 
H4E H -0.169(5) 0.809(4) 0.875(3) 0.065 Uiso 1 1 d . . . 
O4 O 0.2932(3) 0.3349(2) 1.00854(14) 0.0579(6) Uani 1 1 d . . . 
N1 N 0.2665(4) 0.6787(2) 0.73554(17) 0.0532(6) Uani 1 1 d . . . 
O2 O 0.1267(4) 0.8680(2) 0.94448(18) 0.0756(7) Uani 1 1 d . . . 
N2 N 0.3323(4) 0.5504(2) 0.73756(17) 0.0529(6) Uani 1 1 d . . . 
C2 C 0.3203(4) 0.4885(3) 0.82671(17) 0.0398(5) Uani 1 1 d . . . 
O3 O 0.1975(4) 0.9579(2) 0.7666(2) 0.0748(7) Uani 1 1 d . . . 
C3 C 0.3579(4) 0.2863(3) 0.93588(19) 0.0449(6) Uani 1 1 d . . . 
C1 C 0.2122(4) 0.7064(3) 0.82222(19) 0.0432(6) Uani 1 1 d . . . 
C4 C 0.4247(6) 0.1463(3) 0.9399(2) 0.0640(9) Uani 1 1 d . . . 
H4A H 0.5228 0.1301 0.9831 0.096 Uiso 1 1 calc R . . 
H4B H 0.4755 0.1299 0.8750 0.096 Uiso 1 1 calc R . . 
H4C H 0.3190 0.0889 0.9644 0.096 Uiso 1 1 calc R . . 
O5 O 0.2092(4) 1.1295(2) 0.36200(15) 0.0630(6) Uani 1 1 d . . . 
N7 N 0.0777(4) 0.4994(2) 0.36778(17) 0.0498(6) Uani 1 1 d . . . 
H7A H 0.0756 0.4481 0.4231 0.060 Uiso 1 1 calc R . . 
N6 N 0.2013(3) 1.0862(2) 0.52532(17) 0.0502(6) Uani 1 1 d . . . 
H6B H 0.1589 1.1642 0.5325 0.060 Uiso 1 1 calc R . . 
H6A H 0.2210 1.0307 0.5762 0.060 Uiso 1 1 calc R . . 
O1 O -0.0862(4) 0.6521(2) 0.44814(15) 0.0629(6) Uani 1 1 d . . . 
C6 C 0.3112(4) 0.9151(3) 0.42818(18) 0.0398(5) Uani 1 1 d . . . 
N5 N 0.4717(3) 0.7672(2) 0.32463(16) 0.0477(5) Uani 1 1 d . . . 
C12 C 0.0046(5) 0.7021(3) 0.2751(2) 0.0540(7) Uani 1 1 d . . . 
H12 H -0.0488 0.7866 0.2708 0.065 Uiso 1 1 calc R . . 
C10 C 0.2361(4) 1.0519(3) 0.43622(19) 0.0424(6) Uani 1 1 d . . . 
C11 C -0.0067(4) 0.6203(3) 0.3685(2) 0.0491(6) Uani 1 1 d . . . 
C5 C 0.3970(4) 0.8856(3) 0.33832(18) 0.0444(6) Uani 1 1 d . . . 
H5 H 0.4032 0.9518 0.2843 0.053 Uiso 1 1 calc R . . 
C14 C 0.1743(5) 0.5306(3) 0.1967(2) 0.0579(7) Uani 1 1 d . . . 
H14 H 0.2330 0.5000 0.1400 0.069 Uiso 1 1 calc R . . 
C15 C 0.1651(4) 0.4540(3) 0.2854(2) 0.0521(7) Uani 1 1 d . . . 
H15 H 0.2189 0.3697 0.2902 0.063 Uiso 1 1 calc R . . 
C13 C 0.0925(5) 0.6582(3) 0.1922(2) 0.0575(7) Uani 1 1 d . . . 
H13 H 0.0986 0.7129 0.1320 0.069 Uiso 1 1 calc R . . 
C7 C 0.3000(5) 0.8162(3) 0.5076(2) 0.0555(7) Uani 1 1 d . . . 
H7 H 0.2422 0.8318 0.5692 0.067 Uiso 1 1 calc R . . 
C8 C 0.3758(6) 0.6939(3) 0.4942(2) 0.0658(9) Uani 1 1 d . . . 
H8 H 0.3688 0.6255 0.5466 0.079 Uiso 1 1 calc R . . 
C9 C 0.4616(5) 0.6739(3) 0.4030(2) 0.0547(7) Uani 1 1 d . . . 
H9 H 0.5153 0.5915 0.3954 0.066 Uiso 1 1 calc R . . 
 
loop_ 
 _atom_site_aniso_label 
 _atom_site_aniso_U_11 
 _atom_site_aniso_U_22 
 _atom_site_aniso_U_33 
 _atom_site_aniso_U_23 
 _atom_site_aniso_U_13 
 _atom_site_aniso_U_12 
S1 0.0696(5) 0.0335(4) 0.0282(4) -0.0030(2) -0.0027(3) 0.0075(3) 
S2 0.0774(5) 0.0294(4) 0.0448(4) -0.0038(3) -0.0058(3) 0.0050(3) 
N3 0.0577(12) 0.0366(11) 0.0318(11) -0.0025(8) 0.0030(8) 0.0107(9) 
N4 0.0779(17) 0.0439(13) 0.0353(12) 0.0029(10) 0.0025(11) 0.0137(11) 
O4 0.0930(15) 0.0422(11) 0.0336(10) -0.0007(8) 0.0032(9) 0.0111(10) 
N1 0.0773(16) 0.0404(12) 0.0358(12) 0.0026(9) 0.0048(10) 0.0141(11) 
O2 0.122(2) 0.0509(13) 0.0616(15) -0.0222(11) -0.0293(14) 0.0163(13) 
N2 0.0769(16) 0.0417(13) 0.0336(11) 0.0028(9) 0.0063(10) 0.0163(11) 
C2 0.0487(13) 0.0381(13) 0.0299(12) -0.0022(9) 0.0010(9) 0.0063(10) 
O3 0.0926(17) 0.0371(11) 0.0856(18) 0.0099(11) 0.0049(13) -0.0042(11) 
C3 0.0578(15) 0.0377(13) 0.0368(13) -0.0020(10) -0.0016(11) 0.0057(11) 
C1 0.0598(15) 0.0319(12) 0.0353(13) -0.0001(10) -0.0018(10) 0.0042(10) 
C4 0.099(2) 0.0414(17) 0.0458(16) 0.0013(12) 0.0004(15) 0.0157(16) 
O5 0.1071(17) 0.0416(11) 0.0384(11) -0.0005(9) -0.0126(10) 0.0224(11) 
N7 0.0734(15) 0.0398(12) 0.0368(11) -0.0080(9) -0.0077(10) 0.0072(10) 
N6 0.0714(15) 0.0380(12) 0.0418(12) -0.0091(9) -0.0086(10) 0.0150(10) 
O1 0.0994(16) 0.0466(12) 0.0427(11) -0.0127(9) -0.0076(10) 0.0234(11) 
C6 0.0465(13) 0.0368(13) 0.0347(12) -0.0041(10) -0.0020(9) 0.0067(10) 
N5 0.0618(13) 0.0444(12) 0.0349(11) -0.0080(9) 0.0023(9) 0.0118(10) 
C12 0.0746(18) 0.0397(14) 0.0487(16) -0.0040(12) -0.0145(13) 0.0032(13) 
C10 0.0512(13) 0.0365(13) 0.0388(13) -0.0036(10) -0.0058(10) 0.0057(10) 
C11 0.0672(16) 0.0400(14) 0.0430(15) -0.0125(11) -0.0126(12) 0.0075(12) 
C5 0.0578(15) 0.0414(14) 0.0318(12) -0.0021(10) -0.0024(10) 0.0078(11) 
C14 0.0686(18) 0.0632(19) 0.0425(15) -0.0159(13) 0.0004(13) -0.0006(14) 
C15 0.0656(17) 0.0440(15) 0.0483(15) -0.0154(12) -0.0040(12) 0.0063(12) 
C13 0.0710(18) 0.0577(18) 0.0420(15) 0.0013(13) -0.0086(13) -0.0062(14) 
C7 0.085(2) 0.0436(15) 0.0316(13) -0.0008(11) 0.0092(12) 0.0167(13) 
C8 0.105(3) 0.0426(17) 0.0405(16) 0.0050(12) 0.0094(15) 0.0237(16) 
C9 0.0780(19) 0.0385(14) 0.0438(15) -0.0049(12) 0.0020(13) 0.0180(13) 
 
_geom_special_details 
; 
 All esds (except the esd in the dihedral angle between two l.s. planes) 
 are estimated using the full covariance matrix.  The cell esds are taken 
 into account individually in the estimation of esds in distances, angles 
 and torsion angles; correlations between esds in cell parameters are only 
 used when they are defined by crystal symmetry.  An approximate (isotropic) 
 treatment of cell esds is used for estimating esds involving l.s. planes. 
; 
 
loop_ 
 _geom_bond_atom_site_label_1 
 _geom_bond_atom_site_label_2 
 _geom_bond_distance 
 _geom_bond_site_symmetry_2 
 _geom_bond_publ_flag 
S1 C1 1.726(2) . ? 
S1 C2 1.730(2) . ? 
S2 O2 1.427(2) . ? 
S2 O3 1.428(2) . ? 
S2 N4 1.578(3) . ? 
S2 C1 1.781(3) . ? 
N3 C3 1.356(3) . ? 
N3 C2 1.379(3) . ? 
O4 C3 1.216(3) . ? 
N1 C1 1.279(3) . ? 
N1 N2 1.379(3) . ? 
N2 C2 1.294(3) . ? 
C3 C4 1.493(4) . ? 
O5 C10 1.233(3) . ? 
N7 C11 1.359(4) . ? 
N7 C15 1.361(4) . ? 
N6 C10 1.320(3) . ? 
O1 C11 1.253(3) . ? 
C6 C7 1.377(4) . ? 
C6 C5 1.381(3) . ? 
C6 C10 1.499(3) . ? 
N5 C9 1.332(4) . ? 
N5 C5 1.338(3) . ? 
C12 C13 1.361(4) . ? 
C12 C11 1.427(4) . ? 
C14 C15 1.351(4) . ? 
C14 C13 1.409(5) . ? 
C7 C8 1.376(4) . ? 
C8 C9 1.368(4) . ? 
 
loop_ 
 _geom_angle_atom_site_label_1 
 _geom_angle_atom_site_label_2 
 _geom_angle_atom_site_label_3 
 _geom_angle 
 _geom_angle_site_symmetry_1 
 _geom_angle_site_symmetry_3 
 _geom_angle_publ_flag 
C1 S1 C2 84.93(12) . . ? 
O2 S2 O3 121.32(18) . . ? 
O2 S2 N4 108.37(16) . . ? 
O3 S2 N4 107.68(15) . . ? 
O2 S2 C1 104.20(13) . . ? 
O3 S2 C1 106.83(14) . . ? 
N4 S2 C1 107.75(14) . . ? 
C3 N3 C2 123.4(2) . . ? 
C1 N1 N2 111.9(2) . . ? 
C2 N2 N1 111.6(2) . . ? 
N2 C2 N3 120.8(2) . . ? 
N2 C2 S1 115.5(2) . . ? 
N3 C2 S1 123.76(18) . . ? 
O4 C3 N3 121.4(2) . . ? 
O4 C3 C4 123.2(2) . . ? 
N3 C3 C4 115.3(2) . . ? 
N1 C1 S1 116.1(2) . . ? 
N1 C1 S2 122.40(19) . . ? 
S1 C1 S2 121.40(15) . . ? 
C11 N7 C15 124.4(3) . . ? 
C7 C6 C5 117.9(2) . . ? 
C7 C6 C10 122.6(2) . . ? 
C5 C6 C10 119.5(2) . . ? 
C9 N5 C5 117.2(2) . . ? 
C13 C12 C11 120.8(3) . . ? 
O5 C10 N6 121.4(3) . . ? 
O5 C10 C6 121.0(2) . . ? 
N6 C10 C6 117.6(2) . . ? 
O1 C11 N7 119.5(3) . . ? 
O1 C11 C12 125.1(3) . . ? 
N7 C11 C12 115.4(3) . . ? 
N5 C5 C6 123.6(2) . . ? 
C15 C14 C13 118.2(3) . . ? 
C14 C15 N7 120.5(3) . . ? 
C12 C13 C14 120.8(3) . . ? 
C8 C7 C6 118.8(3) . . ? 
C9 C8 C7 119.4(3) . . ? 
N5 C9 C8 122.9(3) . . ? 
 
_diffrn_measured_fraction_theta_max    0.999 
_diffrn_reflns_theta_full              67.08 
_diffrn_measured_fraction_theta_full   0.999 
_refine_diff_density_max    0.800 
_refine_diff_density_min   -0.437 
_refine_diff_density_rms    0.117 
 
data_ACZOMeHPH111 
_database_code_depnum_ccdc_archive 'CCDC 1436979'
 
_audit_creation_method            SHELXL-97 
_chemical_name_systematic 
; 
 ? 
; 
_chemical_name_common             'ACETAZOLAMIDE; 3 OME 2 PYRIDONE' 
_chemical_melting_point           363 
_chemical_formula_moiety          'C4H6N4O3S2,C6H7NO2,H2O'  
_chemical_formula_sum 
 'C10 H15 N5 O6 S2' 
_chemical_formula_weight          365.39 
 
loop_ 
 _atom_type_symbol 
 _atom_type_description 
 _atom_type_scat_dispersion_real 
 _atom_type_scat_dispersion_imag 
 _atom_type_scat_source 
 'C'  'C'   0.0181   0.0091 
 'International Tables Vol C Tables 4.2.6.8 and 6.1.1.4' 
 'H'  'H'   0.0000   0.0000 
 'International Tables Vol C Tables 4.2.6.8 and 6.1.1.4' 
 'N'  'N'   0.0311   0.0180 
 'International Tables Vol C Tables 4.2.6.8 and 6.1.1.4' 
 'O'  'O'   0.0492   0.0322 
 'International Tables Vol C Tables 4.2.6.8 and 6.1.1.4' 
 'S'  'S'   0.3331   0.5567 
 'International Tables Vol C Tables 4.2.6.8 and 6.1.1.4' 
 
_symmetry_cell_setting            triclinic  
_symmetry_space_group_name_H-M    'P -1'  
 
loop_ 
 _symmetry_equiv_pos_as_xyz 
 'x, y, z' 
 '-x, -y, -z' 
 
_cell_length_a                    7.7872(6) 
_cell_length_b                    10.2130(7) 
_cell_length_c                    10.2464(7) 
_cell_angle_alpha                 88.192(5) 
_cell_angle_beta                  76.587(6) 
_cell_angle_gamma                 77.996(6) 
_cell_volume                      775.22(9) 
_cell_formula_units_Z             2 
_cell_measurement_temperature     298(2) 
_cell_measurement_reflns_used     2221 
_cell_measurement_theta_min       4.3990  
_cell_measurement_theta_max       71.6160 
 
_exptl_crystal_description        PLATE 
_exptl_crystal_colour             COLORLES 
_exptl_crystal_size_max           0.22 
_exptl_crystal_size_mid           0.20 
_exptl_crystal_size_min           0.18  
_exptl_crystal_density_meas       ? 
_exptl_crystal_density_diffrn     1.565 
_exptl_crystal_density_method     'not measured' 
_exptl_crystal_F_000              380 
_exptl_absorpt_coefficient_mu     3.493 
_exptl_absorpt_correction_type    'multi-scan' 
_exptl_absorpt_correction_T_min   0.52975 
_exptl_absorpt_correction_T_max   1.00000  
_exptl_absorpt_process_details    ? 
 
_exptl_special_details 
; 
 ? 
; 
 
_diffrn_ambient_temperature       298(2) 
_diffrn_radiation_wavelength      1.54184 
_diffrn_radiation_type            CuK\a 
_diffrn_radiation_source          'fine-focus sealed tube' 
_diffrn_radiation_monochromator   graphite 
_diffrn_measurement_device_type   'Xcalibur, Eos, Gemini' 
_diffrn_measurement_method        '\w scans'  
_diffrn_detector_area_resol_mean  ? 
_diffrn_standards_number          ? 
_diffrn_standards_interval_count  ? 
_diffrn_standards_interval_time   ? 
_diffrn_standards_decay_%         ? 
_diffrn_reflns_number             4182 
_diffrn_reflns_av_R_equivalents   0.0286 
_diffrn_reflns_av_sigmaI/netI     0.0314 
_diffrn_reflns_limit_h_min        -7 
_diffrn_reflns_limit_h_max        9 
_diffrn_reflns_limit_k_min        -12 
_diffrn_reflns_limit_k_max        12 
_diffrn_reflns_limit_l_min        -12 
_diffrn_reflns_limit_l_max        11 
_diffrn_reflns_theta_min          4.43 
_diffrn_reflns_theta_max          67.06 
_reflns_number_total              2734 
_reflns_number_gt                 2406 
_reflns_threshold_expression      >2sigma(I) 
 
_computing_data_collection        ? 
_computing_cell_refinement        ? 
_computing_data_reduction         ? 
_computing_structure_solution     'SHELXS-97 (Sheldrick, 1990)' 
_computing_structure_refinement   'SHELXL-97 (Sheldrick, 1997)' 
_computing_molecular_graphics     ? 
_computing_publication_material   ? 
 
_refine_special_details 
; 
 Refinement of F^2^ against ALL reflections.  The weighted R-factor wR and 
 goodness of fit S are based on F^2^, conventional R-factors R are based 
 on F, with F set to zero for negative F^2^. The threshold expression of 
 F^2^ > 2sigma(F^2^) is used only for calculating R-factors(gt) etc. and is 
 not relevant to the choice of reflections for refinement.  R-factors based 
 on F^2^ are statistically about twice as large as those based on F, and R- 
 factors based on ALL data will be even larger. 
; 
 
_refine_ls_structure_factor_coef  Fsqd  
_refine_ls_matrix_type            full 
_refine_ls_weighting_scheme       calc  
_refine_ls_weighting_details 
 'calc w=1/[\s^2^(Fo^2^)+(0.1021P)^2^+0.0000P] where P=(Fo^2^+2Fc^2^)/3' 
_atom_sites_solution_primary      direct 
_atom_sites_solution_secondary    difmap 
_atom_sites_solution_hydrogens    geom 
_refine_ls_hydrogen_treatment     mixed 
_refine_ls_extinction_method      none 
_refine_ls_extinction_coef        ? 
_refine_ls_number_reflns          2734 
_refine_ls_number_parameters      234 
_refine_ls_number_restraints      3 
_refine_ls_R_factor_all           0.0539 
_refine_ls_R_factor_gt            0.0496 
_refine_ls_wR_factor_ref          0.1413 
_refine_ls_wR_factor_gt           0.1357 
_refine_ls_goodness_of_fit_ref    1.060 
_refine_ls_restrained_S_all       1.061 
_refine_ls_shift/su_max           0.000 
_refine_ls_shift/su_mean          0.000 
 
loop_ 
 _atom_site_label 
 _atom_site_type_symbol 
 _atom_site_fract_x 
 _atom_site_fract_y 
 _atom_site_fract_z 
 _atom_site_U_iso_or_equiv 
 _atom_site_adp_type 
 _atom_site_occupancy 
 _atom_site_symmetry_multiplicity 
 _atom_site_calc_flag 
 _atom_site_refinement_flags 
 _atom_site_disorder_assembly 
 _atom_site_disorder_group 
S2 S 0.74682(8) 0.29948(6) 0.41441(5) 0.0401(2) Uani 1 1 d . . . 
S1 S 0.89362(8) 0.29672(6) 0.11297(5) 0.0375(2) Uani 1 1 d . . . 
O3 O 0.6751(3) 0.42953(19) 0.3709(2) 0.0599(6) Uani 1 1 d . . . 
O5 O 0.5802(2) 0.08098(17) 0.15601(17) 0.0447(4) Uani 1 1 d . . . 
O4 O 0.3422(2) 0.29976(16) 0.26201(16) 0.0444(4) Uani 1 1 d . . . 
N4 N 0.5914(3) 0.2185(3) 0.4532(2) 0.0460(5) Uani 1 1 d . . . 
N3 N 1.1399(3) 0.1432(2) -0.08603(19) 0.0364(4) Uani 1 1 d . . . 
N5 N 0.5962(3) 0.16290(19) -0.0548(2) 0.0378(4) Uani 1 1 d . . . 
O6 O 0.3340(3) 0.0077(2) 0.3844(2) 0.0602(6) Uani 1 1 d D . . 
C7 C 0.3504(3) 0.3883(2) 0.0383(2) 0.0375(5) Uani 1 1 d . . . 
H7 H 0.2658 0.4658 0.0697 0.045 Uiso 1 1 calc R . . 
O1 O 0.9721(3) 0.3295(2) -0.1467(2) 0.0653(6) Uani 1 1 d . . . 
O2 O 0.8426(3) 0.2846(2) 0.51861(19) 0.0592(5) Uani 1 1 d . . . 
N2 N 1.1116(3) 0.0757(2) 0.1363(2) 0.0398(5) Uani 1 1 d . . . 
C5 C 0.4011(3) 0.2938(2) 0.1270(2) 0.0336(5) Uani 1 1 d . . . 
C1 C 0.8998(3) 0.2235(2) 0.2664(2) 0.0365(5) Uani 1 1 d . . . 
N1 N 1.0156(3) 0.1136(2) 0.2650(2) 0.0414(5) Uani 1 1 d . . . 
C3 C 1.0888(3) 0.2312(3) -0.1803(2) 0.0436(6) Uani 1 1 d . . . 
C2 C 1.0616(3) 0.1613(2) 0.0475(2) 0.0322(5) Uani 1 1 d . . . 
C8 C 0.4252(4) 0.3693(2) -0.1000(3) 0.0437(6) Uani 1 1 d . . . 
H8 H 0.3893 0.4333 -0.1603 0.052 Uiso 1 1 calc R . . 
C6 C 0.5303(3) 0.1729(2) 0.0796(2) 0.0338(5) Uani 1 1 d . . . 
C4 C 1.1868(5) 0.1965(4) -0.3222(3) 0.0627(8) Uani 1 1 d . . . 
H4A H 1.1012 0.1972 -0.3764 0.094 Uiso 1 1 calc R . . 
H4B H 1.2627 0.1089 -0.3263 0.094 Uiso 1 1 calc R . . 
H4C H 1.2596 0.2609 -0.3553 0.094 Uiso 1 1 calc R . . 
C9 C 0.5493(4) 0.2576(3) -0.1445(2) 0.0418(5) Uani 1 1 d . . . 
H9 H 0.6026 0.2450 -0.2355 0.050 Uiso 1 1 calc R . . 
C13 C 0.2285(4) 0.4222(3) 0.3220(3) 0.0506(7) Uani 1 1 d . . . 
H13A H 0.2920 0.4941 0.3008 0.076 Uiso 1 1 calc R . . 
H13B H 0.1960 0.4130 0.4176 0.076 Uiso 1 1 calc R . . 
H13C H 0.1213 0.4415 0.2878 0.076 Uiso 1 1 calc R . . 
H4D H 0.620(5) 0.149(4) 0.489(4) 0.057(9) Uiso 1 1 d . . . 
H4E H 0.529(5) 0.211(4) 0.390(4) 0.078(11) Uiso 1 1 d . . . 
H5A H 0.683(4) 0.087(3) -0.081(3) 0.048(8) Uiso 1 1 d . . . 
H3A H 1.217(4) 0.076(3) -0.109(3) 0.042(7) Uiso 1 1 d . . . 
H6B H 0.220(3) 0.043(4) 0.379(4) 0.080(12) Uiso 1 1 d D . . 
H6A H 0.405(4) 0.045(3) 0.314(3) 0.060(9) Uiso 1 1 d D . . 
 
loop_ 
 _atom_site_aniso_label 
 _atom_site_aniso_U_11 
 _atom_site_aniso_U_22 
 _atom_site_aniso_U_33 
 _atom_site_aniso_U_23 
 _atom_site_aniso_U_13 
 _atom_site_aniso_U_12 
S2 0.0419(4) 0.0430(4) 0.0311(3) -0.0028(2) -0.0039(2) -0.0038(3) 
S1 0.0348(4) 0.0377(3) 0.0338(3) 0.0020(2) -0.0040(2) 0.0016(2) 
O3 0.0725(14) 0.0416(10) 0.0502(11) 0.0007(8) 0.0055(10) 0.0010(9) 
O5 0.0497(10) 0.0350(9) 0.0407(9) 0.0038(7) -0.0057(8) 0.0050(7) 
O4 0.0552(11) 0.0357(9) 0.0347(9) -0.0008(7) -0.0071(8) 0.0039(8) 
N4 0.0402(12) 0.0567(14) 0.0375(11) 0.0079(10) -0.0063(9) -0.0061(10) 
N3 0.0340(11) 0.0374(10) 0.0326(10) -0.0007(8) -0.0031(8) -0.0006(9) 
N5 0.0427(11) 0.0302(10) 0.0378(10) -0.0028(8) -0.0076(8) -0.0029(8) 
O6 0.0564(13) 0.0674(13) 0.0529(11) 0.0228(10) -0.0136(10) -0.0058(10) 
C7 0.0392(13) 0.0285(11) 0.0445(12) 0.0018(9) -0.0115(10) -0.0046(9) 
O1 0.0630(13) 0.0660(13) 0.0457(10) 0.0097(9) -0.0053(9) 0.0249(11) 
O2 0.0592(12) 0.0803(14) 0.0407(10) -0.0114(9) -0.0160(9) -0.0134(10) 
N2 0.0410(11) 0.0374(10) 0.0356(10) 0.0018(8) -0.0047(8) -0.0006(8) 
C5 0.0352(12) 0.0299(11) 0.0367(11) -0.0022(9) -0.0086(9) -0.0079(9) 
C1 0.0333(12) 0.0406(12) 0.0342(11) 0.0007(9) -0.0064(9) -0.0062(9) 
N1 0.0395(11) 0.0433(11) 0.0359(10) 0.0020(8) -0.0033(8) -0.0025(9) 
C3 0.0379(13) 0.0531(15) 0.0359(12) 0.0041(10) -0.0075(10) -0.0022(11) 
C2 0.0293(11) 0.0314(11) 0.0355(11) 0.0008(9) -0.0063(9) -0.0068(8) 
C8 0.0546(16) 0.0366(13) 0.0418(13) 0.0090(10) -0.0163(11) -0.0086(11) 
C6 0.0353(12) 0.0309(11) 0.0364(11) 0.0014(9) -0.0094(9) -0.0083(9) 
C4 0.0592(18) 0.081(2) 0.0347(14) 0.0058(13) -0.0069(12) 0.0094(15) 
C9 0.0492(15) 0.0418(13) 0.0344(11) 0.0007(10) -0.0081(10) -0.0111(10) 
C13 0.0557(17) 0.0435(14) 0.0423(13) -0.0061(11) -0.0019(12) 0.0030(12) 
 
_geom_special_details 
; 
 All esds (except the esd in the dihedral angle between two l.s. planes) 
 are estimated using the full covariance matrix.  The cell esds are taken 
 into account individually in the estimation of esds in distances, angles 
 and torsion angles; correlations between esds in cell parameters are only 
 used when they are defined by crystal symmetry.  An approximate (isotropic) 
 treatment of cell esds is used for estimating esds involving l.s. planes. 
; 
 
loop_ 
 _geom_bond_atom_site_label_1 
 _geom_bond_atom_site_label_2 
 _geom_bond_distance 
 _geom_bond_site_symmetry_2 
 _geom_bond_publ_flag 
S2 O2 1.4252(19) . ? 
S2 O3 1.430(2) . ? 
S2 N4 1.575(2) . ? 
S2 C1 1.781(2) . ? 
S1 C2 1.724(2) . ? 
S1 C1 1.726(2) . ? 
O5 C6 1.260(3) . ? 
O4 C5 1.352(3) . ? 
O4 C13 1.436(3) . ? 
N4 H4D 0.80(4) . ? 
N4 H4E 0.91(4) . ? 
N3 C2 1.363(3) . ? 
N3 C3 1.369(3) . ? 
N3 H3A 0.81(3) . ? 
N5 C6 1.352(3) . ? 
N5 C9 1.366(3) . ? 
N5 H5A 0.92(3) . ? 
O6 H6B 0.902(18) . ? 
O6 H6A 0.923(18) . ? 
C7 C5 1.366(3) . ? 
C7 C8 1.404(3) . ? 
C7 H7 0.9300 . ? 
O1 C3 1.204(3) . ? 
N2 C2 1.310(3) . ? 
N2 N1 1.380(3) . ? 
C5 C6 1.438(3) . ? 
C1 N1 1.284(3) . ? 
C3 C4 1.493(4) . ? 
C8 C9 1.347(4) . ? 
C8 H8 0.9300 . ? 
C4 H4A 0.9600 . ? 
C4 H4B 0.9600 . ? 
C4 H4C 0.9600 . ? 
C9 H9 0.9300 . ? 
C13 H13A 0.9600 . ? 
C13 H13B 0.9600 . ? 
C13 H13C 0.9600 . ? 
 
loop_ 
 _geom_angle_atom_site_label_1 
 _geom_angle_atom_site_label_2 
 _geom_angle_atom_site_label_3 
 _geom_angle 
 _geom_angle_site_symmetry_1 
 _geom_angle_site_symmetry_3 
 _geom_angle_publ_flag 
O2 S2 O3 120.66(13) . . ? 
O2 S2 N4 108.27(13) . . ? 
O3 S2 N4 109.07(14) . . ? 
O2 S2 C1 107.37(12) . . ? 
O3 S2 C1 103.16(11) . . ? 
N4 S2 C1 107.58(12) . . ? 
C2 S1 C1 85.36(11) . . ? 
C5 O4 C13 117.92(18) . . ? 
S2 N4 H4D 114(2) . . ? 
S2 N4 H4E 117(2) . . ? 
H4D N4 H4E 112(3) . . ? 
C2 N3 C3 122.3(2) . . ? 
C2 N3 H3A 118(2) . . ? 
C3 N3 H3A 120(2) . . ? 
C6 N5 C9 125.0(2) . . ? 
C6 N5 H5A 113.3(19) . . ? 
C9 N5 H5A 121.7(19) . . ? 
H6B O6 H6A 105(3) . . ? 
C5 C7 C8 120.5(2) . . ? 
C5 C7 H7 119.8 . . ? 
C8 C7 H7 119.8 . . ? 
C2 N2 N1 111.88(19) . . ? 
O4 C5 C7 126.7(2) . . ? 
O4 C5 C6 112.98(19) . . ? 
C7 C5 C6 120.3(2) . . ? 
N1 C1 S1 116.32(18) . . ? 
N1 C1 S2 123.92(18) . . ? 
S1 C1 S2 119.75(14) . . ? 
C1 N1 N2 111.50(19) . . ? 
O1 C3 N3 120.2(2) . . ? 
O1 C3 C4 124.0(2) . . ? 
N3 C3 C4 115.7(2) . . ? 
N2 C2 N3 121.5(2) . . ? 
N2 C2 S1 114.94(17) . . ? 
N3 C2 S1 123.57(17) . . ? 
C9 C8 C7 119.4(2) . . ? 
C9 C8 H8 120.3 . . ? 
C7 C8 H8 120.3 . . ? 
O5 C6 N5 121.3(2) . . ? 
O5 C6 C5 123.3(2) . . ? 
N5 C6 C5 115.4(2) . . ? 
C3 C4 H4A 109.5 . . ? 
C3 C4 H4B 109.5 . . ? 
H4A C4 H4B 109.5 . . ? 
C3 C4 H4C 109.5 . . ? 
H4A C4 H4C 109.5 . . ? 
H4B C4 H4C 109.5 . . ? 
C8 C9 N5 119.5(2) . . ? 
C8 C9 H9 120.3 . . ? 
N5 C9 H9 120.3 . . ? 
O4 C13 H13A 109.5 . . ? 
O4 C13 H13B 109.5 . . ? 
H13A C13 H13B 109.5 . . ? 
O4 C13 H13C 109.5 . . ? 
H13A C13 H13C 109.5 . . ? 
H13B C13 H13C 109.5 . . ? 
 
_diffrn_measured_fraction_theta_max    0.990 
_diffrn_reflns_theta_full              67.06 
_diffrn_measured_fraction_theta_full   0.990 
_refine_diff_density_max    0.414 
_refine_diff_density_min   -0.479 
_refine_diff_density_rms    0.094 
 
data_ACZVLM12 
_database_code_depnum_ccdc_archive 'CCDC 1436978'
 
_audit_creation_method            SHELXL-97 
_chemical_name_systematic 
; 
 ? 
; 
_chemical_name_common             'ACETAZOLAMIDE; VALEROLACTAM' 
_chemical_melting_point            366  
_chemical_formula_moiety          C4H6N4O3S2,2(C5H9NO) 
_chemical_formula_sum 
 'C14 H24 N6 O5 S2' 
_chemical_formula_weight          420.51 
 
loop_ 
 _atom_type_symbol 
 _atom_type_description 
 _atom_type_scat_dispersion_real 
 _atom_type_scat_dispersion_imag 
 _atom_type_scat_source 
 'C'  'C'   0.0181   0.0091 
 'International Tables Vol C Tables 4.2.6.8 and 6.1.1.4' 
 'H'  'H'   0.0000   0.0000 
 'International Tables Vol C Tables 4.2.6.8 and 6.1.1.4' 
 'N'  'N'   0.0311   0.0180 
 'International Tables Vol C Tables 4.2.6.8 and 6.1.1.4' 
 'O'  'O'   0.0492   0.0322 
 'International Tables Vol C Tables 4.2.6.8 and 6.1.1.4' 
 'S'  'S'   0.3331   0.5567 
 'International Tables Vol C Tables 4.2.6.8 and 6.1.1.4' 
 
_symmetry_cell_setting            monoclinic 
_symmetry_space_group_name_H-M    P21/c 
 
loop_ 
 _symmetry_equiv_pos_as_xyz 
 'x, y, z' 
 '-x, y+1/2, -z+1/2' 
 '-x, -y, -z' 
 'x, -y-1/2, z-1/2' 
 
_cell_length_a                    9.66166(19) 
_cell_length_b                    23.4685(4) 
_cell_length_c                    8.84352(17) 
_cell_angle_alpha                 90.00 
_cell_angle_beta                  100.7730(19) 
_cell_angle_gamma                 90.00 
_cell_volume                      1969.88(7) 
_cell_formula_units_Z             4 
_cell_measurement_temperature     298(2) 
_cell_measurement_reflns_used     3314  
_cell_measurement_theta_min       4.6530 
_cell_measurement_theta_max       71.6200 
 
_exptl_crystal_description        needle 
_exptl_crystal_colour             colorles 
_exptl_crystal_size_max           0.22  
_exptl_crystal_size_mid           0.20 
_exptl_crystal_size_min           0.20 
_exptl_crystal_density_meas       ? 
_exptl_crystal_density_diffrn     1.418 
_exptl_crystal_density_method     'not measured' 
_exptl_crystal_F_000              888 
_exptl_absorpt_coefficient_mu     2.797 
_exptl_absorpt_correction_type    'multi-scan' 
_exptl_absorpt_correction_T_min   0.70175 
_exptl_absorpt_correction_T_max   1.0000 
_exptl_absorpt_process_details    ? 
 
_exptl_special_details 
; 
 ? 
; 
 
_diffrn_ambient_temperature       298(2) 
_diffrn_radiation_wavelength      1.54184 
_diffrn_radiation_type            CuK\a 
_diffrn_radiation_source          'fine-focus sealed tube' 
_diffrn_radiation_monochromator   graphite 
_diffrn_measurement_device_type   'Xcalibur, Eos, Gemini' 
_diffrn_measurement_method        '\w scans' 
_diffrn_detector_area_resol_mean  ? 
_diffrn_standards_number          ? 
_diffrn_standards_interval_count  ? 
_diffrn_standards_interval_time   ? 
_diffrn_standards_decay_%         ? 
_diffrn_reflns_number             6492 
_diffrn_reflns_av_R_equivalents   0.0178 
_diffrn_reflns_av_sigmaI/netI     0.0235 
_diffrn_reflns_limit_h_min        -10 
_diffrn_reflns_limit_h_max        11 
_diffrn_reflns_limit_k_min        -28 
_diffrn_reflns_limit_k_max        24 
_diffrn_reflns_limit_l_min        -10 
_diffrn_reflns_limit_l_max        6 
_diffrn_reflns_theta_min          3.77 
_diffrn_reflns_theta_max          67.05 
_reflns_number_total              3507 
_reflns_number_gt                 3068 
_reflns_threshold_expression      >2sigma(I) 
 
_computing_data_collection        ? 
_computing_cell_refinement        ? 
_computing_data_reduction         ? 
_computing_structure_solution     'SHELXS-97 (Sheldrick, 1990)' 
_computing_structure_refinement   'SHELXL-97 (Sheldrick, 1997)' 
_computing_molecular_graphics     ? 
_computing_publication_material   ? 
 
_refine_special_details 
; 
 Refinement of F^2^ against ALL reflections.  The weighted R-factor wR and 
 goodness of fit S are based on F^2^, conventional R-factors R are based 
 on F, with F set to zero for negative F^2^. The threshold expression of 
 F^2^ > 2sigma(F^2^) is used only for calculating R-factors(gt) etc. and is 
 not relevant to the choice of reflections for refinement.  R-factors based 
 on F^2^ are statistically about twice as large as those based on F, and R- 
 factors based on ALL data will be even larger. 
; 
 
_refine_ls_structure_factor_coef  Fsqd  
_refine_ls_matrix_type            full 
_refine_ls_weighting_scheme       calc  
_refine_ls_weighting_details 
 'calc w=1/[\s^2^(Fo^2^)+(0.0736P)^2^+0.4712P] where P=(Fo^2^+2Fc^2^)/3' 
_atom_sites_solution_primary      direct 
_atom_sites_solution_secondary    difmap 
_atom_sites_solution_hydrogens    geom 
_refine_ls_hydrogen_treatment     mixed 
_refine_ls_extinction_method      SHELXL 
_refine_ls_extinction_coef        0.0017(3) 
_refine_ls_extinction_expression 
 'Fc^*^=kFc[1+0.001xFc^2^\l^3^/sin(2\q)]^-1/4^' 
_refine_ls_number_reflns          3507 
_refine_ls_number_parameters      266 
_refine_ls_number_restraints      1 
_refine_ls_R_factor_all           0.0478 
_refine_ls_R_factor_gt            0.0426 
_refine_ls_wR_factor_ref          0.1264 
_refine_ls_wR_factor_gt           0.1215 
_refine_ls_goodness_of_fit_ref    1.077 
_refine_ls_restrained_S_all       1.077 
_refine_ls_shift/su_max           0.001 
_refine_ls_shift/su_mean          0.000 
 
loop_ 
 _atom_site_label 
 _atom_site_type_symbol 
 _atom_site_fract_x 
 _atom_site_fract_y 
 _atom_site_fract_z 
 _atom_site_U_iso_or_equiv 
 _atom_site_adp_type 
 _atom_site_occupancy 
 _atom_site_symmetry_multiplicity 
 _atom_site_calc_flag 
 _atom_site_refinement_flags 
 _atom_site_disorder_assembly 
 _atom_site_disorder_group 
S1 S 0.05603(6) 0.70069(2) 0.86906(7) 0.04789(19) Uani 1 1 d . . . 
S2 S 0.10589(6) 0.57207(2) 0.85192(7) 0.04876(19) Uani 1 1 d . . . 
N1 N 0.1709(2) 0.80103(8) 0.7959(2) 0.0458(4) Uani 1 1 d . . . 
O5 O 0.47643(18) 0.51554(7) 0.8041(2) 0.0573(4) Uani 1 1 d . . . 
O1 O -0.00847(19) 0.80761(8) 0.9245(2) 0.0648(5) Uani 1 1 d . . . 
C3 C 0.0787(2) 0.83161(10) 0.8649(3) 0.0477(5) Uani 1 1 d . . . 
N6 N 0.4989(2) 0.59455(9) 0.6701(3) 0.0540(5) Uani 1 1 d . . . 
O2 O 0.00146(19) 0.57761(8) 0.9450(3) 0.0687(5) Uani 1 1 d . . . 
N4 N 0.2449(2) 0.54589(8) 0.9520(3) 0.0490(5) Uani 1 1 d D . . 
N2 N 0.2659(2) 0.71498(8) 0.7328(3) 0.0545(5) Uani 1 1 d . . . 
C2 C 0.1729(2) 0.74257(9) 0.7927(2) 0.0422(5) Uani 1 1 d . . . 
N3 N 0.2489(2) 0.65681(8) 0.7445(3) 0.0547(5) Uani 1 1 d . . . 
C10 C 0.5413(2) 0.54307(9) 0.7199(3) 0.0437(5) Uani 1 1 d . . . 
O3 O 0.0768(2) 0.54194(8) 0.7106(2) 0.0722(5) Uani 1 1 d . . . 
C12 C 0.7225(3) 0.55117(12) 0.5462(3) 0.0606(6) Uani 1 1 d . . . 
H12A H 0.8188 0.5403 0.5430 0.073 Uiso 1 1 calc R . . 
H12B H 0.6642 0.5417 0.4478 0.073 Uiso 1 1 calc R . . 
C4 C 0.0960(3) 0.89508(11) 0.8610(3) 0.0607(6) Uani 1 1 d . . . 
H4A H 0.0285 0.9129 0.9127 0.091 Uiso 1 1 calc R . . 
H4B H 0.0812 0.9078 0.7560 0.091 Uiso 1 1 calc R . . 
H4C H 0.1895 0.9052 0.9118 0.091 Uiso 1 1 calc R . . 
C1 C 0.1459(2) 0.64398(9) 0.8114(3) 0.0449(5) Uani 1 1 d . . . 
C11 C 0.6716(3) 0.51911(10) 0.6736(3) 0.0543(6) Uani 1 1 d . . . 
H11A H 0.6529 0.4799 0.6410 0.065 Uiso 1 1 calc R . . 
H11B H 0.7466 0.5186 0.7634 0.065 Uiso 1 1 calc R . . 
C13 C 0.7154(3) 0.61411(12) 0.5745(4) 0.0677(7) Uani 1 1 d . . . 
H13A H 0.7516 0.6348 0.4952 0.081 Uiso 1 1 calc R . . 
H13B H 0.7733 0.6235 0.6732 0.081 Uiso 1 1 calc R . . 
C14 C 0.5652(3) 0.63159(11) 0.5733(4) 0.0691(8) Uani 1 1 d . . . 
H14A H 0.5634 0.6705 0.6097 0.083 Uiso 1 1 calc R . . 
H14B H 0.5124 0.6302 0.4687 0.083 Uiso 1 1 calc R . . 
O4 O 0.36338(16) 0.63381(7) 0.1712(2) 0.0548(4) Uani 1 1 d . . . 
N5 N 0.5710(2) 0.60207(8) 0.1312(2) 0.0488(5) Uani 1 1 d . . . 
C9 C 0.4827(2) 0.64362(9) 0.1412(3) 0.0439(5) Uani 1 1 d . . . 
C5 C 0.7137(3) 0.60708(11) 0.1001(4) 0.0620(7) Uani 1 1 d . . . 
H5A H 0.7244 0.5811 0.0178 0.074 Uiso 1 1 calc R . . 
H5B H 0.7806 0.5960 0.1913 0.074 Uiso 1 1 calc R . . 
C8 C 0.5261(3) 0.70361(10) 0.1132(4) 0.0650(7) Uani 1 1 d . . . 
H8A H 0.4698 0.7170 0.0174 0.078 Uiso 1 1 calc R . . 
H8B H 0.5053 0.7277 0.1952 0.078 Uiso 1 1 calc R . . 
C7 C 0.6773(4) 0.71018(14) 0.1049(9) 0.152(3) Uani 1 1 d . . . 
H7A H 0.6853 0.7421 0.0375 0.182 Uiso 1 1 calc R . . 
H7B H 0.7272 0.7206 0.2067 0.182 Uiso 1 1 calc R . . 
C6 C 0.7463(4) 0.66532(14) 0.0560(6) 0.0999(13) Uani 1 1 d . . . 
H6A H 0.8463 0.6714 0.0919 0.120 Uiso 1 1 calc R . . 
H6B H 0.7298 0.6668 -0.0556 0.120 Uiso 1 1 calc R . . 
H5C H 0.541(3) 0.5676(11) 0.145(3) 0.050(7) Uiso 1 1 d . . . 
H4E H 0.274(3) 0.5665(12) 1.040(3) 0.075(9) Uiso 1 1 d D . . 
H4D H 0.303(3) 0.5368(11) 0.902(3) 0.052(7) Uiso 1 1 d . . . 
H1A H 0.232(3) 0.8176(12) 0.753(3) 0.055(7) Uiso 1 1 d . . . 
H6C H 0.427(3) 0.6059(13) 0.700(3) 0.061(8) Uiso 1 1 d . . . 
 
loop_ 
 _atom_site_aniso_label 
 _atom_site_aniso_U_11 
 _atom_site_aniso_U_22 
 _atom_site_aniso_U_33 
 _atom_site_aniso_U_23 
 _atom_site_aniso_U_13 
 _atom_site_aniso_U_12 
S1 0.0429(3) 0.0456(3) 0.0613(4) 0.0037(2) 0.0257(3) -0.0024(2) 
S2 0.0439(3) 0.0428(3) 0.0609(4) 0.0042(2) 0.0131(2) -0.0060(2) 
N1 0.0430(10) 0.0423(10) 0.0571(11) 0.0047(8) 0.0218(9) -0.0013(8) 
O5 0.0625(10) 0.0437(8) 0.0732(11) 0.0080(8) 0.0320(9) -0.0004(7) 
O1 0.0583(10) 0.0609(11) 0.0858(13) -0.0046(9) 0.0405(10) -0.0025(8) 
C3 0.0439(11) 0.0491(12) 0.0526(12) -0.0021(10) 0.0156(10) -0.0007(10) 
N6 0.0535(11) 0.0445(11) 0.0701(13) 0.0085(9) 0.0271(10) 0.0081(9) 
O2 0.0521(9) 0.0591(10) 0.1037(15) 0.0153(10) 0.0370(10) -0.0033(8) 
N4 0.0519(11) 0.0432(10) 0.0545(12) 0.0044(9) 0.0164(10) 0.0000(8) 
N2 0.0507(11) 0.0444(10) 0.0761(14) 0.0094(10) 0.0319(10) 0.0022(8) 
C2 0.0362(10) 0.0463(11) 0.0473(11) 0.0067(9) 0.0159(8) -0.0004(9) 
N3 0.0521(11) 0.0446(10) 0.0748(13) 0.0066(9) 0.0308(10) 0.0036(8) 
C10 0.0449(11) 0.0395(11) 0.0485(12) -0.0017(9) 0.0133(9) -0.0021(9) 
O3 0.0820(13) 0.0607(11) 0.0677(12) -0.0040(9) -0.0017(10) -0.0143(10) 
C12 0.0527(13) 0.0741(17) 0.0592(15) -0.0026(13) 0.0212(12) 0.0016(12) 
C4 0.0641(15) 0.0484(13) 0.0748(17) -0.0063(12) 0.0266(13) -0.0006(11) 
C1 0.0399(10) 0.0424(11) 0.0543(12) 0.0053(9) 0.0142(9) 0.0013(9) 
C11 0.0525(13) 0.0471(12) 0.0668(15) 0.0010(11) 0.0203(11) 0.0077(10) 
C13 0.0672(16) 0.0663(17) 0.0769(18) 0.0068(14) 0.0324(14) -0.0137(13) 
C14 0.0805(18) 0.0532(14) 0.0818(19) 0.0218(13) 0.0360(15) 0.0091(13) 
O4 0.0429(8) 0.0503(9) 0.0762(11) -0.0110(8) 0.0242(8) -0.0031(7) 
N5 0.0435(10) 0.0383(10) 0.0685(13) 0.0014(9) 0.0208(9) 0.0012(8) 
C9 0.0420(10) 0.0425(11) 0.0495(12) -0.0046(9) 0.0145(9) 0.0002(9) 
C5 0.0473(13) 0.0534(14) 0.093(2) 0.0005(13) 0.0319(13) 0.0055(11) 
C8 0.0570(15) 0.0399(12) 0.103(2) 0.0015(13) 0.0289(15) 0.0026(10) 
C7 0.095(3) 0.0478(17) 0.345(9) 0.022(3) 0.125(4) 0.0019(18) 
C6 0.074(2) 0.0688(19) 0.178(4) 0.010(2) 0.078(2) -0.0040(16) 
 
_geom_special_details 
; 
 All esds (except the esd in the dihedral angle between two l.s. planes) 
 are estimated using the full covariance matrix.  The cell esds are taken 
 into account individually in the estimation of esds in distances, angles 
 and torsion angles; correlations between esds in cell parameters are only 
 used when they are defined by crystal symmetry.  An approximate (isotropic) 
 treatment of cell esds is used for estimating esds involving l.s. planes. 
; 
 
loop_ 
 _geom_bond_atom_site_label_1 
 _geom_bond_atom_site_label_2 
 _geom_bond_distance 
 _geom_bond_site_symmetry_2 
 _geom_bond_publ_flag 
S1 C1 1.718(2) . ? 
S1 C2 1.727(2) . ? 
S2 O3 1.418(2) . ? 
S2 O2 1.4223(19) . ? 
S2 N4 1.587(2) . ? 
S2 C1 1.782(2) . ? 
N1 C2 1.373(3) . ? 
N1 C3 1.373(3) . ? 
N1 H1A 0.85(3) . ? 
O5 C10 1.240(3) . ? 
O1 C3 1.212(3) . ? 
C3 C4 1.500(3) . ? 
N6 C10 1.324(3) . ? 
N6 C14 1.451(3) . ? 
N6 H6C 0.83(3) . ? 
N4 H4E 0.913(18) . ? 
N4 H4D 0.81(3) . ? 
N2 C2 1.297(3) . ? 
N2 N3 1.381(3) . ? 
N3 C1 1.285(3) . ? 
C10 C11 1.503(3) . ? 
C12 C13 1.502(4) . ? 
C12 C11 1.512(4) . ? 
C12 H12A 0.9700 . ? 
C12 H12B 0.9700 . ? 
C4 H4A 0.9600 . ? 
C4 H4B 0.9600 . ? 
C4 H4C 0.9600 . ? 
C11 H11A 0.9700 . ? 
C11 H11B 0.9700 . ? 
C13 C14 1.506(4) . ? 
C13 H13A 0.9700 . ? 
C13 H13B 0.9700 . ? 
C14 H14A 0.9700 . ? 
C14 H14B 0.9700 . ? 
O4 C9 1.251(3) . ? 
N5 C9 1.309(3) . ? 
N5 C5 1.460(3) . ? 
N5 H5C 0.87(3) . ? 
C9 C8 1.503(3) . ? 
C5 C6 1.471(4) . ? 
C5 H5A 0.9700 . ? 
C5 H5B 0.9700 . ? 
C8 C7 1.484(4) . ? 
C8 H8A 0.9700 . ? 
C8 H8B 0.9700 . ? 
C7 C6 1.359(5) . ? 
C7 H7A 0.9700 . ? 
C7 H7B 0.9700 . ? 
C6 H6A 0.9700 . ? 
C6 H6B 0.9700 . ? 
 
loop_ 
 _geom_angle_atom_site_label_1 
 _geom_angle_atom_site_label_2 
 _geom_angle_atom_site_label_3 
 _geom_angle 
 _geom_angle_site_symmetry_1 
 _geom_angle_site_symmetry_3 
 _geom_angle_publ_flag 
C1 S1 C2 85.48(10) . . ? 
O3 S2 O2 120.72(13) . . ? 
O3 S2 N4 107.82(13) . . ? 
O2 S2 N4 109.29(13) . . ? 
O3 S2 C1 108.04(11) . . ? 
O2 S2 C1 103.50(10) . . ? 
N4 S2 C1 106.61(10) . . ? 
C2 N1 C3 123.02(19) . . ? 
C2 N1 H1A 115.7(19) . . ? 
C3 N1 H1A 121.3(19) . . ? 
O1 C3 N1 120.8(2) . . ? 
O1 C3 C4 124.1(2) . . ? 
N1 C3 C4 115.1(2) . . ? 
C10 N6 C14 126.8(2) . . ? 
C10 N6 H6C 114(2) . . ? 
C14 N6 H6C 119(2) . . ? 
S2 N4 H4E 111.5(19) . . ? 
S2 N4 H4D 113.4(19) . . ? 
H4E N4 H4D 118(3) . . ? 
C2 N2 N3 111.20(18) . . ? 
N2 C2 N1 121.41(19) . . ? 
N2 C2 S1 115.38(17) . . ? 
N1 C2 S1 123.20(16) . . ? 
C1 N3 N2 112.29(18) . . ? 
O5 C10 N6 121.0(2) . . ? 
O5 C10 C11 120.7(2) . . ? 
N6 C10 C11 118.3(2) . . ? 
C13 C12 C11 109.5(2) . . ? 
C13 C12 H12A 109.8 . . ? 
C11 C12 H12A 109.8 . . ? 
C13 C12 H12B 109.8 . . ? 
C11 C12 H12B 109.8 . . ? 
H12A C12 H12B 108.2 . . ? 
C3 C4 H4A 109.5 . . ? 
C3 C4 H4B 109.5 . . ? 
H4A C4 H4B 109.5 . . ? 
C3 C4 H4C 109.5 . . ? 
H4A C4 H4C 109.5 . . ? 
H4B C4 H4C 109.5 . . ? 
N3 C1 S1 115.65(17) . . ? 
N3 C1 S2 122.00(17) . . ? 
S1 C1 S2 122.25(12) . . ? 
C10 C11 C12 115.0(2) . . ? 
C10 C11 H11A 108.5 . . ? 
C12 C11 H11A 108.5 . . ? 
C10 C11 H11B 108.5 . . ? 
C12 C11 H11B 108.5 . . ? 
H11A C11 H11B 107.5 . . ? 
C12 C13 C14 109.9(2) . . ? 
C12 C13 H13A 109.7 . . ? 
C14 C13 H13A 109.7 . . ? 
C12 C13 H13B 109.7 . . ? 
C14 C13 H13B 109.7 . . ? 
H13A C13 H13B 108.2 . . ? 
N6 C14 C13 111.3(2) . . ? 
N6 C14 H14A 109.4 . . ? 
C13 C14 H14A 109.4 . . ? 
N6 C14 H14B 109.4 . . ? 
C13 C14 H14B 109.4 . . ? 
H14A C14 H14B 108.0 . . ? 
C9 N5 C5 127.1(2) . . ? 
C9 N5 H5C 116.5(17) . . ? 
C5 N5 H5C 116.4(17) . . ? 
O4 C9 N5 121.0(2) . . ? 
O4 C9 C8 120.3(2) . . ? 
N5 C9 C8 118.7(2) . . ? 
N5 C5 C6 112.4(2) . . ? 
N5 C5 H5A 109.1 . . ? 
C6 C5 H5A 109.1 . . ? 
N5 C5 H5B 109.1 . . ? 
C6 C5 H5B 109.1 . . ? 
H5A C5 H5B 107.9 . . ? 
C7 C8 C9 114.4(2) . . ? 
C7 C8 H8A 108.7 . . ? 
C9 C8 H8A 108.7 . . ? 
C7 C8 H8B 108.7 . . ? 
C9 C8 H8B 108.7 . . ? 
H8A C8 H8B 107.6 . . ? 
C6 C7 C8 118.7(3) . . ? 
C6 C7 H7A 107.6 . . ? 
C8 C7 H7A 107.6 . . ? 
C6 C7 H7B 107.6 . . ? 
C8 C7 H7B 107.6 . . ? 
H7A C7 H7B 107.1 . . ? 
C7 C6 C5 119.5(3) . . ? 
C7 C6 H6A 107.4 . . ? 
C5 C6 H6A 107.4 . . ? 
C7 C6 H6B 107.4 . . ? 
C5 C6 H6B 107.4 . . ? 
H6A C6 H6B 107.0 . . ? 
 
_diffrn_measured_fraction_theta_max    0.997 
_diffrn_reflns_theta_full              67.05 
_diffrn_measured_fraction_theta_full   0.997 
_refine_diff_density_max    0.366 
_refine_diff_density_min   -0.402 
_refine_diff_density_rms    0.047 
