# Supplementary material for: Binary and ternary cocrystals of sulfa drug acetazolamide with pyridine carboxamides and cyclic amides
Source: IUCrJ. 2016 Feb 25;3(Pt 2):152–60. doi: 10.1107/S2052252516000543 (PMC4775163; doi:10.1107/S2052252516000543)
Supplement: Supplementary file 2 [file m-03-00152-ACZ2HP11sup2.hkl]

# 
# h,k,l, Fc-squared, Fo-squared, sigma(Fo-squared) and status flag 
# 
data_ACZ2HP11
_shelx_title ' an1905_m in P21/n #14' 
_shelx_refln_list_code          4 
_shelx_F_calc_maximum      218.03 
_exptl_crystal_F_000       656.00 
_reflns_d_resolution_high  0.8101 
 
loop_ 
 _symmetry_equiv_pos_as_xyz 
 'x, y, z' 
 '-x+1/2, y+1/2, -z+1/2' 
 '-x, -y, -z' 
 'x-1/2, -y-1/2, z-1/2' 
 
_cell_length_a     4.9138 
_cell_length_b    33.1916 
_cell_length_c     8.3659 
_cell_angle_alpha  90.000 
_cell_angle_beta   99.520 
_cell_angle_gamma  90.000 
 
_shelx_F_squared_multiplier     1.000 
 
loop_ 
 _refln_index_h 
 _refln_index_k 
 _refln_index_l 
 _refln_F_squared_calc 
 _refln_F_squared_meas 
 _refln_F_squared_sigma 
 _refln_observed_status 
   2   0   0     1649.89     1717.83     33.72 o 
   4   0   0       41.56       45.80      5.99 o 
   1   1   0     7251.96     8180.47    107.07 o 
   2   1   0     3617.05     3768.05     50.49 o 
   3   1   0       82.88       83.21      4.59 o 
   4   1   0       16.99       21.14      2.60 o 
   5   1   0        4.93        7.29      4.50 o 
   0   2   0     5535.53     5220.27    140.83 o 
   1   2   0     1781.37     1933.20     27.78 o 
   2   2   0      184.72      212.97      4.83 o 
   3   2   0     3206.75     3492.14     47.71 o 
   4   2   0       73.44       75.07      3.52 o 
   5   2   0       33.51       33.87      5.50 o 
   1   3   0     2803.48     2810.16     37.30 o 
   2   3   0     3715.53     4165.02     55.67 o 
   3   3   0      265.41      305.71      6.09 o 
   4   3   0      747.85      757.81     13.88 o 
   5   3   0        0.48        0.48      4.27 o 
   0   4   0     2955.93     2897.92    119.24 o 
   1   4   0     1130.09     1073.42     15.77 o 
   2   4   0      493.56      467.54      7.61 o 
   3   4   0       46.64       45.44      2.40 o 
   4   4   0        2.80        4.14      2.15 o 
   5   4   0      418.85      406.83     13.43 o 
   1   5   0     1027.42     1158.54     15.95 o 
   2   5   0     1099.80     1159.24     16.63 o 
   3   5   0       26.37       28.26      2.01 o 
   4   5   0      439.28      428.33     10.82 o 
   5   5   0       85.29       82.30      7.87 o 
   0   6   0     8819.04     9105.02    168.21 o 
   1   6   0     2085.80     2336.45     31.28 o 
   2   6   0      840.22      926.21     13.59 o 
   3   6   0      302.67      292.48      5.93 o 
   4   6   0      101.71      109.17      4.44 o 
   5   6   0      216.34      201.07     18.10 o 
   1   7   0      221.79      234.05      3.98 o 
   2   7   0      946.19      965.50     14.11 o 
   3   7   0      845.66      836.91     13.99 o 
   4   7   0        0.59        0.00      2.04 o 
   5   7   0      151.32      160.33     17.81 o 
   0   8   0     3805.25     3719.04     69.54 o 
   1   8   0     3315.63     3589.88     47.65 o 
   2   8   0        7.74        9.73      1.26 o 
   3   8   0       29.94       27.83      2.04 o 
   4   8   0      294.11      295.66      8.90 o 
   5   8   0      147.14      158.29      8.96 o 
   1   9   0     1979.56     2316.01     31.17 o 
   2   9   0     1076.45     1042.20     15.19 o 
   3   9   0      382.88      366.99      7.01 o 
   4   9   0      282.06      270.60      8.77 o 
   5   9   0       22.90       14.99      5.20 o 
   0  10   0     9867.56    10504.79    194.23 o 
   1  10   0     5921.28     6244.18     82.23 o 
   2  10   0      448.92      490.49      8.01 o 
   3  10   0      831.19      780.23     18.90 o 
   4  10   0       30.43       34.50      5.04 o 
   5  10   0      102.88      103.08      8.02 o 
   1  11   0     2152.26     2221.98     30.04 o 
   2  11   0      114.95      100.64      3.82 o 
   3  11   0     1194.84     1193.51     21.41 o 
   4  11   0        6.07        6.62      2.99 o 
   5  11   0        3.14        1.97      4.61 o 
   0  12   0      506.86      554.09     11.76 o 
   1  12   0     7348.87     7765.25    102.20 o 
   2  12   0       43.42       30.50      1.75 o 
   3  12   0      193.81      168.33      5.67 o 
   4  12   0      273.45      245.80     14.78 o 
   5  12   0       19.17       21.14      5.62 o 
   1  13   0        3.30        7.34      1.02 o 
   2  13   0      880.08      841.76     12.73 o 
   3  13   0       53.90       51.72      4.32 o 
   4  13   0      333.63      325.64     12.00 o 
   5  13   0        0.44        0.00      4.52 o 
   0  14   0     6655.83     7602.01    141.59 o 
   1  14   0      101.21       92.13      2.45 o 
   2  14   0        5.33        4.63      1.15 o 
   3  14   0      185.70      184.73      8.48 o 
   4  14   0      351.31      319.40     13.67 o 
   5  14   0       44.47       47.32      6.47 o 
   1  15   0     1560.51     1629.68     22.69 o 
   2  15   0     1029.05     1103.31     16.23 o 
   3  15   0      113.97      111.39      4.54 o 
   4  15   0       39.21       44.72      4.96 o 
   5  15   0       26.76       39.73      8.87 o 
   0  16   0     2704.27     3112.68     59.31 o 
   1  16   0      804.26      867.97     12.85 o 
   2  16   0       85.09       85.28      2.90 o 
   3  16   0      367.71      357.49      9.81 o 
   4  16   0      351.23      323.06     11.47 o 
   5  16   0      256.05      269.29     11.89 o 
   1  17   0      401.13      419.54      7.06 o 
   2  17   0      270.62      286.93      5.57 o 
   3  17   0     1200.97     1233.78     22.38 o 
   4  17   0      266.91      250.42     10.11 o 
   5  17   0       17.26       27.14      6.30 o 
   0  18   0      479.09      570.12     12.79 o 
   1  18   0      689.49      684.37     10.62 o 
   2  18   0      368.26      361.32      8.21 o 
   3  18   0      323.66      290.80      7.78 o 
   4  18   0       64.27       66.76      9.75 o 
   5  18   0      151.02      168.21     10.19 o 
   1  19   0      658.91      675.02     10.57 o 
   2  19   0       20.28       19.72      2.33 o 
   3  19   0      143.30      151.26      6.64 o 
   4  19   0      318.42      313.05     11.68 o 
   5  19   0      119.28      108.65      8.80 o 
   0  20   0      258.40      255.50      7.18 o 
   1  20   0       19.35       15.32      1.88 o 
   2  20   0      429.99      444.47     13.39 o 
   3  20   0      569.19      519.57     12.21 o 
   4  20   0       39.32       47.37      5.63 o 
   5  20   0        4.90        0.00      5.40 o 
   1  21   0      243.55      239.70      6.25 o 
   2  21   0      874.08      814.01     21.18 o 
   3  21   0       64.92       54.39      4.51 o 
   4  21   0        0.67        6.79      4.29 o 
   5  21   0       82.86       91.74      8.85 o 
   0  22   0     2481.23     2562.00     50.03 o 
   1  22   0       10.98       15.21      2.42 o 
   2  22   0       20.34       16.94      2.47 o 
   3  22   0       48.16       48.30      4.42 o 
   4  22   0      122.47      121.36      7.83 o 
   5  22   0       31.27       26.72      6.97 o 
   1  23   0      267.35      260.99      6.05 o 
   2  23   0     1472.66     1453.29     25.53 o 
   3  23   0        2.82        6.29      2.90 o 
   4  23   0        5.65       10.20      4.98 o 
   0  24   0     1062.11      990.61     21.46 o 
   1  24   0       46.56       55.64      3.11 o 
   2  24   0       10.99       12.33      2.62 o 
   3  24   0      421.32      385.88     13.28 o 
   4  24   0       13.75       16.12      5.28 o 
   1  25   0      621.14      581.64     10.88 o 
   2  25   0      158.76      145.68      5.57 o 
   3  25   0       45.19       37.67      4.92 o 
   4  25   0      309.59      319.92     12.74 o 
   0  26   0        9.31       11.95      3.28 o 
   1  26   0       34.47       36.09      3.19 o 
   2  26   0      408.92      394.30      9.63 o 
   3  26   0       24.65       19.19      4.62 o 
   4  26   0        0.18        8.67      5.40 o 
   1  27   0       11.49       17.82      2.74 o 
   2  27   0       18.01       17.02      3.06 o 
   3  27   0        6.43        1.37      4.37 o 
   4  27   0      153.26      146.11      9.71 o 
   0  28   0        0.52        2.57      3.33 o 
   1  28   0      890.13      885.69     17.74 o 
   2  28   0        8.70        3.15      3.21 o 
   3  28   0       21.66       17.44      4.83 o 
   4  28   0       32.40       31.46      6.29 o 
   1  29   0       55.42       82.12      6.78 o 
   2  29   0      319.20      303.92      9.66 o 
   3  29   0       36.58       38.15      5.71 o 
   4  29   0        0.39        1.12      5.29 o 
   0  30   0       56.32       43.87      5.37 o 
   1  30   0      218.14      191.05      7.57 o 
   2  30   0       32.16       42.47      4.78 o 
   3  30   0       18.45       12.50      5.12 o 
   4  30   0       87.65       78.89      8.60 o 
   1  31   0      283.32      277.52      8.90 o 
   2  31   0      302.08      335.03     10.58 o 
   3  31   0      216.34      213.27     10.42 o 
   0  32   0       11.91       16.08      5.29 o 
   1  32   0      323.39      348.14     10.26 o 
   2  32   0        0.01        5.45      3.72 o 
   3  32   0        7.57       12.79      5.91 o 
   1  33   0      162.13      167.08     10.11 o 
   2  33   0       29.47       37.95      5.84 o 
   3  33   0      118.85      123.49     12.47 o 
   0  34   0        0.00        0.60      4.48 o 
   1  34   0       26.93       38.33      5.92 o 
   2  34   0        2.50        9.62      4.91 o 
   3  34   0       45.36       49.12      7.58 o 
   1  35   0      111.12      117.77      8.21 o 
   2  35   0        0.67        0.64      5.51 o 
   3  35   0       48.15       58.19      8.11 o 
   0  36   0       21.81       19.42      6.89 o 
   1  36   0       36.01       39.56      6.24 o 
   2  36   0        9.88        8.66      5.37 o 
   1  37   0        0.05        1.41      5.90 o 
   2  37   0       64.83       70.51      7.52 o 
   0  38   0        7.30       16.55      7.65 o 
   1  38   0        2.83        1.94      5.37 o 
   2  38   0       32.57       42.48      8.27 o 
   1  39   0       29.89       44.14     10.82 o 
   0  40   0       16.95       10.55     12.78 o 
   1  40   0        0.06        0.00      5.87 o 
  -5   0   1       37.68       36.01      6.18 o 
  -3   0   1      134.24      112.15      5.93 o 
  -1   0   1       54.40       77.44      5.29 o 
   1   0   1     2396.96     2498.47     47.15 o 
   3   0   1     1023.56     1096.73     23.48 o 
   5   0   1       89.91       99.61     10.46 o 
  -6   1   1       16.01       11.29      9.58 o 
  -5   1   1       25.33       30.86      4.24 o 
  -4   1   1       85.34       84.16      3.92 o 
  -3   1   1      256.38      276.71      6.91 o 
  -2   1   1       12.14       14.64      1.27 o 
  -1   1   1     6014.49     6431.63     84.36 o 
   0   1   1      379.50      429.34      6.00 o 
   1   1   1      644.36      666.73      9.56 o 
   2   1   1     2698.06     2944.79     39.95 o 
   3   1   1      288.66      253.98      5.81 o 
   4   1   1       10.50       13.40      2.61 o 
   5   1   1        9.23        3.14      4.36 o 
  -6   2   1        2.54        7.71      9.78 o 
  -5   2   1      517.16      514.90     14.19 o 
  -4   2   1       56.39       60.30      3.51 o 
  -3   2   1        8.53        6.35      1.42 o 
  -2   2   1      119.64      133.26      3.12 o 
  -1   2   1     3420.55     3428.65     45.39 o 
   0   2   1     6897.82     7558.10    105.87 o 
   1   2   1     7551.80     7726.57    108.55 o 
   2   2   1      118.71      135.06      3.25 o 
   3   2   1      286.58      279.15      6.77 o 
   4   2   1      209.73      197.92      7.45 o 
   5   2   1       73.16       88.24      8.30 o 
  -6   3   1        1.00        2.63      9.80 o 
  -5   3   1       32.79       35.06      5.35 o 
  -4   3   1      174.93      168.53      5.34 o 
  -3   3   1      416.57      383.56      7.05 o 
  -2   3   1      334.05      333.94      5.76 o 
  -1   3   1     4000.18     4357.63     57.45 o 
   0   3   1       11.71        8.58      0.70 o 
   1   3   1      325.15      350.36      5.47 o 
   2   3   1      616.12      593.21      9.28 o 
   3   3   1       25.76       32.81      2.26 o 
   4   3   1       35.56       34.19      3.68 o 
   5   3   1      299.26      308.81     12.30 o 
  -6   4   1       19.48       16.23     12.98 o 
  -5   4   1      910.30      893.06     20.36 o 
  -4   4   1      103.45       97.72      4.20 o 
  -3   4   1      124.40      141.29      3.71 o 
  -2   4   1       15.19       17.75      1.30 o 
  -1   4   1      135.91      137.40      2.91 o 
   0   4   1     1885.62     2116.26     30.09 o 
   1   4   1     1666.26     1627.48     22.14 o 
   2   4   1      109.62       73.77      2.42 o 
   3   4   1      594.78      579.65      9.78 o 
   4   4   1        0.15        4.61      2.31 o 
   5   4   1      115.50      123.90      8.10 o 
  -5   5   1      170.81      164.13      8.88 o 
  -4   5   1       18.11       19.27      3.09 o 
  -3   5   1       86.61       79.86      2.94 o 
  -2   5   1      492.71      490.21      8.57 o 
  -1   5   1       43.21       34.20      1.60 o 
   0   5   1     3432.03     3641.83     47.89 o 
   1   5   1     1701.27     1887.97     25.49 o 
   2   5   1        6.30        6.08      1.18 o 
   3   5   1       51.26       52.84      2.61 o 
   4   5   1      657.23      629.70     13.93 o 
   5   5   1      163.72      189.94     11.58 o 
  -5   6   1      363.78      395.48     18.22 o 
  -4   6   1       82.00       80.53      4.02 o 
  -3   6   1      477.41      463.52      8.15 o 
  -2   6   1      855.03      867.38     12.78 o 
  -1   6   1     3981.14     4275.15     60.60 o 
   0   6   1     6399.07     6743.47     88.28 o 
   1   6   1     3827.38     4188.71     55.51 o 
   2   6   1      623.27      604.10      9.51 o 
   3   6   1      112.81      115.54      3.59 o 
   4   6   1       20.61       22.09      3.45 o 
   5   6   1       83.83      101.07      7.62 o 
  -5   7   1       73.93       82.99      8.50 o 
  -4   7   1      198.29      197.78      6.98 o 
  -3   7   1      154.83      170.32      4.88 o 
  -2   7   1       52.08       66.46      2.14 o 
  -1   7   1       11.83        7.94      0.91 o 
   0   7   1       22.88       24.63      1.15 o 
   1   7   1      790.10      821.65     11.71 o 
   2   7   1       27.59       47.67      2.08 o 
   3   7   1        9.53        9.71      1.60 o 
   4   7   1     2295.71     2240.83     49.83 o 
   5   7   1       15.16        7.39      4.82 o 
  -5   8   1        3.27        0.00      3.62 o 
  -4   8   1      224.14      226.53      6.34 o 
  -3   8   1       99.83       75.68      3.20 o 
  -2   8   1     1266.68     1432.58     21.85 o 
  -1   8   1      228.06      183.85      3.71 o 
   0   8   1       20.28       12.09      1.00 o 
   1   8   1     3193.58     3273.79     43.62 o 
   2   8   1      481.16      506.51      8.26 o 
   3   8   1        1.55        4.98      1.49 o 
   4   8   1      293.69      289.41      9.06 o 
   5   8   1       14.00       11.55      4.95 o 
  -5   9   1        0.53        4.67      4.40 o 
  -4   9   1        0.01        0.00      2.20 o 
  -3   9   1      178.08      178.12      4.84 o 
  -2   9   1     1286.05     1312.55     20.20 o 
  -1   9   1      603.70      549.15      8.17 o 
   0   9   1     1508.24     1643.17     23.78 o 
   1   9   1     1480.19     1484.53     22.11 o 
   2   9   1      546.08      646.23     10.12 o 
   3   9   1      582.04      581.50     10.11 o 
   4   9   1      156.65      144.94     10.30 o 
   5   9   1       47.22       46.57      6.57 o 
  -5  10   1      418.76      412.48     17.68 o 
  -4  10   1      276.35      260.34      7.66 o 
  -3  10   1       22.57       24.98      2.21 o 
  -2  10   1        9.37        2.57      1.18 o 
  -1  10   1      162.58      176.58      3.37 o 
   0  10   1     2439.39     2439.61     32.65 o 
   1  10   1    10859.94    12362.73    173.94 o 
   2  10   1      415.61      387.85      6.73 o 
   3  10   1       24.04       25.30      2.15 o 
   4  10   1      202.39      198.64      7.43 o 
   5  10   1       84.17       94.68      7.75 o 
  -5  11   1      162.24      184.52      9.41 o 
  -4  11   1      634.79      613.39     13.23 o 
  -3  11   1      609.38      639.37     14.91 o 
  -2  11   1     1183.73     1195.05     18.68 o 
  -1  11   1      331.19      334.62      5.51 o 
   0  11   1     2932.22     3032.66     40.46 o 
   1  11   1      306.62      356.37      7.61 o 
   2  11   1     2038.20     2138.48     29.67 o 
   3  11   1        4.55        1.22      1.62 o 
   4  11   1      250.28      239.40      9.21 o 
   5  11   1       29.88       34.79      7.57 o 
  -5  12   1       70.91       75.71      6.93 o 
  -4  12   1      438.31      462.77     13.36 o 
  -3  12   1      140.99      142.82      4.51 o 
  -2  12   1      246.34      225.73      6.76 o 
  -1  12   1       11.31       18.23      1.18 o 
   0  12   1     2184.47     2167.94     29.31 o 
   1  12   1       16.10       15.75      1.41 o 
   2  12   1       46.16       45.17      2.25 o 
   3  12   1      759.15      784.85     13.84 o 
   4  12   1     1941.85     1990.37     37.76 o 
   5  12   1       55.72       63.80     10.33 o 
  -5  13   1       44.64       40.61      7.23 o 
  -4  13   1       74.17       85.12      5.50 o 
  -3  13   1      503.51      495.66      9.67 o 
  -2  13   1     4921.11     5475.17     78.45 o 
  -1  13   1     1111.73     1084.95     15.44 o 
   0  13   1        5.41        6.29      1.06 o 
   1  13   1       45.28       48.60      4.35 o 
   2  13   1     2483.24     2741.52     37.57 o 
   3  13   1     1436.80     1384.58     26.75 o 
   4  13   1      436.47      403.95     13.13 o 
   5  13   1       28.00       30.81     11.83 o 
  -5  14   1      423.84      430.33     14.73 o 
  -4  14   1     1088.16     1081.11     23.09 o 
  -3  14   1       82.18       86.65      4.35 o 
  -2  14   1      517.18      527.39      9.96 o 
  -1  14   1      343.34      338.94      5.79 o 
   0  14   1      228.09      270.09      4.83 o 
   1  14   1      467.64      488.48      8.88 o 
   2  14   1     1731.81     1892.52     26.58 o 
   3  14   1      367.32      341.38      9.34 o 
   4  14   1        0.56        1.93      3.18 o 
   5  14   1       62.37       60.79      8.54 o 
  -5  15   1      170.86      159.36     11.71 o 
  -4  15   1       52.73       66.68      7.40 o 
  -3  15   1       58.41       55.06      3.59 o 
  -2  15   1      743.67      700.83     11.95 o 
  -1  15   1      160.78      209.96      4.19 o 
   0  15   1       20.52       23.35      1.47 o 
   1  15   1     4441.20     5058.99     72.55 o 
   2  15   1     1644.53     1704.72     28.41 o 
   3  15   1      201.97      197.16      6.90 o 
   4  15   1      377.23      388.36     11.24 o 
   5  15   1        6.78        9.14      6.59 o 
  -5  16   1       11.55       17.28      5.48 o 
  -4  16   1       28.90       26.78      4.09 o 
  -3  16   1       66.25       73.00      4.38 o 
  -2  16   1      191.21      198.27      4.82 o 
  -1  16   1     2739.13     3064.88     41.42 o 
   0  16   1       23.31       15.62      1.39 o 
   1  16   1       45.85       61.43      3.17 o 
   2  16   1     1527.19     1588.46     24.69 o 
   3  16   1      680.79      638.44     14.61 o 
   4  16   1      122.12      120.01      8.37 o 
   5  16   1        0.99        0.00      6.06 o 
  -5  17   1       14.44       21.37      6.22 o 
  -4  17   1       16.71       14.17      3.68 o 
  -3  17   1     1793.78     1725.53     33.14 o 
  -2  17   1      196.25      246.38      6.48 o 
  -1  17   1      112.08      119.38      4.29 o 
   0  17   1       13.12       13.69      1.37 o 
   1  17   1      699.76      659.83     11.21 o 
   2  17   1       29.44       17.14      1.89 o 
   3  17   1     1290.13     1187.88     23.86 o 
   4  17   1       76.73       85.39      5.87 o 
   5  17   1      360.04      391.32     17.03 o 
  -5  18   1      208.27      220.83     11.28 o 
  -4  18   1      153.68      145.10      8.43 o 
  -3  18   1        5.85        6.60      2.75 o 
  -2  18   1        0.60        1.31      1.43 o 
  -1  18   1      210.31      197.60      4.22 o 
   0  18   1     2671.50     2850.93     38.77 o 
   1  18   1       13.71       13.00      2.02 o 
   2  18   1      881.50      902.76     17.13 o 
   3  18   1        0.78        0.00      2.46 o 
   4  18   1       54.66       50.37      5.08 o 
   5  18   1       84.50       79.13      9.95 o 
  -5  19   1       21.04       28.40      6.45 o 
  -4  19   1        9.87        7.05      3.61 o 
  -3  19   1      320.53      306.64     11.68 o 
  -2  19   1      544.62      515.49      9.57 o 
  -1  19   1       17.72       16.94      1.75 o 
   0  19   1      581.65      644.85     10.15 o 
   1  19   1        1.52        3.14      1.34 o 
   2  19   1     1061.20     1003.59     16.74 o 
   3  19   1      264.60      245.58      8.11 o 
   4  19   1       52.93       47.94      7.60 o 
   5  19   1       99.95      109.60     10.65 o 
  -5  20   1      187.13      189.59     10.84 o 
  -4  20   1       29.77       36.31      5.49 o 
  -3  20   1       49.50       41.52      4.75 o 
  -2  20   1      355.31      305.95      7.47 o 
  -1  20   1      280.39      273.24      5.40 o 
   0  20   1      695.27      663.95     10.49 o 
   1  20   1       46.91       55.66      2.75 o 
   2  20   1      127.47      155.81      4.75 o 
   3  20   1      141.11      123.09      5.96 o 
   4  20   1       29.70       46.55      5.96 o 
   5  20   1      104.68      100.98      9.16 o 
  -5  21   1        1.64        0.00      5.58 o 
  -4  21   1      142.08      129.86      8.15 o 
  -3  21   1      184.55      191.62      7.40 o 
  -2  21   1      294.02      270.33      7.01 o 
  -1  21   1     1492.51     1423.35     20.54 o 
   0  21   1       27.88       31.01      3.21 o 
   1  21   1       15.27       17.42      1.96 o 
   2  21   1      152.57      147.87      5.18 o 
   3  21   1        5.24        2.47      2.75 o 
   4  21   1       92.18       91.58     10.69 o 
   5  21   1        1.96        1.45      9.49 o 
  -5  22   1       10.60        9.18      6.42 o 
  -4  22   1        3.43        4.06      4.23 o 
  -3  22   1      528.08      468.44     12.42 o 
  -2  22   1      152.07      151.49      5.20 o 
  -1  22   1        7.53       11.20      2.47 o 
   0  22   1      175.58      166.30      4.10 o 
   1  22   1      524.56      482.73      9.24 o 
   2  22   1      266.81      251.58      6.97 o 
   3  22   1        7.72        5.57      3.10 o 
   4  22   1      130.83      111.27      8.08 o 
  -5  23   1        8.16        7.30      7.11 o 
  -4  23   1       11.70        9.05      4.81 o 
  -3  23   1       22.83       29.58      4.05 o 
  -2  23   1        0.01        0.00      2.17 o 
  -1  23   1     2596.72     2491.21     34.61 o 
   0  23   1      384.52      378.08      7.67 o 
   1  23   1      390.27      357.20      7.59 o 
   2  23   1       66.59       71.96      5.50 o 
   3  23   1      632.71      617.09     25.00 o 
   4  23   1        7.17        8.09      4.65 o 
  -4  24   1       13.15       15.41      5.48 o 
  -3  24   1      105.25      109.01      9.60 o 
  -2  24   1      290.91      282.40      9.05 o 
  -1  24   1       12.46       17.46      4.51 o 
   0  24   1     1078.29     1038.79     19.05 o 
   1  24   1     1695.65     1699.51     26.58 o 
   2  24   1      257.88      263.75      9.44 o 
   3  24   1        0.05        0.00      3.10 o 
   4  24   1       25.01       16.67      5.35 o 
  -4  25   1       47.05       58.77      7.13 o 
  -3  25   1      135.33      152.62      8.56 o 
  -2  25   1       11.97       12.62      3.08 o 
  -1  25   1      154.19      137.69      5.50 o 
   0  25   1      819.09      873.66     14.91 o 
   1  25   1      131.93      143.17     11.10 o 
   2  25   1      398.95      351.25     10.61 o 
   3  25   1      187.19      168.44      7.50 o 
   4  25   1        4.37        2.03      4.95 o 
  -4  26   1        6.17        4.91      5.38 o 
  -3  26   1       52.32       49.48      4.98 o 
  -2  26   1      384.44      324.51      9.57 o 
  -1  26   1        0.02        0.00      1.95 o 
   0  26   1      160.54      173.14      7.21 o 
   1  26   1       91.56       80.15      3.80 o 
   2  26   1      236.48      214.45      7.25 o 
   3  26   1      227.17      223.23      9.83 o 
   4  26   1       39.09       40.60      6.36 o 
  -4  27   1      169.81      166.84     10.21 o 
  -3  27   1      725.28      685.94     16.96 o 
  -2  27   1      125.41      125.27      7.09 o 
  -1  27   1       76.73       78.02      4.08 o 
   0  27   1        0.36        4.28      1.96 o 
   1  27   1      252.34      253.83      9.31 o 
   2  27   1      106.00      104.79      5.99 o 
   3  27   1        0.51        0.00      4.11 o 
   4  27   1      211.81      198.71     10.91 o 
  -4  28   1       47.98       53.12      7.57 o 
  -3  28   1       62.78       63.35      5.74 o 
  -2  28   1      521.37      492.42     12.83 o 
  -1  28   1        0.71        0.69      2.52 o 
   0  28   1      316.12      289.64      7.64 o 
   1  28   1       43.65       38.68      3.22 o 
   2  28   1      111.37      101.29      5.23 o 
   3  28   1       37.93       44.34      6.10 o 
   4  28   1       73.44       75.92      8.01 o 
  -4  29   1      201.54      198.60     14.02 o 
  -3  29   1      235.48      220.62      9.07 o 
  -2  29   1       50.59       48.00      4.77 o 
  -1  29   1       30.35       35.32      3.77 o 
   0  29   1        0.13        6.42      2.64 o 
   1  29   1      347.50      363.29      9.23 o 
   2  29   1      133.39      135.27      6.52 o 
   3  29   1      300.84      277.70     16.08 o 
   4  29   1      180.84      192.93     12.63 o 
  -4  30   1       10.75       21.47      6.98 o 
  -3  30   1       13.25       22.21      4.98 o 
  -2  30   1      104.07       94.53      5.87 o 
  -1  30   1      356.66      328.74     11.16 o 
   0  30   1        4.57        7.86      2.79 o 
   1  30   1     1010.30     1004.42     19.18 o 
   2  30   1       16.23       20.09      3.98 o 
   3  30   1       54.14       65.84      7.02 o 
  -3  31   1       10.26       14.80      4.84 o 
  -2  31   1        8.94        5.03      5.76 o 
  -1  31   1      192.52      167.61      8.00 o 
   0  31   1       24.61       27.42      3.83 o 
   1  31   1      120.68      135.08      8.78 o 
   2  31   1       20.49       29.24      4.51 o 
   3  31   1      114.75       95.88      8.17 o 
  -3  32   1       84.72       75.21      6.76 o 
  -2  32   1      245.96      221.34      9.90 o 
  -1  32   1        6.00        6.08      4.13 o 
   0  32   1       17.95       26.22      3.63 o 
   1  32   1      291.05      300.76      9.51 o 
   2  32   1        9.38       18.82      4.24 o 
   3  32   1        0.09        0.00      5.53 o 
  -3  33   1        0.25        0.18      4.62 o 
  -2  33   1      329.21      336.41     12.51 o 
  -1  33   1       71.07       80.72      9.06 o 
   0  33   1      377.73      354.86     10.49 o 
   1  33   1        0.48        2.91      3.60 o 
   2  33   1      202.24      239.68     10.59 o 
   3  33   1       18.92       28.85      6.91 o 
  -3  34   1        1.27        0.00      5.83 o 
  -2  34   1      272.07      243.71     12.16 o 
  -1  34   1       46.09       47.33      5.76 o 
   0  34   1      232.83      243.60      9.20 o 
   1  34   1       18.45       16.53      4.24 o 
   2  34   1       10.72       13.61      6.72 o 
   3  34   1       35.50       40.64      7.44 o 
  -3  35   1        5.96        3.69      6.22 o 
  -2  35   1      194.31      215.07     10.23 o 
  -1  35   1      155.37      135.88     11.75 o 
   0  35   1      124.02      142.14      7.37 o 
   1  35   1       12.21       12.06      4.39 o 
   2  35   1      118.11      108.35      9.83 o 
  -2  36   1        4.41        5.58      5.39 o 
  -1  36   1        0.06        0.00      4.83 o 
   0  36   1       45.70       54.06      7.14 o 
   1  36   1      212.61      196.70      8.74 o 
   2  36   1       21.70       20.50      7.24 o 
  -2  37   1       50.84       64.16      7.53 o 
  -1  37   1        7.61        5.89      5.25 o 
   0  37   1       17.54       18.79      6.76 o 
   1  37   1        1.81        0.77      4.54 o 
   2  37   1        0.29        0.00      6.44 o 
  -2  38   1       20.74       24.94      6.18 o 
  -1  38   1        9.80        4.99      5.79 o 
   0  38   1        9.39       10.80      6.11 o 
   1  38   1        9.48       11.73      5.16 o 
   2  38   1        1.56        0.00      7.28 o 
  -1  39   1       41.40       43.40      6.77 o 
   0  39   1        1.59        3.38      6.36 o 
   1  39   1       28.80       29.59      7.81 o 
  -1  40   1        9.10        4.24      6.30 o 
   0  40   1       70.57       66.73      8.66 o 
   1  40   1        0.19        0.00      6.47 o 
  -6   0   2       62.12       76.98     19.05 o 
  -4   0   2      334.77      346.37     15.22 o 
  -2   0   2        0.58        0.22      1.82 o 
   0   0   2    27594.38    27210.61    833.53 o 
   2   0   2     3821.58     4075.82     77.43 o 
   4   0   2       32.72       39.73      5.34 o 
  -6   1   2      131.43      146.03     15.88 o 
  -5   1   2       23.01       19.61      4.96 o 
  -4   1   2      112.01      104.87      5.00 o 
  -3   1   2     1874.00     1908.86     27.08 o 
  -2   1   2     1194.35     1376.67     19.44 o 
  -1   1   2     1687.52     1830.83     24.82 o 
   0   1   2     8415.30     8992.20    117.57 o 
   1   1   2     1920.05     1870.00     25.41 o 
   2   1   2     6059.90     6800.12     90.15 o 
   3   1   2      349.35      348.16      8.13 o 
   4   1   2      596.49      612.84     13.02 o 
   5   1   2      113.44      124.29      9.36 o 
  -6   2   2        2.27        2.79     10.55 o 
  -5   2   2       19.26        8.57      5.02 o 
  -4   2   2      417.35      409.42     10.51 o 
  -3   2   2      987.28      986.24     15.02 o 
  -2   2   2      557.02      523.39      8.87 o 
  -1   2   2    47537.07    43261.38   1215.67 o 
   0   2   2     1240.65     1304.65     18.95 o 
   1   2   2      258.88      238.42      4.51 o 
   2   2   2       53.00       37.86      2.17 o 
   3   2   2       60.14       72.73      3.31 o 
   4   2   2      873.55      845.05     16.51 o 
   5   2   2       98.09       97.89      9.59 o 
  -6   3   2      188.08      224.68     15.12 o 
  -5   3   2       15.83        6.02      4.44 o 
  -4   3   2        9.06       12.33      2.50 o 
  -3   3   2      481.32      479.61      9.22 o 
  -2   3   2     1170.13     1222.35     18.64 o 
  -1   3   2    21170.43    22193.99    289.57 o 
   0   3   2      270.41      264.56      4.26 o 
   1   3   2     1899.74     2027.86     29.20 o 
   2   3   2      131.91      161.28      4.11 o 
   3   3   2      170.76      140.16      6.41 o 
   4   3   2      285.50      288.22      8.05 o 
   5   3   2        6.13        0.71      4.76 o 
  -6   4   2       11.29       19.67      8.77 o 
  -5   4   2       51.50       63.30      5.68 o 
  -4   4   2     1908.14     1945.35     30.56 o 
  -3   4   2        0.19        0.30      1.28 o 
  -2   4   2      105.54       98.43      2.65 o 
  -1   4   2     4537.71     5014.55     71.00 o 
   0   4   2      352.86      438.93      6.56 o 
   1   4   2     1770.66     1862.55     26.99 o 
   2   4   2        0.37        1.77      1.01 o 
   3   4   2      159.43      149.86      4.52 o 
   4   4   2      828.56      842.33     16.47 o 
   5   4   2       59.55       67.54      7.10 o 
  -6   5   2      171.01      179.84     15.82 o 
  -5   5   2       32.61       41.23      5.00 o 
  -4   5   2        2.07        7.49      2.46 o 
  -3   5   2      979.64      990.44     16.38 o 
  -2   5   2      118.04       90.74      3.03 o 
  -1   5   2     2523.80     2804.91     42.99 o 
   0   5   2     2689.60     3113.15     44.26 o 
   1   5   2     1344.95     1548.05     22.67 o 
   2   5   2      372.28      379.54      6.60 o 
   3   5   2        2.15        1.86      1.55 o 
   4   5   2      134.79      151.79      6.45 o 
   5   5   2      134.32      149.06     10.41 o 
  -5   6   2      461.93      459.89     14.52 o 
  -4   6   2      534.33      492.49     11.14 o 
  -3   6   2        5.73        5.53      1.64 o 
  -2   6   2      214.11      242.96      4.55 o 
  -1   6   2     1547.51     1551.47     22.79 o 
   0   6   2      240.91      288.54      4.64 o 
   1   6   2     1088.91     1207.32     18.00 o 
   2   6   2     1028.37     1138.23     16.59 o 
   3   6   2      415.03      382.49     10.84 o 
   4   6   2       24.93       23.66      3.61 o 
   5   6   2       67.74       61.20      6.97 o 
  -5   7   2       93.37      101.77      6.73 o 
  -4   7   2       19.68       18.23      3.30 o 
  -3   7   2      852.01      816.34     13.98 o 
  -2   7   2      122.90      105.16      3.04 o 
  -1   7   2      370.73      377.79      6.51 o 
   0   7   2      961.09     1041.89     14.49 o 
   1   7   2       10.91       11.45      1.02 o 
   2   7   2      553.64      564.06      9.08 o 
   3   7   2       67.54       72.11      3.64 o 
   4   7   2       95.44      123.42      7.04 o 
   5   7   2       42.55       46.27      6.38 o 
  -5   8   2      209.30      199.39     10.03 o 
  -4   8   2       88.00      101.17      4.83 o 
  -3   8   2      159.71      161.11      7.65 o 
  -2   8   2      463.60      426.83      7.72 o 
  -1   8   2      570.84      604.76      9.72 o 
   0   8   2     3006.92     3309.68     44.00 o 
   1   8   2      597.36      724.94     10.68 o 
   2   8   2     2898.93     3175.24     46.10 o 
   3   8   2      654.48      641.31     13.18 o 
   4   8   2       63.46       53.09      5.32 o 
   5   8   2       67.48       63.37      7.19 o 
  -5   9   2      146.58      145.76     10.14 o 
  -4   9   2      162.44      153.56      5.79 o 
  -3   9   2      108.18      104.13      5.41 o 
  -2   9   2      306.06      327.86      6.35 o 
  -1   9   2     1233.93     1279.06     17.75 o 
   0   9   2     2536.56     2599.27     34.81 o 
   1   9   2     1023.22     1042.46     14.87 o 
   2   9   2      681.02      627.25      9.99 o 
   3   9   2      734.89      732.98     14.23 o 
   4   9   2       47.80       43.36      6.95 o 
   5   9   2      163.19      156.94      9.47 o 
  -5  10   2       24.33       21.38      4.41 o 
  -4  10   2       11.10        7.28      2.54 o 
  -3  10   2      815.78      777.77     22.90 o 
  -2  10   2      775.38      714.19     11.89 o 
  -1  10   2      597.51      663.50      9.81 o 
   0  10   2      156.46      132.50      3.57 o 
   1  10   2     2086.90     2034.09     30.03 o 
   2  10   2        3.13        8.88      1.27 o 
   3  10   2      212.67      198.33      6.96 o 
   4  10   2      160.10      166.86     11.32 o 
   5  10   2       41.54       36.81      6.46 o 
  -5  11   2       36.49       40.09      5.20 o 
  -4  11   2       38.43       40.36      3.61 o 
  -3  11   2       84.58       69.24      4.03 o 
  -2  11   2     2024.67     2211.98     32.81 o 
  -1  11   2     5032.32     5179.27     68.60 o 
   0  11   2       53.93       60.61      2.10 o 
   1  11   2      212.80      196.63      4.42 o 
   2  11   2       25.24       26.61      2.07 o 
   3  11   2     4079.47     4264.25     67.38 o 
   4  11   2      111.20       98.37      6.83 o 
   5  11   2       18.83       14.71      5.59 o 
  -5  12   2        4.84        3.79      4.10 o 
  -4  12   2      114.35      111.99      5.27 o 
  -3  12   2      977.19      903.17     16.86 o 
  -2  12   2      654.02      643.16     10.95 o 
  -1  12   2     2246.35     2415.40     32.75 o 
   0  12   2     1078.61     1199.26     16.87 o 
   1  12   2     3909.68     4163.52     59.93 o 
   2  12   2      185.97      167.39      4.45 o 
   3  12   2      148.97      152.87      5.48 o 
   4  12   2       51.86       58.82      6.68 o 
   5  12   2       19.65       14.08      5.73 o 
  -5  13   2      163.62      160.95      9.10 o 
  -4  13   2      490.26      479.92     11.33 o 
  -3  13   2      196.88      194.73      5.88 o 
  -2  13   2       66.40       67.60      3.52 o 
  -1  13   2      175.14      140.06      3.40 o 
   0  13   2     4265.06     4408.92     58.65 o 
   1  13   2      295.17      277.30      5.68 o 
   2  13   2       27.51       22.24      1.94 o 
   3  13   2      788.45      791.21     15.37 o 
   4  13   2        9.85       14.31      3.62 o 
   5  13   2       19.56       20.00      6.05 o 
  -5  14   2      146.64      165.65      8.65 o 
  -4  14   2      164.75      155.36      6.69 o 
  -3  14   2      113.05       90.66      5.39 o 
  -2  14   2      132.17      130.68      5.52 o 
  -1  14   2     1086.55     1120.18     16.03 o 
   0  14   2      268.94      268.65      4.92 o 
   1  14   2      179.75      180.19      5.43 o 
   2  14   2       77.18       60.92      3.57 o 
   3  14   2      550.79      538.29     12.41 o 
   4  14   2      417.07      401.88     11.60 o 
   5  14   2       13.76       11.05      6.08 o 
  -5  15   2       80.95       94.36      8.00 o 
  -4  15   2      248.61      239.88      8.55 o 
  -3  15   2      808.32      813.58     17.95 o 
  -2  15   2     2671.41     2788.99     41.17 o 
  -1  15   2        0.30        1.37      1.04 o 
   0  15   2      291.23      244.91      5.14 o 
   1  15   2        6.79        8.90      1.49 o 
   2  15   2      199.84      225.80      6.79 o 
   3  15   2        9.63       12.61      2.78 o 
   4  15   2       27.50       19.82      4.08 o 
   5  15   2      376.06      410.24     17.76 o 
  -5  16   2      214.56      229.33     11.18 o 
  -4  16   2      148.73      146.64     10.04 o 
  -3  16   2      129.18      127.28      4.86 o 
  -2  16   2      315.10      330.39      8.95 o 
  -1  16   2     2518.18     2733.60     37.13 o 
   0  16   2       57.14       72.13      2.43 o 
   1  16   2       86.63       94.92      3.69 o 
   2  16   2       91.67       95.52      4.88 o 
   3  16   2      592.16      593.79     14.07 o 
   4  16   2        2.62        0.36      3.47 o 
   5  16   2        4.22        0.00      6.64 o 
  -5  17   2        2.98        0.00      5.00 o 
  -4  17   2      176.51      174.94      7.67 o 
  -3  17   2      266.20      270.44      7.37 o 
  -2  17   2     2155.28     2211.41     36.30 o 
  -1  17   2        2.47        1.45      1.14 o 
   0  17   2        8.15       12.33      1.42 o 
   1  17   2        4.15        6.51      1.48 o 
   2  17   2      244.64      223.90      6.16 o 
   3  17   2        7.57        8.47      2.73 o 
   4  17   2       44.71       43.63      4.95 o 
   5  17   2       64.73       87.42     13.07 o 
  -5  18   2       44.94       49.27      7.40 o 
  -4  18   2      411.73      393.00     11.69 o 
  -3  18   2      935.47      899.42     17.24 o 
  -2  18   2       10.65       11.92      1.98 o 
  -1  18   2       89.27       91.48      4.07 o 
   0  18   2      410.56      429.35      7.30 o 
   1  18   2        2.62        1.52      1.28 o 
   2  18   2        6.32        7.40      2.05 o 
   3  18   2        0.95        3.81      2.61 o 
   4  18   2      118.28      122.47      7.07 o 
   5  18   2       57.42       44.11      9.25 o 
  -5  19   2        3.88       10.74      6.08 o 
  -4  19   2       50.51       47.93      5.15 o 
  -3  19   2      187.80      181.87      7.04 o 
  -2  19   2      915.98      922.56     16.88 o 
  -1  19   2      773.84      785.52     12.10 o 
   0  19   2      430.13      398.41      6.99 o 
   1  19   2      347.67      377.80      7.60 o 
   2  19   2      410.91      405.02     12.72 o 
   3  19   2       94.38      104.31      7.08 o 
   4  19   2      183.05      163.05      7.92 o 
  -5  20   2        5.25        2.35      5.71 o 
  -4  20   2        9.59       14.72      4.13 o 
  -3  20   2      379.10      337.94     11.43 o 
  -2  20   2      404.59      377.68     14.15 o 
  -1  20   2       27.18       37.57      2.54 o 
   0  20   2        7.27        7.51      1.53 o 
   1  20   2     2026.80     2010.80     30.65 o 
   2  20   2      700.06      731.81     14.40 o 
   3  20   2       44.30       46.29      4.72 o 
   4  20   2       27.53       34.65      5.04 o 
  -5  21   2       11.83       18.97      6.71 o 
  -4  21   2       61.83       53.31      5.31 o 
  -3  21   2      256.71      248.77      8.58 o 
  -2  21   2      551.61      546.37     11.32 o 
  -1  21   2      347.78      303.64      7.90 o 
   0  21   2      862.06      853.60     14.21 o 
   1  21   2      101.97      102.65      5.75 o 
   2  21   2      146.81      131.69      5.10 o 
   3  21   2      122.08      129.39      8.25 o 
   4  21   2      535.62      550.15     15.04 o 
  -5  22   2        0.18        1.04      6.36 o 
  -4  22   2       24.03       21.12      4.47 o 
  -3  22   2       49.44       47.55      5.28 o 
  -2  22   2      665.54      619.25     12.55 o 
  -1  22   2       14.59       14.38      1.76 o 
   0  22   2     1123.35     1108.65     19.44 o 
   1  22   2      249.00      243.46      5.95 o 
   2  22   2     1147.40     1132.51     24.95 o 
   3  22   2        7.00        4.68      3.30 o 
   4  22   2      115.77      133.41      7.85 o 
  -5  23   2       14.01       21.38     10.08 o 
  -4  23   2        1.88        0.22      3.84 o 
  -3  23   2        1.00        0.00      2.99 o 
  -2  23   2      135.35      134.35      5.97 o 
  -1  23   2      355.93      345.38      7.17 o 
   0  23   2      836.83      824.47     14.04 o 
   1  23   2        5.10        5.85      1.94 o 
   2  23   2      441.80      438.68     13.11 o 
   3  23   2       86.24       82.47      6.62 o 
   4  23   2      234.13      250.83     11.41 o 
  -4  24   2       63.06       60.03      6.30 o 
  -3  24   2       39.13       44.57      5.80 o 
  -2  24   2      296.66      256.19     11.86 o 
  -1  24   2      652.69      632.37     12.50 o 
   0  24   2      130.35      122.49      4.18 o 
   1  24   2      310.07      290.05      9.66 o 
   2  24   2        0.84        1.28      2.57 o 
   3  24   2       70.04       61.89      5.37 o 
   4  24   2       25.62       24.20      5.97 o 
  -4  25   2       46.91       55.80      6.11 o 
  -3  25   2       35.26       31.99      5.92 o 
  -2  25   2      179.58      170.28      6.69 o 
  -1  25   2      835.66      806.08     16.93 o 
   0  25   2      259.65      254.35      6.47 o 
   1  25   2       56.53       60.54      3.50 o 
   2  25   2        8.26       15.14      3.43 o 
   3  25   2       42.16       36.29      4.85 o 
   4  25   2       40.06       44.90      6.87 o 
  -4  26   2      156.13      160.82      8.78 o 
  -3  26   2        2.05        0.00      3.04 o 
  -2  26   2      184.97      193.52      7.36 o 
  -1  26   2      105.29      108.41      7.38 o 
   0  26   2      474.46      462.84      9.36 o 
   1  26   2       75.10       67.01      5.40 o 
   2  26   2        8.59       12.25      3.33 o 
   3  26   2        5.59        2.63      3.84 o 
   4  26   2      149.12      155.47      9.92 o 
  -4  27   2       40.00       52.91      6.63 o 
  -3  27   2      179.02      176.16      7.83 o 
  -2  27   2      311.45      277.88      9.08 o 
  -1  27   2      428.28      418.28     12.54 o 
   0  27   2       10.34       10.36      2.40 o 
   1  27   2        3.71        3.87      2.47 o 
   2  27   2      197.47      188.45      7.40 o 
   3  27   2      147.48      142.41      7.59 o 
   4  27   2      130.25      143.33     14.64 o 
  -4  28   2      103.44      115.41      8.27 o 
  -3  28   2       13.56        9.77      4.29 o 
  -2  28   2       65.61       59.03      5.05 o 
  -1  28   2      103.15      107.31      6.21 o 
   0  28   2       21.96       22.99      2.83 o 
   1  28   2      144.14      152.75      5.41 o 
   2  28   2      396.81      387.05     15.67 o 
   3  28   2       31.06       42.06      5.50 o 
   4  28   2        1.51        6.56      6.73 o 
  -4  29   2       40.04       48.82      6.71 o 
  -3  29   2      370.60      386.51     12.25 o 
  -2  29   2       32.99       37.59      7.91 o 
  -1  29   2      120.93      102.90      6.45 o 
   0  29   2      441.92      468.80      9.84 o 
   1  29   2        6.88        3.80      2.63 o 
   2  29   2        6.88        4.91      3.58 o 
   3  29   2       25.63       26.45      5.29 o 
  -4  30   2       52.33       51.88      7.89 o 
  -3  30   2        1.89        5.81      4.35 o 
  -2  30   2      679.93      670.46     18.61 o 
  -1  30   2        3.98        6.31      3.85 o 
   0  30   2       73.78       90.12      5.42 o 
   1  30   2      113.87      127.70      5.87 o 
   2  30   2      102.83      102.69      6.34 o 
   3  30   2       25.09       24.68      6.22 o 
  -3  31   2       55.41       60.03      6.96 o 
  -2  31   2      220.99      254.95     10.42 o 
  -1  31   2      115.21      121.37      7.21 o 
   0  31   2      184.93      185.53      8.96 o 
   1  31   2       39.31       41.23      4.17 o 
   2  31   2       27.65       40.33      5.11 o 
   3  31   2        5.41        0.00      5.83 o 
  -3  32   2       59.39       54.29      6.52 o 
  -2  32   2        0.60        0.00      4.01 o 
  -1  32   2        3.56        4.92      3.85 o 
   0  32   2      214.86      205.84     13.30 o 
   1  32   2      250.02      234.73      7.88 o 
   2  32   2       98.96       92.02      6.59 o 
   3  32   2        1.57        0.00      5.64 o 
  -3  33   2        6.44        5.29      5.01 o 
  -2  33   2        1.61        3.28      4.37 o 
  -1  33   2      107.39      122.49      7.55 o 
   0  33   2        4.65        8.76      4.43 o 
   1  33   2        0.01        3.73      4.03 o 
   2  33   2        7.90       10.13      4.60 o 
   3  33   2      116.98      120.48      9.49 o 
  -3  34   2       75.69       79.35      8.09 o 
  -2  34   2       17.53       17.49      5.42 o 
  -1  34   2       26.30       29.11      5.34 o 
   0  34   2        7.29        2.96      5.82 o 
   1  34   2      501.49      546.08     15.97 o 
   2  34   2        0.96        1.13      4.57 o 
  -3  35   2       20.52       24.72      8.25 o 
  -2  35   2       14.74       11.20      5.48 o 
  -1  35   2       71.10       79.10      7.14 o 
   0  35   2      113.64      128.63      8.23 o 
   1  35   2       88.85      101.56      7.51 o 
   2  35   2       28.77       39.10      6.11 o 
  -2  36   2        9.61       16.05      5.51 o 
  -1  36   2        7.20       11.66      5.09 o 
   0  36   2        0.71        7.20      9.20 o 
   1  36   2       45.44       49.11      6.52 o 
   2  36   2       89.34       92.01      8.89 o 
  -2  37   2        4.04        6.64      5.22 o 
  -1  37   2        6.32       13.39      5.45 o 
   0  37   2       18.65       18.78      5.67 o 
   1  37   2       15.61       16.10     12.00 o 
   2  37   2        9.73        4.41      7.56 o 
  -2  38   2        1.84        3.28      5.55 o 
  -1  38   2        8.93       11.51      5.74 o 
   0  38   2       36.65       38.48      7.94 o 
   1  38   2        5.75        0.00      8.50 o 
  -1  39   2       67.82       83.51      8.13 o 
   0  39   2       33.24       51.08     10.62 o 
   1  39   2        1.32        6.42      7.96 o 
   0  40   2        9.72        6.58      6.77 o 
  -5   0   3       28.71       30.92     15.62 o 
  -3   0   3     1235.32     1287.02     26.98 o 
  -1   0   3    10733.82    11710.46    216.67 o 
   1   0   3     5826.36     6021.06    112.73 o 
   3   0   3      799.01      793.78     21.38 o 
   5   0   3      133.30      178.31     19.34 o 
  -6   1   3        1.62        0.59      6.18 o 
  -5   1   3       55.17       55.99      6.63 o 
  -4   1   3        0.87        0.63      3.12 o 
  -3   1   3       27.57       23.40      2.05 o 
  -2   1   3        9.99       10.61      1.22 o 
  -1   1   3     3903.15     4067.35     54.07 o 
   0   1   3     1409.61     1382.91     19.09 o 
   1   1   3      631.57      555.63      8.54 o 
   2   1   3       19.64       22.83      1.62 o 
   3   1   3      661.53      637.12     12.74 o 
   4   1   3       49.40       45.26      4.06 o 
   5   1   3        1.04        0.00      6.07 o 
  -6   2   3       59.98       64.17      8.58 o 
  -5   2   3       49.46       53.10      6.38 o 
  -4   2   3      128.96      131.28      6.07 o 
  -3   2   3      254.01      243.54      5.77 o 
  -2   2   3      751.24      717.61     10.96 o 
  -1   2   3      919.15      920.83     13.16 o 
   0   2   3        4.12        2.88      0.83 o 
   1   2   3     3777.37     4063.18     57.56 o 
   2   2   3     1578.75     1528.50     25.06 o 
   3   2   3      980.52      967.84     23.24 o 
   4   2   3       51.27       62.29      4.56 o 
   5   2   3        7.06        6.44      5.63 o 
  -5   3   3      324.00      308.06     13.98 o 
  -4   3   3       45.71       48.21      4.34 o 
  -3   3   3      135.52      132.30      3.76 o 
  -2   3   3      137.62      146.50      5.37 o 
  -1   3   3      321.64      344.09      6.01 o 
   0   3   3      146.80      171.95      3.36 o 
   1   3   3      954.69     1079.27     16.48 o 
   2   3   3      441.20      530.48      9.46 o 
   3   3   3       44.85       38.22      3.17 o 
   4   3   3       73.12       72.70      4.79 o 
   5   3   3      377.47      380.10     16.06 o 
  -5   4   3      151.37      151.42      9.04 o 
  -4   4   3       27.99       29.90      3.29 o 
  -3   4   3      258.21      229.70      5.70 o 
  -2   4   3      806.87      804.96     12.06 o 
  -1   4   3     1700.04     1854.42     25.31 o 
   0   4   3       93.39       86.85      2.29 o 
   1   4   3        9.90        5.95      1.36 o 
   2   4   3       24.03       17.20      2.05 o 
   3   4   3      994.23      986.68     18.01 o 
   4   4   3       12.80        7.85      3.67 o 
   5   4   3      448.03      480.63     27.10 o 
  -5   5   3      497.25      487.85     15.69 o 
  -4   5   3        0.32        0.00      2.19 o 
  -3   5   3      484.48      439.67     11.34 o 
  -2   5   3      236.12      230.32      4.44 o 
  -1   5   3      588.50      659.89      9.80 o 
   0   5   3      177.87      202.04      3.83 o 
   1   5   3      152.67      190.58      4.58 o 
   2   5   3        5.82        3.62      1.36 o 
   3   5   3      824.71      762.00     14.64 o 
   4   5   3      136.60      127.03      7.92 o 
   5   5   3      135.89      144.62      9.41 o 
  -5   6   3       68.78       92.24      7.57 o 
  -4   6   3      367.11      352.47      9.86 o 
  -3   6   3      620.79      602.57     18.48 o 
  -2   6   3      298.74      315.35      6.18 o 
  -1   6   3     1163.86     1124.28     17.15 o 
   0   6   3      154.50      178.46      3.50 o 
   1   6   3      435.87      392.75      7.05 o 
   2   6   3      135.20      153.94      4.19 o 
   3   6   3       73.01       70.54      3.96 o 
   4   6   3      644.18      628.42     15.18 o 
   5   6   3      195.73      185.83     10.36 o 
  -5   7   3      161.79      158.05     10.21 o 
  -4   7   3       42.21       43.89      4.12 o 
  -3   7   3        0.06        2.65      1.79 o 
  -2   7   3      889.58      873.20     14.13 o 
  -1   7   3        0.08        5.21      1.28 o 
   0   7   3       86.22       82.57      2.28 o 
   1   7   3      226.15      244.79      5.97 o 
   2   7   3        0.27        1.40      1.28 o 
   3   7   3      401.41      377.55     17.87 o 
   4   7   3      109.80      104.32      6.24 o 
   5   7   3       37.81       38.15      6.62 o 
  -5   8   3        2.49        4.68      5.33 o 
  -4   8   3      386.35      367.47     10.74 o 
  -3   8   3      179.25      163.36      5.31 o 
  -2   8   3     1648.81     1693.23     25.60 o 
  -1   8   3      112.32       99.76      2.89 o 
   0   8   3      440.85      454.54      7.17 o 
   1   8   3     2856.89     3075.39     44.12 o 
   2   8   3      647.03      626.92     10.95 o 
   3   8   3      138.62      117.91      5.53 o 
   4   8   3      820.61      826.72     18.73 o 
   5   8   3      116.82      142.99      9.75 o 
  -5   9   3        1.25        2.27      4.60 o 
  -4   9   3      188.38      177.78      6.38 o 
  -3   9   3      309.93      288.88     11.14 o 
  -2   9   3     1180.08     1200.94     18.79 o 
  -1   9   3     1415.75     1598.57     23.84 o 
   0   9   3      293.59      247.00      4.53 o 
   1   9   3        0.11        1.01      0.90 o 
   2   9   3      338.40      307.31      6.51 o 
   3   9   3     3622.11     3680.22     64.39 o 
   4   9   3       32.60       30.42      4.86 o 
   5   9   3        7.57       14.66      5.85 o 
  -5  10   3        0.54        8.92      4.28 o 
  -4  10   3        2.59        4.33      2.66 o 
  -3  10   3       70.76       67.91      4.39 o 
  -2  10   3      985.70      923.62     18.10 o 
  -1  10   3     1325.00     1320.45     18.54 o 
   0  10   3       27.83       24.01      1.91 o 
   1  10   3     3077.63     3427.76     49.36 o 
   2  10   3     2991.24     2975.48     51.92 o 
   3  10   3      541.14      551.48     11.88 o 
   4  10   3        0.78        3.85      3.93 o 
   5  10   3       13.53       18.04      6.18 o 
  -5  11   3      113.62      112.14      7.11 o 
  -4  11   3       21.08       25.93      3.34 o 
  -3  11   3      172.41      170.51      5.48 o 
  -2  11   3      202.76      214.18      5.59 o 
  -1  11   3      272.07      303.34      6.08 o 
   0  11   3     3769.21     3954.51     52.81 o 
   1  11   3     2476.54     2792.76     37.94 o 
   2  11   3      275.22      241.79      6.33 o 
   3  11   3        0.52        0.00      2.21 o 
   4  11   3       93.71       95.72      7.25 o 
   5  11   3        2.86        3.24      5.60 o 
  -5  12   3        0.18        0.09      3.78 o 
  -4  12   3       42.96       41.97      3.93 o 
  -3  12   3       62.61       52.81      3.49 o 
  -2  12   3      842.60      806.22     14.77 o 
  -1  12   3      299.24      296.78      5.30 o 
   0  12   3     1779.21     2000.53     27.51 o 
   1  12   3      119.94      117.88      3.25 o 
   2  12   3     2812.19     2906.38     46.66 o 
   3  12   3       47.39       40.81      4.09 o 
   4  12   3       65.94       72.24      7.53 o 
   5  12   3      137.38      126.28      9.44 o 
  -5  13   3       59.03       52.99      6.02 o 
  -4  13   3        5.31        3.79      2.79 o 
  -3  13   3        6.99        8.42      2.28 o 
  -2  13   3     1388.39     1448.21     24.59 o 
  -1  13   3      678.41      666.10     10.21 o 
   0  13   3       88.91       70.40      2.35 o 
   1  13   3     1127.36     1129.03     18.63 o 
   2  13   3       89.69       82.49      3.98 o 
   3  13   3     1166.28     1154.22     22.14 o 
   4  13   3      100.22       99.53      7.43 o 
   5  13   3       48.15       68.28      8.08 o 
  -5  14   3       99.80      118.38      7.51 o 
  -4  14   3      259.84      261.30      9.28 o 
  -3  14   3       50.50       57.24      3.68 o 
  -2  14   3      779.54      780.66     14.54 o 
  -1  14   3     1002.34     1003.25     14.68 o 
   0  14   3       77.68       62.06      2.22 o 
   1  14   3      206.35      222.75      5.13 o 
   2  14   3      150.71      155.03      5.15 o 
   3  14   3      315.55      297.38      8.16 o 
   4  14   3      344.74      300.28     16.20 o 
   5  14   3       55.40       61.92      8.07 o 
  -5  15   3      153.60      160.65      9.65 o 
  -4  15   3      283.69      251.88      7.97 o 
  -3  15   3      399.16      404.44      9.51 o 
  -2  15   3      496.27      478.32     10.00 o 
  -1  15   3      474.86      482.28      8.27 o 
   0  15   3      331.83      328.26      6.24 o 
   1  15   3      224.24      248.56      5.58 o 
   2  15   3      254.31      245.99      7.39 o 
   3  15   3      161.08      190.45      6.49 o 
   4  15   3       48.17       46.21      6.12 o 
  -5  16   3       79.88       82.31      7.13 o 
  -4  16   3      299.43      300.53      9.47 o 
  -3  16   3      241.93      245.41      9.88 o 
  -2  16   3       86.56       78.08      4.97 o 
  -1  16   3      502.08      503.20      8.31 o 
   0  16   3      134.74      149.68      3.80 o 
   1  16   3       11.21       13.01      2.01 o 
   2  16   3       23.05       29.22      2.85 o 
   3  16   3      245.65      222.63      8.64 o 
   4  16   3      308.14      296.67     11.94 o 
  -5  17   3       32.94       40.86      7.51 o 
  -4  17   3      126.53      123.87      5.81 o 
  -3  17   3      386.85      385.53      9.34 o 
  -2  17   3        5.58        1.67      1.75 o 
  -1  17   3        1.46        5.61      1.35 o 
   0  17   3      255.63      253.29      5.56 o 
   1  17   3      373.16      391.64      7.80 o 
   2  17   3      182.26      187.75      5.99 o 
   3  17   3       15.62       13.03      3.25 o 
   4  17   3      265.43      287.46     11.90 o 
  -5  18   3       72.89       72.20      7.34 o 
  -4  18   3      103.56       98.32      6.71 o 
  -3  18   3      275.09      267.46      9.22 o 
  -2  18   3      573.42      560.33     15.44 o 
  -1  18   3        5.69        4.40      1.61 o 
   0  18   3     1298.83     1362.59     21.26 o 
   1  18   3      631.80      601.58     13.80 o 
   2  18   3      837.62      872.84     16.56 o 
   3  18   3      323.96      278.33      9.03 o 
   4  18   3       55.06       70.86      7.05 o 
  -5  19   3       23.39       19.78      6.00 o 
  -4  19   3       21.56       18.98      4.31 o 
  -3  19   3      432.66      419.11     15.94 o 
  -2  19   3      106.76      104.46      5.11 o 
  -1  19   3      575.34      532.50     16.47 o 
   0  19   3        2.78        2.48      1.39 o 
   1  19   3      304.80      305.83      6.76 o 
   2  19   3      881.78      798.53     15.59 o 
   3  19   3      181.62      178.89      7.51 o 
   4  19   3      345.57      331.02     15.25 o 
  -5  20   3       28.53       33.79      6.58 o 
  -4  20   3       73.46       68.94      7.34 o 
  -3  20   3      165.94      167.41      6.01 o 
  -2  20   3      735.71      705.50     13.85 o 
  -1  20   3      100.10      110.00      7.73 o 
   0  20   3      458.70      445.33     11.83 o 
   1  20   3        0.48        1.32      1.80 o 
   2  20   3        5.55        5.93      2.54 o 
   3  20   3        5.51        7.10      3.52 o 
   4  20   3      168.70      183.70     11.88 o 
  -5  21   3        2.58        4.11      5.36 o 
  -4  21   3       33.51       27.59      4.89 o 
  -3  21   3       65.74       57.09      4.11 o 
  -2  21   3      342.64      304.01      8.69 o 
  -1  21   3     2637.38     2675.30     43.23 o 
   0  21   3      300.38      272.94      6.70 o 
   1  21   3      176.97      159.82      5.35 o 
   2  21   3       44.02       51.64      4.69 o 
   3  21   3        1.12        2.22      3.45 o 
   4  21   3      105.37      113.99      8.65 o 
  -5  22   3        0.95        0.00      5.43 o 
  -4  22   3        2.22        0.05      4.02 o 
  -3  22   3       48.96       44.56      5.07 o 
  -2  22   3       30.03       30.79      3.13 o 
  -1  22   3      529.15      508.19     10.64 o 
   0  22   3      319.70      314.08      6.94 o 
   1  22   3     1199.88     1139.19     20.32 o 
   2  22   3       10.29       14.63      2.95 o 
   3  22   3      171.50      166.23      7.62 o 
   4  22   3        0.77        0.00      5.50 o 
  -4  23   3        2.59        0.37      4.08 o 
  -3  23   3       96.97       85.05      5.81 o 
  -2  23   3        1.42        1.25      2.26 o 
  -1  23   3      515.47      474.88     11.25 o 
   0  23   3      244.52      221.95      7.38 o 
   1  23   3      311.79      294.82      8.36 o 
   2  23   3      727.24      708.54     16.15 o 
   3  23   3      336.26      298.98     10.27 o 
   4  23   3        0.03        7.40      6.94 o 
  -4  24   3       85.19       87.82      6.92 o 
  -3  24   3       23.62       26.84      4.31 o 
  -2  24   3       84.29       89.92      4.74 o 
  -1  24   3       52.24       50.84      3.78 o 
   0  24   3       16.42       16.14      2.39 o 
   1  24   3      452.33      447.25     11.30 o 
   2  24   3       44.04       42.76      4.43 o 
   3  24   3      506.00      465.21     13.24 o 
   4  24   3       74.70       88.89     13.28 o 
  -4  25   3       41.32       45.30      5.78 o 
  -3  25   3       28.04       42.99      5.93 o 
  -2  25   3      172.29      157.40      6.84 o 
  -1  25   3      825.42      797.70     17.05 o 
   0  25   3     1486.46     1423.45     22.77 o 
   1  25   3      900.57      861.29     16.56 o 
   2  25   3       55.44       53.62      4.96 o 
   3  25   3       21.55       24.81      6.09 o 
   4  25   3        0.40        3.20      6.20 o 
  -4  26   3        0.12        0.73      4.67 o 
  -3  26   3      413.23      392.28     11.96 o 
  -2  26   3      204.60      202.07      7.61 o 
  -1  26   3       89.94       90.98      4.96 o 
   0  26   3      736.40      733.18     14.48 o 
   1  26   3       82.61       74.22      6.24 o 
   2  26   3        0.58        2.79      3.51 o 
   3  26   3       22.76       25.88      5.21 o 
  -4  27   3       25.65       22.16      5.40 o 
  -3  27   3       36.73       39.86      5.10 o 
  -2  27   3        4.51        0.76      3.57 o 
  -1  27   3      149.59      170.62      8.90 o 
   0  27   3       54.22       61.20      4.58 o 
   1  27   3        0.94        2.11      2.63 o 
   2  27   3        0.35        0.00      3.37 o 
   3  27   3       71.45       74.59      6.63 o 
  -4  28   3       35.98       41.88      6.27 o 
  -3  28   3      307.49      288.32     10.38 o 
  -2  28   3      130.48      114.13      8.86 o 
  -1  28   3       17.12       16.74      3.09 o 
   0  28   3      200.46      195.84     13.45 o 
   1  28   3        2.93        1.98      2.84 o 
   2  28   3       32.18       44.44      5.00 o 
   3  28   3        0.79        2.42      4.51 o 
  -4  29   3       12.43       18.90      5.98 o 
  -3  29   3        4.27        9.40      4.46 o 
  -2  29   3      160.03      140.74      7.89 o 
  -1  29   3       34.75       48.41      5.16 o 
   0  29   3        8.67        9.70      3.29 o 
   1  29   3       64.63       76.46      4.95 o 
   2  29   3        0.28        4.00      4.06 o 
   3  29   3       81.53       83.94      7.24 o 
  -3  30   3        3.03        5.54      4.83 o 
  -2  30   3        0.78        0.00      3.84 o 
  -1  30   3        0.06        0.61      3.55 o 
   0  30   3       31.72       32.09      4.19 o 
   1  30   3      208.67      210.80      7.36 o 
   2  30   3        0.29        2.15      4.23 o 
   3  30   3        2.75        0.00      5.24 o 
  -3  31   3      160.78      161.32      9.79 o 
  -2  31   3      111.47      112.31      7.61 o 
  -1  31   3        2.01        6.99      3.84 o 
   0  31   3      484.78      508.94     13.08 o 
   1  31   3      129.75      143.36      6.51 o 
   2  31   3       27.77       29.61      5.18 o 
   3  31   3      139.25      146.51      9.09 o 
  -3  32   3        5.03        5.73      5.58 o 
  -2  32   3      232.39      216.58      9.95 o 
  -1  32   3      117.13      109.69      8.61 o 
   0  32   3        3.27       11.55      3.93 o 
   1  32   3       99.73      106.85      6.48 o 
   2  32   3      274.08      302.24     16.11 o 
   3  32   3        2.01        0.00      5.43 o 
  -3  33   3       34.52       30.74      6.55 o 
  -2  33   3        2.93        7.22      4.88 o 
  -1  33   3        1.26        0.00      4.37 o 
   0  33   3      973.07      962.84     24.16 o 
   1  33   3       23.66       31.49      5.75 o 
   2  33   3        0.40        0.00      4.89 o 
  -3  34   3       24.63       23.17      6.46 o 
  -2  34   3       22.79       25.87      5.42 o 
  -1  34   3        0.20        2.19      4.52 o 
   0  34   3        9.47       22.19      5.43 o 
   1  34   3        0.61        4.14      5.18 o 
   2  34   3      127.41      133.63      8.38 o 
  -2  35   3        3.32        6.21      5.18 o 
  -1  35   3       22.65       15.26      5.05 o 
   0  35   3      404.02      419.25     14.87 o 
   1  35   3        8.55        8.10      6.32 o 
   2  35   3       23.45       18.65      6.15 o 
  -2  36   3        1.00        0.00      4.90 o 
  -1  36   3      113.63      110.75      8.29 o 
   0  36   3        0.09        2.42      5.70 o 
   1  36   3       48.39       39.73      9.28 o 
  -2  37   3       97.80      101.43      8.77 o 
  -1  37   3        7.96       10.77      5.76 o 
   0  37   3       24.40       29.35      7.24 o 
   1  37   3       52.23       52.93      9.82 o 
  -1  38   3        0.99        2.43      5.92 o 
   0  38   3        8.75        7.12      6.53 o 
   1  38   3        0.77        1.88      8.28 o 
   0  39   3        6.60       24.48      9.00 o 
  -4   0   4       19.57       14.90      6.61 o 
  -2   0   4      328.73      386.12     13.83 o 
   0   0   4     1347.15     1345.49     26.77 o 
   2   0   4     2925.18     2968.27     66.02 o 
   4   0   4      389.13      371.79     15.07 o 
  -5   1   4       52.82       48.41      6.87 o 
  -4   1   4        6.72        2.78      3.90 o 
  -3   1   4       18.68       22.93      2.17 o 
  -2   1   4     3091.69     3265.01     44.27 o 
  -1   1   4      208.77      196.50      4.72 o 
   0   1   4       36.97       28.63      1.63 o 
   1   1   4      893.22      838.40     12.55 o 
   2   1   4       24.79       18.37      2.22 o 
   3   1   4       16.20       14.21      2.79 o 
   4   1   4      342.85      340.19     11.53 o 
   5   1   4        5.55       14.92      7.25 o 
  -5   2   4      118.57      101.67      8.03 o 
  -4   2   4      357.99      337.21     13.20 o 
  -3   2   4       13.44       11.17      1.88 o 
  -2   2   4     4267.22     4480.31     69.81 o 
  -1   2   4     3944.90     4190.68     55.95 o 
   0   2   4     1285.15     1288.24     18.20 o 
   1   2   4      171.38      167.96      3.74 o 
   2   2   4      650.90      631.15     12.15 o 
   3   2   4     1031.39      987.93     18.46 o 
   4   2   4      251.19      267.27      9.49 o 
   5   2   4       55.85       82.13      9.91 o 
  -5   3   4       70.09       63.01      7.03 o 
  -4   3   4      724.02      708.46     18.99 o 
  -3   3   4        8.70        9.21      2.12 o 
  -2   3   4        0.94        3.10      2.28 o 
  -1   3   4     1423.35     1445.97     20.28 o 
   0   3   4      444.12      410.92      6.81 o 
   1   3   4     1485.52     1479.54     22.34 o 
   2   3   4       73.96       81.15      5.38 o 
   3   3   4       29.53       35.83      3.42 o 
   4   3   4      167.26      140.53      7.14 o 
   5   3   4        6.06        5.65      7.34 o 
  -5   4   4        0.01        2.86      5.00 o 
  -4   4   4     1545.66     1512.63     34.08 o 
  -3   4   4       39.91       42.31      3.39 o 
  -2   4   4     2845.82     2896.87     39.49 o 
  -1   4   4      700.72      700.15     10.61 o 
   0   4   4        0.21        0.67      1.46 o 
   1   4   4     1295.90     1370.27     20.87 o 
   2   4   4      210.92      198.61      5.54 o 
   3   4   4       16.35       15.21      2.86 o 
   4   4   4      180.01      177.00      7.98 o 
   5   4   4       40.75       55.01     10.75 o 
  -5   5   4       43.90       49.88      6.75 o 
  -4   5   4      272.40      276.18     10.46 o 
  -3   5   4       35.91       34.88      4.01 o 
  -2   5   4     4594.52     4661.45     67.06 o 
  -1   5   4      582.85      610.49      9.45 o 
   0   5   4      307.26      279.53      5.11 o 
   1   5   4      395.86      450.73      8.82 o 
   2   5   4      119.54      129.69      5.63 o 
   3   5   4       98.97       74.87      4.98 o 
   4   5   4        0.15        0.00      3.33 o 
   5   5   4        5.84        7.11      6.43 o 
  -5   6   4        0.16        0.00      4.36 o 
  -4   6   4      498.00      482.53     19.60 o 
  -3   6   4      891.98      892.24     16.79 o 
  -2   6   4      396.69      395.48      8.03 o 
  -1   6   4      301.78      292.30      5.32 o 
   0   6   4        0.74        1.18      1.01 o 
   1   6   4      638.36      724.71     11.99 o 
   2   6   4      513.01      573.20     19.99 o 
   3   6   4      774.61      757.76     16.76 o 
   4   6   4       38.70       47.16      5.19 o 
   5   6   4      196.71      209.54     12.04 o 
  -5   7   4      284.48      311.34     13.78 o 
  -4   7   4       98.37       93.66      5.10 o 
  -3   7   4       10.87       17.58      2.54 o 
  -2   7   4        6.63       11.98      1.72 o 
  -1   7   4        5.15        2.79      1.05 o 
   0   7   4       76.40       88.10      2.62 o 
   1   7   4       86.81       83.33      4.39 o 
   2   7   4       16.81       23.71      2.26 o 
   3   7   4      684.39      677.03     22.18 o 
   4   7   4        2.36        0.00      3.62 o 
   5   7   4       84.24      107.35      9.38 o 
  -5   8   4        0.10        0.58      4.86 o 
  -4   8   4        0.22        0.00      2.32 o 
  -3   8   4     1528.66     1565.36     27.15 o 
  -2   8   4      128.31      106.63      3.42 o 
  -1   8   4      163.64      173.65      3.77 o 
   0   8   4     1577.65     1546.26     21.68 o 
   1   8   4       85.34      105.24      3.97 o 
   2   8   4     1861.40     1855.70     30.95 o 
   3   8   4      701.81      666.38     17.11 o 
   4   8   4      104.66      126.19      8.09 o 
   5   8   4      216.44      204.36     26.24 o 
  -5   9   4       59.22       60.30      7.17 o 
  -4   9   4       55.93       55.86      4.29 o 
  -3   9   4      390.05      387.96     10.71 o 
  -2   9   4     2377.58     2415.19     35.92 o 
  -1   9   4       19.96       17.35      1.44 o 
   0   9   4     1388.01     1354.83     19.23 o 
   1   9   4      604.88      579.87     10.06 o 
   2   9   4       40.25       43.07      3.26 o 
   3   9   4       49.49       57.41      4.73 o 
   4   9   4       34.91       45.24      5.34 o 
  -5  10   4        7.21        7.13      4.95 o 
  -4  10   4       13.87       20.23      3.99 o 
  -3  10   4      188.36      173.07      5.74 o 
  -2  10   4      156.66      162.52      5.76 o 
  -1  10   4     2646.07     2734.64     37.16 o 
   0  10   4     2383.67     2399.23     32.76 o 
   1  10   4       18.76       27.58      2.07 o 
   2  10   4      551.62      514.00     10.82 o 
   3  10   4      121.18      121.62      6.86 o 
   4  10   4       58.09       52.18      6.24 o 
  -5  11   4       18.20       25.38      5.67 o 
  -4  11   4        5.15        9.53      3.38 o 
  -3  11   4      129.80      124.05      6.09 o 
  -2  11   4        0.81        0.00      1.62 o 
  -1  11   4       67.03       62.57      2.31 o 
   0  11   4      360.66      380.86      6.64 o 
   1  11   4     1305.70     1216.51     18.98 o 
   2  11   4       16.47       13.81      2.52 o 
   3  11   4      498.89      480.82     15.88 o 
   4  11   4      122.44      118.03      8.31 o 
  -5  12   4       46.69       60.48      7.12 o 
  -4  12   4      292.07      293.86      8.58 o 
  -3  12   4      349.63      315.36      8.12 o 
  -2  12   4      146.41      138.84      4.60 o 
  -1  12   4     1113.20     1067.37     16.91 o 
   0  12   4       68.43       66.56      2.47 o 
   1  12   4      802.07      843.46     15.36 o 
   2  12   4      304.26      276.18      8.02 o 
   3  12   4     1327.88     1332.49     26.56 o 
   4  12   4       13.80       28.59      8.28 o 
  -5  13   4      279.57      256.57     11.66 o 
  -4  13   4       50.29       55.22      4.48 o 
  -3  13   4      172.21      179.02     10.86 o 
  -2  13   4      410.27      399.70      8.83 o 
  -1  13   4       94.90       86.83      3.12 o 
   0  13   4      254.61      256.44      5.06 o 
   1  13   4      268.41      258.34      6.50 o 
   2  13   4     1036.41      998.24     20.30 o 
   3  13   4       52.23       53.34      4.77 o 
   4  13   4       80.43       86.09      8.14 o 
  -5  14   4       15.49       22.98      5.44 o 
  -4  14   4      249.46      243.36      8.21 o 
  -3  14   4     1061.31     1030.56     19.36 o 
  -2  14   4       17.82       16.20      2.15 o 
  -1  14   4      188.33      170.25      4.41 o 
   0  14   4       87.78       87.15      2.80 o 
   1  14   4        8.84       10.30      2.05 o 
   2  14   4     1222.65     1185.09     21.40 o 
   3  14   4       79.06       83.25      6.99 o 
   4  14   4        4.28        3.82      4.52 o 
  -5  15   4      380.05      386.59     12.93 o 
  -4  15   4      113.18      103.61      5.61 o 
  -3  15   4      129.06      110.83      4.93 o 
  -2  15   4       37.22       38.31      2.91 o 
  -1  15   4      871.13      810.83     13.56 o 
   0  15   4      145.91      132.15      3.43 o 
   1  15   4       55.59       48.11      3.15 o 
   2  15   4      374.05      346.29      8.67 o 
   3  15   4       93.48      108.37      6.41 o 
   4  15   4        0.51        0.00      4.65 o 
  -5  16   4        0.94        5.60      4.81 o 
  -4  16   4       62.30       71.18      5.03 o 
  -3  16   4      406.54      401.96     10.73 o 
  -2  16   4      274.18      276.15      8.00 o 
  -1  16   4       20.99       27.72      2.75 o 
   0  16   4       33.21       31.25      2.24 o 
   1  16   4       13.62       10.80      2.18 o 
   2  16   4        1.36        0.46      2.19 o 
   3  16   4      111.28      124.98      6.52 o 
   4  16   4        4.32        7.39      4.90 o 
  -5  17   4        2.94        2.69      5.24 o 
  -4  17   4       74.16       82.04      7.75 o 
  -3  17   4       42.03       37.97      3.56 o 
  -2  17   4      472.45      469.95     10.73 o 
  -1  17   4      259.61      236.51      6.31 o 
   0  17   4       32.06       39.72      2.49 o 
   1  17   4        0.26        0.00      1.85 o 
   2  17   4      207.58      177.69      7.72 o 
   3  17   4       30.25       33.59      4.56 o 
   4  17   4      201.39      222.91     11.32 o 
  -5  18   4        5.52        8.98      5.43 o 
  -4  18   4      153.61      158.02     10.40 o 
  -3  18   4        0.02        1.90      2.63 o 
  -2  18   4      267.61      271.46     10.02 o 
  -1  18   4       51.79       53.30      3.11 o 
   0  18   4      436.16      396.04      7.95 o 
   1  18   4       94.67      102.85      4.46 o 
   2  18   4        4.51        0.95      2.44 o 
   3  18   4      287.94      298.39     16.69 o 
   4  18   4      138.55      144.53     11.15 o 
  -5  19   4       27.87       27.06      6.14 o 
  -4  19   4      102.86       99.81      6.31 o 
  -3  19   4      333.27      302.96      9.15 o 
  -2  19   4      502.73      497.20     10.97 o 
  -1  19   4      345.63      315.76      8.77 o 
   0  19   4      250.80      231.18      5.66 o 
   1  19   4      527.36      514.81     10.98 o 
   2  19   4      223.61      197.82      6.65 o 
   3  19   4        4.88        7.59      5.10 o 
   4  19   4       18.13       15.65      5.98 o 
  -5  20   4       26.95       39.03      7.44 o 
  -4  20   4        0.01        1.20      3.80 o 
  -3  20   4       33.20       29.32      3.63 o 
  -2  20   4      487.05      469.83     10.53 o 
  -1  20   4      547.34      481.52     12.18 o 
   0  20   4      114.76      108.48      6.16 o 
   1  20   4        1.93        0.52      2.10 o 
   2  20   4      145.55      132.85      5.65 o 
   3  20   4      339.30      374.53     12.98 o 
   4  20   4       53.91       38.97      6.97 o 
  -4  21   4       37.05       43.35      5.53 o 
  -3  21   4      139.62      134.25      7.53 o 
  -2  21   4      152.67      133.36      5.20 o 
  -1  21   4      105.39       93.13      6.70 o 
   0  21   4      263.95      254.86      6.84 o 
   1  21   4      210.47      210.30      7.47 o 
   2  21   4      117.65      104.50      8.54 o 
   3  21   4      120.15      114.99      6.97 o 
   4  21   4      108.99      124.44      9.71 o 
  -4  22   4       16.20       22.04      5.07 o 
  -3  22   4        1.55        4.69      2.97 o 
  -2  22   4      412.19      405.18     14.15 o 
  -1  22   4        8.31       11.78      3.72 o 
   0  22   4      328.26      336.27      8.16 o 
   1  22   4       43.86       32.33      3.30 o 
   2  22   4      196.29      201.62      7.04 o 
   3  22   4       74.20       85.87      6.53 o 
   4  22   4        4.30        0.00      5.93 o 
  -4  23   4        4.89       10.32      4.79 o 
  -3  23   4        3.56        2.99      2.93 o 
  -2  23   4      181.19      168.75      7.93 o 
  -1  23   4      384.59      363.31      9.73 o 
   0  23   4      831.98      785.11     18.03 o 
   1  23   4      147.18      156.08      5.93 o 
   2  23   4      292.22      301.49      9.83 o 
   3  23   4       49.55       64.12      7.03 o 
  -4  24   4        7.14       13.81      4.81 o 
  -3  24   4      112.19      130.84      9.80 o 
  -2  24   4      341.71      334.82     13.19 o 
  -1  24   4      206.55      182.30      6.64 o 
   0  24   4       69.47       70.34      4.01 o 
   1  24   4       10.23       14.36      3.14 o 
   2  24   4       55.33       72.82      5.06 o 
   3  24   4      117.52      127.35      9.39 o 
  -4  25   4       67.06       70.28      6.83 o 
  -3  25   4        5.01        5.21      3.78 o 
  -2  25   4        0.42        2.56      2.97 o 
  -1  25   4        0.15        0.94      2.48 o 
   0  25   4      196.70      189.43      6.28 o 
   1  25   4      528.01      555.44     13.47 o 
   2  25   4        3.11        6.28      3.74 o 
   3  25   4        2.90        0.00      4.52 o 
  -4  26   4       33.95       42.51      6.30 o 
  -3  26   4        3.36        4.89      3.97 o 
  -2  26   4       77.33       81.27      5.42 o 
  -1  26   4        0.72        0.43      2.74 o 
   0  26   4      159.64      168.94      6.74 o 
   1  26   4      628.60      579.50     14.03 o 
   2  26   4       75.55       80.43      6.77 o 
   3  26   4       87.02       99.05      7.51 o 
  -4  27   4      124.59      123.96      8.20 o 
  -3  27   4       26.65       32.70      5.03 o 
  -2  27   4      130.46      141.72      9.53 o 
  -1  27   4      460.45      463.25     11.97 o 
   0  27   4      155.43      155.44      7.34 o 
   1  27   4       39.23       48.10      4.76 o 
   2  27   4       40.58       40.59      5.69 o 
   3  27   4       71.35       76.02      7.04 o 
  -4  28   4       35.75       49.79      8.06 o 
  -3  28   4      200.04      196.37      9.84 o 
  -2  28   4        1.48        0.22      3.84 o 
  -1  28   4       29.54       36.04      4.14 o 
   0  28   4        0.09        0.00      3.51 o 
   1  28   4        5.62        0.00      3.62 o 
   2  28   4        0.11        1.37      4.69 o 
   3  28   4       31.98       33.17      5.72 o 
  -3  29   4       65.00       67.81      7.37 o 
  -2  29   4       35.77       39.88      5.66 o 
  -1  29   4       35.29       42.19      4.36 o 
   0  29   4      204.80      233.49     11.14 o 
   1  29   4        0.00        0.00      3.43 o 
   2  29   4       68.12       60.37      6.02 o 
   3  29   4      209.62      224.13     10.28 o 
  -3  30   4       10.73       11.95      5.42 o 
  -2  30   4       64.98       63.35      6.60 o 
  -1  30   4       12.73       11.76      3.69 o 
   0  30   4       58.82       74.96      6.29 o 
   1  30   4        0.88        0.07      3.82 o 
   2  30   4      232.78      233.75      9.74 o 
  -3  31   4        0.59        4.90      5.01 o 
  -2  31   4        5.59        9.32      5.06 o 
  -1  31   4       17.33       19.80      5.39 o 
   0  31   4      504.70      471.95     14.37 o 
   1  31   4      261.19      226.98      9.15 o 
   2  31   4        7.96        8.15      5.18 o 
  -3  32   4        0.05        3.69      5.44 o 
  -2  32   4        0.08        0.00      4.86 o 
  -1  32   4      108.65      130.10     12.35 o 
   0  32   4       35.95       39.71      6.73 o 
   1  32   4       33.64       40.81      6.44 o 
   2  32   4       70.47       76.36      7.21 o 
  -3  33   4      110.58      125.95     13.86 o 
  -2  33   4        0.96        4.50      5.44 o 
  -1  33   4        4.18        7.75      4.78 o 
   0  33   4        9.43        6.34      5.49 o 
   1  33   4      440.94      418.37     17.81 o 
   2  33   4       17.25       12.90      6.69 o 
  -2  34   4       25.34       25.74      5.91 o 
  -1  34   4      208.07      205.54     10.27 o 
   0  34   4        0.17        4.80      5.26 o 
   1  34   4        4.04        3.17      6.29 o 
   2  34   4        2.72        0.00      9.57 o 
  -2  35   4        7.74       12.39      5.52 o 
  -1  35   4        9.94       17.40      5.58 o 
   0  35   4       38.66       48.75      8.27 o 
   1  35   4      334.13      369.17     16.28 o 
  -2  36   4        4.36        0.61      5.69 o 
  -1  36   4        6.68       11.54      5.52 o 
   0  36   4       48.47       66.07      9.06 o 
   1  36   4        7.96       10.57      7.15 o 
  -1  37   4      101.38      117.94      9.17 o 
   0  37   4        0.65        4.88      7.23 o 
  -5   0   5        1.21        0.43      7.16 o 
  -3   0   5       80.18       74.02      5.58 o 
  -1   0   5      957.86      988.98     20.70 o 
   1   0   5       58.68       53.79      4.28 o 
   3   0   5      804.72      746.65     21.54 o 
  -5   1   5        0.03        0.05      4.87 o 
  -4   1   5        1.56        0.00      3.42 o 
  -3   1   5      153.84      143.27      7.17 o 
  -2   1   5      589.86      556.88      9.18 o 
  -1   1   5      300.49      285.77      5.46 o 
   0   1   5        0.16        0.00      1.00 o 
   1   1   5     2140.11     2045.66     32.79 o 
   2   1   5      321.90      316.04      7.83 o 
   3   1   5        2.54        3.89      2.89 o 
   4   1   5      368.78      360.78     15.07 o 
  -5   2   5        3.53        5.07      5.15 o 
  -4   2   5       98.91       97.90      6.75 o 
  -3   2   5      439.91      409.11     10.62 o 
  -2   2   5       58.35       73.52      7.43 o 
  -1   2   5      501.82      457.49      7.71 o 
   0   2   5      810.84      729.17     11.30 o 
   1   2   5      147.56      147.24      4.54 o 
   2   2   5      637.00      582.46     16.42 o 
   3   2   5      262.09      261.50      9.79 o 
   4   2   5      100.17       93.39      7.96 o 
  -5   3   5      159.97      163.65     13.85 o 
  -4   3   5        0.16        4.96      3.76 o 
  -3   3   5      176.60      185.79      6.72 o 
  -2   3   5     1274.94     1294.33     21.16 o 
  -1   3   5        9.48        6.78      1.32 o 
   0   3   5      289.72      284.09      5.48 o 
   1   3   5      384.64      387.64      7.59 o 
   2   3   5     1240.01     1184.57     20.85 o 
   3   3   5      227.39      214.96     10.71 o 
   4   3   5      223.41      225.63     19.52 o 
  -5   4   5       61.15       71.82      7.68 o 
  -4   4   5       34.14       24.40      4.45 o 
  -3   4   5     1316.02     1277.30     25.41 o 
  -2   4   5     1525.12     1509.31     23.42 o 
  -1   4   5       41.98       47.12      2.16 o 
   0   4   5      399.95      397.90      6.99 o 
   1   4   5       30.89       36.82      2.49 o 
   2   4   5       18.24       17.89      2.64 o 
   3   4   5       11.09        5.69      3.33 o 
   4   4   5       28.97       32.70      5.30 o 
  -5   5   5      146.21      149.60      9.43 o 
  -4   5   5       41.62       43.06      5.14 o 
  -3   5   5       67.82       78.90      5.97 o 
  -2   5   5       12.81       14.93      2.25 o 
  -1   5   5      135.25      143.40      3.71 o 
   0   5   5      121.93      112.92      3.25 o 
   1   5   5       23.58       21.36      2.12 o 
   2   5   5      307.54      287.77      7.48 o 
   3   5   5      198.58      168.05      7.89 o 
   4   5   5       83.73       84.19      6.91 o 
  -5   6   5       43.52       39.89      6.42 o 
  -4   6   5      121.56      128.76      7.47 o 
  -3   6   5      706.47      665.00     13.53 o 
  -2   6   5      236.08      241.16      5.58 o 
  -1   6   5      908.46      858.44     13.03 o 
   0   6   5      678.06      663.27     10.51 o 
   1   6   5       63.35       65.45      2.94 o 
   2   6   5     1145.36     1081.02     22.36 o 
   3   6   5       13.54        4.53      3.20 o 
   4   6   5        1.28        1.81      4.54 o 
  -5   7   5        4.59        6.71      5.17 o 
  -4   7   5      219.70      200.24      9.02 o 
  -3   7   5       25.20       22.94      5.13 o 
  -2   7   5       31.04       38.33      2.42 o 
  -1   7   5       72.92       88.40      4.24 o 
   0   7   5      230.14      214.80      4.61 o 
   1   7   5     1638.19     1559.60     46.56 o 
   2   7   5      154.91      142.91      8.54 o 
   3   7   5      123.22      107.94      6.14 o 
   4   7   5       74.75       71.39      6.53 o 
  -5   8   5        0.09        0.46      4.95 o 
  -4   8   5       62.99       67.50      5.46 o 
  -3   8   5      172.73      168.44      6.09 o 
  -2   8   5      678.79      631.38     12.88 o 
  -1   8   5     1551.07     1518.25     23.35 o 
   0   8   5      361.66      368.96      6.67 o 
   1   8   5      224.88      205.41      5.14 o 
   2   8   5       62.73       63.97      4.48 o 
   3   8   5       94.44      106.41      6.09 o 
   4   8   5       21.27       17.91      5.21 o 
  -5   9   5        0.00        4.43      5.27 o 
  -4   9   5      205.80      230.94     12.76 o 
  -3   9   5        1.73        3.09      2.23 o 
  -2   9   5      369.06      353.98      8.10 o 
  -1   9   5     1102.49     1120.28     17.82 o 
   0   9   5     1692.63     1725.67     24.42 o 
   1   9   5      339.22      331.24      7.56 o 
   2   9   5      605.27      573.59     13.42 o 
   3   9   5      450.40      420.09     11.77 o 
   4   9   5        1.32        0.00      4.84 o 
  -5  10   5        4.01        5.59      6.10 o 
  -4  10   5        2.24        3.54      3.33 o 
  -3  10   5      167.76      147.88      6.24 o 
  -2  10   5      673.27      643.24     13.90 o 
  -1  10   5        0.18        4.53      1.50 o 
   0  10   5      823.10      815.58     12.59 o 
   1  10   5      240.06      243.84      9.37 o 
   2  10   5     1072.83     1056.96     21.44 o 
   3  10   5      482.92      496.45     17.36 o 
   4  10   5      274.49      254.44     11.64 o 
  -5  11   5       12.56        1.66      5.00 o 
  -4  11   5       89.60       77.90      5.73 o 
  -3  11   5       13.26       10.52      2.54 o 
  -2  11   5      244.54      215.98      6.02 o 
  -1  11   5      100.24       92.14      3.30 o 
   0  11   5      509.66      498.35     10.48 o 
   1  11   5       79.86       64.81      3.64 o 
   2  11   5     2715.64     2689.38     47.94 o 
   3  11   5       82.41       74.14      5.71 o 
   4  11   5      183.89      197.48      9.96 o 
  -5  12   5        8.62        7.26      5.82 o 
  -4  12   5       31.38       31.59      4.09 o 
  -3  12   5       33.99       35.28      3.27 o 
  -2  12   5        8.41        5.43      1.98 o 
  -1  12   5       33.35       34.39      2.29 o 
   0  12   5      914.87      909.78     13.91 o 
   1  12   5       32.51       33.20      2.98 o 
   2  12   5      286.22      260.20      8.37 o 
   3  12   5       83.34       86.08      6.07 o 
   4  12   5      145.40      171.63     11.77 o 
  -5  13   5        0.00        0.00      5.02 o 
  -4  13   5       12.17        8.43      3.35 o 
  -3  13   5       24.09       31.68      3.32 o 
  -2  13   5       75.47       71.49      3.74 o 
  -1  13   5      333.65      308.90      7.51 o 
   0  13   5        2.76        1.99      1.49 o 
   1  13   5      395.70      365.54      8.55 o 
   2  13   5      587.76      592.52     13.95 o 
   3  13   5        0.89        0.00      3.36 o 
   4  13   5       15.01       15.56      5.73 o 
  -5  14   5        7.65       14.53      5.87 o 
  -4  14   5        4.21        9.25      3.48 o 
  -3  14   5       27.75       35.98      3.50 o 
  -2  14   5      778.54      705.86     15.95 o 
  -1  14   5        8.68       10.40      1.86 o 
   0  14   5       13.71       18.83      2.36 o 
   1  14   5       75.18       66.47      3.72 o 
   2  14   5       43.43       46.68      4.17 o 
   3  14   5       78.04       74.10      5.92 o 
   4  14   5       60.12       81.23     10.11 o 
  -5  15   5       48.02       47.65      7.05 o 
  -4  15   5      259.21      255.24      9.13 o 
  -3  15   5      151.32      155.08      5.87 o 
  -2  15   5       78.67       79.69      4.14 o 
  -1  15   5       11.17       12.01      2.46 o 
   0  15   5      303.96      295.22      9.58 o 
   1  15   5      469.78      441.33     10.86 o 
   2  15   5       31.81       33.42      3.91 o 
   3  15   5        0.83        0.00      3.32 o 
   4  15   5      105.88      108.68     12.67 o 
  -5  16   5        0.45        1.43      5.73 o 
  -4  16   5       38.75       44.33      4.68 o 
  -3  16   5       94.48       95.19      4.94 o 
  -2  16   5      776.45      737.79     14.51 o 
  -1  16   5        4.53        6.53      1.88 o 
   0  16   5       34.55       30.34      3.42 o 
   1  16   5        8.30        6.42      2.38 o 
   2  16   5      302.10      276.23      7.99 o 
   3  16   5       22.79       20.25      4.71 o 
   4  16   5      114.60      118.08      9.49 o 
  -5  17   5       62.97       90.11      8.87 o 
  -4  17   5      257.76      237.72      8.28 o 
  -3  17   5       67.79       73.29      4.62 o 
  -2  17   5        1.21        3.34      2.45 o 
  -1  17   5       47.62       46.90      3.24 o 
   0  17   5        4.31        0.06      2.17 o 
   1  17   5       16.82       10.62      2.57 o 
   2  17   5       27.38       26.25      3.57 o 
   3  17   5      270.89      252.38     10.64 o 
   4  17   5        0.14        0.89      5.48 o 
  -5  18   5       36.62       31.45      8.58 o 
  -4  18   5        2.28        4.74      3.60 o 
  -3  18   5      318.46      298.86      8.41 o 
  -2  18   5      323.19      306.85      9.58 o 
  -1  18   5       55.99       49.62      3.79 o 
   0  18   5        0.13        0.81      2.32 o 
   1  18   5        5.92        7.52      2.62 o 
   2  18   5       19.67       20.26      3.36 o 
   3  18   5       47.08       62.58      5.67 o 
   4  18   5      110.07      144.40     10.20 o 
  -4  19   5       24.72       29.82      4.91 o 
  -3  19   5      134.47      136.08      5.86 o 
  -2  19   5      734.09      687.96     14.00 o 
  -1  19   5      338.66      341.60      9.32 o 
   0  19   5       86.50       86.00      7.29 o 
   1  19   5       68.83       67.21      4.28 o 
   2  19   5       13.83       16.43      3.39 o 
   3  19   5      314.86      310.83     13.11 o 
  -4  20   5       26.25       32.90      4.67 o 
  -3  20   5        0.11        4.72      2.93 o 
  -2  20   5      257.20      247.67      7.25 o 
  -1  20   5      967.46      942.40     19.50 o 
   0  20   5     1082.27      976.99     21.47 o 
   1  20   5        0.90        8.13      3.25 o 
   2  20   5       49.63       51.18      5.83 o 
   3  20   5       60.63       91.28      8.53 o 
  -4  21   5       75.28       87.00      5.95 o 
  -3  21   5      237.15      235.69      7.80 o 
  -2  21   5       37.78       38.22      3.60 o 
  -1  21   5      243.98      240.17     15.19 o 
   0  21   5      287.39      272.13     15.18 o 
   1  21   5     2085.62     2062.02     34.88 o 
   2  21   5      272.16      256.20      8.65 o 
   3  21   5      123.96      109.75      8.33 o 
  -4  22   5        0.60        2.33      4.24 o 
  -3  22   5      134.06      134.26      6.06 o 
  -2  22   5       89.19       95.28      5.28 o 
  -1  22   5      881.19      856.05     18.32 o 
   0  22   5      273.27      240.30      9.89 o 
   1  22   5       50.70       53.85      4.24 o 
   2  22   5      117.63      107.95      8.85 o 
   3  22   5      668.58      740.36     20.94 o 
  -4  23   5       13.44       10.52      4.91 o 
  -3  23   5       99.34      105.06      5.84 o 
  -2  23   5       78.87       71.31      4.99 o 
  -1  23   5      138.84      149.23      8.22 o 
   0  23   5      236.66      233.44      7.76 o 
   1  23   5       51.98       59.13      4.76 o 
   2  23   5        8.20        8.17      3.53 o 
   3  23   5       38.29       51.20      6.98 o 
  -4  24   5        0.19        5.03      4.84 o 
  -3  24   5       53.75       48.21      4.73 o 
  -2  24   5       36.30       40.25      4.59 o 
  -1  24   5       49.06       53.77      4.48 o 
   0  24   5      326.02      300.68      9.16 o 
   1  24   5        0.08        0.00      3.28 o 
   2  24   5       28.71       24.94      4.38 o 
   3  24   5      113.42      111.03      8.98 o 
  -4  25   5       13.58       13.08      5.60 o 
  -3  25   5        2.27        7.22      3.95 o 
  -2  25   5       38.86       37.99      4.32 o 
  -1  25   5      379.83      356.20     12.11 o 
   0  25   5      103.49       96.98      6.36 o 
   1  25   5        1.84        0.00      3.42 o 
   2  25   5      407.13      391.55     17.64 o 
   3  25   5       83.93       94.39      8.49 o 
  -4  26   5       12.84       11.10      5.20 o 
  -3  26   5      132.99      143.23      8.78 o 
  -2  26   5        2.60        3.04      3.43 o 
  -1  26   5       85.00       79.50      5.28 o 
   0  26   5      119.62      113.51      6.96 o 
   1  26   5       12.24       12.34      3.98 o 
   2  26   5       20.93       14.55      5.68 o 
   3  26   5        2.84        4.13      5.54 o 
  -3  27   5       54.44       48.24      6.56 o 
  -2  27   5       15.95       15.13      4.12 o 
  -1  27   5      392.98      406.99     11.39 o 
   0  27   5        3.19        5.51      3.78 o 
   1  27   5      128.29      134.21      7.11 o 
   2  27   5       29.97       28.27      6.95 o 
  -3  28   5      108.65      114.52      8.63 o 
  -2  28   5       17.73       18.13      4.41 o 
  -1  28   5      282.58      275.90      9.23 o 
   0  28   5       19.35       23.20      4.82 o 
   1  28   5        1.10        0.00      3.91 o 
   2  28   5        6.45       10.42      5.27 o 
  -3  29   5       57.11       70.98      7.58 o 
  -2  29   5       22.64       22.45      5.35 o 
  -1  29   5        0.21        1.10      4.28 o 
   0  29   5       41.45       46.70      5.64 o 
   1  29   5      112.99      130.01      7.51 o 
   2  29   5        2.49        6.23      5.86 o 
  -3  30   5       32.00       32.72      6.43 o 
  -2  30   5       45.02       45.38      6.24 o 
  -1  30   5      121.57      131.90      8.05 o 
   0  30   5        2.25        5.98      4.44 o 
   1  30   5       17.23       32.60      5.41 o 
   2  30   5        0.00        2.62      5.66 o 
  -3  31   5        7.12       13.20      6.10 o 
  -2  31   5        2.70        2.98      5.02 o 
  -1  31   5       78.98       78.56      8.14 o 
   0  31   5       73.26       81.52      6.94 o 
   1  31   5      106.56      128.48     10.57 o 
   2  31   5       29.61       30.81      6.94 o 
  -2  32   5        9.57       16.89      6.04 o 
  -1  32   5      110.67      122.00      8.50 o 
   0  32   5       98.53      115.58      8.00 o 
   1  32   5       21.97       21.77      6.23 o 
  -2  33   5        0.38        1.03      6.86 o 
  -1  33   5        5.51       15.26      6.58 o 
   0  33   5      168.17      182.47     10.30 o 
   1  33   5       25.70       22.85      6.82 o 
  -2  34   5       33.89       33.86      7.06 o 
  -1  34   5        3.78       10.85      6.90 o 
   0  34   5      262.41      275.04     11.95 o 
   1  34   5        0.02        0.00      6.93 o 
  -1  35   5       53.55       54.18      9.18 o 
   0  35   5       21.48       28.06      7.13 o 
  -4   0   6        1.33        7.80      6.26 o 
  -2   0   6        1.73        3.74      2.51 o 
   0   0   6     2268.64     2209.81     43.84 o 
   2   0   6      650.84      635.42     18.70 o 
   4   0   6      142.45      151.32     22.06 o 
  -5   1   6        1.47        6.36      5.93 o 
  -4   1   6       86.04       87.15      8.60 o 
  -3   1   6        8.84        6.78      3.19 o 
  -2   1   6      475.38      433.49      9.41 o 
  -1   1   6       39.23       39.53      2.30 o 
   0   1   6        3.37       11.32      2.35 o 
   1   1   6        3.10        3.37      1.98 o 
   2   1   6      387.02      350.56      8.92 o 
   3   1   6      255.87      233.24      9.95 o 
   4   1   6       58.44       56.54      8.36 o 
  -5   2   6      102.91       92.77      8.66 o 
  -4   2   6       10.79        7.57      4.43 o 
  -3   2   6       23.44       31.65      3.63 o 
  -2   2   6      291.80      292.94      7.25 o 
  -1   2   6        1.07        2.78      1.40 o 
   0   2   6     1346.59     1309.65     20.57 o 
   1   2   6      156.27      128.95      4.77 o 
   2   2   6        2.03        4.85      2.62 o 
   3   2   6       50.77       59.00      5.59 o 
   4   2   6      115.48      118.90      9.68 o 
  -5   3   6        0.94        1.41      5.74 o 
  -4   3   6      226.30      233.49     10.07 o 
  -3   3   6      146.87      113.87      8.97 o 
  -2   3   6       34.91       43.24      3.26 o 
  -1   3   6        0.87        1.77      1.33 o 
   0   3   6      662.58      666.99     11.63 o 
   1   3   6      430.71      394.76      8.87 o 
   2   3   6      508.66      497.90     11.33 o 
   3   3   6      117.63      106.76      6.67 o 
   4   3   6       21.44       14.94     10.61 o 
  -5   4   6        1.66        0.82      5.54 o 
  -4   4   6        5.40       10.68      4.54 o 
  -3   4   6      561.74      502.50     12.66 o 
  -2   4   6     1054.20      994.33     16.79 o 
  -1   4   6       17.90       21.17      2.04 o 
   0   4   6      346.44      328.83      8.66 o 
   1   4   6       28.49       26.43      2.77 o 
   2   4   6       41.18       37.70      4.94 o 
   3   4   6       20.30       24.68      4.49 o 
   4   4   6        3.21        0.00      5.96 o 
  -5   5   6       11.19       13.05      5.81 o 
  -4   5   6      405.01      367.02     13.05 o 
  -3   5   6      335.16      313.43      9.35 o 
  -2   5   6      381.50      349.66      9.47 o 
  -1   5   6        5.65        9.07      1.95 o 
   0   5   6       55.28       46.80      2.75 o 
   1   5   6        8.35        6.81      2.14 o 
   2   5   6        0.52        1.99      2.97 o 
   3   5   6        0.82        0.00      3.62 o 
   4   5   6       98.05      105.21     11.21 o 
  -5   6   6      116.94      118.67      9.37 o 
  -4   6   6       80.81       90.34      7.34 o 
  -3   6   6       49.87       53.59      4.57 o 
  -2   6   6       81.87       71.83      3.32 o 
  -1   6   6      135.51      136.20      4.12 o 
   0   6   6       71.19       59.53      2.92 o 
   1   6   6       17.40       24.27      2.62 o 
   2   6   6      165.36      147.87      8.19 o 
   3   6   6       12.96       11.91      4.17 o 
   4   6   6       24.29       11.70      6.23 o 
  -5   7   6      108.76      109.52      9.11 o 
  -4   7   6       93.96       74.06      6.70 o 
  -3   7   6     1904.61     1856.84     35.40 o 
  -2   7   6        0.31        0.00      1.85 o 
  -1   7   6      328.47      309.14      6.72 o 
   0   7   6      360.60      377.88      8.03 o 
   1   7   6       19.78       21.19      2.59 o 
   2   7   6       16.52       16.55      3.60 o 
   3   7   6      151.52      143.14      7.51 o 
   4   7   6        2.34        0.00      5.07 o 
  -5   8   6      115.62      116.27     12.75 o 
  -4   8   6        5.71        0.00      3.76 o 
  -3   8   6      275.06      266.19      8.67 o 
  -2   8   6      151.48      141.61      6.84 o 
  -1   8   6      674.11      658.81     11.68 o 
   0   8   6      585.30      530.11     10.86 o 
   1   8   6       74.09       82.09      4.69 o 
   2   8   6      943.90      860.07     18.70 o 
   3   8   6        0.00        2.39      4.13 o 
   4   8   6      168.97      192.69     10.18 o 
  -5   9   6        7.73        7.95      5.86 o 
  -4   9   6        0.33        0.00      4.00 o 
  -3   9   6      144.59      152.72      6.56 o 
  -2   9   6       37.16       30.99      2.93 o 
  -1   9   6      126.60      126.02      4.12 o 
   0   9   6      107.76      106.10      3.82 o 
   1   9   6      978.86      916.21     18.74 o 
   2   9   6      562.17      552.83     13.71 o 
   3   9   6        4.63        4.73      4.07 o 
   4   9   6      131.75      155.06      9.51 o 
  -5  10   6        1.01        1.84      5.72 o 
  -4  10   6        0.71        2.04      3.61 o 
  -3  10   6       20.27       20.00      3.11 o 
  -2  10   6        3.33        7.65      2.16 o 
  -1  10   6      294.66      295.66      6.62 o 
   0  10   6     1430.98     1431.69     24.09 o 
   1  10   6     1194.29     1123.15     22.74 o 
   2  10   6       56.90       61.94      5.05 o 
   3  10   6       41.78       45.54      5.37 o 
   4  10   6       98.92       98.05      8.02 o 
  -5  11   6        0.26        2.33      6.13 o 
  -4  11   6        2.23        2.92      3.84 o 
  -3  11   6       14.31       15.15      3.02 o 
  -2  11   6       41.12       44.78      3.33 o 
  -1  11   6      514.85      493.53      9.52 o 
   0  11   6       34.76       36.73      3.67 o 
   1  11   6      680.02      684.53     19.41 o 
   2  11   6        9.15       12.47      3.55 o 
   3  11   6      198.86      199.56     11.72 o 
   4  11   6        4.23        6.13      5.38 o 
  -5  12   6       11.42       22.99      6.87 o 
  -4  12   6        5.87        1.88      3.96 o 
  -3  12   6        0.96        3.07      2.48 o 
  -2  12   6      323.47      296.48      9.97 o 
  -1  12   6      276.07      248.15      6.28 o 
   0  12   6        1.99        1.79      2.26 o 
   1  12   6     1067.75     1037.48     19.23 o 
   2  12   6        0.00        0.00      3.10 o 
   3  12   6       20.72       27.78      5.43 o 
  -5  13   6       84.99       85.68      8.71 o 
  -4  13   6        0.02        0.00      3.76 o 
  -3  13   6      218.22      208.44     11.80 o 
  -2  13   6      186.77      189.90      6.51 o 
  -1  13   6       84.93       90.38      3.79 o 
   0  13   6        2.96        4.65      2.23 o 
   1  13   6      203.68      190.60      6.46 o 
   2  13   6      398.15      388.28     12.36 o 
   3  13   6      227.37      211.64      8.98 o 
  -5  14   6       71.16       61.53     14.58 o 
  -4  14   6        3.32        3.08      3.97 o 
  -3  14   6       60.40       59.29      4.28 o 
  -2  14   6      241.24      240.29      7.99 o 
  -1  14   6      818.97      775.40     13.57 o 
   0  14   6      209.90      205.78      7.42 o 
   1  14   6       28.93       34.10      4.90 o 
   2  14   6        0.56        0.94      3.41 o 
   3  14   6        0.07        7.13      4.27 o 
  -4  15   6       24.44       30.33      5.05 o 
  -3  15   6      357.56      360.37     10.81 o 
  -2  15   6      151.11      151.23      5.55 o 
  -1  15   6      269.56      271.47      7.79 o 
   0  15   6      216.68      203.74      7.00 o 
   1  15   6       40.88       45.68      3.85 o 
   2  15   6      189.51      194.36      7.88 o 
   3  15   6       13.41       14.13      5.16 o 
  -4  16   6       18.87       22.58      4.94 o 
  -3  16   6       44.15       59.01      4.91 o 
  -2  16   6        5.01        5.53      2.41 o 
  -1  16   6      590.88      573.31     13.30 o 
   0  16   6        1.53        2.06      2.66 o 
   1  16   6       17.03       20.96      3.25 o 
   2  16   6       15.68       21.19      4.22 o 
   3  16   6        0.05        4.58      4.37 o 
  -4  17   6      233.57      230.98      9.40 o 
  -3  17   6      212.70      207.26      7.85 o 
  -2  17   6       24.47       23.14      3.16 o 
  -1  17   6       44.59       47.40      4.95 o 
   0  17   6      382.01      379.83     15.18 o 
   1  17   6       20.85       23.18      3.45 o 
   2  17   6       18.09       21.62      4.16 o 
   3  17   6       46.50       64.48      7.46 o 
  -4  18   6       12.30       16.73      4.49 o 
  -3  18   6       32.91       35.58      4.54 o 
  -2  18   6      104.48      103.67      5.43 o 
  -1  18   6      389.29      358.95     10.96 o 
   0  18   6       18.00       11.16      3.29 o 
   1  18   6       60.46       68.84      7.63 o 
   2  18   6       45.71       34.36      4.68 o 
   3  18   6       50.65       68.05      6.40 o 
  -4  19   6      146.76      152.53      7.37 o 
  -3  19   6        5.89        8.52      3.22 o 
  -2  19   6       68.63       67.19      4.93 o 
  -1  19   6        2.01        0.00      2.98 o 
   0  19   6      135.04      133.43      6.09 o 
   1  19   6       35.19       33.21      4.20 o 
   2  19   6       28.20       44.54      5.13 o 
   3  19   6       82.06       95.25      7.30 o 
  -4  20   6       13.67       15.53      5.01 o 
  -3  20   6      100.28       95.29      5.56 o 
  -2  20   6       30.18       27.55      3.94 o 
  -1  20   6      147.25      130.28      6.81 o 
   0  20   6       25.87       29.06      3.96 o 
   1  20   6       27.45       27.15      4.20 o 
   2  20   6       16.70       13.04      4.15 o 
   3  20   6      438.03      476.23     18.52 o 
  -4  21   6        0.64        0.00      3.97 o 
  -3  21   6        9.65       12.99      3.67 o 
  -2  21   6      178.83      181.83      7.25 o 
  -1  21   6       76.94       75.99      5.79 o 
   0  21   6       19.09       12.82      3.55 o 
   1  21   6       11.11       15.53      3.72 o 
   2  21   6      249.45      265.61     16.19 o 
   3  21   6       81.82       97.35      8.47 o 
  -4  22   6        5.34        7.12      4.58 o 
  -3  22   6       15.77       20.88      4.18 o 
  -2  22   6        2.16        4.00      3.26 o 
  -1  22   6       26.29       29.61      4.69 o 
   0  22   6      363.78      362.44     10.58 o 
   1  22   6        3.60        8.55      3.84 o 
   2  22   6       26.51       33.36      5.30 o 
   3  22   6       11.89        8.36      5.63 o 
  -4  23   6        3.84        3.40      5.15 o 
  -3  23   6        1.23        2.43      3.67 o 
  -2  23   6      136.79      119.80      6.36 o 
  -1  23   6        9.05       21.04      6.62 o 
   0  23   6       52.12       47.11      5.53 o 
   1  23   6      101.11       89.04      6.05 o 
   2  23   6      620.58      636.29     20.64 o 
  -3  24   6       30.90       33.84      5.44 o 
  -2  24   6      171.97      184.25      7.82 o 
  -1  24   6      110.15      118.01      7.06 o 
   0  24   6      539.11      509.29     14.78 o 
   1  24   6       66.15       75.08      5.95 o 
   2  24   6       42.21       50.30      6.56 o 
  -3  25   6        1.81        3.22      4.14 o 
  -2  25   6      240.09      237.17      8.88 o 
  -1  25   6      107.17      102.50      6.77 o 
   0  25   6       67.22       71.80      6.31 o 
   1  25   6       43.70       46.31      5.41 o 
   2  25   6       50.57       71.97      9.01 o 
  -3  26   6       60.66       61.72      6.20 o 
  -2  26   6      137.10      147.02     10.08 o 
  -1  26   6       20.26       23.46      4.79 o 
   0  26   6       11.33       10.37      4.59 o 
   1  26   6       20.58       18.61      4.87 o 
   2  26   6       15.77       14.07      5.71 o 
  -3  27   6       14.66       21.72      5.59 o 
  -2  27   6        0.35        2.66      4.24 o 
  -1  27   6        3.32        8.35      4.66 o 
   0  27   6      144.95      136.37      8.23 o 
   1  27   6       38.20       48.67      5.69 o 
   2  27   6        5.28        0.00      5.59 o 
  -3  28   6       11.63       10.07      5.80 o 
  -2  28   6       29.13       28.39      5.25 o 
  -1  28   6        3.28        6.23      4.92 o 
   0  28   6        2.66        4.41      4.83 o 
   1  28   6       47.64       49.70      6.11 o 
   2  28   6       11.99       12.49      7.81 o 
  -2  29   6        3.81        5.09      4.79 o 
  -1  29   6       65.07       75.21      7.19 o 
   0  29   6        4.24        0.00      4.91 o 
   1  29   6        0.51        3.33      5.03 o 
  -2  30   6        8.84        4.63      5.10 o 
  -1  30   6       14.21       14.82      5.83 o 
   0  30   6      155.62      166.01     11.53 o 
   1  30   6        1.85       11.41      5.97 o 
  -2  31   6       17.59       21.14      7.98 o 
  -1  31   6        5.93       11.40      5.83 o 
   0  31   6        7.07        9.49      5.35 o 
   1  31   6       67.77       73.19      7.94 o 
  -1  32   6       56.97       60.81      7.86 o 
   0  32   6      106.32       98.34      8.45 o 
  -1  33   6      166.42      176.42     10.72 o 
   0  33   6        2.03        3.35      5.99 o 
  -5   0   7        1.45        0.00     10.02 o 
  -3   0   7       76.87       84.43     11.59 o 
  -1   0   7       37.05       49.78      5.24 o 
   1   0   7     3480.90     3367.66     75.44 o 
   3   0   7       30.00       26.74      9.36 o 
  -5   1   7        9.63        7.03      7.25 o 
  -4   1   7        3.26        5.96      4.90 o 
  -3   1   7       47.82       45.60      5.15 o 
  -2   1   7        0.00        2.85      2.07 o 
  -1   1   7      249.47      244.68      6.11 o 
   0   1   7       20.91       14.93      2.51 o 
   1   1   7        0.44       14.05      3.04 o 
   2   1   7      229.60      228.66      7.61 o 
   3   1   7      401.00      367.13     16.32 o 
  -5   2   7       72.53       73.86     10.98 o 
  -4   2   7        6.31        2.63      4.72 o 
  -3   2   7       64.11       70.31      7.38 o 
  -2   2   7       52.00       56.13      3.69 o 
  -1   2   7      106.43      108.56      4.10 o 
   0   2   7      160.73      151.51      5.13 o 
   1   2   7      836.28      827.62     15.90 o 
   2   2   7      118.75      116.50      6.53 o 
   3   2   7       15.40       11.08      6.13 o 
  -5   3   7        0.52        2.95      6.37 o 
  -4   3   7        9.32        5.51      5.06 o 
  -3   3   7      478.68      467.10     12.43 o 
  -2   3   7       60.67       63.85      3.87 o 
  -1   3   7       10.28       14.69      2.27 o 
   0   3   7       39.16       42.79      3.25 o 
   1   3   7       12.78       16.60      2.98 o 
   2   3   7      404.73      405.79     11.57 o 
   3   3   7       65.89       61.08      6.48 o 
  -5   4   7      175.45      182.53     11.59 o 
  -4   4   7        6.15        3.92      4.74 o 
  -3   4   7       81.10       73.05      5.14 o 
  -2   4   7       47.69       43.31      3.92 o 
  -1   4   7      429.19      412.27     10.80 o 
   0   4   7      262.71      247.76      6.84 o 
   1   4   7       22.81       26.02      3.87 o 
   2   4   7      172.46      160.60      7.51 o 
   3   4   7       23.35       25.83      5.56 o 
  -5   5   7        0.42        1.54      6.61 o 
  -4   5   7        3.76        1.47      4.86 o 
  -3   5   7      288.10      271.56     10.10 o 
  -2   5   7       22.21       27.00      3.33 o 
  -1   5   7      230.34      222.58      7.41 o 
   0   5   7      399.99      416.29      9.27 o 
   1   5   7      235.76      217.56      6.62 o 
   2   5   7        2.68        6.31      3.72 o 
   3   5   7       11.81       20.26      5.42 o 
  -4   6   7       79.41       76.27     10.20 o 
  -3   6   7      166.13      170.25      7.95 o 
  -2   6   7      361.30      340.67      9.46 o 
  -1   6   7      444.18      426.10      8.78 o 
   0   6   7      159.39      166.28      7.43 o 
   1   6   7      337.83      319.62      9.49 o 
   2   6   7      316.48      309.76     10.04 o 
   3   6   7       20.22       25.73      5.66 o 
  -4   7   7       80.27       80.69      7.58 o 
  -3   7   7       16.38       17.61      3.64 o 
  -2   7   7      146.40      151.82      6.07 o 
  -1   7   7      109.87      110.11      4.23 o 
   0   7   7      223.47      207.47      6.70 o 
   1   7   7      305.93      301.45      9.18 o 
   2   7   7      138.80      152.64      7.45 o 
   3   7   7       43.48       56.41      8.96 o 
  -4   8   7       45.61       51.31      7.25 o 
  -3   8   7        7.41        7.39      3.44 o 
  -2   8   7        1.75        4.68      2.46 o 
  -1   8   7        2.52        3.77      2.15 o 
   0   8   7      354.75      328.91      8.07 o 
   1   8   7     1656.93     1614.47     30.65 o 
   2   8   7       30.40       29.78      4.53 o 
   3   8   7        2.40        4.47      4.93 o 
  -4   9   7       51.95       44.12      6.56 o 
  -3   9   7        9.09       11.60      3.61 o 
  -2   9   7      399.60      370.82     10.10 o 
  -1   9   7      557.88      528.89     11.06 o 
   0   9   7       26.69       32.31      3.11 o 
   1   9   7        0.77        3.32      3.23 o 
   2   9   7      109.74       92.97      6.42 o 
   3   9   7      119.05      135.88      8.59 o 
  -4  10   7       41.24       40.26      6.58 o 
  -3  10   7       78.19       69.81      5.35 o 
  -2  10   7       71.13       79.25      4.32 o 
  -1  10   7       26.68       37.16      3.13 o 
   0  10   7      994.64      965.66     20.13 o 
   1  10   7      313.86      310.02      9.46 o 
   2  10   7       45.02       57.21      5.76 o 
   3  10   7       15.22       12.98      5.68 o 
  -4  11   7       23.54       20.65      5.83 o 
  -3  11   7        2.88        8.36      3.39 o 
  -2  11   7       85.40       87.79      4.82 o 
  -1  11   7       20.34       24.80      3.21 o 
   0  11   7       63.83       60.81      4.53 o 
   1  11   7        0.26        1.75      3.22 o 
   2  11   7      435.78      400.23     11.90 o 
   3  11   7       15.89       13.90      5.26 o 
  -4  12   7       45.35       46.59      5.85 o 
  -3  12   7      103.20       94.66      7.62 o 
  -2  12   7        4.71        4.56      2.54 o 
  -1  12   7        4.03        4.34      2.28 o 
   0  12   7      524.29      487.69     12.36 o 
   1  12   7       43.72       38.61      4.38 o 
   2  12   7      153.56      134.44      7.48 o 
   3  12   7        1.70       10.51      5.55 o 
  -4  13   7       37.45       41.73      5.89 o 
  -3  13   7       16.21       14.18      3.76 o 
  -2  13   7       62.29       68.88      4.31 o 
  -1  13   7      115.98      117.51      6.13 o 
   0  13   7        6.24        5.46      2.98 o 
   1  13   7       25.68       25.11      4.56 o 
   2  13   7      234.22      232.20      9.25 o 
   3  13   7      155.92      155.73      9.03 o 
  -4  14   7       33.03       49.92      6.06 o 
  -3  14   7        3.07        3.24      3.41 o 
  -2  14   7       85.02       86.67      4.70 o 
  -1  14   7        0.05        2.04      3.22 o 
   0  14   7      101.38       98.44      5.40 o 
   1  14   7      625.05      635.87     16.90 o 
   2  14   7        5.31        7.71      4.49 o 
   3  14   7       22.92       29.95      5.88 o 
  -4  15   7       48.73       59.40      6.55 o 
  -3  15   7        1.42        0.00      3.50 o 
  -2  15   7      120.86      122.85      5.50 o 
  -1  15   7       60.46       76.47      5.47 o 
   0  15   7       82.29       78.29      8.03 o 
   1  15   7        7.10        5.34      3.92 o 
   2  15   7        6.09       11.22      4.42 o 
   3  15   7       17.72       16.18      5.49 o 
  -4  16   7       69.28       67.87      6.75 o 
  -3  16   7        0.19        4.98      3.35 o 
  -2  16   7      367.43      360.09     11.03 o 
  -1  16   7        0.96        2.77      3.10 o 
   0  16   7       88.15       92.21      5.43 o 
   1  16   7       71.68       63.66      5.84 o 
   2  16   7       50.55       46.33      5.77 o 
   3  16   7        0.84        1.77      5.12 o 
  -4  17   7        2.26        6.86      4.86 o 
  -3  17   7      198.37      206.37      7.58 o 
  -2  17   7      305.57      285.87     15.74 o 
  -1  17   7        7.30        5.99      3.65 o 
   0  17   7      107.08      104.03      7.12 o 
   1  17   7        0.31        6.68      4.02 o 
   2  17   7        0.08        2.88      4.62 o 
  -4  18   7        3.71       11.54      5.27 o 
  -3  18   7        0.08        1.65      3.57 o 
  -2  18   7        8.07        9.93      3.80 o 
  -1  18   7      227.81      217.86      8.90 o 
   0  18   7      159.71      165.81      7.18 o 
   1  18   7       58.04       62.61      7.84 o 
   2  18   7       79.79       79.51      6.65 o 
  -4  19   7       68.96       80.41      7.30 o 
  -3  19   7      145.23      152.46      9.89 o 
  -2  19   7      321.01      274.71      9.53 o 
  -1  19   7       41.57       41.05      4.85 o 
   0  19   7      108.54      115.18      6.37 o 
   1  19   7      136.11      119.37      7.58 o 
   2  19   7      269.65      283.15     11.60 o 
  -3  20   7       42.00       43.43      5.95 o 
  -2  20   7       60.11       81.69      6.00 o 
  -1  20   7      416.81      376.63     12.11 o 
   0  20   7      165.10      172.93     11.49 o 
   1  20   7      103.91       94.92      7.07 o 
   2  20   7      108.96      131.70     14.10 o 
  -3  21   7        5.26        6.00      4.28 o 
  -2  21   7       15.10       22.06      4.86 o 
  -1  21   7      253.78      257.20     10.16 o 
   0  21   7       10.49       11.20      4.48 o 
   1  21   7      135.70      130.89     10.56 o 
   2  21   7      164.52      172.51      9.65 o 
  -3  22   7      111.16       97.87      7.06 o 
  -2  22   7      186.82      182.53      9.08 o 
  -1  22   7        2.36        6.78      4.40 o 
   0  22   7        0.14        6.87      6.48 o 
   1  22   7      180.85      184.68      9.70 o 
   2  22   7        7.46        9.77      5.43 o 
  -3  23   7       71.14       72.48      6.73 o 
  -2  23   7        0.01        4.68      4.63 o 
  -1  23   7      497.88      500.97     17.46 o 
   0  23   7      170.20      160.49     10.65 o 
   1  23   7       41.90       38.67      6.17 o 
   2  23   7        7.89        6.15      5.88 o 
  -3  24   7       39.75       54.50      6.39 o 
  -2  24   7       65.44       59.66      6.42 o 
  -1  24   7        8.41        9.08      4.94 o 
   0  24   7      114.28      115.18      8.15 o 
   1  24   7        8.23       13.28      5.41 o 
  -3  25   7       85.97       96.71      7.74 o 
  -2  25   7       45.58       44.60      6.17 o 
  -1  25   7        0.09        2.20      4.88 o 
   0  25   7        9.79       10.57      5.35 o 
   1  25   7        0.50        5.39      5.66 o 
  -2  26   7       47.76       41.10      6.34 o 
  -1  26   7      145.20      143.86      9.06 o 
   0  26   7        5.02        9.19      5.52 o 
   1  26   7        0.03        0.00      5.56 o 
  -2  27   7        5.83        1.49      5.56 o 
  -1  27   7        0.56        2.25      5.58 o 
   0  27   7        9.27        4.10      5.90 o 
   1  27   7       68.82       78.48     10.51 o 
  -2  28   7       46.23       53.02      6.98 o 
  -1  28   7       47.13       38.24      6.97 o 
   0  28   7        5.16        9.14      5.89 o 
  -1  29   7       61.00       59.37      7.62 o 
   0  29   7        3.46        5.46      6.34 o 
  -1  30   7       18.15       23.28     10.73 o 
  -4   0   8       49.46       53.26     15.62 o 
  -2   0   8        5.79        2.95      3.39 o 
   0   0   8      419.90      382.70     13.17 o 
   2   0   8      383.22      313.23     18.21 o 
  -4   1   8        3.58        7.26      5.25 o 
  -3   1   8       13.56       11.69      4.56 o 
  -2   1   8       29.20       35.84      3.55 o 
  -1   1   8        0.01        0.00      2.48 o 
   0   1   8      235.79      242.79      8.16 o 
   1   1   8       21.12       24.66      3.71 o 
   2   1   8       16.52        8.92      5.80 o 
   3   1   8       86.33       76.23     12.81 o 
  -4   2   8       69.33       85.67      8.23 o 
  -3   2   8       12.34        7.61      4.25 o 
  -2   2   8       18.56       21.98      3.49 o 
  -1   2   8        3.14       10.03      7.80 o 
   0   2   8      269.34      260.57      8.12 o 
   1   2   8       26.72       33.60      4.97 o 
   2   2   8      234.54      222.95      9.37 o 
  -4   3   8        0.18        5.38      5.36 o 
  -3   3   8       43.23       38.88      5.40 o 
  -2   3   8       36.86       44.28      4.53 o 
  -1   3   8       73.52       79.44      5.79 o 
   0   3   8        8.53        8.00      2.92 o 
   1   3   8       47.12       48.35      5.45 o 
   2   3   8      152.10      148.64      8.12 o 
  -4   4   8      312.57      304.44     20.74 o 
  -3   4   8       85.33       86.25      6.80 o 
  -2   4   8      112.50      107.58      5.59 o 
  -1   4   8       25.00       28.40      3.55 o 
   0   4   8      280.47      265.63      8.14 o 
   1   4   8      325.58      318.53     16.09 o 
   2   4   8       34.77       28.48      5.39 o 
  -4   5   8       19.94       15.91      6.17 o 
  -3   5   8       87.38       96.87      6.95 o 
  -2   5   8       67.90       77.40      5.67 o 
  -1   5   8      222.66      233.29     14.57 o 
   0   5   8        3.17       13.16      3.23 o 
   1   5   8      308.51      302.79     12.72 o 
   2   5   8        0.29        3.83      4.56 o 
  -4   6   8      309.56      284.42     15.37 o 
  -3   6   8      120.40      116.19      8.42 o 
  -2   6   8       11.19       13.29      3.36 o 
  -1   6   8      247.32      263.69     10.28 o 
   0   6   8      213.61      204.97      9.47 o 
   1   6   8       17.87       21.88      4.22 o 
   2   6   8       16.83       13.82      4.83 o 
  -4   7   8       15.73        7.85      6.24 o 
  -3   7   8      283.50      261.85     13.18 o 
  -2   7   8       80.83       72.65      5.03 o 
  -1   7   8        8.90       14.86      3.00 o 
   0   7   8      386.92      394.76     18.57 o 
   1   7   8       10.04       14.25      4.18 o 
   2   7   8       37.08       59.12      6.19 o 
  -4   8   8        0.08        0.00      5.56 o 
  -3   8   8       37.35       41.73      6.14 o 
  -2   8   8       15.40       15.66      3.66 o 
  -1   8   8      463.01      455.04     10.39 o 
   0   8   8       33.15       33.65      4.69 o 
   1   8   8       39.72       35.62      5.84 o 
   2   8   8       86.11      104.84      7.43 o 
  -4   9   8       49.05       41.17      7.39 o 
  -3   9   8        1.59        3.25      3.85 o 
  -2   9   8       51.92       63.22      8.37 o 
  -1   9   8       49.87       59.37      4.40 o 
   0   9   8      298.16      285.47      9.97 o 
   1   9   8        0.05        0.00      3.75 o 
   2   9   8       89.97       90.14      7.10 o 
  -4  10   8        8.17        9.59      6.00 o 
  -3  10   8        4.86       11.71      4.20 o 
  -2  10   8        0.48        5.72      3.25 o 
  -1  10   8       11.88       16.28      3.14 o 
   0  10   8        1.38        3.02      3.54 o 
   1  10   8      834.88      821.08     20.83 o 
   2  10   8       52.19       69.76      6.80 o 
  -4  11   8       15.56       23.86      6.77 o 
  -3  11   8       36.00       35.59      5.02 o 
  -2  11   8       35.66       44.76      4.60 o 
  -1  11   8      221.51      215.95      8.83 o 
   0  11   8        9.36        3.43      3.69 o 
   1  11   8        5.70       13.34      4.79 o 
   2  11   8        1.71        2.60      4.61 o 
  -4  12   8       28.59       38.91      7.15 o 
  -3  12   8       17.12       18.48      4.45 o 
  -2  12   8       16.20       14.89      4.14 o 
  -1  12   8        3.04       10.82      3.94 o 
   0  12   8        0.13        0.00      3.36 o 
   1  12   8      420.28      407.64     13.39 o 
   2  12   8        0.11        0.00      4.11 o 
  -4  13   8       39.66       46.15      7.65 o 
  -3  13   8        2.72        0.18      3.90 o 
  -2  13   8       29.03       32.41      4.84 o 
  -1  13   8      262.18      252.64      9.63 o 
   0  13   8      175.44      180.42      8.30 o 
   1  13   8       20.97       23.37      5.35 o 
   2  13   8        6.57       10.95      5.00 o 
  -3  14   8       51.65       71.01     12.57 o 
  -2  14   8       56.22       56.90      5.82 o 
  -1  14   8      199.71      186.02      8.41 o 
   0  14   8       23.51       23.39      4.76 o 
   1  14   8      120.64      118.88      7.92 o 
   2  14   8        0.07        0.12      5.38 o 
  -3  15   8      106.17      109.37      7.21 o 
  -2  15   8        8.13       12.36      4.52 o 
  -1  15   8      100.00      111.18      8.03 o 
   0  15   8      134.66      140.48      7.80 o 
   1  15   8       16.96       18.60      5.08 o 
   2  15   8       10.81       15.37      6.17 o 
  -3  16   8       43.22       49.17      5.95 o 
  -2  16   8       30.06       39.23      8.90 o 
  -1  16   8      233.58      251.43      9.99 o 
   0  16   8       93.81       94.57      6.88 o 
   1  16   8        0.15        0.00      4.36 o 
   2  16   8        0.05        4.61      5.86 o 
  -3  17   8       52.44       65.93      6.40 o 
  -2  17   8      129.28      143.89      8.22 o 
  -1  17   8        5.25       12.20      4.51 o 
   0  17   8        2.25        0.00      4.20 o 
   1  17   8        4.85       14.26      5.88 o 
   2  17   8       24.72       15.89      6.13 o 
  -3  18   8       40.42       34.24      6.29 o 
  -2  18   8        4.44       12.17      4.74 o 
  -1  18   8       24.07       29.89      5.50 o 
   0  18   8       83.40       91.52      7.19 o 
   1  18   8       24.20       25.94      7.00 o 
  -3  19   8        0.32       11.35      8.28 o 
  -2  19   8      209.09      215.32     10.00 o 
  -1  19   8       38.49       47.58      6.21 o 
   0  19   8        0.61        4.09      5.91 o 
   1  19   8        0.26        0.00      4.87 o 
  -3  20   8       16.79        8.44      6.27 o 
  -2  20   8        6.04       10.04      5.19 o 
  -1  20   8        2.08        5.33      4.89 o 
   0  20   8       83.56       90.83      9.68 o 
   1  20   8      104.74      102.30      8.38 o 
  -2  21   8      126.77      126.59      8.35 o 
  -1  21   8       84.23       70.87      7.03 o 
   0  21   8      117.81      135.22     10.12 o 
   1  21   8       24.26       37.26      6.84 o 
  -2  22   8       20.19       17.51      5.59 o 
  -1  22   8        5.64       11.09      5.52 o 
   0  22   8       55.75       66.72      7.51 o 
   1  22   8        0.03        0.00      5.58 o 
  -2  23   8       14.76       25.00      6.34 o 
  -1  23   8        1.37        5.90      5.78 o 
   0  23   8       22.36       27.83      6.67 o 
  -2  24   8        0.33        5.44      5.69 o 
  -1  24   8       36.66       41.93      7.13 o 
   0  24   8       12.24       18.06     10.41 o 
  -1  25   8       18.96       21.25      6.81 o 
   0  25   8        0.26        8.17      6.61 o 
  -3   0   9       53.19       55.34     18.54 o 
  -1   0   9       16.12       16.85      8.84 o 
   1   0   9      264.83      262.86     19.97 o 
  -3   1   9        8.58        5.96      4.97 o 
  -2   1   9       24.31       32.78      4.83 o 
  -1   1   9       67.45       83.05      5.95 o 
   0   1   9       38.30       45.65      5.36 o 
   1   1   9      373.20      348.93     11.38 o 
   2   1   9       27.63       26.89      6.97 o 
  -3   2   9      112.45      124.57      8.05 o 
  -2   2   9        8.32       13.44      4.48 o 
  -1   2   9        9.91       12.09      3.84 o 
   0   2   9      246.61      259.25      9.80 o 
   1   2   9      184.58      179.97      9.34 o 
   2   2   9      110.74      107.82      9.68 o 
  -3   3   9       49.39       61.83      9.22 o 
  -2   3   9       16.81       22.13      6.61 o 
  -1   3   9      148.06      158.48      7.32 o 
   0   3   9       79.36       79.00      6.05 o 
   1   3   9        2.97        0.00      4.51 o 
   2   3   9        0.34        4.03      6.86 o 
  -3   4   9      162.21      185.71      9.52 o 
  -2   4   9        0.51        3.27      5.65 o 
  -1   4   9       65.54       67.94      5.55 o 
   0   4   9        2.28        1.13      4.55 o 
   1   4   9        4.10        8.45      4.91 o 
   2   4   9       79.73       69.61     11.72 o 
  -3   5   9       36.26       41.99      5.98 o 
  -2   5   9       88.95       94.99      7.00 o 
  -1   5   9       63.24       63.61      5.56 o 
   0   5   9        2.70        4.16      4.80 o 
   1   5   9       64.63       66.41      6.75 o 
  -3   6   9       27.36       44.55      6.03 o 
  -2   6   9        0.41       11.23      4.79 o 
  -1   6   9        2.36        0.36      3.53 o 
   0   6   9      255.34      266.91     10.61 o 
   1   6   9       49.57       52.25      6.44 o 
  -3   7   9       21.00       15.19      5.17 o 
  -2   7   9      327.46      323.67     13.97 o 
  -1   7   9        0.66        1.76      3.63 o 
   0   7   9        6.02       11.88      5.05 o 
   1   7   9        0.68        4.00      4.97 o 
  -3   8   9        0.68        2.13      4.12 o 
  -2   8   9       30.19       44.38      5.37 o 
  -1   8   9      100.87      110.90      8.34 o 
   0   8   9      101.41      114.61      7.51 o 
   1   8   9      349.79      317.79     14.34 o 
  -3   9   9       10.41       13.85      4.71 o 
  -2   9   9       69.64       85.60      6.64 o 
  -1   9   9        1.37        6.87      5.42 o 
   0   9   9      267.12      272.59     21.91 o 
   1   9   9       30.29       40.81      6.34 o 
  -3  10   9        1.82        8.90      4.94 o 
  -2  10   9       66.55       73.52      6.41 o 
  -1  10   9       37.04       35.46     11.66 o 
   0  10   9       18.77       27.27      5.27 o 
   1  10   9       76.47       71.16      8.10 o 
  -3  11   9       21.28       20.79      5.60 o 
  -2  11   9        0.02        2.27      4.30 o 
  -1  11   9       24.04       24.01      6.41 o 
   0  11   9      486.35      466.27     14.61 o 
   1  11   9        0.39        0.00      5.34 o 
  -3  12   9        7.27        9.00      4.93 o 
  -2  12   9       85.59       93.58     10.52 o 
  -1  12   9       58.75       74.26      8.74 o 
   0  12   9        1.08        0.00      6.86 o 
   1  12   9        0.26        3.43      5.26 o 
  -3  13   9       23.59       32.84      6.18 o 
  -2  13   9       28.51       33.75      6.13 o 
  -1  13   9       59.69       69.50      7.41 o 
   0  13   9      107.12      115.37      7.89 o 
   1  13   9       38.87       46.53      7.09 o 
  -2  14   9        8.57       13.23      5.98 o 
  -1  14   9       37.09       51.09      7.04 o 
   0  14   9       37.88       41.41      6.24 o 
   1  14   9        8.92        0.89      5.69 o 
  -2  15   9      149.21      154.65     10.59 o 
  -1  15   9       49.97       61.80      7.53 o 
   0  15   9        4.99        5.54      5.05 o 
   1  15   9       35.68       51.22      8.42 o 
  -2  16   9        7.36       17.66      7.00 o 
  -1  16   9        5.99       18.09      6.17 o 
   0  16   9      220.45      235.87     12.27 o 
  -2  17   9      143.63      152.22     10.75 o 
  -1  17   9      143.24      143.23      9.98 o 
   0  17   9        0.03        0.00      7.18 o 
  -2  18   9      117.49      122.97     10.42 o 
  -1  18   9        8.92       11.31      6.52 o 
   0  18   9       24.07       34.45      7.74 o 
  -1  19   9      136.34      153.49      9.87 o 
   0  19   9       22.35       22.98      7.30 o 
  -1  20   9        2.34        3.49      6.92 o 
  -2   0  10       60.84       70.42     12.30 o 
   0   0  10       35.81       47.58      8.72 o 
  -2   1  10       20.99       14.35     12.93 o 
  -1   1  10        2.29        7.31      4.63 o 
   0   1  10      142.32      163.16      8.93 o 
  -2   2  10       56.35       73.40      8.54 o 
  -1   2  10       23.69       37.12      5.40 o 
   0   2  10       52.44       77.37      8.10 o 
  -2   3  10       23.51       39.97      6.09 o 
  -1   3  10        0.58        1.95      4.24 o 
   0   3  10        7.54       20.24      6.29 o 
  -2   4  10       37.95       57.54     11.02 o 
  -1   4  10        0.13        2.29      4.49 o 
   0   4  10        7.66       10.26      5.72 o 
  -2   5  10       68.42       80.78      9.79 o 
  -1   5  10      125.67      138.90      9.11 o 
   0   5  10       25.78       31.48      6.56 o 
  -2   6  10       43.61       57.83      7.03 o 
  -1   6  10        0.07        9.33      6.28 o 
   0   6  10       33.37       42.39      7.02 o 
  -2   7  10       11.69       11.44      6.35 o 
  -1   7  10      173.27      188.54     13.09 o 
   0   7  10      120.93      125.33     11.25 o 
  -1   8  10       22.87       22.23      7.61 o 
  -1   9  10       45.34       48.81      8.79 o 
  -1  10  10      109.77      136.27     18.20 o 
                                                 
