# Supplementary material for: Binary and ternary cocrystals of sulfa drug acetazolamide with pyridine carboxamides and cyclic amides
Source: IUCrJ. 2016 Feb 25;3(Pt 2):152–60. doi: 10.1107/S2052252516000543 (PMC4775163; doi:10.1107/S2052252516000543)
Supplement: Supplementary file 3 [file m-03-00152-ACZ2HP12sup3.hkl]

# 
# h,k,l, Fc-squared, Fo-squared, sigma(Fo-squared) and status flag 
# 
data_ACZHP21 
_shelx_title ' ACZHP21 in P-1 #2' 
_shelx_refln_list_code          4 
_shelx_F_calc_maximum      185.68 
_exptl_crystal_F_000       428.00 
_reflns_d_resolution_high  0.8370 
 
loop_ 
 _symmetry_equiv_pos_as_xyz 
 'x, y, z' 
 '-x, -y, -z' 
 
_cell_length_a     6.8501 
_cell_length_b    11.3563 
_cell_length_c    12.3387 
_cell_angle_alpha  82.288 
_cell_angle_beta   81.856 
_cell_angle_gamma  75.804 
 
_shelx_F_squared_multiplier     1.000 
 
loop_ 
 _refln_index_h 
 _refln_index_k 
 _refln_index_l 
 _refln_F_squared_calc 
 _refln_F_squared_meas 
 _refln_F_squared_sigma 
 _refln_observed_status 
   1   0   0       70.24      129.83      1.53 o 
   2   0   0    20976.39     9350.94    301.92 o 
   3   0   0      194.36      212.63      2.89 o 
   4   0   0     2083.10     2088.08     99.23 o 
   5   0   0        1.41        3.94      1.52 o 
   6   0   0       35.61       32.93      1.69 o 
   7   0   0       23.19       21.82      1.85 o 
  -7   1   0        0.01       -0.38      0.64 o 
  -6   1   0       10.56       11.56      0.89 o 
  -5   1   0       89.80       84.75      3.99 o 
  -4   1   0        8.27        8.37      0.74 o 
  -3   1   0       24.82       28.60      1.04 o 
  -2   1   0       37.92       43.99      1.93 o 
  -1   1   0      525.77      538.33      4.03 o 
   0   1   0      308.41      295.63      1.39 o 
   1   1   0     1522.51     1505.05     15.28 o 
   2   1   0     2004.45     1962.64     18.47 o 
   3   1   0      826.05      859.87     36.15 o 
   4   1   0      139.92      124.77      6.44 o 
   5   1   0      282.65      287.46      7.13 o 
   6   1   0       37.86       38.51      1.54 o 
   7   1   0       36.63       36.63      3.78 o 
   8   1   0        5.36        5.30      0.90 o 
  -7   2   0       10.92       10.09      0.89 o 
  -6   2   0        0.19        0.73      0.39 o 
  -5   2   0      430.30      441.48      5.66 o 
  -4   2   0      102.36      128.30      3.01 o 
  -3   2   0      816.51      884.49      7.10 o 
  -2   2   0        6.70        7.58      0.34 o 
  -1   2   0    12573.62     6759.33     16.58 o 
   0   2   0     1287.96     1211.46      4.20 o 
   1   2   0    14385.03     8480.02     16.51 o 
   2   2   0     1114.46     1166.33      7.54 o 
   3   2   0       54.96       45.21      3.93 o 
   4   2   0        0.09        2.98      1.09 o 
   5   2   0      248.98      259.34      9.35 o 
   6   2   0      161.69      167.11      3.20 o 
   7   2   0       61.75       68.94      2.03 o 
   8   2   0       11.76       10.86      1.27 o 
  -7   3   0        9.24       10.74      0.86 o 
  -6   3   0      115.58      123.64      4.68 o 
  -5   3   0        0.54        0.70      0.27 o 
  -4   3   0      337.94      360.10      5.30 o 
  -3   3   0      145.82      180.60      8.35 o 
  -2   3   0       27.64       16.55      0.84 o 
  -1   3   0      447.19      535.78      4.48 o 
   0   3   0       15.04       21.06      0.96 o 
   1   3   0     1490.05     1347.29     38.02 o 
   2   3   0       34.33       29.87      0.84 o 
   3   3   0      662.77      730.68     11.30 o 
   4   3   0        2.87        2.31      1.04 o 
   5   3   0      124.39      148.67      8.03 o 
   6   3   0      116.22      120.07      3.46 o 
   7   3   0       72.68       83.60      2.26 o 
   8   3   0        5.36        6.20      0.72 o 
  -6   4   0       17.08       17.23      3.06 o 
  -5   4   0      120.51      119.62      4.64 o 
  -4   4   0       87.81       87.55      2.83 o 
  -3   4   0      288.78      266.78      4.21 o 
  -2   4   0     1619.48     1650.37      9.08 o 
  -1   4   0       68.34       72.81      1.66 o 
   0   4   0       24.96       18.45      2.75 o 
   1   4   0      983.19      795.72     13.54 o 
   2   4   0     2095.94     2082.00    153.33 o 
   3   4   0      859.20     1036.55     29.85 o 
   4   4   0       48.45       80.14      5.38 o 
   5   4   0      115.24      119.65      6.84 o 
   6   4   0        0.08        0.25      0.29 o 
   7   4   0        3.21        3.70      0.56 o 
   8   4   0       11.04       12.28      1.40 o 
  -6   5   0        3.62        3.94      0.95 o 
  -5   5   0      197.26      197.30      5.92 o 
  -4   5   0        5.21        5.40      0.59 o 
  -3   5   0      774.80      810.95     11.53 o 
  -2   5   0      229.63      273.12      4.39 o 
  -1   5   0     1260.23     1408.68      8.69 o 
   0   5   0     1417.76     1549.66     53.66 o 
   1   5   0      108.61       79.22      7.18 o 
   2   5   0       46.37       41.53      2.21 o 
   3   5   0        0.94        2.79      0.98 o 
   4   5   0      111.27      129.31      6.97 o 
   5   5   0        6.84        5.88      1.57 o 
   6   5   0       47.36       52.36      7.33 o 
   7   5   0        8.32        7.47      2.24 o 
   8   5   0        0.00        0.43      0.48 o 
  -6   6   0       27.02       31.69      2.17 o 
  -5   6   0      303.14      313.19      7.30 o 
  -4   6   0       90.61       88.46      2.82 o 
  -3   6   0      954.29      924.04     12.97 o 
  -2   6   0      114.93      113.95      4.30 o 
  -1   6   0     1082.31     1180.49     13.21 o 
   0   6   0      579.86      623.43     22.14 o 
   1   6   0        2.41        3.25      0.74 o 
   2   6   0      719.62      628.42     10.77 o 
   3   6   0      337.47      357.26     10.53 o 
   4   6   0       60.01       70.93      5.19 o 
   5   6   0       93.23       94.98      2.77 o 
   6   6   0        1.42        1.07      0.48 o 
   7   6   0        7.79        8.31      1.42 o 
  -5   7   0        0.89        0.84      0.62 o 
  -4   7   0       33.57       32.82      1.71 o 
  -3   7   0      368.97      368.75      8.87 o 
  -2   7   0      309.02      320.93      8.08 o 
  -1   7   0        3.51        1.78      0.89 o 
   0   7   0      509.04      553.05      6.66 o 
   1   7   0       27.95       22.02      5.24 o 
   2   7   0      228.80      203.49      4.84 o 
   3   7   0        9.66       16.02      2.42 o 
   4   7   0      250.70      270.80     10.29 o 
   5   7   0       19.85       23.07      1.42 o 
   6   7   0        0.18        0.11      0.48 o 
   7   7   0      131.50      158.09      5.83 o 
  -5   8   0        1.34        2.12      0.45 o 
  -4   8   0      117.25      122.37      3.14 o 
  -3   8   0      100.13       95.63      4.14 o 
  -2   8   0      426.66      391.85      7.12 o 
  -1   8   0      285.07      276.69      7.83 o 
   0   8   0      100.64      113.71      3.49 o 
   1   8   0        0.78        0.71      0.57 o 
   2   8   0        2.36        2.80      0.70 o 
   3   8   0        6.76        5.34      1.47 o 
   4   8   0        2.36        2.93      0.54 o 
   5   8   0        4.48        3.83      1.09 o 
   6   8   0       32.58       36.59      2.06 o 
   7   8   0       16.58       19.46      4.17 o 
  -4   9   0       66.39       71.23      2.26 o 
  -3   9   0        7.36        7.53      0.90 o 
  -2   9   0      353.28      337.09     19.59 o 
  -1   9   0       49.78       50.49      2.68 o 
   0   9   0      533.57      487.14     21.88 o 
   1   9   0      881.54      955.07     13.81 o 
   2   9   0     1784.70     1578.67     14.39 o 
   3   9   0     1411.89     1312.70     48.94 o 
   4   9   0      459.82      449.26     13.64 o 
   5   9   0      324.31      358.44      9.00 o 
   6   9   0      339.99      358.87      8.71 o 
   7   9   0       13.87       15.99      1.59 o 
  -3  10   0       34.13       38.84      2.51 o 
  -2  10   0      348.87      356.19      7.99 o 
  -1  10   0       79.34       76.22      2.77 o 
   0  10   0      212.66      191.93      6.40 o 
   1  10   0      339.48      342.57      6.04 o 
   2  10   0        5.71        4.59      0.86 o 
   3  10   0       39.76       39.78      2.98 o 
   4  10   0        0.11        0.67      0.49 o 
   5  10   0       77.09       76.08      4.09 o 
   6  10   0       19.28       19.23      1.96 o 
  -3  11   0       57.56       76.59      3.24 o 
  -2  11   0        5.01        4.27      0.92 o 
  -1  11   0       80.86       92.07      4.01 o 
   0  11   0       11.82       15.66      1.29 o 
   1  11   0      598.96      684.39     12.20 o 
   2  11   0       66.48       66.47      3.86 o 
   3  11   0      420.96      449.02      6.66 o 
   4  11   0       79.90       84.82      2.81 o 
   5  11   0       42.45       46.31      2.99 o 
   6  11   0       25.53       32.71      2.26 o 
  -1  12   0       82.24      108.85      4.01 o 
   0  12   0      148.33      158.48      5.22 o 
   1  12   0       10.35        9.78      1.40 o 
   2  12   0       32.79       33.76      2.63 o 
   3  12   0       31.36       27.94      2.32 o 
   4  12   0       46.34       49.73      2.02 o 
   5  12   0        1.15        1.53      0.62 o 
   0  13   0        2.30        2.65      0.71 o 
   1  13   0      101.46      133.11      4.54 o 
   2  13   0        8.50       12.61      1.53 o 
   3  13   0      145.05      176.00      5.32 o 
  -3 -13   1        1.90        1.47      0.54 o 
  -2 -13   1       67.94       83.01      3.77 o 
  -1 -13   1       34.05       38.11      2.44 o 
  -4 -12   1       16.00       20.35      1.44 o 
  -3 -12   1        1.77        0.87      0.64 o 
  -2 -12   1       30.68       27.29      2.40 o 
  -1 -12   1        1.94        1.58      0.46 o 
   0 -12   1        1.93        2.08      0.94 o 
   1 -12   1        0.53        0.21      0.58 o 
  -5 -11   1       30.49       32.99      2.55 o 
  -4 -11   1       74.38       78.56      4.91 o 
  -3 -11   1        1.11        1.73      0.76 o 
  -2 -11   1      254.53      239.27      7.50 o 
  -1 -11   1       17.04       18.34      1.49 o 
   0 -11   1       77.60       76.72      4.24 o 
   1 -11   1      205.54      236.50      4.90 o 
   2 -11   1       58.18       67.07      3.42 o 
  -6 -10   1      160.95      144.59      5.16 o 
  -5 -10   1       45.25       48.33      2.90 o 
  -4 -10   1       15.02       15.50      1.93 o 
  -3 -10   1      255.04      257.10      7.90 o 
  -2 -10   1       70.89       70.44      4.05 o 
  -1 -10   1      203.96      186.59      4.59 o 
   0 -10   1       57.98       55.02      3.59 o 
   1 -10   1        1.49        1.61      0.67 o 
   2 -10   1        2.28        2.45      0.52 o 
   3 -10   1        3.25        3.37      0.75 o 
  -6  -9   1      351.91      332.15      8.44 o 
  -5  -9   1        1.20       -0.49      1.07 o 
  -4  -9   1      644.91      677.87      9.02 o 
  -3  -9   1      495.55      492.47      9.06 o 
  -2  -9   1        6.11        5.45      0.74 o 
  -1  -9   1     1008.07      932.71     10.82 o 
   0  -9   1      327.40      331.89     23.96 o 
   1  -9   1      605.15      558.39     15.44 o 
   2  -9   1      177.88      178.27      6.25 o 
   3  -9   1      226.05      237.24      6.74 o 
   4  -9   1      143.64      171.05      3.58 o 
  -7  -8   1      247.37      251.07      6.82 o 
  -6  -8   1       52.36       54.17      2.54 o 
  -5  -8   1      340.09      336.41      8.81 o 
  -4  -8   1        2.25        2.27      0.49 o 
  -3  -8   1        5.37        4.30      1.25 o 
  -2  -8   1       46.21       38.78      2.11 o 
  -1  -8   1        0.56        3.34      0.87 o 
   0  -8   1        0.38        0.50      0.32 o 
   1  -8   1      156.37      152.83      6.07 o 
   2  -8   1      106.74       98.08      2.71 o 
   3  -8   1       43.72       44.76      3.32 o 
   4  -8   1       51.65       46.99      2.06 o 
   5  -8   1        1.82        1.82      0.71 o 
  -7  -7   1      200.99      204.76      6.62 o 
  -6  -7   1        1.81        2.17      0.67 o 
  -5  -7   1      716.01      712.58     42.63 o 
  -4  -7   1        5.20        4.54      1.30 o 
  -3  -7   1       32.10       34.26      1.84 o 
  -2  -7   1       24.27       22.04      1.50 o 
  -1  -7   1      193.73      217.65      5.69 o 
   0  -7   1      132.15      189.39      9.21 o 
   1  -7   1        0.84        1.72      0.70 o 
   2  -7   1      137.13      130.07      5.46 o 
   3  -7   1       32.30       36.34      2.24 o 
   4  -7   1      262.90      269.01      7.06 o 
   5  -7   1       22.42       30.28      2.32 o 
  -7  -6   1        4.33        3.42      0.98 o 
  -6  -6   1      265.30      265.51      6.87 o 
  -5  -6   1       48.64       45.12      2.37 o 
  -4  -6   1      128.57      162.98      6.99 o 
  -3  -6   1       72.94       85.76      2.74 o 
  -2  -6   1       56.44       61.93      8.93 o 
  -1  -6   1        0.16        1.74      0.41 o 
   0  -6   1      211.16      209.00      8.76 o 
   1  -6   1      379.72      457.91      6.11 o 
   2  -6   1      567.58      627.00     10.97 o 
   3  -6   1        9.84        8.42      1.47 o 
   4  -6   1      219.14      207.12      3.70 o 
   5  -6   1        9.19        6.65      1.18 o 
   6  -6   1       48.97       64.18      3.20 o 
  -7  -5   1        6.99        7.23      1.43 o 
  -6  -5   1        0.46        0.64      0.48 o 
  -5  -5   1       29.72       26.32      1.79 o 
  -4  -5   1        4.66        7.75      1.48 o 
  -3  -5   1        1.81        3.52      0.68 o 
  -2  -5   1      189.93      242.19     13.33 o 
  -1  -5   1      203.65      245.27     12.32 o 
   0  -5   1      217.19      299.64     20.91 o 
   1  -5   1      161.19      262.61     13.18 o 
   2  -5   1      438.78      527.63      9.08 o 
   3  -5   1      223.48      220.74      6.41 o 
   4  -5   1      337.10      327.55     17.35 o 
   5  -5   1      114.68      118.10      4.85 o 
   6  -5   1       42.90       49.74      2.97 o 
  -7  -4   1       16.88       17.34      1.37 o 
  -6  -4   1       87.97       91.13      2.88 o 
  -5  -4   1       21.40       27.04      2.83 o 
  -4  -4   1        7.01       11.99      1.89 o 
  -3  -4   1      152.14      188.20      5.10 o 
  -2  -4   1      230.12      319.80      8.82 o 
  -1  -4   1       21.18       23.37      0.85 o 
   0  -4   1        0.96        2.29      0.32 o 
   1  -4   1      256.90      278.73      2.93 o 
   2  -4   1      111.65      140.91      4.16 o 
   3  -4   1      213.03      252.59      6.24 o 
   4  -4   1        1.06        2.65      0.86 o 
   5  -4   1      122.68      126.56      3.50 o 
   6  -4   1        8.22        9.19      0.96 o 
  -8  -3   1       11.52       12.53      1.33 o 
  -7  -3   1        0.88        0.82      0.48 o 
  -6  -3   1        0.40        0.11      0.25 o 
  -5  -3   1       20.34       17.16      2.16 o 
  -4  -3   1       11.94       15.46      1.89 o 
  -3  -3   1        6.19       10.19      1.50 o 
  -2  -3   1      695.03      846.19     15.97 o 
  -1  -3   1      169.78      208.64      7.06 o 
   0  -3   1       54.36       51.52      1.24 o 
   1  -3   1        1.90        3.34      0.26 o 
   2  -3   1        7.46       11.56      1.05 o 
   3  -3   1      335.45      362.83      4.96 o 
   4  -3   1      122.04      157.96      6.36 o 
   5  -3   1        1.38        2.24      0.46 o 
   6  -3   1        0.32        1.13      0.49 o 
   7  -3   1        3.90        7.76      0.91 o 
  -7  -2   1        1.60        1.93      0.68 o 
  -6  -2   1        3.69        3.68      0.46 o 
  -5  -2   1      259.51      247.65     18.94 o 
  -4  -2   1      364.81      460.16     24.83 o 
  -3  -2   1      547.99      693.63     17.36 o 
  -2  -2   1      840.93      961.51     10.86 o 
  -1  -2   1        4.65       15.74      0.70 o 
   0  -2   1     1020.45     1005.32      4.64 o 
   1  -2   1     4432.62     3525.26     10.32 o 
   2  -2   1      320.64      395.36     11.85 o 
   3  -2   1     2809.71     2809.11     19.92 o 
   4  -2   1       52.84       68.74      2.27 o 
   5  -2   1      705.26      725.20     18.42 o 
   6  -2   1       15.42       14.17      1.00 o 
   7  -2   1      135.69      147.74     16.07 o 
  -7  -1   1       12.97       11.35      1.00 o 
  -6  -1   1       58.15       56.59      2.44 o 
  -5  -1   1       22.73       23.19      1.64 o 
  -4  -1   1      293.71      319.95      5.45 o 
  -3  -1   1       33.90       29.81      1.42 o 
  -2  -1   1      171.04      200.10      2.23 o 
  -1  -1   1     3221.11     2686.94    102.32 o 
   0  -1   1       45.41       56.68      0.95 o 
   1  -1   1     5247.25     3726.96      9.47 o 
   2  -1   1        0.69        4.06      4.26 o 
   3  -1   1     2083.96     1938.93     48.48 o 
   4  -1   1        3.17        4.59      0.99 o 
   5  -1   1      773.64      769.42     52.25 o 
   6  -1   1       29.00       25.56      1.34 o 
   7  -1   1       23.81       23.18      1.96 o 
  -7   0   1       38.46       41.26      2.38 o 
  -6   0   1        0.28       -0.12      0.35 o 
  -5   0   1       15.02       17.47      1.99 o 
  -4   0   1        7.88        5.82      1.21 o 
  -3   0   1       63.66       63.73      3.04 o 
  -2   0   1      929.23      990.01      7.42 o 
  -1   0   1      328.47      361.18      4.10 o 
   0   0   1     2064.42     1094.54      5.52 o 
   1   0   1     1545.40     1447.70      5.96 o 
   2   0   1    34478.45    11657.93    377.76 o 
   3   0   1      161.76      169.52      3.32 o 
   4   0   1     5368.99     4181.42     95.78 o 
   5   0   1      347.59      334.77      7.68 o 
   6   0   1     1173.16     1149.47     10.88 o 
   7   0   1       47.26       46.71      4.33 o 
  -7   1   1        0.59        0.27      0.41 o 
  -6   1   1        9.51        8.68      0.72 o 
  -5   1   1        4.08        2.68      0.91 o 
  -4   1   1       61.82       70.04      2.89 o 
  -3   1   1      142.88      159.52      2.62 o 
  -2   1   1      138.40      147.55      8.18 o 
  -1   1   1        1.65        3.73      0.37 o 
   0   1   1     1660.32     1458.40      6.08 o 
   1   1   1        3.60        4.81      0.21 o 
   2   1   1     1995.19     1798.70     12.10 o 
   3   1   1      430.47      461.18     17.91 o 
   4   1   1     2735.07     2451.98     14.81 o 
   5   1   1        0.72        2.42      1.19 o 
   6   1   1      353.54      365.50      6.60 o 
   7   1   1        0.67        0.94      0.51 o 
   8   1   1       25.07       34.76      2.26 o 
  -7   2   1       22.18       26.88      1.39 o 
  -6   2   1        0.30        0.51      1.21 o 
  -5   2   1        0.77        0.67      0.27 o 
  -4   2   1       10.76       12.24      0.94 o 
  -3   2   1      974.64     1016.55      9.21 o 
  -2   2   1      801.46      906.39     26.59 o 
  -1   2   1      379.29      394.17      7.71 o 
   0   2   1      388.93      410.54      2.52 o 
   1   2   1      159.19      203.19      2.00 o 
   2   2   1       11.66       19.49      8.53 o 
   3   2   1     1508.97     1474.26     86.38 o 
   4   2   1      555.52      559.13     14.47 o 
   5   2   1      287.84      301.55     11.48 o 
   6   2   1      357.83      375.08      4.56 o 
   7   2   1      236.80      278.70      4.17 o 
   8   2   1        3.02        5.63      1.10 o 
  -7   3   1        3.79        6.47      1.10 o 
  -6   3   1        4.40        3.62      1.21 o 
  -5   3   1       38.60       40.21      2.54 o 
  -4   3   1        1.78        3.17      0.55 o 
  -3   3   1       82.92      104.27      3.89 o 
  -2   3   1       22.33       23.58      1.03 o 
  -1   3   1      169.60      193.82      3.47 o 
   0   3   1        2.37        7.46      0.65 o 
   1   3   1        0.62        2.62      0.97 o 
   2   3   1      435.63      429.19     13.13 o 
   3   3   1       55.10       54.89      3.92 o 
   4   3   1       91.21       96.85      6.11 o 
   5   3   1      184.94      235.23     11.32 o 
   6   3   1      193.22      204.64      3.40 o 
   7   3   1        1.54        1.83      0.45 o 
   8   3   1        0.22        0.99      0.43 o 
  -6   4   1        7.68        7.23      1.23 o 
  -5   4   1       88.98       91.34      3.87 o 
  -4   4   1      138.60      140.53      4.10 o 
  -3   4   1      155.75      176.85      5.24 o 
  -2   4   1      327.66      368.24      5.17 o 
  -1   4   1      780.06      879.93     27.38 o 
   0   4   1     7681.81     6099.29    165.26 o 
   1   4   1       57.64       59.94      1.13 o 
   2   4   1      367.86      257.05      3.07 o 
   3   4   1      114.37      121.32      6.02 o 
   4   4   1      683.61      604.36     16.12 o 
   5   4   1      406.20      425.48     14.46 o 
   6   4   1        7.96        8.49      0.74 o 
   7   4   1      143.79      165.42      3.95 o 
   8   4   1        1.23        1.53      0.60 o 
  -6   5   1        0.31        0.51      0.53 o 
  -5   5   1        0.14       -0.28      0.58 o 
  -4   5   1        1.95        2.33      0.46 o 
  -3   5   1       26.81       32.52      2.21 o 
  -2   5   1       43.99       54.08      1.85 o 
  -1   5   1     1362.61     1523.74      8.74 o 
   0   5   1      198.39      194.74     12.97 o 
   1   5   1     4109.60     3517.94     32.35 o 
   2   5   1      352.41      251.77      5.69 o 
   3   5   1      746.44      587.83     13.62 o 
   4   5   1       91.54       69.36      5.55 o 
   5   5   1      341.81      311.15     12.15 o 
   6   5   1        2.95        6.17      3.53 o 
   7   5   1       93.17      109.67      3.11 o 
   8   5   1        0.04        0.32      0.45 o 
  -6   6   1       23.79       26.03      1.86 o 
  -5   6   1       51.30       46.79      2.77 o 
  -4   6   1       15.26       16.42      1.16 o 
  -3   6   1      220.99      236.56      6.33 o 
  -2   6   1       58.19       67.03      3.20 o 
  -1   6   1     1225.43     1486.12     38.48 o 
   0   6   1      168.25      221.67      7.62 o 
   1   6   1     1965.36     2050.08     24.28 o 
   2   6   1       18.78       16.21      1.01 o 
   3   6   1       43.74       30.00      3.27 o 
   4   6   1       23.08       26.90      3.53 o 
   5   6   1      230.10      227.11      7.28 o 
   6   6   1       32.82       38.78      3.04 o 
   7   6   1        2.54        2.33      0.87 o 
  -5   7   1        7.92        8.54      1.17 o 
  -4   7   1        1.09        0.79      0.59 o 
  -3   7   1        0.62        0.94      0.43 o 
  -2   7   1        2.36        4.43      1.01 o 
  -1   7   1     1453.83     1361.61     15.00 o 
   0   7   1      228.11      291.12      4.74 o 
   1   7   1     1069.75     1102.50     91.46 o 
   2   7   1      177.69      143.39      6.40 o 
   3   7   1      561.03      360.90     11.98 o 
   4   7   1      104.87       94.91      6.69 o 
   5   7   1        6.23        5.60      0.77 o 
   6   7   1      345.89      388.37     13.62 o 
   7   7   1       22.27       26.32      1.63 o 
  -5   8   1        2.22        1.60      0.39 o 
  -4   8   1        0.21       -0.15      0.41 o 
  -3   8   1        3.12        3.02      0.53 o 
  -2   8   1       49.62       44.82      1.66 o 
  -1   8   1       79.96       75.79      3.95 o 
   0   8   1      335.01      350.72      8.45 o 
   1   8   1     1036.65     1018.47      9.80 o 
   2   8   1       46.59       43.32      3.84 o 
   3   8   1      768.11      444.34     13.94 o 
   4   8   1        6.54        6.55      0.73 o 
   5   8   1      202.35      194.99      7.95 o 
   6   8   1       16.98       21.61      1.59 o 
   7   8   1       42.27       50.74      2.79 o 
  -4   9   1        0.06       -0.03      0.34 o 
  -3   9   1       22.49       22.45      1.94 o 
  -2   9   1       28.12       22.90      2.00 o 
  -1   9   1      118.41      109.84      3.14 o 
   0   9   1      154.80      156.34     12.35 o 
   1   9   1      218.05      244.99      8.75 o 
   2   9   1      204.43      173.70      8.95 o 
   3   9   1       13.60       11.31      1.25 o 
   4   9   1      544.85      536.85     21.64 o 
   5   9   1      248.49      259.54      7.51 o 
   6   9   1      153.26      211.57     18.15 o 
   7   9   1       96.04      111.92      4.27 o 
  -3  10   1       45.86       45.38      2.59 o 
  -2  10   1       53.72       48.63      2.85 o 
  -1  10   1      225.44      218.51      4.49 o 
   0  10   1      422.13      432.17     25.64 o 
   1  10   1       81.53       79.20      3.22 o 
   2  10   1      807.87      755.02     36.86 o 
   3  10   1      439.20      424.42      7.62 o 
   4  10   1      284.53      272.17     10.67 o 
   5  10   1        4.46        2.96      0.93 o 
   6  10   1      107.93      108.16      4.47 o 
  -3  11   1        3.38        4.68      0.88 o 
  -2  11   1       33.06       37.38      2.39 o 
  -1  11   1        2.64        1.96      0.64 o 
   0  11   1       89.50       92.60      4.12 o 
   1  11   1       77.79       75.54      2.94 o 
   2  11   1      276.00      275.94      7.32 o 
   3  11   1       10.59       14.71      1.75 o 
   4  11   1       78.90       86.79      4.04 o 
   5  11   1       24.44       28.09      2.24 o 
   6  11   1        3.58        1.70      0.59 o 
  -1  12   1       19.11       24.98      1.92 o 
   0  12   1      160.82      184.62      5.46 o 
   1  12   1       39.56       45.81      2.88 o 
   2  12   1      164.43      170.30      5.71 o 
   3  12   1       25.09       29.94      2.39 o 
   4  12   1      125.46      141.43      3.59 o 
   5  12   1       32.89       36.31      2.29 o 
   0  13   1       59.98       75.35      3.06 o 
   1  13   1      349.22      409.34      7.68 o 
   2  13   1      194.88      221.00      5.82 o 
   3  13   1      252.04      295.12      6.69 o 
   4  13   1       66.90       79.84      3.32 o 
  -2 -13   2       13.71       14.11      1.58 o 
  -1 -13   2       22.17       27.59      2.05 o 
  -4 -12   2       12.35        9.73      1.34 o 
  -3 -12   2       85.48       99.69      4.95 o 
  -2 -12   2       88.92       91.96      4.54 o 
  -1 -12   2       57.36       74.81      4.04 o 
   0 -12   2        1.78        1.92      0.59 o 
   1 -12   2        1.80        2.09      0.64 o 
  -5 -11   2        1.19        0.35      0.60 o 
  -4 -11   2       74.11       69.81      2.78 o 
  -3 -11   2      108.78      118.00      5.45 o 
  -2 -11   2       15.11       19.96      2.28 o 
  -1 -11   2      135.98      156.37     16.29 o 
   0 -11   2      128.45      123.89      5.57 o 
   1 -11   2       65.60       78.71      2.93 o 
   2 -11   2      104.50      113.26      4.54 o 
  -6 -10   2       68.41       49.56      2.94 o 
  -5 -10   2       86.26       78.77      2.89 o 
  -4 -10   2      202.13      198.26      7.08 o 
  -3 -10   2        3.49        4.58      1.23 o 
  -2 -10   2       32.21       33.90      3.01 o 
  -1 -10   2       33.92       38.41      4.33 o 
   0 -10   2      152.37      152.64      6.28 o 
   1 -10   2       18.05       18.93      2.20 o 
   2 -10   2      188.14      213.98      7.08 o 
   3 -10   2       22.75       23.81      2.12 o 
  -6  -9   2      248.42      189.55      6.29 o 
  -5  -9   2       21.46       23.59      2.49 o 
  -4  -9   2     1062.81     1069.51     13.76 o 
  -3  -9   2       17.68       18.61      1.43 o 
  -2  -9   2     2786.18     2623.63     28.20 o 
  -1  -9   2      307.26      289.14      5.90 o 
   0  -9   2      554.89      581.35     49.92 o 
   1  -9   2      701.11      676.01     12.89 o 
   2  -9   2       72.37       78.11      3.07 o 
   3  -9   2      229.54      271.53      7.69 o 
   4  -9   2        0.06        0.68      0.92 o 
  -7  -8   2        0.17        0.89      0.47 o 
  -6  -8   2      357.02      306.84     32.44 o 
  -5  -8   2       75.13       83.63      4.69 o 
  -4  -8   2      427.96      434.25      9.22 o 
  -3  -8   2      188.06      196.14      5.93 o 
  -2  -8   2        7.78        9.06      1.07 o 
  -1  -8   2       66.93       78.24      4.14 o 
   0  -8   2      140.79      153.38      6.05 o 
   1  -8   2        0.43        1.02      0.40 o 
   2  -8   2        0.92        1.64      0.42 o 
   3  -8   2       48.07       51.96      4.38 o 
   4  -8   2       43.44       47.43      3.06 o 
   5  -8   2       11.79       15.48      1.60 o 
  -7  -7   2      110.51       88.64      4.18 o 
  -6  -7   2       69.03       63.97      4.17 o 
  -5  -7   2      490.05      471.12      7.63 o 
  -4  -7   2      210.07      205.46      5.12 o 
  -3  -7   2     2435.18     2202.76     32.06 o 
  -2  -7   2        5.17        8.64      1.00 o 
  -1  -7   2     1336.48     1265.94     15.07 o 
   0  -7   2      219.30      275.19      7.60 o 
   1  -7   2        0.36        0.79      0.48 o 
   2  -7   2       63.02       66.45      4.10 o 
   3  -7   2       80.29       83.87      3.22 o 
   4  -7   2       17.41       19.35      2.11 o 
   5  -7   2      121.50      145.91      5.21 o 
  -7  -6   2       58.69       51.03      3.43 o 
  -6  -6   2      111.97       94.81      5.04 o 
  -5  -6   2      139.90      126.90      5.60 o 
  -4  -6   2       86.21      101.03      4.86 o 
  -3  -6   2      290.52      328.46     20.31 o 
  -2  -6   2      299.37      385.12     44.62 o 
  -1  -6   2      399.39      439.37      7.81 o 
   0  -6   2      978.62     1040.34     52.78 o 
   1  -6   2      303.46      330.86     12.46 o 
   2  -6   2       58.37       71.56      2.33 o 
   3  -6   2       64.26       61.60      5.91 o 
   4  -6   2        0.28        0.49      0.51 o 
   5  -6   2        9.65        9.95      1.47 o 
   6  -6   2       19.17       28.88      2.22 o 
  -7  -5   2       37.21       34.59      2.92 o 
  -6  -5   2       91.48       82.91      4.75 o 
  -5  -5   2      204.15      179.04      5.16 o 
  -4  -5   2      429.42      468.98     24.68 o 
  -3  -5   2      213.42      258.44      4.91 o 
  -2  -5   2       90.10      147.44     11.19 o 
  -1  -5   2        7.27        7.30      0.93 o 
   0  -5   2      359.26      413.55      4.89 o 
   1  -5   2        3.26        5.63      0.47 o 
   2  -5   2        3.90        4.36      0.90 o 
   3  -5   2      319.75      343.33      8.57 o 
   4  -5   2      171.48      177.51      8.66 o 
   5  -5   2       22.93       24.47      1.61 o 
   6  -5   2       70.92       84.45      3.98 o 
  -7  -4   2      134.99      116.74      5.26 o 
  -6  -4   2        6.80        6.74      0.90 o 
  -5  -4   2      410.46      376.03      9.36 o 
  -4  -4   2      284.76      284.39      7.21 o 
  -3  -4   2        1.12        1.79      0.34 o 
  -2  -4   2      112.93      144.84      3.08 o 
  -1  -4   2        9.83       17.71      2.46 o 
   0  -4   2      739.98      778.46      5.75 o 
   1  -4   2       88.12      113.16      5.07 o 
   2  -4   2        1.36        4.51      0.90 o 
   3  -4   2       17.01       21.03      1.97 o 
   4  -4   2       64.61       72.79      3.99 o 
   5  -4   2        1.19        1.02      0.43 o 
   6  -4   2       40.21       51.96      2.29 o 
  -7  -3   2      343.50      318.89      6.81 o 
  -6  -3   2      109.43      105.90      3.23 o 
  -5  -3   2      703.80      569.50     10.35 o 
  -4  -3   2        5.46        7.97      0.86 o 
  -3  -3   2      519.39      619.14      8.02 o 
  -2  -3   2      761.17      875.67     90.69 o 
  -1  -3   2       18.73       21.52      0.80 o 
   0  -3   2     2008.80     2063.11     13.97 o 
   1  -3   2      341.27      452.63      3.17 o 
   2  -3   2        0.57        2.32      0.66 o 
   3  -3   2       24.44       35.02      1.52 o 
   4  -3   2        2.27        5.75      1.09 o 
   5  -3   2        8.65        7.79      0.97 o 
   6  -3   2       36.59       41.06      2.10 o 
   7  -3   2       33.58       33.33      3.04 o 
  -7  -2   2        3.86        4.82      0.78 o 
  -6  -2   2      303.10      282.16      5.16 o 
  -5  -2   2        2.28        1.43      0.89 o 
  -4  -2   2      178.11      182.93      8.76 o 
  -3  -2   2      875.34      857.36     19.30 o 
  -2  -2   2      365.52      500.96     15.49 o 
  -1  -2   2      257.28      230.25      2.43 o 
   0  -2   2      205.40      268.42      2.93 o 
   1  -2   2      784.31      913.80      5.20 o 
   2  -2   2      131.95      164.15      2.96 o 
   3  -2   2     1339.60     1424.25     11.30 o 
   4  -2   2       60.10       64.36      2.13 o 
   5  -2   2      528.56      576.43      7.63 o 
   6  -2   2       12.21       11.52      0.95 o 
   7  -2   2      252.10      283.23      6.79 o 
  -7  -1   2        0.33        0.77      0.44 o 
  -6  -1   2      376.55      352.62      7.81 o 
  -5  -1   2       46.08       36.61      2.54 o 
  -4  -1   2      283.58      272.83     21.03 o 
  -3  -1   2       17.40       22.02      1.10 o 
  -2  -1   2      965.70     1055.89     17.89 o 
  -1  -1   2      857.09      850.43     31.02 o 
   0  -1   2     5658.49     4422.02     13.61 o 
   1  -1   2       47.16       38.99      1.87 o 
   2  -1   2     1821.34     1908.80     28.80 o 
   3  -1   2      701.75      708.72     47.06 o 
   4  -1   2      740.35      733.79      9.23 o 
   5  -1   2      229.04      250.14      6.86 o 
   6  -1   2      162.07      156.76      4.24 o 
   7  -1   2      237.06      275.04     23.34 o 
  -7   0   2       33.13       33.19      2.05 o 
  -6   0   2      148.72      159.04      4.02 o 
  -5   0   2       42.29       44.19      3.31 o 
  -4   0   2       13.50       12.73      1.10 o 
  -3   0   2       47.21       59.24      1.94 o 
  -2   0   2       25.92       31.54      1.51 o 
  -1   0   2     3037.00     2614.64    109.76 o 
   0   0   2      500.09      532.91      6.68 o 
   1   0   2     1836.46     1541.97      6.58 o 
   2   0   2     1435.08     1384.68      9.17 o 
   3   0   2      648.56      671.40     49.60 o 
   4   0   2     3443.16     3119.29    168.19 o 
   5   0   2      439.60      484.58     14.42 o 
   6   0   2      380.22      391.99      6.65 o 
   7   0   2      194.03      210.23     10.69 o 
  -7   1   2       46.81       48.89      1.81 o 
  -6   1   2      105.17       95.56      7.35 o 
  -5   1   2       70.32       64.67      2.68 o 
  -4   1   2      186.89      193.80      6.41 o 
  -3   1   2        6.53        4.86      0.59 o 
  -2   1   2       51.09       65.76      1.21 o 
  -1   1   2     6489.47     4622.86    153.05 o 
   0   1   2     3910.08     2620.15      6.40 o 
   1   1   2     1482.55     1478.01     22.55 o 
   2   1   2       16.44       11.73      3.21 o 
   3   1   2      655.96      679.34     54.73 o 
   4   1   2      132.05      146.65      7.14 o 
   5   1   2       13.60       13.65      2.47 o 
   6   1   2      548.88      573.93     21.33 o 
   7   1   2        4.09        3.51      0.69 o 
   8   1   2      197.79      264.25      6.35 o 
  -7   2   2        3.09        3.75      0.52 o 
  -6   2   2       24.43       27.80      2.87 o 
  -5   2   2       59.28       54.72      2.33 o 
  -4   2   2        5.91        6.60      1.28 o 
  -3   2   2      124.70      133.29      2.71 o 
  -2   2   2        4.58        8.94      0.61 o 
  -1   2   2     8150.67     6202.81      8.69 o 
   0   2   2     5556.60     4119.41     23.69 o 
   1   2   2      411.43      471.22      5.93 o 
   2   2   2       10.21        8.41      0.91 o 
   3   2   2      102.86      161.54      3.60 o 
   4   2   2      102.47      115.81      6.63 o 
   5   2   2      108.32       99.08      6.77 o 
   6   2   2      110.48      125.06      3.57 o 
   7   2   2       31.60       33.51      1.48 o 
   8   2   2      109.37      158.29      5.16 o 
  -7   3   2       45.43       47.48      2.59 o 
  -6   3   2       15.99       15.18      1.62 o 
  -5   3   2      109.93      115.32      4.30 o 
  -4   3   2       50.67       54.31      3.02 o 
  -3   3   2       94.28       94.91      2.46 o 
  -2   3   2      239.10      295.38      4.70 o 
  -1   3   2      358.82      365.79      8.36 o 
   0   3   2       40.02       39.40      1.25 o 
   1   3   2     1338.99     1185.60      9.36 o 
   2   3   2     1519.10     1538.85     11.82 o 
   3   3   2       12.62       10.35      0.86 o 
   4   3   2        1.16        2.95      1.24 o 
   5   3   2       18.51       19.32      3.44 o 
   6   3   2       12.39       15.07      0.99 o 
   7   3   2       41.74       49.87      2.38 o 
   8   3   2        9.64       19.78      2.05 o 
  -6   4   2        0.05       -0.05      0.49 o 
  -5   4   2       13.79       13.01      1.50 o 
  -4   4   2        2.92        3.11      0.54 o 
  -3   4   2      516.15      524.15     17.48 o 
  -2   4   2      142.16      153.21      9.42 o 
  -1   4   2      399.88      426.23      5.90 o 
   0   4   2      500.11      538.91      4.19 o 
   1   4   2      799.69      896.97      7.10 o 
   2   4   2     4161.18     3615.56     77.22 o 
   3   4   2       89.77       96.70      2.83 o 
   4   4   2      812.78      841.65     19.20 o 
   5   4   2      108.65      108.58      7.61 o 
   6   4   2     1057.32     1082.31     11.12 o 
   7   4   2        1.84        3.06      0.53 o 
   8   4   2       55.91       79.06      3.69 o 
  -6   5   2       27.99       31.78      2.12 o 
  -5   5   2       16.01       13.89      1.51 o 
  -4   5   2       30.85       32.77      1.28 o 
  -3   5   2        2.16        2.49      0.51 o 
  -2   5   2      272.64      283.12     14.15 o 
  -1   5   2        5.89        3.99      0.74 o 
   0   5   2       66.70       73.34      2.69 o 
   1   5   2       59.87       66.79      7.53 o 
   2   5   2      102.59       90.27      4.57 o 
   3   5   2      343.23      298.37      9.57 o 
   4   5   2      482.34      480.68     14.80 o 
   5   5   2       30.64       31.34      4.08 o 
   6   5   2      177.11      194.28      3.57 o 
   7   5   2       15.56       19.40      1.36 o 
   8   5   2       17.60       25.09      1.98 o 
  -6   6   2       79.57       85.40      3.20 o 
  -5   6   2       18.73       18.66      1.69 o 
  -4   6   2      211.51      187.84      3.80 o 
  -3   6   2      211.41      212.74      7.82 o 
  -2   6   2      242.73      255.65      9.50 o 
  -1   6   2      639.56      724.91     49.73 o 
   0   6   2        2.33        4.37      0.82 o 
   1   6   2     1724.80     2079.88     31.04 o 
   2   6   2      352.16      385.76      9.97 o 
   3   6   2     1110.62      987.09     18.70 o 
   4   6   2       17.24       15.37      2.87 o 
   5   6   2      301.08      283.42      6.24 o 
   6   6   2       91.10       94.16      8.39 o 
   7   6   2       91.84      103.18      4.47 o 
  -5   7   2        3.14        3.43      0.76 o 
  -4   7   2       32.11       30.81      1.54 o 
  -3   7   2      134.14      131.22      3.58 o 
  -2   7   2       14.41       13.97      1.56 o 
  -1   7   2      189.13      197.83      5.55 o 
   0   7   2       19.28       25.48      2.00 o 
   1   7   2      528.19      622.13     14.21 o 
   2   7   2       38.83       52.54      4.06 o 
   3   7   2      307.76      261.78     10.43 o 
   4   7   2        8.42        9.96      2.30 o 
   5   7   2      541.02      550.91      7.21 o 
   6   7   2        0.61        0.98      0.49 o 
   7   7   2       67.50       87.93      2.92 o 
  -5   8   2       40.52       47.16      1.68 o 
  -4   8   2      108.45      110.62      2.79 o 
  -3   8   2      118.16      112.08      2.90 o 
  -2   8   2      184.64      171.62      3.86 o 
  -1   8   2        8.85        9.15      1.39 o 
   0   8   2       99.03       96.34      4.33 o 
   1   8   2       31.45       30.29      2.74 o 
   2   8   2        2.24        2.89      1.03 o 
   3   8   2      348.03      273.45     11.10 o 
   4   8   2       50.81       49.02      3.48 o 
   5   8   2      527.19      591.03     28.99 o 
   6   8   2       33.92       43.38      2.14 o 
   7   8   2      220.77      295.82     16.80 o 
  -4   9   2       38.90       46.64      1.68 o 
  -3   9   2       97.08       99.93      3.89 o 
  -2   9   2        0.52        0.08      0.57 o 
  -1   9   2       11.87       12.58      0.90 o 
   0   9   2        0.40        0.45      0.70 o 
   1   9   2       26.19       32.98      3.24 o 
   2   9   2       41.12       53.75      4.96 o 
   3   9   2       43.73       44.78      1.52 o 
   4   9   2        4.36        2.34      0.49 o 
   5   9   2       70.47       62.98      3.51 o 
   6   9   2      175.79      195.01      6.07 o 
   7   9   2        1.07        1.39      0.72 o 
  -3  10   2      106.57      104.18      3.84 o 
  -2  10   2        3.50        3.32      0.81 o 
  -1  10   2        2.67        2.27      0.59 o 
   0  10   2       82.85       85.95      3.95 o 
   1  10   2      658.01      653.10     26.87 o 
   2  10   2       96.75      105.51     11.08 o 
   3  10   2      582.09      577.66      8.93 o 
   4  10   2      154.87      164.06      5.46 o 
   5  10   2      627.62      627.75     10.74 o 
   6  10   2      103.15      131.31      4.72 o 
  -2  11   2        0.21        0.30      0.47 o 
  -1  11   2        0.05        0.68      0.44 o 
   0  11   2        3.02        2.95      0.75 o 
   1  11   2        4.25        3.79      0.86 o 
   2  11   2        9.57       10.46      1.42 o 
   3  11   2      233.42      245.52      6.75 o 
   4  11   2       45.98       50.06      2.36 o 
   5  11   2        5.70        6.46      1.15 o 
   6  11   2      153.89      194.07      5.27 o 
  -1  12   2       32.71       39.85      2.40 o 
   0  12   2      418.32      467.08      8.37 o 
   1  12   2        0.41        1.16      0.69 o 
   2  12   2      467.71      507.75      9.47 o 
   3  12   2       94.25      102.31      4.20 o 
   4  12   2      207.17      228.72      5.97 o 
   5  12   2       42.75       47.89      2.50 o 
   0  13   2        7.88       11.15      1.22 o 
   1  13   2       50.28       62.45      2.98 o 
   2  13   2       87.52       93.23      3.72 o 
   3  13   2      103.89      130.36      4.38 o 
   4  13   2      198.97      242.74      5.83 o 
  -4 -12   3       10.16        6.73      0.77 o 
  -3 -12   3      212.84      206.60      4.31 o 
  -2 -12   3        8.83       13.48      1.74 o 
  -1 -12   3      150.33      186.23      6.37 o 
   0 -12   3        1.98        1.48      1.29 o 
   1 -12   3      107.41      134.05      4.44 o 
  -5 -11   3       48.95       32.60      1.64 o 
  -4 -11   3        1.24        1.71      0.68 o 
  -3 -11   3       48.61       45.14      3.45 o 
  -2 -11   3        2.28        1.80      0.82 o 
  -1 -11   3      104.96      116.12      5.34 o 
   0 -11   3        7.31        7.36      1.49 o 
   1 -11   3       62.64       71.80      4.20 o 
   2 -11   3        0.12        1.45      1.70 o 
  -5 -10   3       12.83        8.70      1.13 o 
  -4 -10   3       82.09       85.40      4.82 o 
  -3 -10   3      349.34      350.81     10.16 o 
  -2 -10   3      419.73      402.34     10.79 o 
  -1 -10   3      314.86      351.66     14.69 o 
   0 -10   3        0.63        2.39      0.94 o 
   1 -10   3      165.62      190.37      7.24 o 
   2 -10   3       19.63       20.83      2.31 o 
   3 -10   3       67.92       80.65      2.61 o 
  -6  -9   3        1.76        0.61      0.51 o 
  -5  -9   3      131.04      110.15      4.73 o 
  -4  -9   3       22.27       21.46      1.83 o 
  -3  -9   3      473.52      440.39     11.56 o 
  -2  -9   3      309.04      306.67      6.67 o 
  -1  -9   3      124.30      140.56      5.20 o 
   0  -9   3      900.96      917.16     32.46 o 
   1  -9   3      186.80      202.53      7.54 o 
   2  -9   3      327.11      354.57      6.83 o 
   3  -9   3      149.78      161.66      4.39 o 
   4  -9   3      103.29      116.85      3.59 o 
  -6  -8   3       64.71       42.28      2.98 o 
  -5  -8   3      108.52       96.45      5.21 o 
  -4  -8   3      777.85      712.41     14.45 o 
  -3  -8   3       38.24       40.21      2.36 o 
  -2  -8   3     2381.97     2077.82     23.51 o 
  -1  -8   3       12.80       15.16      2.03 o 
   0  -8   3      767.95      840.89     15.48 o 
   1  -8   3       13.04       12.86      1.27 o 
   2  -8   3      499.98      487.72     13.08 o 
   3  -8   3        0.11        1.11      0.55 o 
   4  -8   3       28.64       25.57      2.31 o 
   5  -8   3       36.06       43.70      2.61 o 
  -7  -7   3       30.02       27.16      2.14 o 
  -6  -7   3       80.43       56.02      7.10 o 
  -5  -7   3       21.56       21.14      2.44 o 
  -4  -7   3      411.28      357.76     22.66 o 
  -3  -7   3        0.30        0.13      0.57 o 
  -2  -7   3     1644.99     1445.65     13.55 o 
  -1  -7   3      458.17      464.93     10.21 o 
   0  -7   3      405.69      438.91     10.05 o 
   1  -7   3      469.16      424.25     65.74 o 
   2  -7   3      217.38      217.39      9.56 o 
   3  -7   3      307.99      273.94     22.40 o 
   4  -7   3       18.36       17.34      2.14 o 
   5  -7   3       29.09       31.06      2.54 o 
  -7  -6   3        0.00       -0.60      0.62 o 
  -6  -6   3       49.15       38.93      3.28 o 
  -5  -6   3        0.95        1.14      1.51 o 
  -4  -6   3      307.78      261.56      8.81 o 
  -3  -6   3      297.51      269.43      8.40 o 
  -2  -6   3        3.53        2.36      0.52 o 
  -1  -6   3      732.65      716.84     11.54 o 
   0  -6   3      191.92      205.13      6.29 o 
   1  -6   3      694.43      710.98     85.29 o 
   2  -6   3      156.79      171.55      3.64 o 
   3  -6   3      328.90      296.85      8.13 o 
   4  -6   3        5.15        4.41      1.10 o 
   5  -6   3        3.35        6.54      1.32 o 
   6  -6   3        3.58        4.05      0.95 o 
  -7  -5   3       45.87       33.93      2.78 o 
  -6  -5   3      212.66      172.33      6.98 o 
  -5  -5   3       17.97       16.56      1.74 o 
  -4  -5   3      799.58      673.10     13.85 o 
  -3  -5   3      630.12      573.24     18.94 o 
  -2  -5   3     2590.67     2455.05     70.39 o 
  -1  -5   3       97.97      112.51      4.15 o 
   0  -5   3      991.55     1116.08     12.98 o 
   1  -5   3       37.11       52.21      1.99 o 
   2  -5   3       46.06       52.79      1.67 o 
   3  -5   3       77.23       80.81      2.71 o 
   4  -5   3      113.65      114.67      3.03 o 
   5  -5   3        1.68        1.19      0.83 o 
   6  -5   3        3.70        4.01      0.68 o 
  -7  -4   3       31.79       23.16      2.37 o 
  -6  -4   3       76.73       70.71      4.53 o 
  -5  -4   3      216.94      203.15      5.41 o 
  -4  -4   3      290.51      309.94      8.93 o 
  -3  -4   3      762.28      707.39      9.08 o 
  -2  -4   3       15.66       14.62      1.00 o 
  -1  -4   3     1355.57     1431.14    108.12 o 
   0  -4   3      794.63      847.83     20.09 o 
   1  -4   3      705.49      777.22      7.52 o 
   2  -4   3        9.31       11.16      0.74 o 
   3  -4   3        2.44        1.37      0.42 o 
   4  -4   3        3.27        3.95      1.06 o 
   5  -4   3        6.58        7.29      0.95 o 
   6  -4   3        6.51        8.46      1.00 o 
  -7  -3   3      157.05      119.70      5.27 o 
  -6  -3   3        4.19        2.52      0.56 o 
  -5  -3   3     1015.48      973.70     56.14 o 
  -4  -3   3       32.34       41.44      2.88 o 
  -3  -3   3     1715.66     1644.43     25.58 o 
  -2  -3   3       64.05       74.28      3.99 o 
  -1  -3   3     1836.68     1763.20     64.03 o 
   0  -3   3     1627.35     1816.37     31.11 o 
   1  -3   3      320.73      353.67      6.25 o 
   2  -3   3      291.58      355.93      5.80 o 
   3  -3   3       17.67       16.59      1.13 o 
   4  -3   3       48.62       46.66      2.09 o 
   5  -3   3        1.08        1.90      0.58 o 
   6  -3   3        1.72        1.47      0.70 o 
   7  -3   3        1.43        0.18      0.71 o 
  -7  -2   3       60.13       45.28      3.21 o 
  -6  -2   3        5.04        5.24      0.77 o 
  -5  -2   3      563.75      529.45      8.37 o 
  -4  -2   3      672.53      537.29     49.25 o 
  -3  -2   3     1288.83     1072.80      7.82 o 
  -2  -2   3      878.72      904.65      5.93 o 
  -1  -2   3      638.41      596.41     17.07 o 
   0  -2   3      425.23      426.99      6.29 o 
   1  -2   3      424.97      444.25     14.11 o 
   2  -2   3       17.89       33.74      1.06 o 
   3  -2   3      788.04      961.91      8.88 o 
   4  -2   3       81.55       84.91      2.71 o 
   5  -2   3        9.58        7.87      0.97 o 
   6  -2   3        0.13        0.08      0.42 o 
   7  -2   3       11.84       14.59      1.90 o 
  -7  -1   3       85.21       76.28      7.71 o 
  -6  -1   3       85.91       89.96      2.68 o 
  -5  -1   3      344.57      325.09      6.53 o 
  -4  -1   3      214.90      178.22     19.48 o 
  -3  -1   3       99.83      140.03      8.08 o 
  -2  -1   3     1307.21     1156.32     24.71 o 
  -1  -1   3        8.30       10.78      0.76 o 
   0  -1   3      778.83      729.83      7.10 o 
   1  -1   3        3.07        3.39      0.40 o 
   2  -1   3      461.92      542.41      4.73 o 
   3  -1   3        5.88        2.39      1.60 o 
   4  -1   3      225.32      269.33      6.07 o 
   5  -1   3       50.28       52.12      2.21 o 
   6  -1   3       73.82       85.85      3.35 o 
   7  -1   3       31.85       41.00      2.23 o 
  -7   0   3        6.50        6.07      0.90 o 
  -6   0   3      109.08      100.13      2.44 o 
  -5   0   3      407.57      411.06     15.80 o 
  -4   0   3      971.73      858.92     13.76 o 
  -3   0   3      313.89      305.16     12.64 o 
  -2   0   3       11.77        7.51      0.40 o 
  -1   0   3     1765.22     1571.03     19.26 o 
   0   0   3      511.76      559.65     17.77 o 
   1   0   3      259.30      283.30      3.30 o 
   2   0   3      425.87      516.76     34.29 o 
   3   0   3      553.63      645.95     15.35 o 
   4   0   3      138.44      181.24      3.87 o 
   5   0   3       30.37       31.25      2.17 o 
   6   0   3      155.28      172.20      4.70 o 
   7   0   3       61.61       78.40      4.87 o 
  -7   1   3        6.73        9.12      0.76 o 
  -6   1   3      136.75      125.48      3.02 o 
  -5   1   3       14.00       12.18      0.94 o 
  -4   1   3      442.54      378.71      9.48 o 
  -3   1   3       10.25        7.88      1.24 o 
  -2   1   3      569.05      525.16     10.89 o 
  -1   1   3     4190.87     3606.58     13.99 o 
   0   1   3     2891.56     2153.05     12.25 o 
   1   1   3        0.51        4.88      2.11 o 
   2   1   3       17.69       24.88      1.29 o 
   3   1   3        8.14        9.29      1.85 o 
   4   1   3        2.06        1.77      0.42 o 
   5   1   3       25.22       32.79      3.48 o 
   6   1   3        0.02        0.00      0.52 o 
   7   1   3       13.54       18.86      1.48 o 
   8   1   3       32.65       36.58      2.54 o 
  -7   2   3        1.06        1.05      0.50 o 
  -6   2   3      277.78      278.72      6.73 o 
  -5   2   3        3.88        4.53      0.90 o 
  -4   2   3      711.37      581.72     11.91 o 
  -3   2   3      223.75      238.11      6.63 o 
  -2   2   3     1779.80     1760.89     72.69 o 
  -1   2   3     1063.04     1189.24      8.62 o 
   0   2   3     3105.10     2714.91     18.96 o 
   1   2   3     3331.47     2807.33     24.20 o 
   2   2   3       14.66       14.21      1.03 o 
   3   2   3       27.32       38.52      1.57 o 
   4   2   3       45.88       69.98      4.87 o 
   5   2   3      169.67      195.83      8.75 o 
   6   2   3       11.04       12.63      0.91 o 
   7   2   3        2.56        1.81      0.55 o 
   8   2   3       12.26       17.40      1.30 o 
  -6   3   3       34.41       35.08      2.37 o 
  -5   3   3       23.84       24.08      2.00 o 
  -4   3   3      283.53      227.20      7.61 o 
  -3   3   3        1.21        1.22      0.34 o 
  -2   3   3       45.53       52.17      1.67 o 
  -1   3   3      167.68      166.35      2.39 o 
   0   3   3      351.31      368.06      2.81 o 
   1   3   3      818.06      835.52      5.62 o 
   2   3   3       51.67       60.61      3.92 o 
   3   3   3       84.55      107.13      9.76 o 
   4   3   3      381.46      416.22     17.08 o 
   5   3   3       77.60      110.47      7.61 o 
   6   3   3        2.36        1.71      0.40 o 
   7   3   3       59.06       69.85      4.04 o 
   8   3   3        1.94        3.02      0.70 o 
  -6   4   3       60.25       61.40      2.96 o 
  -5   4   3      321.76      299.76      6.94 o 
  -4   4   3       98.79      100.26      3.88 o 
  -3   4   3      183.84      164.62     10.92 o 
  -2   4   3      888.09      876.08     23.53 o 
  -1   4   3     2127.41     1992.24     64.18 o 
   0   4   3      383.11      447.95     12.44 o 
   1   4   3     1280.30     1250.20      8.03 o 
   2   4   3      604.57      658.48     13.18 o 
   3   4   3      414.58      455.45     20.57 o 
   4   4   3      490.71      573.08     72.71 o 
   5   4   3        9.51       17.45      2.92 o 
   6   4   3       36.37       40.68      1.62 o 
   7   4   3       52.34       60.29      2.45 o 
   8   4   3       70.32      104.65      7.91 o 
  -6   5   3       23.71       23.81      1.79 o 
  -5   5   3       96.32       89.93      3.73 o 
  -4   5   3       26.21       25.47      1.39 o 
  -3   5   3      128.15      119.12      6.05 o 
  -2   5   3      183.12      178.56      3.67 o 
  -1   5   3       93.32      111.94      3.36 o 
   0   5   3      666.93      676.55      6.30 o 
   1   5   3      255.41      248.84      3.73 o 
   2   5   3       53.86       65.63      7.10 o 
   3   5   3      132.13      163.98     10.98 o 
   4   5   3       69.10       96.53      6.39 o 
   5   5   3       80.97       82.90      6.36 o 
   6   5   3      229.38      271.34      5.93 o 
   7   5   3        1.60        3.21      0.60 o 
   8   5   3       78.65      110.12      3.77 o 
  -5   6   3      137.82      132.33      4.29 o 
  -4   6   3      125.75      125.24      4.43 o 
  -3   6   3      247.58      233.19      4.08 o 
  -2   6   3      320.96      300.19     14.28 o 
  -1   6   3      444.78      423.32      5.53 o 
   0   6   3      484.46      522.30      7.97 o 
   1   6   3      105.87      165.12      5.09 o 
   2   6   3        0.30        1.75      0.84 o 
   3   6   3      855.15      995.42     17.82 o 
   4   6   3       12.70       13.57      2.49 o 
   5   6   3       24.30       32.31      1.85 o 
   6   6   3       35.05       43.79      2.55 o 
   7   6   3        5.59        8.23      1.33 o 
  -5   7   3       78.81       80.22      3.07 o 
  -4   7   3       20.72       23.33      1.33 o 
  -3   7   3      203.02      196.07      6.52 o 
  -2   7   3      172.47      146.06      3.77 o 
  -1   7   3        1.66        2.19      0.74 o 
   0   7   3      368.46      382.40      7.60 o 
   1   7   3      218.46      268.13      7.21 o 
   2   7   3      627.82      755.84     12.82 o 
   3   7   3      188.84      205.29      8.86 o 
   4   7   3       10.17       11.06      2.51 o 
   5   7   3       13.91       18.69      1.23 o 
   6   7   3        0.45        0.23      0.39 o 
   7   7   3       30.23       38.60      1.91 o 
  -4   8   3      176.64      182.69      3.49 o 
  -3   8   3       24.27       20.93      1.86 o 
  -2   8   3      247.91      220.98      4.25 o 
  -1   8   3       53.91       54.29      3.08 o 
   0   8   3      272.16      278.70      7.31 o 
   1   8   3       82.90      102.31      4.97 o 
   2   8   3        6.39       13.06      1.59 o 
   3   8   3        0.26        1.85      1.10 o 
   4   8   3       30.02       31.65      2.05 o 
   5   8   3      102.37      100.96      6.68 o 
   6   8   3       61.80       73.29      2.66 o 
   7   8   3       58.99       75.48      3.67 o 
  -4   9   3      128.32      128.90      4.13 o 
  -3   9   3        5.25        5.80      1.03 o 
  -2   9   3      723.56      623.12      9.79 o 
  -1   9   3       86.89       89.36      2.80 o 
   0   9   3      193.12      194.60      4.40 o 
   1   9   3      107.82      124.33      8.27 o 
   2   9   3       83.91       83.88      6.25 o 
   3   9   3        9.98       12.12      1.10 o 
   4   9   3       70.78       66.13      4.46 o 
   5   9   3        6.67        7.30      1.23 o 
   6   9   3      139.89      164.14      5.36 o 
   7   9   3       22.36       33.34      2.35 o 
  -3  10   3       32.42       32.95      2.16 o 
  -2  10   3       50.24       47.84      2.71 o 
  -1  10   3      263.60      234.51      6.04 o 
   0  10   3        4.67        4.49      0.91 o 
   1  10   3      397.89      408.86     40.26 o 
   2  10   3       31.88       37.42      6.73 o 
   3  10   3        3.33        2.87      0.70 o 
   4  10   3       24.51       22.77      1.39 o 
   5  10   3       83.05       87.75      3.91 o 
   6  10   3        1.57        2.06      0.76 o 
  -2  11   3       27.88       30.38      2.08 o 
  -1  11   3       86.69       92.19      3.73 o 
   0  11   3      110.15      119.74      4.46 o 
   1  11   3        6.72        5.58      1.03 o 
   2  11   3       15.47       18.27      1.86 o 
   3  11   3        8.18       11.37      1.45 o 
   4  11   3        0.39        2.39      1.55 o 
   5  11   3      251.65      247.80      6.04 o 
   6  11   3        0.60        0.46      0.52 o 
  -1  12   3        5.88        9.62      1.21 o 
   0  12   3       26.03       29.36      2.10 o 
   1  12   3        5.93        4.68      0.93 o 
   2  12   3       20.31       17.01      1.68 o 
   3  12   3        0.14        1.27      0.64 o 
   4  12   3       47.07       51.24      2.83 o 
   5  12   3       77.36      105.03      3.51 o 
   0  13   3        9.68       11.26      1.21 o 
   1  13   3      144.41      160.08      4.63 o 
   2  13   3        0.35        0.16      0.46 o 
   3  13   3       78.01       86.66      3.49 o 
   4  13   3       37.25       42.88      2.47 o 
  -3 -12   4        0.45        0.26      0.34 o 
  -2 -12   4        3.49        2.19      0.68 o 
  -1 -12   4       70.83       64.42      3.60 o 
   0 -12   4       16.71       20.59      2.04 o 
  -4 -11   4        9.33        7.32      1.25 o 
  -3 -11   4        0.59        0.56      0.49 o 
  -2 -11   4       84.11       78.38      4.44 o 
  -1 -11   4        4.12        2.77      0.73 o 
   0 -11   4       10.81       12.34      1.90 o 
   1 -11   4      134.83      131.64      5.68 o 
   2 -11   4       32.48       32.91      1.74 o 
  -5 -10   4       18.06       11.80      1.04 o 
  -4 -10   4       61.47       44.10      3.44 o 
  -3 -10   4        3.83        3.52      1.14 o 
  -2 -10   4       82.77       80.47      5.03 o 
  -1 -10   4       59.40       58.75      2.99 o 
   0 -10   4       16.89       14.09      2.16 o 
   1 -10   4      110.38      127.96      6.13 o 
   2 -10   4       23.55       25.14      2.56 o 
   3 -10   4       95.13       98.18      4.29 o 
  -6  -9   4       60.44       55.51      2.79 o 
  -5  -9   4       85.06       55.96      2.59 o 
  -4  -9   4       87.76       73.54      3.43 o 
  -3  -9   4      106.82       82.75      5.20 o 
  -2  -9   4       50.13       54.31      4.08 o 
  -1  -9   4      358.19      325.81     13.48 o 
   0  -9   4       55.55       49.48      3.97 o 
   1  -9   4      230.41      234.01      8.61 o 
   2  -9   4      259.02      263.79      6.17 o 
   3  -9   4      354.86      371.62     13.15 o 
   4  -9   4       31.94       32.88      1.68 o 
  -6  -8   4        0.79        0.21      0.27 o 
  -5  -8   4        4.83        4.05      1.17 o 
  -4  -8   4        0.03       -0.67      0.98 o 
  -3  -8   4     1318.84     1001.45     70.57 o 
  -2  -8   4       43.31       32.78      2.23 o 
  -1  -8   4      543.83      486.44      8.35 o 
   0  -8   4      513.17      464.36      8.52 o 
   1  -8   4      197.77      191.22      5.49 o 
   2  -8   4      432.07      441.15     22.12 o 
   3  -8   4       37.66       35.29      2.21 o 
   4  -8   4      336.99      352.94      9.31 o 
  -6  -7   4        1.38        1.11      0.46 o 
  -5  -7   4       30.54       28.93      2.99 o 
  -4  -7   4        3.96        2.90      0.74 o 
  -3  -7   4       50.54       50.76      5.77 o 
  -2  -7   4      129.38       96.91      5.26 o 
  -1  -7   4      152.53      155.22      6.50 o 
   0  -7   4      966.98      829.40     15.08 o 
   1  -7   4        0.58        1.58      0.92 o 
   2  -7   4      818.28      816.47     14.90 o 
   3  -7   4       28.67       31.89      2.10 o 
   4  -7   4      344.07      367.70     10.00 o 
   5  -7   4        0.96       -0.47      0.85 o 
  -7  -6   4        4.58        2.85      0.73 o 
  -6  -6   4        0.99        0.42      0.53 o 
  -5  -6   4        0.64        0.58      0.43 o 
  -4  -6   4       86.49       87.18      3.76 o 
  -3  -6   4      315.19      290.53      9.43 o 
  -2  -6   4      816.05      596.97     12.31 o 
  -1  -6   4      259.10      278.96      8.13 o 
   0  -6   4        2.34        5.78      1.20 o 
   1  -6   4        7.06       15.28      2.04 o 
   2  -6   4      182.24      157.99      6.77 o 
   3  -6   4      322.45      314.61     13.36 o 
   4  -6   4        8.83       12.52      1.34 o 
   5  -6   4      191.88      203.10      9.09 o 
  -7  -5   4       16.75        8.24      1.33 o 
  -6  -5   4        1.90        1.19      0.60 o 
  -5  -5   4        2.50        2.68      0.89 o 
  -4  -5   4       75.48      104.72      5.58 o 
  -3  -5   4       40.34       43.82      6.47 o 
  -2  -5   4     1321.11     1147.86     16.48 o 
  -1  -5   4      202.42      175.48      5.94 o 
   0  -5   4     3144.67     2743.30     22.51 o 
   1  -5   4       79.77       82.26      1.91 o 
   2  -5   4     1694.50     1705.83     11.09 o 
   3  -5   4        5.96        8.22      0.90 o 
   4  -5   4      720.23      664.40      9.45 o 
   5  -5   4       12.47       12.05      1.29 o 
   6  -5   4        2.02        1.50      0.49 o 
  -7  -4   4        5.33        1.60      0.60 o 
  -6  -4   4        3.58        2.31      0.80 o 
  -5  -4   4       18.81       19.62      2.87 o 
  -4  -4   4       42.79       62.71      4.06 o 
  -3  -4   4      114.34      148.76      5.87 o 
  -2  -4   4      878.32      937.89     14.21 o 
  -1  -4   4       68.48      106.18     19.12 o 
   0  -4   4      917.22      877.74     13.66 o 
   1  -4   4        1.37        3.53      0.38 o 
   2  -4   4      846.48      864.69     13.04 o 
   3  -4   4      142.38      154.68     12.36 o 
   4  -4   4       42.20       38.77      2.27 o 
   5  -4   4        4.47        4.25      0.79 o 
   6  -4   4        0.92        0.30      0.49 o 
  -7  -3   4        4.04        2.64      0.80 o 
  -6  -3   4        5.09        3.46      1.01 o 
  -5  -3   4      103.52      115.66     14.00 o 
  -4  -3   4      101.04      116.06      4.86 o 
  -3  -3   4     2344.79     2691.87     15.07 o 
  -2  -3   4      191.82      207.08      5.79 o 
  -1  -3   4     4365.43     4125.26     69.99 o 
   0  -3   4       72.45       74.70      2.29 o 
   1  -3   4     1753.67     1638.62      7.09 o 
   2  -3   4      785.85      824.69      6.19 o 
   3  -3   4      979.96     1062.84     82.65 o 
   4  -3   4        8.65        8.65      0.94 o 
   5  -3   4      116.21      106.04      3.60 o 
   6  -3   4        7.08        7.88      1.66 o 
   7  -3   4        2.46        3.12      1.00 o 
  -7  -2   4        6.79        3.72      0.90 o 
  -6  -2   4        5.24        6.35      1.08 o 
  -5  -2   4        4.52        4.18      0.64 o 
  -4  -2   4      120.25       95.96      4.46 o 
  -3  -2   4      441.99      424.23     25.35 o 
  -2  -2   4      233.55      379.76      6.97 o 
  -1  -2   4     2356.89     2429.59    110.23 o 
   0  -2   4      450.48      420.83      4.53 o 
   1  -2   4     1225.85     1124.16     27.64 o 
   2  -2   4       51.68       78.55      5.24 o 
   3  -2   4      998.74     1065.27     10.90 o 
   4  -2   4        0.88        1.97      0.48 o 
   5  -2   4       17.89       14.06      1.36 o 
   6  -2   4       61.95       68.45      3.10 o 
   7  -2   4        6.60        6.78      1.36 o 
  -7  -1   4        1.01        0.47      0.44 o 
  -6  -1   4        0.77        0.30      0.41 o 
  -5  -1   4      115.17      111.79      5.82 o 
  -4  -1   4       77.93       85.31      7.31 o 
  -3  -1   4     1540.92     1365.55     24.27 o 
  -2  -1   4      335.61      404.34     48.90 o 
  -1  -1   4      353.82      303.21      4.44 o 
   0  -1   4      458.93      566.99      7.71 o 
   1  -1   4      205.95      192.46      3.29 o 
   2  -1   4      218.33      202.72      3.67 o 
   3  -1   4       11.33       27.52      1.66 o 
   4  -1   4        0.87        5.70      0.94 o 
   5  -1   4       24.46       22.82      1.39 o 
   6  -1   4       78.16       83.76      3.49 o 
   7  -1   4       10.81       11.04      1.24 o 
  -7   0   4        0.76        1.18      0.54 o 
  -6   0   4        0.03       -0.06      0.38 o 
  -5   0   4      129.95      124.27      9.37 o 
  -4   0   4        6.00        3.54      0.99 o 
  -3   0   4     1290.54     1104.11     13.97 o 
  -2   0   4     1058.69      945.34     50.63 o 
  -1   0   4     2765.57     2261.50     74.67 o 
   0   0   4       17.58       29.60      1.04 o 
   1   0   4     3575.37     3163.82     14.12 o 
   2   0   4      555.16      546.99      4.22 o 
   3   0   4        7.47       14.19      3.81 o 
   4   0   4      204.62      241.55     10.48 o 
   5   0   4        0.09        0.50      0.39 o 
   6   0   4        0.44        1.03      0.48 o 
   7   0   4       16.51       16.34      1.50 o 
  -7   1   4       34.58       36.61      2.08 o 
  -6   1   4        5.51        4.65      0.88 o 
  -5   1   4        0.69        0.89      0.61 o 
  -4   1   4       27.17       21.51      2.40 o 
  -3   1   4       83.33       62.97      6.18 o 
  -2   1   4      827.14      765.62     74.46 o 
  -1   1   4     3757.11     2851.24     17.93 o 
   0   1   4     1203.75     1032.57     12.19 o 
   1   1   4      749.34      703.90     22.32 o 
   2   1   4      590.29      621.89      7.19 o 
   3   1   4      122.53      126.70      4.93 o 
   4   1   4        3.99        3.36      0.52 o 
   5   1   4        0.75        1.50      0.82 o 
   6   1   4       24.21       26.35      3.79 o 
   7   1   4        2.84        3.47      1.20 o 
  -7   2   4        0.19       -0.01      0.51 o 
  -6   2   4        0.25        0.50      0.56 o 
  -5   2   4       82.90       77.36      3.54 o 
  -4   2   4      368.01      257.22      8.23 o 
  -3   2   4      129.19       97.31      4.53 o 
  -2   2   4      124.66      126.81      6.94 o 
  -1   2   4      708.90      782.22      7.87 o 
   0   2   4     1943.05     1765.50     17.19 o 
   1   2   4     2322.55     2354.12      8.89 o 
   2   2   4     1197.31     1175.01      6.97 o 
   3   2   4      798.25      882.01      7.93 o 
   4   2   4      441.48      591.69     12.87 o 
   5   2   4       11.74       10.88      1.87 o 
   6   2   4      135.89      153.78      5.70 o 
   7   2   4        0.42        1.15      0.69 o 
   8   2   4        0.04        0.35      0.45 o 
  -6   3   4        7.21        4.70      0.93 o 
  -5   3   4       39.21       41.08      2.57 o 
  -4   3   4        8.14        8.06      1.14 o 
  -3   3   4       17.38       15.12      1.89 o 
  -2   3   4     1908.16     1696.05    191.93 o 
  -1   3   4      245.49      325.23      3.68 o 
   0   3   4     5555.88     4582.89     20.16 o 
   1   3   4     1039.79     1201.38      6.34 o 
   2   3   4      604.28      674.00     16.47 o 
   3   3   4       20.86       22.84      1.03 o 
   4   3   4       19.57       20.86      1.42 o 
   5   3   4       39.78       39.62      3.67 o 
   6   3   4      121.91      138.40      3.62 o 
   7   3   4        0.78        0.86      0.49 o 
   8   3   4       27.23       31.60      1.75 o 
  -6   4   4       75.99       69.00      3.09 o 
  -5   4   4        5.90        5.22      1.03 o 
  -4   4   4      278.86      280.56      4.61 o 
  -3   4   4        4.13        4.30      1.06 o 
  -2   4   4       22.32       21.77      2.44 o 
  -1   4   4       86.83      117.43     12.46 o 
   0   4   4     1951.18     1928.25      7.96 o 
   1   4   4     1594.28     1603.56     10.48 o 
   2   4   4     1021.54     1111.60      8.99 o 
   3   4   4      497.85      547.77     11.24 o 
   4   4   4      576.80      617.87     31.86 o 
   5   4   4      741.22      837.47     18.09 o 
   6   4   4      549.73      635.80      9.82 o 
   7   4   4       32.92       36.79      1.94 o 
   8   4   4        2.95        5.61      1.05 o 
  -6   5   4       36.00       30.67      1.93 o 
  -5   5   4       17.72       15.31      1.55 o 
  -4   5   4      179.05      174.70      3.70 o 
  -3   5   4       68.96       62.84      6.63 o 
  -2   5   4      313.65      285.98     14.35 o 
  -1   5   4      420.22      439.59     10.17 o 
   0   5   4     2189.17     2027.02     14.20 o 
   1   5   4       74.55       96.63      2.76 o 
   2   5   4      434.65      451.02      5.81 o 
   3   5   4        4.35        9.12      0.98 o 
   4   5   4        9.42        8.16      1.61 o 
   5   5   4        2.36        1.63      0.85 o 
   6   5   4        0.02       -0.03      0.37 o 
   7   5   4        2.54        4.75      0.79 o 
   8   5   4       26.33       32.17      2.19 o 
  -5   6   4       49.26       48.14      2.52 o 
  -4   6   4       66.80       68.18      2.30 o 
  -3   6   4      161.01      156.33      3.15 o 
  -2   6   4       10.40        9.10      0.95 o 
  -1   6   4      493.72      444.09      7.43 o 
   0   6   4      329.06      354.60      6.83 o 
   1   6   4     1752.59     1733.92     17.42 o 
   2   6   4      230.49      295.89     29.11 o 
   3   6   4      199.85      219.62      9.87 o 
   4   6   4       27.43       40.87      3.95 o 
   5   6   4      766.91      796.16     13.12 o 
   6   6   4       68.64       77.77      2.59 o 
   7   6   4       98.96      115.87      6.88 o 
  -5   7   4       89.55       82.01      3.01 o 
  -4   7   4       99.74       97.26      5.13 o 
  -3   7   4      153.70      152.40      5.60 o 
  -2   7   4      230.75      209.61      6.10 o 
  -1   7   4      451.65      397.33      6.39 o 
   0   7   4        2.68        8.80      1.24 o 
   1   7   4      754.97      798.54     12.90 o 
   2   7   4        0.60        2.22      0.89 o 
   3   7   4       97.54      105.35      5.80 o 
   4   7   4       78.17       96.08      6.28 o 
   5   7   4       90.91       93.70      2.87 o 
   6   7   4       31.19       34.81      1.81 o 
   7   7   4        7.71       10.14      1.43 o 
  -4   8   4        0.30        0.19      0.29 o 
  -3   8   4      265.40      249.70      6.28 o 
  -2   8   4       57.04       56.07      2.48 o 
  -1   8   4      453.64      415.63     13.13 o 
   0   8   4      445.59      416.73      8.92 o 
   1   8   4       44.54       41.05      3.21 o 
   2   8   4      382.68      435.77     11.73 o 
   3   8   4       35.52       35.20      3.61 o 
   4   8   4       48.22       53.32      4.63 o 
   5   8   4        6.08        6.26      1.10 o 
   6   8   4      101.09      108.81      4.38 o 
   7   8   4       38.53       48.74      2.91 o 
  -4   9   4        7.84        7.94      1.08 o 
  -3   9   4      304.05      302.47      6.72 o 
  -2   9   4       26.18       21.13      1.88 o 
  -1   9   4      148.60      147.83      3.61 o 
   0   9   4     1095.14     1068.04     23.23 o 
   1   9   4       45.96       45.55      2.43 o 
   2   9   4      895.63      944.69     32.71 o 
   3   9   4       11.72       11.99      1.20 o 
   4   9   4      382.01      362.53     31.55 o 
   5   9   4       14.55       14.87      1.63 o 
   6   9   4       14.25       17.62      1.77 o 
   7   9   4       32.34       40.12      2.51 o 
  -3  10   4       24.22       25.10      1.85 o 
  -2  10   4       34.08       35.44      2.34 o 
  -1  10   4       12.38       13.80      1.53 o 
   0  10   4      194.22      213.62      6.09 o 
   1  10   4      113.17       89.77      3.91 o 
   2  10   4      280.20      317.90     24.95 o 
   3  10   4       92.08       86.62      3.83 o 
   4  10   4      124.96      139.31      8.77 o 
   5  10   4       11.55       12.50      1.46 o 
   6  10   4        9.14       12.05      1.42 o 
  -2  11   4       69.32       71.27      3.07 o 
  -1  11   4        1.39        0.94      0.55 o 
   0  11   4       17.40       16.98      1.72 o 
   1  11   4      117.53       97.82      4.03 o 
   2  11   4      172.85      172.06      5.42 o 
   3  11   4       58.16       50.51      2.92 o 
   4  11   4       31.51       36.27      1.65 o 
   5  11   4      105.61      107.55      3.76 o 
   6  11   4        0.15       -0.08      0.44 o 
  -1  12   4       13.80       13.65      1.38 o 
   0  12   4       78.95       98.80      3.79 o 
   1  12   4       20.13       23.26      1.92 o 
   2  12   4       46.80       47.88      2.74 o 
   3  12   4       27.43       26.80      2.08 o 
   4  12   4      137.62      151.71      4.83 o 
   5  12   4        5.72        6.74      0.87 o 
   1  13   4        2.21        2.35      0.67 o 
   2  13   4       14.94       14.22      1.42 o 
   3  13   4      104.22      108.49      3.85 o 
   4  13   4        0.21        0.12      0.48 o 
  -1 -12   5        2.69        2.47      0.66 o 
  -4 -11   5        1.87        1.39      0.52 o 
  -3 -11   5        2.63        1.79      0.71 o 
  -2 -11   5       15.18       11.41      1.67 o 
  -1 -11   5        0.42        0.46      0.47 o 
   0 -11   5       58.38       52.38      3.71 o 
   1 -11   5       44.83       37.59      2.92 o 
  -5 -10   5        1.76        1.23      0.35 o 
  -4 -10   5       18.15        8.83      1.52 o 
  -3 -10   5       20.71       11.69      1.97 o 
  -2 -10   5        6.72        4.96      1.28 o 
  -1 -10   5        3.10        3.24      0.68 o 
   0 -10   5        6.49        6.22      1.53 o 
   1 -10   5       23.88       17.74      2.39 o 
   2 -10   5        5.37        4.52      1.12 o 
  -5  -9   5       29.57       16.70      2.57 o 
  -4  -9   5       70.08       53.13      4.00 o 
  -3  -9   5       64.67       43.58      3.74 o 
  -2  -9   5      352.90      237.75      8.45 o 
  -1  -9   5       30.15       25.27      3.07 o 
   0  -9   5      404.23      357.80     11.29 o 
   1  -9   5      128.82      121.40      6.51 o 
   2  -9   5      209.98      202.22      5.48 o 
   3  -9   5       28.37       26.23      1.76 o 
  -6  -8   5       13.28       10.02      1.26 o 
  -5  -8   5       24.29       14.00      1.99 o 
  -4  -8   5        5.05        3.49      1.12 o 
  -3  -8   5      482.47      324.51     10.32 o 
  -2  -8   5       49.24       36.60      2.42 o 
  -1  -8   5       77.42       59.00      2.99 o 
   0  -8   5        0.17        0.35      0.48 o 
   1  -8   5      257.02      226.98     17.66 o 
   2  -8   5        9.53        6.80      1.07 o 
   3  -8   5      254.39      232.96      5.73 o 
   4  -8   5        7.29        8.14      1.49 o 
  -6  -7   5       51.00       29.77      2.40 o 
  -5  -7   5       52.40       35.16      3.30 o 
  -4  -7   5       93.82       68.99      4.90 o 
  -3  -7   5      212.11      173.65      5.24 o 
  -2  -7   5       77.06       59.52      3.00 o 
  -1  -7   5      169.04      125.49      6.26 o 
   0  -7   5        8.51        5.26      1.41 o 
   1  -7   5      511.32      442.76     49.63 o 
   2  -7   5       53.45       55.48      4.13 o 
   3  -7   5      107.78       97.81      3.14 o 
   4  -7   5       52.65       56.31      2.78 o 
   5  -7   5       24.51       19.29      1.96 o 
  -6  -6   5        3.22        1.75      0.65 o 
  -5  -6   5       64.28       41.59      2.51 o 
  -4  -6   5      155.43      158.39     21.66 o 
  -3  -6   5       12.87       17.04      1.18 o 
  -2  -6   5      358.52      302.17      9.21 o 
  -1  -6   5       33.48       21.81      2.49 o 
   0  -6   5       32.12       22.49      2.47 o 
   1  -6   5      226.32      210.36      8.08 o 
   2  -6   5       14.54       11.94      2.01 o 
   3  -6   5      363.16      345.53     26.13 o 
   4  -6   5      141.71      141.49      4.63 o 
   5  -6   5       10.65        9.05      1.10 o 
  -7  -5   5       16.00       14.83      1.49 o 
  -6  -5   5       15.82        6.98      1.34 o 
  -5  -5   5       12.05       11.11      1.96 o 
  -4  -5   5        7.47       12.03      3.28 o 
  -3  -5   5       29.06       30.92      1.81 o 
  -2  -5   5        3.44        3.51      1.14 o 
  -1  -5   5      182.13      144.43      5.86 o 
   0  -5   5      204.88      165.25      6.11 o 
   1  -5   5        1.22        1.93      0.42 o 
   2  -5   5      665.28      694.05     26.00 o 
   3  -5   5      478.38      441.28     25.06 o 
   4  -5   5      113.75      105.87      5.99 o 
   5  -5   5       29.37       26.97      1.97 o 
   6  -5   5      105.10      109.24      6.68 o 
  -7  -4   5        6.22        4.32      0.91 o 
  -6  -4   5        2.48        0.18      0.60 o 
  -5  -4   5       94.19       70.59      4.98 o 
  -4  -4   5        4.68        7.58      1.44 o 
  -3  -4   5      245.00      301.76     10.71 o 
  -2  -4   5       10.60       15.60      1.94 o 
  -1  -4   5       44.47       72.04      2.19 o 
   0  -4   5        1.51        0.88      0.50 o 
   1  -4   5       24.47       19.12      2.64 o 
   2  -4   5      855.43      869.06      7.66 o 
   3  -4   5       10.13       11.85      1.03 o 
   4  -4   5      963.07      781.58     22.09 o 
   5  -4   5        2.08        0.43      0.45 o 
   6  -4   5      119.73      117.02      9.58 o 
  -7  -3   5        0.26        0.06      0.49 o 
  -5  -3   5        0.25       -0.26      0.46 o 
  -4  -3   5       10.05       10.14      1.46 o 
  -3  -3   5        2.48        2.19      0.52 o 
  -2  -3   5      392.87      596.47     10.32 o 
  -1  -3   5      239.17      384.60     12.07 o 
   0  -3   5      447.82      412.74     33.11 o 
   1  -3   5      755.01      789.10     66.29 o 
   2  -3   5      495.02      517.86     20.82 o 
   3  -3   5       74.69       85.68      6.97 o 
   4  -3   5      683.63      558.43     18.77 o 
   5  -3   5       68.06       70.70      3.17 o 
   6  -3   5       28.87       26.56      2.92 o 
  -7  -2   5        6.28        3.67      0.85 o 
  -6  -2   5       36.60       52.07      2.75 o 
  -5  -2   5       27.48       31.27      2.38 o 
  -4  -2   5       34.91       29.34      2.60 o 
  -3  -2   5        0.05        0.18      0.39 o 
  -2  -2   5       95.03      126.58      4.20 o 
  -1  -2   5       17.39       18.41      1.03 o 
   0  -2   5      685.28      825.34      6.77 o 
   1  -2   5      801.56      755.85     82.09 o 
   2  -2   5      338.53      368.21      5.56 o 
   3  -2   5      732.34      700.67      8.84 o 
   4  -2   5      185.06      166.63     17.24 o 
   5  -2   5      211.77      175.70     17.42 o 
   6  -2   5      101.05       88.53      5.35 o 
   7  -2   5       26.77       34.99      2.90 o 
  -7  -1   5        7.59        5.11      0.95 o 
  -6  -1   5       22.97       25.17      2.03 o 
  -5  -1   5        0.20        0.84      1.29 o 
  -4  -1   5       46.41       38.02      2.14 o 
  -3  -1   5       80.64       84.93      4.12 o 
  -2  -1   5      304.87      329.62     48.27 o 
  -1  -1   5     1605.55     1832.63     13.73 o 
   0  -1   5      110.73      118.92     12.29 o 
   1  -1   5       52.60       44.45      2.82 o 
   2  -1   5      112.95      136.67      3.25 o 
   3  -1   5      808.13      807.11      8.92 o 
   4  -1   5        0.49        1.40      0.53 o 
   5  -1   5       33.71       30.58      2.52 o 
   6  -1   5       10.24       12.51      1.47 o 
   7  -1   5        9.05       12.39      1.29 o 
  -7   0   5        2.77        2.31      0.75 o 
  -6   0   5       68.20       65.29      3.28 o 
  -5   0   5      154.30      143.69      9.22 o 
  -4   0   5      192.71      150.02      6.07 o 
  -3   0   5      103.61      101.61      4.59 o 
  -2   0   5       26.22       32.87      1.57 o 
  -1   0   5     1841.97     2242.99     93.41 o 
   0   0   5       46.32       79.29      1.88 o 
   1   0   5     2767.07     2161.01     13.82 o 
   2   0   5      304.75      310.22      4.81 o 
   3   0   5     3002.19     2597.17     74.71 o 
   4   0   5       63.66       72.33      2.89 o 
   5   0   5      266.62      279.42      7.23 o 
   6   0   5        4.30        3.24      0.81 o 
   7   0   5       61.78       71.53      3.13 o 
  -6   1   5        3.49        3.01      0.82 o 
  -5   1   5      176.68      151.31      5.19 o 
  -4   1   5       36.57       34.82      3.05 o 
  -3   1   5      157.87      148.35      6.86 o 
  -2   1   5      189.89      196.97      4.04 o 
  -1   1   5      114.35      176.47     20.43 o 
   0   1   5      281.73      318.65      8.13 o 
   1   1   5      398.23      458.18     40.86 o 
   2   1   5      184.83      200.08      4.09 o 
   3   1   5      353.48      279.21      4.87 o 
   4   1   5      270.40      263.16     11.95 o 
   5   1   5      267.17      240.04      7.28 o 
   6   1   5        4.62        2.97      1.15 o 
   7   1   5        6.65        7.99      1.33 o 
  -6   2   5        0.32       -0.14      0.50 o 
  -5   2   5      193.79      175.01      5.49 o 
  -4   2   5        6.35        5.93      0.98 o 
  -3   2   5       30.41       25.56      2.40 o 
  -2   2   5     1949.97     1726.44     41.85 o 
  -1   2   5      302.52      238.67      5.92 o 
   0   2   5      112.27      121.64      4.75 o 
   1   2   5     2266.54     2446.96     10.54 o 
   2   2   5      999.00      912.35     13.84 o 
   3   2   5     2526.98     2302.35     17.91 o 
   4   2   5      419.77      422.48     21.45 o 
   5   2   5       82.15       72.26      4.09 o 
   6   2   5      113.06      124.46      4.49 o 
   7   2   5       26.02       24.83      2.61 o 
  -6   3   5       28.61       22.39      1.83 o 
  -5   3   5       26.71       25.54      2.09 o 
  -4   3   5      198.13      194.60      5.57 o 
  -3   3   5       94.16       79.40      4.37 o 
  -2   3   5     1077.01     1015.77     13.87 o 
  -1   3   5      530.68      562.34     39.13 o 
   0   3   5       31.70       34.26      1.39 o 
   1   3   5     1586.97     1661.81     15.37 o 
   2   3   5      502.13      576.96     13.18 o 
   3   3   5      572.72      625.30      7.21 o 
   4   3   5      956.79      940.64     46.44 o 
   5   3   5      375.28      344.34      9.42 o 
   6   3   5      173.59      202.07      6.33 o 
   7   3   5       26.46       25.70      2.20 o 
   8   3   5        1.29        2.40      0.86 o 
  -6   4   5        0.58       -0.19      0.50 o 
  -5   4   5        4.68        3.15      0.81 o 
  -4   4   5       23.66       23.20      1.40 o 
  -3   4   5        7.46        5.13      1.16 o 
  -2   4   5      480.43      431.07      9.53 o 
  -1   4   5       17.79       22.20      1.15 o 
   0   4   5      160.22      161.08      2.89 o 
   1   4   5     1114.53     1149.83     10.42 o 
   2   4   5      941.27     1030.76     14.08 o 
   3   4   5       71.27       85.76      2.27 o 
   4   4   5      469.09      455.78     10.18 o 
   5   4   5       44.78       55.14      4.38 o 
   6   4   5      151.57      165.97      4.61 o 
   7   4   5       16.19       21.45      2.45 o 
   8   4   5       63.17       71.79      3.58 o 
  -5   5   5        0.43       -0.23      0.51 o 
  -4   5   5       56.20       49.54      2.02 o 
  -3   5   5        0.33        0.96      0.37 o 
  -2   5   5      334.75      311.71     19.06 o 
  -1   5   5       73.91       83.13      2.36 o 
   0   5   5      603.38      578.79      8.55 o 
   1   5   5       45.04       46.24      1.62 o 
   2   5   5     1177.61     1190.99     10.08 o 
   3   5   5       27.07       33.31      1.49 o 
   4   5   5      617.01      657.42     32.19 o 
   5   5   5      225.15      235.19      6.16 o 
   6   5   5      345.08      373.63      7.89 o 
   7   5   5       13.34       13.72      1.92 o 
  -5   6   5        0.11       -0.28      0.60 o 
  -4   6   5      108.26      108.25      2.90 o 
  -3   6   5        9.60       11.01      0.96 o 
  -2   6   5       72.60       65.89      2.47 o 
  -1   6   5       57.12       55.84      2.13 o 
   0   6   5      885.65      862.12     29.42 o 
   1   6   5       67.98       62.10      2.00 o 
   2   6   5      113.20      119.99      2.82 o 
   3   6   5      336.70      346.62      6.89 o 
   4   6   5      110.65      107.90      6.86 o 
   5   6   5       10.26       11.02      0.89 o 
   6   6   5      168.95      185.33      4.51 o 
   7   6   5      106.25      119.73      3.55 o 
  -5   7   5        0.18       -0.14      0.41 o 
  -4   7   5        3.94        3.67      0.56 o 
  -3   7   5       48.91       44.24      2.76 o 
  -2   7   5      242.03      226.11      7.82 o 
  -1   7   5       52.87       50.87      2.21 o 
   0   7   5      862.11      810.69     11.67 o 
   1   7   5       22.53       19.06      2.10 o 
   2   7   5      252.03      279.65      7.96 o 
   3   7   5      130.24      143.40      6.12 o 
   4   7   5        0.65        1.19      0.76 o 
   5   7   5      304.43      299.77      9.69 o 
   6   7   5        1.18        1.36      0.75 o 
   7   7   5      155.23      173.05      5.61 o 
  -4   8   5       29.70       27.60      1.98 o 
  -3   8   5       96.31       98.74      4.02 o 
  -2   8   5      153.92      149.44      5.07 o 
  -1   8   5      498.95      471.62     18.45 o 
   0   8   5      300.08      277.44      7.35 o 
   1   8   5     1570.43     1503.57     19.41 o 
   2   8   5       47.52       59.22      3.95 o 
   3   8   5      248.54      268.44      8.84 o 
   4   8   5       13.08       10.86      1.12 o 
   5   8   5      341.09      341.20      7.67 o 
   6   8   5        6.91        7.54      1.25 o 
   7   8   5       17.39       17.95      1.77 o 
  -3   9   5       30.62       31.06      2.17 o 
  -2   9   5        6.56        7.46      1.20 o 
  -1   9   5      443.53      417.42      8.44 o 
   0   9   5       53.94       73.34      2.53 o 
   1   9   5      497.69      480.47      7.22 o 
   2   9   5      110.86       98.16      5.01 o 
   3   9   5      302.59      312.34      5.88 o 
   4   9   5      241.33      238.19      6.11 o 
   5   9   5      170.55      172.59      5.26 o 
   6   9   5      261.93      278.89      6.60 o 
   7   9   5       99.54      139.19      4.52 o 
  -3  10   5       43.81       40.15      2.25 o 
  -2  10   5        0.17        0.29      0.50 o 
  -1  10   5      196.02      193.30      5.66 o 
   0  10   5        0.11        1.72      0.80 o 
   1  10   5      398.35      392.77      8.39 o 
   2  10   5        3.16        5.32      1.08 o 
   3  10   5        3.72        5.74      1.05 o 
   4  10   5       97.80       97.26      3.90 o 
   5  10   5       17.80       14.32      1.51 o 
   6  10   5      128.88      138.04      4.30 o 
  -2  11   5        4.54        3.23      0.73 o 
  -1  11   5       13.67       14.30      1.49 o 
   0  11   5      118.93      124.73      4.56 o 
   1  11   5       40.58       43.95      2.71 o 
   2  11   5       45.27       40.80      2.63 o 
   3  11   5        6.86        9.25      1.30 o 
   4  11   5      138.79      142.60      4.90 o 
   5  11   5        2.34        5.26      0.86 o 
   6  11   5       97.21      119.41      3.69 o 
  -1  12   5      229.90      237.06      5.25 o 
   0  12   5       16.57       19.09      1.70 o 
   1  12   5      323.06      287.56      6.53 o 
   2  12   5       44.60       49.33      2.75 o 
   3  12   5      141.37      130.60      4.42 o 
   4  12   5        4.70        6.88      1.09 o 
   5  12   5        0.01        0.35      0.31 o 
   1  13   5        0.74        1.58      0.60 o 
   2  13   5      144.83      148.48      4.38 o 
   3  13   5       20.05       20.65      1.70 o 
  -3 -11   6      237.06      250.59      6.43 o 
  -2 -11   6       30.67       27.87      2.24 o 
  -1 -11   6       85.21       88.82      3.25 o 
   0 -11   6        0.08        0.25      0.49 o 
  -4 -10   6       14.14       15.48      1.75 o 
  -3 -10   6       76.08       63.87      4.20 o 
  -2 -10   6       50.40       39.53      2.37 o 
  -1 -10   6        0.58        0.59      0.41 o 
   0 -10   6        5.29        3.60      1.11 o 
   1 -10   6       42.67       28.84      2.88 o 
   2 -10   6        5.98        4.57      1.03 o 
  -5  -9   6       68.16       53.60      5.91 o 
  -4  -9   6       78.64       71.17      4.28 o 
  -3  -9   6      124.05       93.86      5.15 o 
  -2  -9   6       24.94       23.86      1.91 o 
  -1  -9   6      100.21       72.27      5.26 o 
   0  -9   6       46.57       37.00      3.77 o 
   1  -9   6        0.43       -0.57      1.20 o 
   2  -9   6       41.10       33.40      2.69 o 
   3  -9   6        2.42        1.72      0.45 o 
  -5  -8   6       10.42        9.80      1.54 o 
  -4  -8   6      169.89      140.50      6.42 o 
  -3  -8   6       30.16       22.54      2.65 o 
  -2  -8   6       84.54       72.23      3.49 o 
  -1  -8   6       83.33       69.51      5.45 o 
   0  -8   6       39.33       21.67      2.97 o 
   1  -8   6        6.90        5.86      1.57 o 
   2  -8   6       70.53       54.66      2.45 o 
   3  -8   6        0.63        0.13      0.44 o 
   4  -8   6        6.48        5.20      1.10 o 
  -6  -7   6      181.95      160.53      4.88 o 
  -5  -7   6        3.82        3.07      1.05 o 
  -4  -7   6       66.03       48.10      4.05 o 
  -3  -7   6        2.18        0.76      0.83 o 
  -2  -7   6      198.11      171.62      6.41 o 
  -1  -7   6        4.61        3.00      0.92 o 
   0  -7   6       42.14       33.04      2.78 o 
   1  -7   6        1.06        6.74      2.54 o 
   2  -7   6        0.88        0.53      0.65 o 
   3  -7   6       87.26       66.48      5.22 o 
   4  -7   6        3.69        3.14      0.75 o 
  -6  -6   6       15.68       17.41      3.11 o 
  -5  -6   6        0.33       -0.02      0.88 o 
  -4  -6   6      478.52      400.33     12.07 o 
  -3  -6   6      219.96      250.03     42.74 o 
  -2  -6   6      177.93      183.74      7.06 o 
  -1  -6   6       64.41       78.16      4.74 o 
   0  -6   6        2.85        2.62      0.94 o 
   1  -6   6       15.28       12.51      2.06 o 
   2  -6   6      132.86      127.70      6.52 o 
   3  -6   6       13.32        9.41      1.84 o 
   4  -6   6      123.80       97.49      7.14 o 
   5  -6   6       65.47       54.54      2.59 o 
  -6  -5   6       56.23       45.63      3.42 o 
  -5  -5   6       33.40       27.32      3.08 o 
  -4  -5   6       37.22       35.07      5.21 o 
  -3  -5   6        2.87        5.21      0.91 o 
  -2  -5   6       12.88       25.92      2.71 o 
  -1  -5   6      262.69      277.85      8.30 o 
   0  -5   6       14.99       13.05      1.84 o 
   1  -5   6        1.56        0.79      0.49 o 
   2  -5   6        8.74       10.38      1.29 o 
   3  -5   6       34.18       23.05      2.83 o 
   4  -5   6      135.20      100.06      5.88 o 
   5  -5   6       75.06       62.95      4.37 o 
   6  -5   6       34.10       34.51      2.57 o 
  -6  -4   6       66.23       43.16      3.23 o 
  -5  -4   6       68.90       61.62      4.60 o 
  -4  -4   6       71.99       83.94      2.76 o 
  -3  -4   6      672.40      767.87     64.86 o 
  -2  -4   6       56.13       69.99      3.97 o 
  -1  -4   6        1.31        9.04      1.50 o 
   0  -4   6       63.09       60.77      5.04 o 
   1  -4   6        1.56        1.52      0.40 o 
   2  -4   6       71.08       61.59      2.86 o 
   3  -4   6      471.29      531.83     10.97 o 
   4  -4   6        0.25        0.66      0.50 o 
   5  -4   6       94.35       77.62      7.17 o 
   6  -4   6       97.61       76.80      4.73 o 
  -6  -3   6      109.39       64.64      4.06 o 
  -5  -3   6       12.21       11.95      1.66 o 
  -4  -3   6      133.43      156.74      8.96 o 
  -3  -3   6        3.33        1.97      0.55 o 
  -2  -3   6      274.75      325.52     26.41 o 
  -1  -3   6       55.28       73.74      3.43 o 
   0  -3   6       20.45       18.92      2.78 o 
   1  -3   6      215.17      204.70     12.36 o 
   2  -3   6       20.28       26.32      3.59 o 
   3  -3   6      136.37      156.82      3.60 o 
   4  -3   6       15.75       13.46      1.17 o 
   5  -3   6        8.43        9.13      1.24 o 
   6  -3   6      194.49      169.92      7.17 o 
  -6  -2   6        1.26        0.69      0.44 o 
  -5  -2   6       71.27       80.33      3.48 o 
  -4  -2   6        1.71        2.68      0.74 o 
  -3  -2   6        0.53        0.94      0.56 o 
  -2  -2   6        6.51        4.49      0.59 o 
  -1  -2   6       74.14      108.89      3.97 o 
   0  -2   6      122.16      158.99      9.74 o 
   1  -2   6       58.26       51.16      1.81 o 
   2  -2   6        0.70        0.52      0.42 o 
   3  -2   6        0.07        1.71      0.56 o 
   4  -2   6      186.52      182.24      6.47 o 
   5  -2   6       18.29       18.51      2.58 o 
   6  -2   6       33.45       31.48      3.31 o 
   7  -2   6       12.62       12.34      1.71 o 
  -6  -1   6        0.38        1.16      0.54 o 
  -5  -1   6      224.20      241.93      6.35 o 
  -4  -1   6      155.58      155.18      5.12 o 
  -3  -1   6        6.21        5.74      1.22 o 
  -2  -1   6       70.00       74.37      3.36 o 
  -1  -1   6       74.09       99.65      3.43 o 
   0  -1   6       23.43       20.94      2.54 o 
   1  -1   6      662.70      598.50      7.95 o 
   2  -1   6      218.38      211.07      4.71 o 
   3  -1   6       68.36       61.41      2.67 o 
   4  -1   6       16.87       15.03      1.50 o 
   5  -1   6       80.74       61.84      2.94 o 
   6  -1   6       30.97       29.33      2.72 o 
   7  -1   6       33.15       30.11      3.20 o 
  -6   0   6       21.02       24.26      1.83 o 
  -5   0   6      237.33      223.18      6.31 o 
  -4   0   6       84.62       73.84      3.62 o 
  -3   0   6       59.44       56.09      2.42 o 
  -2   0   6      353.35      416.28     14.54 o 
  -1   0   6       69.10      119.50      3.99 o 
   0   0   6     1228.23     1662.22     44.07 o 
   1   0   6      851.74      837.79      8.97 o 
   2   0   6      219.27      236.32      5.00 o 
   3   0   6      625.42      565.35      7.69 o 
   4   0   6       92.88       83.41      3.29 o 
   5   0   6      167.11      166.96      7.33 o 
   6   0   6       26.63       22.40      2.00 o 
   7   0   6       36.06       42.01      2.39 o 
  -6   1   6      127.65      132.64      4.22 o 
  -5   1   6        3.50        3.14      0.96 o 
  -4   1   6      222.06      206.51      6.08 o 
  -3   1   6      276.85      250.51     24.99 o 
  -2   1   6        2.14        1.75      0.47 o 
  -1   1   6     1152.73     1416.06     67.23 o 
   0   1   6       15.27       26.92      6.26 o 
   1   1   6      334.52      440.67     58.62 o 
   2   1   6      209.97      170.54      4.23 o 
   3   1   6      408.80      376.02      6.44 o 
   4   1   6      184.66      176.19      4.67 o 
   5   1   6      116.31       93.33      5.39 o 
   6   1   6        4.25        4.43      1.00 o 
   7   1   6       95.35       90.22      5.56 o 
  -6   2   6      135.43      131.63      4.10 o 
  -5   2   6        7.24        5.53      1.08 o 
  -4   2   6      200.90      173.41      5.59 o 
  -3   2   6      393.44      370.03      9.04 o 
  -2   2   6      128.67      131.69     24.07 o 
  -1   2   6     1174.39     1038.90     13.45 o 
   0   2   6      596.70      637.70      9.43 o 
   1   2   6     1052.36     1283.01     27.23 o 
   2   2   6       34.59       30.80      3.24 o 
   3   2   6       80.07       46.59      8.30 o 
   4   2   6        0.03       -0.01      0.59 o 
   5   2   6      315.41      282.89      5.86 o 
   6   2   6        0.02        1.06      0.88 o 
   7   2   6       60.63       64.55      2.47 o 
  -6   3   6       27.45       27.80      1.82 o 
  -5   3   6        0.11        0.37      0.52 o 
  -4   3   6        3.06        2.38      0.80 o 
  -3   3   6        6.90        4.21      1.06 o 
  -2   3   6        5.72       12.22      1.57 o 
  -1   3   6      190.60      129.53      4.63 o 
   0   3   6     1026.38      965.28      9.29 o 
   1   3   6      237.72      209.91      6.02 o 
   2   3   6        1.12        2.90      0.74 o 
   3   3   6      965.21      971.83     40.29 o 
   4   3   6       36.44       36.87      3.07 o 
   5   3   6      449.49      454.05      8.74 o 
   6   3   6        1.29        1.43      0.72 o 
   7   3   6      167.53      167.13      7.14 o 
  -6   4   6       63.76       62.16      2.44 o 
  -5   4   6       70.56       57.45      3.04 o 
  -4   4   6       74.15       62.59      2.35 o 
  -3   4   6      145.73      139.54      4.99 o 
  -2   4   6       99.26      118.72      5.10 o 
  -1   4   6      444.23      438.09     20.75 o 
   0   4   6       11.64       13.02      0.85 o 
   1   4   6       74.10       73.93      3.86 o 
   2   4   6       80.93       92.92      8.07 o 
   3   4   6      625.54      684.63      8.91 o 
   4   4   6      139.56      133.18      6.04 o 
   5   4   6        8.01        9.65      5.76 o 
   6   4   6       59.39       58.07      2.73 o 
   7   4   6       34.36       36.61      3.35 o 
  -5   5   6      102.08       88.00      3.51 o 
  -4   5   6        3.67        3.36      0.57 o 
  -3   5   6      271.11      261.31      4.76 o 
  -2   5   6       11.19       14.28      1.89 o 
  -1   5   6      303.08      314.18      6.41 o 
   0   5   6       59.82       67.41      2.46 o 
   1   5   6        2.84        3.31      0.66 o 
   2   5   6      210.04      231.69     14.45 o 
   3   5   6      186.48      184.81      4.85 o 
   4   5   6      557.23      545.69     29.56 o 
   5   5   6      883.61      878.39     33.49 o 
   6   5   6      169.19      178.61      4.66 o 
   7   5   6       23.63       23.20      2.40 o 
  -5   6   6      156.69      127.72      3.77 o 
  -4   6   6        1.00        0.76      0.50 o 
  -3   6   6      134.86      139.47      4.99 o 
  -2   6   6      500.16      545.10      9.92 o 
  -1   6   6       10.09       12.64      2.13 o 
   0   6   6        9.51       11.00      1.08 o 
   1   6   6       57.81       62.70      2.19 o 
   2   6   6      209.35      223.48     10.55 o 
   3   6   6        3.01        2.00      0.86 o 
   4   6   6       17.04       15.86      1.49 o 
   5   6   6       29.78       32.86      4.40 o 
   6   6   6       22.36       20.08      1.56 o 
   7   6   6        0.56       -0.12      0.42 o 
  -4   7   6      165.25      138.10      5.19 o 
  -3   7   6        0.18       -0.28      0.73 o 
  -2   7   6       58.05       59.03      3.37 o 
  -1   7   6       47.63       44.59      1.98 o 
   0   7   6      229.31      203.63      6.19 o 
   1   7   6        0.62        0.07      0.85 o 
   2   7   6      580.90      549.57     12.37 o 
   3   7   6        1.03        1.64      0.82 o 
   4   7   6      876.29      913.41     36.64 o 
   5   7   6        0.17        0.05      0.48 o 
   6   7   6      269.54      295.02      7.25 o 
   7   7   6        6.22        6.54      1.15 o 
  -4   8   6       77.29       67.22      2.82 o 
  -3   8   6       12.07       10.03      1.34 o 
  -2   8   6       13.62       12.26      1.58 o 
  -1   8   6        8.45        9.00      0.93 o 
   0   8   6      212.45      231.52      6.32 o 
   1   8   6        0.69       19.36      1.95 o 
   2   8   6      556.16      596.97     10.19 o 
   3   8   6      281.88      291.00      7.09 o 
   4   8   6      265.08      265.81      6.60 o 
   5   8   6       13.28       16.46      1.75 o 
   6   8   6       91.37      102.41      4.15 o 
   7   8   6      108.57      119.39      4.37 o 
  -3   9   6        9.80        8.03      1.11 o 
  -2   9   6        6.64        5.93      1.07 o 
  -1   9   6       48.96       51.93      3.09 o 
   0   9   6       24.00       27.10      1.65 o 
   1   9   6      262.90      264.50      7.12 o 
   2   9   6      120.22      142.27      5.19 o 
   3   9   6      265.76      248.20      6.72 o 
   4   9   6        0.29        1.77      0.74 o 
   5   9   6      332.39      308.40      6.95 o 
   6   9   6        6.87        7.81      1.19 o 
  -2  10   6       42.85       36.46      2.30 o 
  -1  10   6       15.66       13.28      1.53 o 
   0  10   6       26.80       26.08      2.28 o 
   1  10   6      181.68      163.74      5.52 o 
   2  10   6       83.91       76.04      3.76 o 
   3  10   6      376.68      350.82      7.92 o 
   4  10   6       52.48       52.14      2.04 o 
   5  10   6      151.21      145.01      4.43 o 
   6  10   6        0.61        1.31      0.63 o 
  -2  11   6       28.90       26.76      1.72 o 
  -1  11   6       14.71       15.00      1.48 o 
   0  11   6        2.05        1.66      0.69 o 
   1  11   6        0.79        0.46      0.49 o 
   2  11   6        1.54        3.38      0.83 o 
   3  11   6        2.31        3.24      0.83 o 
   4  11   6        7.61        8.84      1.31 o 
   5  11   6       24.75       27.22      1.78 o 
   0  12   6       16.93       14.07      1.45 o 
   1  12   6      170.14      133.83      4.45 o 
   2  12   6        0.95        0.82      0.60 o 
   3  12   6      197.71      157.12      4.84 o 
   4  12   6       17.88       17.16      1.68 o 
   2  13   6       68.87       69.51      2.94 o 
  -3 -10   7      300.36      324.41      8.08 o 
  -2 -10   7       69.83       70.34      2.77 o 
  -1 -10   7      136.13      133.21      3.88 o 
   0 -10   7       17.20       14.13      2.06 o 
   1 -10   7       85.69       85.74      4.47 o 
  -4  -9   7        6.81        6.99      0.87 o 
  -3  -9   7      412.21      389.30      9.25 o 
  -2  -9   7        2.16        3.02      0.86 o 
  -1  -9   7      457.66      321.13     10.62 o 
   0  -9   7        1.98        0.27      0.68 o 
   1  -9   7      227.39      165.53      7.42 o 
   2  -9   7       23.12       23.30      3.66 o 
   3  -9   7       73.84       83.58      3.68 o 
  -5  -8   7       30.94       44.87      2.76 o 
  -4  -8   7       13.58       14.99      1.94 o 
  -3  -8   7      115.09      116.71      5.57 o 
  -2  -8   7       45.25       36.26      2.38 o 
  -1  -8   7       69.48       54.64      4.86 o 
   0  -8   7       90.62       58.81      4.91 o 
   1  -8   7       36.99       25.51      3.13 o 
   2  -8   7       37.87       27.20      1.77 o 
   3  -8   7        5.72        3.82      0.72 o 
  -5  -7   7       19.85       22.78      2.22 o 
  -4  -7   7      599.26      592.81     13.00 o 
  -3  -7   7      322.46      311.70      9.86 o 
  -2  -7   7      442.44      381.81     16.05 o 
  -1  -7   7      285.46      272.58     29.38 o 
   0  -7   7      326.11      265.04     40.91 o 
   1  -7   7       73.31       46.57      4.45 o 
   2  -7   7        7.19        4.29      1.31 o 
   3  -7   7        2.25        1.86      0.91 o 
   4  -7   7        2.66        1.84      0.54 o 
  -6  -6   7        7.09        6.00      0.91 o 
  -5  -6   7       65.15       61.84      3.95 o 
  -4  -6   7       53.47       49.35      4.06 o 
  -3  -6   7      198.58      211.23      8.57 o 
  -2  -6   7      324.60      353.41     12.57 o 
  -1  -6   7        0.35       -0.43      0.67 o 
   0  -6   7      157.66      152.38     20.07 o 
   1  -6   7       63.22       64.54      8.82 o 
   2  -6   7      221.14      167.67      7.93 o 
   3  -6   7        8.95        4.92      1.34 o 
   4  -6   7       27.50       17.04      1.65 o 
   5  -6   7        4.14        3.10      0.63 o 
  -6  -5   7       50.82       49.67      1.92 o 
  -5  -5   7       22.06       21.78      1.92 o 
  -4  -5   7      199.35      238.11      9.14 o 
  -3  -5   7      153.79      179.33     15.75 o 
  -2  -5   7      651.59      672.54     41.28 o 
  -1  -5   7      268.26      295.02      8.36 o 
   0  -5   7       82.22       74.83      4.51 o 
   1  -5   7        0.39       -0.18      0.35 o 
   2  -5   7        4.70        2.97      0.66 o 
   3  -5   7       16.69        9.86      1.93 o 
   4  -5   7        5.07        3.27      1.13 o 
   5  -5   7        0.10       -0.11      0.52 o 
  -6  -4   7       71.24       67.50      2.43 o 
  -5  -4   7       36.37       40.98      1.90 o 
  -4  -4   7      273.79      287.32      8.14 o 
  -3  -4   7        8.85        7.17      0.80 o 
  -2  -4   7      388.07      399.05     40.94 o 
  -1  -4   7      233.56      312.19      8.51 o 
   0  -4   7      196.77      199.17      3.74 o 
   1  -4   7       48.67       38.36      2.25 o 
   2  -4   7       52.16       38.13      2.53 o 
   3  -4   7      624.43      466.53     13.48 o 
   4  -4   7        2.68        2.88      1.06 o 
   5  -4   7        4.65        3.05      0.97 o 
   6  -4   7        0.90        1.09      0.70 o 
  -6  -3   7      303.91      280.38      7.46 o 
  -5  -3   7        1.04        1.51      0.51 o 
  -4  -3   7      511.20      549.19      6.49 o 
  -3  -3   7        9.21       11.50      1.50 o 
  -2  -3   7     1602.82     1764.42    197.06 o 
  -1  -3   7       11.92       20.22      1.99 o 
   0  -3   7      215.57      278.65     18.92 o 
   1  -3   7        1.58        2.52      0.60 o 
   2  -3   7      220.44      183.47      5.35 o 
   3  -3   7        3.64        6.14      1.09 o 
   4  -3   7       32.43       22.16      2.03 o 
   5  -3   7        3.21        1.64      0.70 o 
   6  -3   7        0.05       -0.33      0.81 o 
  -6  -2   7        1.29        1.97      0.54 o 
  -5  -2   7       43.29       47.51      2.48 o 
  -4  -2   7      103.39       88.71      8.31 o 
  -3  -2   7      137.68      141.88     17.86 o 
  -2  -2   7       11.00        8.29      0.82 o 
  -1  -2   7       45.04       55.44      8.84 o 
   0  -2   7       69.11       92.25      8.12 o 
   1  -2   7        5.58        4.37      0.75 o 
   2  -2   7       16.34       12.88      1.40 o 
   3  -2   7      138.84      125.82      4.49 o 
   4  -2   7       17.71       13.77      1.60 o 
   5  -2   7       58.26       39.51      5.47 o 
   6  -2   7       94.51       57.80      4.35 o 
  -6  -1   7       92.88       95.97      3.00 o 
  -5  -1   7      301.14      350.89      7.02 o 
  -4  -1   7      286.52      308.28      6.98 o 
  -3  -1   7      901.79     1088.22     15.51 o 
  -2  -1   7        0.66        1.12      0.53 o 
  -1  -1   7     1009.58     1073.65     62.12 o 
   0  -1   7       94.45      105.19      5.79 o 
   1  -1   7       16.01       13.06      1.20 o 
   2  -1   7        0.11        0.29      0.33 o 
   3  -1   7      144.81      117.62      4.23 o 
   4  -1   7        1.10        1.61      1.72 o 
   5  -1   7       31.88       16.13      2.44 o 
   6  -1   7        1.43        1.70      0.64 o 
   7  -1   7        1.57        0.87      0.55 o 
  -6   0   7        7.69        8.42      0.97 o 
  -5   0   7      148.66      162.61      4.99 o 
  -4   0   7       11.52       10.63      1.43 o 
  -3   0   7      731.16      792.65     13.81 o 
  -2   0   7       19.10       30.89      2.51 o 
  -1   0   7       61.78       80.47      3.30 o 
   0   0   7      117.13      153.24      7.61 o 
   1   0   7      514.82      626.49     66.33 o 
   2   0   7      435.36      314.47      6.10 o 
   3   0   7      211.51      177.82      5.03 o 
   4   0   7      289.64      271.66      6.66 o 
   5   0   7      435.36      257.37      9.47 o 
   6   0   7        1.21        0.13      0.45 o 
   7   0   7       56.42       51.43      2.49 o 
  -6   1   7        5.96        7.35      0.90 o 
  -5   1   7      446.62      445.18      8.58 o 
  -4   1   7       67.79       62.72      3.48 o 
  -3   1   7      431.59      401.56     10.45 o 
  -2   1   7      505.90      551.50     26.13 o 
  -1   1   7      104.13      123.16      2.92 o 
   0   1   7       85.75       93.84      3.48 o 
   1   1   7      188.35      249.22      5.07 o 
   2   1   7       71.04       59.15      2.54 o 
   3   1   7      759.75      561.60      8.57 o 
   4   1   7        5.64        5.53      1.01 o 
   5   1   7        7.66        7.50      2.05 o 
   6   1   7       48.28       40.01      2.72 o 
   7   1   7        2.41        1.70      0.61 o 
  -6   2   7       12.85       14.49      1.21 o 
  -5   2   7       90.86       87.44      3.84 o 
  -4   2   7      222.24      229.42     24.05 o 
  -3   2   7        4.02        2.16      0.73 o 
  -2   2   7     1072.61     1141.47    123.02 o 
  -1   2   7      223.51      284.64     19.26 o 
   0   2   7      713.08      851.62     11.60 o 
   1   2   7      231.83      322.11      6.13 o 
   2   2   7      975.73      941.83    125.39 o 
   3   2   7      457.33      381.35     19.49 o 
   4   2   7       10.24        9.28      1.71 o 
   5   2   7       60.51       51.19      3.20 o 
   6   2   7       23.01       18.64      1.86 o 
   7   2   7        4.21        3.70      0.83 o 
  -5   3   7      105.21       93.07      3.85 o 
  -4   3   7      144.82      138.55     11.09 o 
  -3   3   7      353.80      331.88      5.48 o 
  -2   3   7       10.96        9.07      1.37 o 
  -1   3   7      139.39      162.82     28.69 o 
   0   3   7       63.14       43.83      2.15 o 
   1   3   7       19.39       17.95      1.98 o 
   2   3   7      758.35      840.65    161.97 o 
   3   3   7      598.56      517.15     11.51 o 
   4   3   7       79.85       66.23      4.53 o 
   5   3   7        1.62        1.10      0.54 o 
   6   3   7       21.34       17.96      1.93 o 
   7   3   7       42.93       39.94      3.60 o 
  -5   4   7        7.81        7.00      1.09 o 
  -4   4   7      206.75      200.72      4.08 o 
  -3   4   7      161.61      138.42      5.42 o 
  -2   4   7      269.29      298.20      7.94 o 
  -1   4   7        0.19        1.90      0.92 o 
   0   4   7     1293.83     1023.82     16.73 o 
   1   4   7       68.14       69.81      3.02 o 
   2   4   7      268.86      221.59      5.49 o 
   3   4   7      244.36      228.05     14.43 o 
   4   4   7      155.13      128.71      6.57 o 
   5   4   7      218.28      214.02      6.35 o 
   6   4   7        5.58        4.53      1.06 o 
   7   4   7       35.64       31.30      3.14 o 
  -5   5   7       18.75       18.13      1.47 o 
  -4   5   7      120.18      108.26      5.93 o 
  -3   5   7        6.29        6.62      1.15 o 
  -2   5   7      216.98      223.74      6.59 o 
  -1   5   7      161.82      174.47      5.39 o 
   0   5   7      207.26      221.44      8.30 o 
   1   5   7      399.24      344.26      7.05 o 
   2   5   7      138.79      148.87      6.51 o 
   3   5   7       25.87       23.89      1.97 o 
   5   5   7       36.44       42.24      2.85 o 
   6   5   7        3.10        3.51      0.88 o 
   7   5   7       74.74       78.63      9.44 o 
  -4   6   7       23.46       23.01      1.84 o 
  -3   6   7      435.14      388.44      8.62 o 
  -2   6   7        2.29        5.84      1.17 o 
   0   6   7      637.06      627.47      8.72 o 
   1   6   7      973.25      912.63     41.05 o 
   2   6   7      237.35      243.74     14.31 o 
   3   6   7        0.15        0.80      0.66 o 
   4   6   7      460.97      515.65      9.54 o 
   5   6   7       43.40       44.44      2.93 o 
   6   6   7       24.26       22.71      1.69 o 
   7   6   7        8.71        7.92      0.93 o 
  -4   7   7       40.64       36.42      1.52 o 
  -3   7   7        2.11        2.35      0.76 o 
  -2   7   7      164.18      144.41      5.43 o 
  -1   7   7        5.49        7.14      1.51 o 
   0   7   7      316.45      321.48     12.81 o 
   1   7   7      127.84      132.94      7.10 o 
   2   7   7       19.54       19.17      2.53 o 
   3   7   7        8.89        8.92      1.09 o 
   4   7   7        0.15        0.59      0.56 o 
   5   7   7       70.89       73.20      3.69 o 
   6   7   7       18.45       18.21      1.44 o 
   7   7   7        3.68        1.98      0.46 o 
  -3   8   7       37.60       30.51      2.20 o 
  -2   8   7      116.81       99.60      4.38 o 
  -1   8   7       74.78       69.82      3.81 o 
   0   8   7      431.84      445.39     10.71 o 
   1   8   7      119.79      130.44      5.31 o 
   2   8   7        2.85        4.00      0.99 o 
   3   8   7       37.48       35.45      2.69 o 
   4   8   7      333.13      330.90      5.86 o 
   5   8   7       34.03       32.19      2.39 o 
   6   8   7      148.45      131.04      4.67 o 
   7   8   7       22.59       20.13      1.74 o 
  -3   9   7        9.55        8.06      1.04 o 
  -2   9   7        0.39        0.25      0.46 o 
  -1   9   7       16.95       17.11      1.84 o 
   0   9   7        6.65        5.49      0.81 o 
   1   9   7       17.09       17.73      2.03 o 
   2   9   7        1.20        2.27      0.79 o 
   3   9   7       92.14       87.40      4.22 o 
   4   9   7      127.93      132.11      4.66 o 
   5   9   7        3.27        4.98      0.98 o 
   6   9   7        1.50        0.54      0.53 o 
  -2  10   7       35.20       28.39      1.92 o 
  -1  10   7        6.62        8.12      1.20 o 
   0  10   7      216.80      208.48      6.57 o 
   1  10   7        3.09        3.15      0.91 o 
   2  10   7       23.60       27.25      2.36 o 
   3  10   7      110.17       96.90      4.32 o 
   4  10   7       24.76       19.48      1.99 o 
   5  10   7      108.58       95.42      3.52 o 
   6  10   7      135.98      127.95      3.92 o 
  -1  11   7        1.63        1.62      0.53 o 
   0  11   7       75.75       74.00      3.58 o 
   1  11   7       45.15       39.37      2.67 o 
   2  11   7       41.05       36.02      2.56 o 
   3  11   7        2.47        1.73      0.62 o 
   4  11   7        2.92        2.28      0.46 o 
   5  11   7        0.90       -0.27      0.53 o 
   0  12   7       87.36       95.17      3.38 o 
   1  12   7        0.16       -0.05      0.45 o 
   2  12   7       24.93       17.24      1.64 o 
   3  12   7       47.26       32.39      2.19 o 
   4  12   7       13.97       13.98      1.45 o 
  -2 -10   8       34.90       47.67      2.65 o 
  -1 -10   8       66.07       75.96      2.62 o 
   0 -10   8      187.86      214.78      6.51 o 
  -3  -9   8       74.30       76.38      3.37 o 
  -2  -9   8        2.26        2.60      0.90 o 
  -1  -9   8      204.96      172.94      6.98 o 
   0  -9   8        6.05        9.62      1.78 o 
   1  -9   8      356.13      356.61     25.03 o 
   2  -9   8       33.93       35.97      1.73 o 
  -4  -8   8        1.58        2.46      0.71 o 
  -3  -8   8       26.47       34.76      2.67 o 
  -2  -8   8       29.61       31.97      2.00 o 
  -1  -8   8      189.54      177.62      8.13 o 
   0  -8   8        1.62        3.18      1.27 o 
   1  -8   8      357.11      299.02     10.13 o 
   2  -8   8        2.37        2.74      0.55 o 
   3  -8   8       44.70       42.82      2.05 o 
  -5  -7   8        3.08        4.46      0.85 o 
  -4  -7   8       27.64       32.88      2.72 o 
  -3  -7   8        0.88        3.04      0.96 o 
  -2  -7   8       17.28       16.29      1.61 o 
  -1  -7   8      111.63      128.27      7.67 o 
   0  -7   8       72.34       64.40      5.43 o 
   1  -7   8      179.22      155.73      7.98 o 
   2  -7   8       74.55       56.07      4.39 o 
   3  -7   8      121.59      111.20      6.24 o 
   4  -7   8        0.66        0.01      0.38 o 
  -5  -6   8        1.00        1.42      0.61 o 
  -4  -6   8        3.57        2.53      0.85 o 
  -3  -6   8       35.03       40.71      3.54 o 
  -2  -6   8      171.07      174.10      5.42 o 
  -1  -6   8      144.89      149.78      4.90 o 
   0  -6   8      174.51      181.97     16.07 o 
   1  -6   8      123.06      112.69      7.24 o 
   2  -6   8       75.12       57.23      4.71 o 
   3  -6   8       49.33       45.47      3.90 o 
   4  -6   8       47.25       41.37      3.58 o 
  -5  -5   8      229.09      248.17      5.02 o 
  -4  -5   8        0.89        0.93      0.72 o 
  -3  -5   8      746.31      863.15     16.61 o 
  -2  -5   8       12.16       11.70      1.10 o 
  -1  -5   8     1214.59     1281.56     20.52 o 
   0  -5   8       62.07       73.89      5.21 o 
   1  -5   8      502.89      467.11     40.25 o 
   2  -5   8      153.32      124.21     13.35 o 
   3  -5   8       51.56       41.25      3.86 o 
   4  -5   8       34.44       29.54      3.15 o 
   5  -5   8       14.61       12.21      1.42 o 
  -6  -4   8       11.66       10.91      0.80 o 
  -5  -4   8       21.62       24.24      2.49 o 
  -4  -4   8        0.13        0.64      0.87 o 
  -3  -4   8       66.50       72.71      5.38 o 
  -2  -4   8      114.14      120.91      4.39 o 
  -1  -4   8      194.50      219.36      6.85 o 
   0  -4   8      155.38      156.96      9.65 o 
   1  -4   8       33.44       24.69      1.70 o 
   2  -4   8      403.50      362.46     49.62 o 
   3  -4   8      277.39      236.42      9.68 o 
   4  -4   8       99.39       71.03      5.06 o 
   5  -4   8        8.53        7.01      1.06 o 
  -6  -3   8      103.26      101.61      2.55 o 
  -5  -3   8       30.97       30.94      2.87 o 
  -4  -3   8      890.77      894.81     10.69 o 
  -3  -3   8      139.52      158.89      7.38 o 
  -2  -3   8     1150.22     1254.65     15.18 o 
  -1  -3   8      399.94      404.64     72.49 o 
   0  -3   8     1294.23     1293.77     85.27 o 
   1  -3   8       16.14       14.22      1.29 o 
   2  -3   8      163.78      133.64      4.60 o 
   3  -3   8       25.90       23.37      3.01 o 
   4  -3   8      182.89      140.56      8.80 o 
   5  -3   8        4.67        1.94      0.90 o 
   6  -3   8       17.09       16.90      2.08 o 
  -6  -2   8       29.14       26.32      1.83 o 
  -5  -2   8        2.26        2.45      0.53 o 
  -4  -2   8       12.17       10.88      1.23 o 
  -3  -2   8       18.77       19.95      1.20 o 
  -2  -2   8      540.44      532.44     33.24 o 
  -1  -2   8       40.41       44.77      5.95 o 
   0  -2   8      274.40      254.89     30.59 o 
   1  -2   8       77.26       70.21      2.84 o 
   2  -2   8      934.33      738.42     10.50 o 
   3  -2   8        8.95        9.28      1.90 o 
   4  -2   8      282.19      250.51      8.94 o 
   5  -2   8        3.07        1.44      0.91 o 
   6  -2   8        7.03        6.29      1.48 o 
  -6  -1   8        0.32        0.53      0.31 o 
  -5  -1   8       28.58       32.19      1.95 o 
  -4  -1   8       67.74       70.21      3.11 o 
  -3  -1   8       87.25       94.74      9.01 o 
  -2  -1   8     1141.65     1051.49     42.53 o 
  -1  -1   8      122.92      149.98      8.77 o 
   0  -1   8      285.37      305.49     18.52 o 
   1  -1   8      109.00      101.44      3.26 o 
   2  -1   8      147.49      119.43      4.01 o 
   3  -1   8       36.16       24.01      2.07 o 
   4  -1   8       61.97       50.27      7.52 o 
   5  -1   8      116.40       76.04      7.85 o 
   6  -1   8        6.61        5.39      1.39 o 
  -6   0   8       31.07       30.24      1.47 o 
  -5   0   8        2.76        2.51      0.67 o 
  -4   0   8      139.77      146.55      4.80 o 
  -3   0   8      398.97      425.24      8.14 o 
  -2   0   8      282.04      316.97      8.43 o 
  -1   0   8     1443.75     1390.91     48.21 o 
   0   0   8      343.36      338.06      6.57 o 
   1   0   8      194.30      191.40      4.63 o 
   2   0   8        0.42        0.97      0.38 o 
   3   0   8      811.57      569.14      9.25 o 
   4   0   8        5.41        7.47      0.79 o 
   5   0   8       81.20       64.12      3.36 o 
   6   0   8        7.30        9.01      1.27 o 
   7   0   8       62.19       72.68      2.50 o 
  -5   1   8        0.14        0.27      0.52 o 
  -4   1   8       81.18       86.24      2.62 o 
  -3   1   8      577.59      603.94      6.97 o 
  -2   1   8      143.94      138.90      5.59 o 
  -1   1   8     1587.85     1979.46     20.19 o 
   0   1   8       13.81       39.89      2.35 o 
   1   1   8     1074.61     1043.18     10.57 o 
   2   1   8        1.81        2.67      0.61 o 
   3   1   8      344.13      269.19      5.91 o 
   4   1   8      157.44      137.28      4.35 o 
   5   1   8       10.10        7.35      0.82 o 
   6   1   8       60.32       45.46      8.22 o 
   7   1   8        0.03       -0.42      0.49 o 
  -5   2   8       32.67       34.83      2.15 o 
  -4   2   8       10.42       10.81      1.16 o 
  -3   2   8      397.25      405.08      4.85 o 
  -2   2   8       54.13       52.38      3.68 o 
  -1   2   8      409.99      411.58     21.80 o 
   0   2   8      115.18      167.81      5.40 o 
   1   2   8       15.07        9.27      2.86 o 
   2   2   8      163.03      164.54      3.58 o 
   3   2   8       13.42       13.96      2.53 o 
   4   2   8      339.82      313.29     22.81 o 
   5   2   8        0.35        2.05      0.76 o 
   6   2   8        0.07        0.48      0.49 o 
   7   2   8       17.64       12.46      1.89 o 
  -5   3   8       55.26       57.58      2.65 o 
  -4   3   8        1.21        0.93      0.39 o 
  -3   3   8      135.93      139.86      2.96 o 
  -2   3   8      117.21      113.08      4.41 o 
  -1   3   8      769.63      844.67     65.81 o 
   0   3   8       22.98       18.69      1.48 o 
   1   3   8      464.66      413.74     10.01 o 
   2   3   8      344.57      333.39     45.15 o 
   3   3   8        1.33        2.05      0.88 o 
   4   3   8        9.50        6.16      2.45 o 
   5   3   8      117.29       89.85      4.30 o 
   6   3   8        0.71        1.12      0.59 o 
   7   3   8       24.14       19.41      2.37 o 
  -5   4   8       34.16       35.45      1.87 o 
  -4   4   8       14.03       17.22      3.56 o 
  -3   4   8      395.13      388.49      4.43 o 
  -2   4   8      328.91      300.80      7.60 o 
  -1   4   8      201.06      204.48     10.48 o 
   0   4   8      441.40      372.77     10.77 o 
   1   4   8     1116.24      996.75     48.23 o 
   2   4   8      685.99      494.66     51.20 o 
   3   4   8      108.72       90.71      4.98 o 
   4   4   8      412.87      349.96      8.20 o 
   5   4   8      104.43       95.81      4.55 o 
   6   4   8        2.38        2.05      0.78 o 
   7   4   8       43.33       33.82      3.15 o 
  -5   5   8       23.76       21.65      1.25 o 
  -4   5   8        7.46        8.51      0.82 o 
  -3   5   8        5.40        5.95      0.82 o 
  -2   5   8        2.55        2.16      0.74 o 
  -1   5   8       36.35       37.83      2.74 o 
   0   5   8      141.41      121.63      6.49 o 
   1   5   8        0.43        0.22      0.58 o 
   2   5   8      263.04      228.51      6.46 o 
   3   5   8       48.93       34.29      2.57 o 
   4   5   8      397.71      410.13      9.10 o 
   5   5   8        3.20        2.36      0.70 o 
   6   5   8       37.09       29.48      2.49 o 
   7   5   8        3.27        4.49      1.01 o 
  -4   6   8      183.95      180.87      3.13 o 
  -3   6   8      150.03      135.84      4.96 o 
  -2   6   8      432.38      359.00      8.81 o 
  -1   6   8      436.57      380.26      9.14 o 
   0   6   8      578.64      521.25      7.36 o 
   1   6   8      572.65      457.29     13.65 o 
   2   6   8      858.20      733.06     23.98 o 
   3   6   8      785.07      823.78     45.58 o 
   4   6   8       19.16       29.79      2.53 o 
   5   6   8      179.16      159.53      5.77 o 
   6   6   8      134.78      126.04      5.05 o 
   7   6   8        1.25        1.33      0.41 o 
  -4   7   8       26.01       29.03      1.65 o 
  -3   7   8      104.49       90.26      3.78 o 
  -2   7   8       14.44       11.39      1.61 o 
  -1   7   8        5.60        6.35      1.26 o 
   0   7   8       39.71       34.37      2.00 o 
   1   7   8       36.91       36.75      3.04 o 
   2   7   8       54.91       47.95      3.42 o 
   3   7   8      308.24      293.34      7.93 o 
   4   7   8       97.99      111.41      3.49 o 
   5   7   8      163.20      158.33      5.62 o 
   6   7   8       23.80       19.94      1.91 o 
   7   7   8        0.40        0.11      0.28 o 
  -3   8   8       61.89       57.86      1.92 o 
  -2   8   8        1.83        1.49      0.61 o 
  -1   8   8       24.95       23.30      2.24 o 
   0   8   8        1.22        0.47      0.43 o 
   1   8   8       64.61       61.25      3.97 o 
   2   8   8      115.40      116.30      5.35 o 
   3   8   8        1.99        1.63      0.75 o 
   4   8   8       84.06       92.54      4.90 o 
   5   8   8        0.19       -0.44      0.75 o 
   6   8   8       11.66        7.91      1.18 o 
  -2   9   8      109.22       92.15      3.65 o 
  -1   9   8       51.46       45.09      2.90 o 
   0   9   8        5.24        5.88      0.87 o 
   1   9   8      116.18      114.39      5.29 o 
   2   9   8        0.02       -0.52      0.86 o 
   3   9   8       52.92       57.40      3.61 o 
   4   9   8       25.81       24.47      3.38 o 
   5   9   8       89.44       75.83      3.47 o 
   6   9   8       12.96       11.67      1.32 o 
  -2  10   8       29.21       29.47      1.73 o 
  -1  10   8      278.74      273.50      6.13 o 
   0  10   8       13.19       13.84      1.79 o 
   1  10   8      323.45      289.43      7.91 o 
   2  10   8       28.63       23.51      2.31 o 
   3  10   8      120.87      106.11      4.67 o 
   4  10   8        0.40        0.60      0.72 o 
   5  10   8       59.81       48.33      2.47 o 
  -1  11   8      108.96      118.71      3.12 o 
   0  11   8       96.75      106.71      3.97 o 
   1  11   8      119.89      104.87      4.28 o 
   2  11   8       56.80       45.38      2.87 o 
   3  11   8        2.97        3.13      0.54 o 
   4  11   8       28.40       31.25      2.21 o 
   1  12   8       64.94       64.78      2.83 o 
   2  12   8      252.99      229.13      5.69 o 
   3  12   8       23.45       18.67      1.63 o 
  -2  -9   9       10.89       14.69      1.47 o 
  -1  -9   9       33.94       34.41      1.70 o 
   0  -9   9       40.48       42.43      3.01 o 
   1  -9   9       28.57       26.25      1.46 o 
  -3  -8   9        0.67       -0.03      0.39 o 
  -2  -8   9        1.66        1.88      0.75 o 
  -1  -8   9        0.89        0.13      0.62 o 
   0  -8   9       54.29       59.37      4.17 o 
   1  -8   9        0.77        0.51      0.59 o 
   2  -8   9       39.08       50.43      1.78 o 
  -4  -7   9       30.85       26.80      1.99 o 
  -3  -7   9       17.45       15.51      1.69 o 
  -2  -7   9       18.92       19.41      1.52 o 
  -1  -7   9        4.07        2.94      1.23 o 
   0  -7   9        5.74        5.62      1.63 o 
   1  -7   9       69.89       83.31      5.30 o 
   2  -7   9        1.95        1.46      0.72 o 
   3  -7   9       16.20       17.86      1.42 o 
  -4  -6   9       11.37       11.30      1.50 o 
  -3  -6   9        8.94        7.19      1.36 o 
  -2  -6   9       44.02       49.20      3.08 o 
  -1  -6   9        5.03        6.18      1.67 o 
   0  -6   9      398.59      416.31     13.46 o 
   1  -6   9        1.25        2.75      1.24 o 
   2  -6   9       20.72       23.06      2.82 o 
   3  -6   9        3.10        4.83      1.35 o 
   4  -6   9        0.13        0.74      0.43 o 
  -5  -5   9       59.99       64.07      3.07 o 
  -4  -5   9        0.43        0.72      0.59 o 
  -3  -5   9        1.09        0.47      0.54 o 
  -2  -5   9        2.47        2.88      0.71 o 
  -1  -5   9      174.66      218.33      9.41 o 
   0  -5   9       22.74       25.28      3.38 o 
   1  -5   9     1240.58     1390.27     24.84 o 
   2  -5   9       57.74       50.00      4.54 o 
   3  -5   9      659.21      672.44     14.64 o 
   4  -5   9       10.54        9.99      1.75 o 
  -5  -4   9        4.84        4.82      0.65 o 
  -4  -4   9       56.76       71.90      4.28 o 
  -3  -4   9       11.24       10.27      1.72 o 
  -2  -4   9       93.69      113.57      4.14 o 
  -1  -4   9       38.77       41.01      5.50 o 
   0  -4   9       13.34       25.24      3.27 o 
   1  -4   9      150.20      167.11      5.49 o 
   2  -4   9      114.85      124.93      4.90 o 
   3  -4   9       45.44       45.78      2.83 o 
   4  -4   9        0.60        0.70      0.71 o 
   5  -4   9       69.55       63.49      8.06 o 
  -5  -3   9       63.88       76.43      3.83 o 
  -4  -3   9       44.74       49.00      5.74 o 
  -3  -3   9      253.77      222.97      5.40 o 
  -2  -3   9      486.88      538.16     38.89 o 
  -1  -3   9        0.89        1.25      0.97 o 
   0  -3   9     1010.84     1337.82     21.10 o 
   1  -3   9      367.22      447.01     12.57 o 
   2  -3   9     1487.75     1631.36     42.25 o 
   3  -3   9      462.86      479.36     13.34 o 
   4  -3   9      173.38      178.05      5.60 o 
   5  -3   9       62.49       64.98      4.25 o 
  -5  -2   9        8.31        7.54      0.96 o 
  -4  -2   9       79.38       74.88      3.03 o 
  -3  -2   9        2.26        2.27      0.65 o 
  -2  -2   9      205.65      205.37      4.44 o 
  -1  -2   9        1.18        1.62      0.38 o 
   0  -2   9       81.10       72.00      4.25 o 
   1  -2   9       16.20       14.94      1.39 o 
   2  -2   9        4.04        5.37      1.46 o 
   3  -2   9      371.51      398.75     11.81 o 
   4  -2   9      133.86      140.88      7.37 o 
   5  -2   9        8.25        5.19      0.94 o 
   6  -2   9       87.03      101.22      4.65 o 
  -5  -1   9        2.15        3.03      0.48 o 
  -4  -1   9       50.20       51.31      2.54 o 
  -3  -1   9        7.37       10.10      1.19 o 
  -2  -1   9       76.84       70.29      1.87 o 
  -1  -1   9        5.80        8.90      1.14 o 
   0  -1   9      258.93      242.49      5.59 o 
   1  -1   9      108.48      111.57      3.57 o 
   2  -1   9      620.91      471.51      7.72 o 
   3  -1   9        0.07        1.05      0.79 o 
   4  -1   9      424.11      424.94     32.98 o 
   5  -1   9       42.00       31.49      2.32 o 
   6  -1   9       97.25      108.35      5.12 o 
  -5   0   9       45.33       45.99      2.13 o 
  -4   0   9        6.39        6.42      0.99 o 
  -3   0   9      137.84      136.68      3.24 o 
  -2   0   9      407.22      392.48      4.34 o 
  -1   0   9        0.63        0.89      0.48 o 
   0   0   9      305.09      280.41      6.06 o 
   1   0   9      242.70      223.81      5.05 o 
   2   0   9      743.35      540.61      7.82 o 
   3   0   9        4.52        7.63      1.48 o 
   4   0   9      108.97      120.13      6.34 o 
   5   0   9      159.23      157.49      5.10 o 
   6   0   9        3.13        4.83      0.90 o 
  -5   1   9        9.18        8.68      0.97 o 
  -4   1   9       22.81       22.20      1.82 o 
  -3   1   9       39.83       43.07      1.52 o 
  -2   1   9      209.87      210.64      5.02 o 
  -1   1   9       41.05       37.95      2.70 o 
   0   1   9      366.06      419.95      8.31 o 
   1   1   9      545.15      490.07      7.76 o 
   2   1   9      318.80      298.31     37.84 o 
   3   1   9      710.27      675.73     22.56 o 
   4   1   9      527.65      473.96     39.18 o 
   5   1   9      179.32      186.36      7.99 o 
   6   1   9       15.86       11.29      2.03 o 
  -5   2   9        2.90        2.21      0.55 o 
  -4   2   9        0.70        1.02      0.35 o 
  -3   2   9       13.99       14.39      0.91 o 
  -2   2   9      255.56      268.68      4.52 o 
  -1   2   9      188.82      200.52      4.70 o 
   0   2   9       29.38       25.57      2.48 o 
   1   2   9      246.34      254.27      7.81 o 
   2   2   9        3.23        6.94      0.78 o 
   3   2   9      385.55      311.15      6.17 o 
   4   2   9        2.84        1.44      0.49 o 
   5   2   9       16.51       15.40      1.29 o 
   6   2   9       37.76       28.90      3.27 o 
   7   2   9       12.37       13.02      1.69 o 
  -5   3   9        1.00        1.78      0.45 o 
  -4   3   9       10.19       10.49      0.97 o 
  -3   3   9       80.40       87.24      2.92 o 
  -2   3   9       54.50       53.43      2.23 o 
  -1   3   9      181.53      190.58      4.57 o 
   0   3   9      119.94      129.02      5.60 o 
   1   3   9      469.52      449.95     11.20 o 
   2   3   9      212.83      239.92      8.69 o 
   3   3   9      606.58      498.95     52.35 o 
   4   3   9        2.80        4.41      1.19 o 
   5   3   9      173.56      163.72      6.87 o 
   6   3   9        2.81        2.14      1.35 o 
   7   3   9        3.74        1.90      0.87 o 
  -4   4   9        1.29        0.60      0.29 o 
  -3   4   9        4.06        4.46      0.58 o 
  -2   4   9       33.96       33.34      1.86 o 
  -1   4   9      289.20      288.91      9.08 o 
   0   4   9        1.80        2.13      0.85 o 
   1   4   9       44.91       42.62      2.61 o 
   2   4   9      232.27      202.42     10.91 o 
   3   4   9     1003.44      961.58     33.23 o 
   4   4   9      312.33      289.22     35.25 o 
   5   4   9      341.91      330.01      7.63 o 
   6   4   9       82.11       76.66      3.41 o 
   7   4   9      108.28       98.81      4.86 o 
  -4   5   9       52.49       50.40      1.72 o 
  -3   5   9       62.31       61.60      1.83 o 
  -2   5   9       75.09       68.60      3.70 o 
  -1   5   9      342.44      339.23      5.83 o 
   0   5   9       37.13       43.47      2.14 o 
   1   5   9      725.77      748.27     12.71 o 
   2   5   9       14.69       18.39      2.05 o 
   3   5   9      235.56      247.53      7.66 o 
   4   5   9       34.43       26.59      2.57 o 
   5   5   9       84.46       77.52      4.13 o 
   6   5   9       65.49       62.53      3.21 o 
   7   5   9       13.85       10.41      1.62 o 
  -4   6   9        1.54        0.60      0.35 o 
  -3   6   9        0.56        0.16      0.37 o 
  -2   6   9       73.63       70.92      2.66 o 
  -1   6   9       52.64       51.51      3.39 o 
   0   6   9      131.34      141.72      4.54 o 
   1   6   9      131.96      128.63      5.78 o 
   2   6   9      431.22      449.03     10.64 o 
   3   6   9      282.57      278.87      6.47 o 
   4   6   9     1333.76     1261.34     77.78 o 
   5   6   9      137.57      113.65      5.09 o 
   6   6   9      197.97      181.58      5.59 o 
  -3   7   9       11.54       12.93      0.99 o 
  -2   7   9      143.99      140.55      3.58 o 
  -1   7   9      270.19      274.75      7.60 o 
   0   7   9       40.36       44.83      2.70 o 
   1   7   9      274.47      299.10      9.32 o 
   2   7   9        5.77        4.99      1.28 o 
   3   7   9       52.97       61.07      3.94 o 
   4   7   9       21.51       22.10      1.82 o 
   5   7   9        5.87        3.74      1.00 o 
   6   7   9       31.46       23.35      3.60 o 
  -3   8   9        5.19        5.94      0.61 o 
  -2   8   9        5.78        4.88      0.90 o 
  -1   8   9        1.44        2.49      0.89 o 
   0   8   9        6.57        7.84      1.48 o 
   1   8   9       47.63       53.35      3.93 o 
   2   8   9        4.91        5.73      1.29 o 
   3   8   9       94.48       93.76      4.92 o 
   4   8   9        5.55        4.35      0.74 o 
   5   8   9       32.31       22.03      2.04 o 
   6   8   9        1.46        0.47      0.49 o 
  -2   9   9      195.22      196.40     10.20 o 
  -1   9   9        1.66        1.44      0.68 o 
   0   9   9      473.02      529.26     10.74 o 
   1   9   9        0.33        0.78      0.91 o 
   2   9   9      225.39      225.53      7.69 o 
   3   9   9        0.88       -0.29      1.18 o 
   4   9   9      114.69      114.50     13.79 o 
   5   9   9        0.96        0.66      0.45 o 
  -1  10   9       26.91       31.83      1.79 o 
   0  10   9      229.75      272.85      6.56 o 
   1  10   9      132.23      147.31      5.51 o 
   2  10   9      201.61      211.94      6.83 o 
   3  10   9      196.69      200.31      6.25 o 
   4  10   9        1.32        3.28      0.85 o 
   5  10   9      223.87      188.18      4.17 o 
   0  11   9       17.11       16.85      1.35 o 
   1  11   9      215.58      217.11      5.54 o 
   2  11   9        1.33        1.92      0.71 o 
   3  11   9      237.17      238.83      5.90 o 
   4  11   9        0.36       -0.02      0.42 o 
  -2  -8  10        4.34        4.90      0.87 o 
  -1  -8  10       65.96       71.88      3.65 o 
   0  -8  10        0.02       -0.34      0.67 o 
   1  -8  10        5.73        5.59      1.02 o 
  -3  -7  10       23.00       21.21      1.57 o 
  -2  -7  10       27.93       30.28      2.57 o 
  -1  -7  10        0.68        0.36      0.71 o 
   0  -7  10        2.72        3.30      1.14 o 
   1  -7  10       47.67       49.66      3.55 o 
   2  -7  10        0.45        0.03      0.28 o 
  -4  -6  10       72.34       79.40      3.08 o 
  -3  -6  10       27.61       27.15      2.09 o 
  -2  -6  10      114.96      129.07     12.32 o 
  -1  -6  10        6.17        4.14      1.37 o 
   0  -6  10       26.24       29.01      3.25 o 
   1  -6  10       60.70       65.36      4.69 o 
   2  -6  10       37.03       40.79      3.26 o 
   3  -6  10       83.88       93.94      4.47 o 
  -4  -5  10       41.61       46.98      2.73 o 
  -3  -5  10        0.32        0.35      0.45 o 
  -2  -5  10       93.32      115.62      6.81 o 
  -1  -5  10       14.17       15.37      2.42 o 
   0  -5  10        0.54        0.19      1.04 o 
   1  -5  10        9.09       11.68      2.18 o 
   2  -5  10       25.28       31.01      3.29 o 
   3  -5  10      152.57      175.65      6.75 o 
   4  -5  10       22.12       20.11      1.47 o 
  -4  -4  10        3.42        4.24      0.96 o 
  -3  -4  10        2.96        4.29      1.09 o 
  -2  -4  10       99.51      127.67      5.92 o 
  -1  -4  10       70.69       89.04      5.61 o 
   0  -4  10       20.54       22.45      2.94 o 
   1  -4  10        9.00       12.68      1.44 o 
   2  -4  10        9.40       12.03      1.44 o 
   3  -4  10       45.75       53.28      3.33 o 
   4  -4  10       82.29       89.81      4.71 o 
  -5  -3  10       31.02       31.78      2.02 o 
  -4  -3  10      163.99      181.27      6.07 o 
  -3  -3  10      133.16      160.53      6.12 o 
  -2  -3  10      395.20      463.85     11.39 o 
  -1  -3  10      423.33      522.11     12.57 o 
   0  -3  10      401.93      516.47     13.06 o 
   1  -3  10       37.62       44.39      4.32 o 
   2  -3  10       19.29       25.50      2.12 o 
   3  -3  10        4.38        4.22      0.96 o 
   4  -3  10      132.14      166.63      4.86 o 
   5  -3  10       78.24       82.91      8.18 o 
  -5  -2  10        7.90        7.83      1.07 o 
  -4  -2  10       13.77       13.86      2.13 o 
  -3  -2  10       72.73       72.77      8.86 o 
  -2  -2  10      111.36      113.73      5.18 o 
  -1  -2  10      132.23      148.78      6.07 o 
   0  -2  10       63.10       69.21      4.38 o 
   1  -2  10      158.44      200.62      8.74 o 
   2  -2  10       95.23      122.09      9.23 o 
   3  -2  10       30.51       36.01      3.27 o 
   4  -2  10        5.32        6.59      1.11 o 
   5  -2  10       73.92       86.16      4.52 o 
  -5  -1  10       39.26       37.02      4.62 o 
  -4  -1  10        3.92        4.06      0.72 o 
  -3  -1  10       35.94       33.57      2.38 o 
  -2  -1  10       53.98       52.09      2.63 o 
  -1  -1  10       38.30       38.00      2.85 o 
   0  -1  10      149.84      168.69      6.19 o 
   1  -1  10      114.34      120.51      6.68 o 
   2  -1  10       29.08       29.13      2.72 o 
   3  -1  10       49.23       51.66      2.79 o 
   4  -1  10        0.21        3.54      3.55 o 
   5  -1  10        9.60        8.96      1.15 o 
   6  -1  10       74.06      100.15      3.98 o 
  -5   0  10        0.29        0.17      0.21 o 
  -4   0  10        0.29        0.24      0.44 o 
  -3   0  10       14.96       14.44      1.07 o 
  -2   0  10      206.49      185.84      3.76 o 
  -1   0  10       82.83       73.15      3.97 o 
   0   0  10       21.93       26.79      2.31 o 
   1   0  10        1.67        1.28      0.58 o 
   2   0  10        6.03        5.67      1.16 o 
   3   0  10        0.08        0.30      0.75 o 
   4   0  10      165.39      183.88      7.67 o 
   5   0  10       10.52        8.85      1.18 o 
   6   0  10       78.40       97.81      4.02 o 
  -5   1  10       43.04       45.11      2.25 o 
  -4   1  10       15.92       16.92      1.43 o 
  -3   1  10       78.73       72.33      2.32 o 
  -2   1  10       32.23       27.56      1.18 o 
  -1   1  10       13.87       12.50      0.78 o 
   0   1  10      179.18      157.27      5.28 o 
   1   1  10        0.07        1.22      0.58 o 
   2   1  10      442.06      381.74      8.40 o 
   3   1  10        4.43        3.34      0.95 o 
   4   1  10       55.60       61.86      4.25 o 
   5   1  10       23.22       31.53      3.15 o 
   6   1  10      132.76      158.15      6.17 o 
  -4   2  10       52.27       55.06      2.43 o 
  -3   2  10        4.32        4.52      0.53 o 
  -2   2  10       85.56       85.62      2.25 o 
  -1   2  10        1.44        2.41      0.50 o 
   0   2  10       97.69       92.06      2.52 o 
   1   2  10       59.44       54.20      2.86 o 
   2   2  10      200.75      176.31      3.86 o 
   3   2  10       17.77       14.68      1.29 o 
   4   2  10      142.78      128.26      4.27 o 
   5   2  10      162.07      175.54      7.22 o 
   6   2  10       23.97       25.60      2.77 o 
  -4   3  10      107.09      110.04      3.27 o 
  -3   3  10        7.40        8.24      0.67 o 
  -2   3  10      135.98      142.35      4.52 o 
  -1   3  10        3.58        2.36      0.52 o 
   0   3  10       45.91       51.93      2.18 o 
   1   3  10       20.70       17.43      1.39 o 
   2   3  10       41.38       35.54      1.65 o 
   3   3  10        8.71        5.84      0.67 o 
   4   3  10      303.39      281.15     10.25 o 
   5   3  10        0.58        0.82      0.87 o 
   6   3  10       42.11       46.48      3.83 o 
  -4   4  10      108.41      105.27      3.61 o 
  -3   4  10        2.35        2.66      0.42 o 
  -2   4  10       37.18       40.94      1.97 o 
  -1   4  10        1.10        1.39      0.41 o 
   0   4  10        7.96       10.92      0.81 o 
   1   4  10      183.57      177.41     12.37 o 
   2   4  10       35.77       38.76      2.04 o 
   3   4  10       61.97       51.06      2.17 o 
   4   4  10        0.57        0.58      0.48 o 
   5   4  10      246.57      237.86      5.42 o 
   6   4  10       49.41       46.90      2.36 o 
  -4   5  10       11.26       11.54      0.60 o 
  -3   5  10        5.82        6.92      0.83 o 
  -2   5  10       14.73       15.09      1.23 o 
  -1   5  10        4.49        3.35      1.20 o 
   0   5  10        9.66       11.41      0.86 o 
   1   5  10       60.33       52.84      5.83 o 
   2   5  10       54.45       50.01      3.18 o 
   3   5  10      573.36      551.68     25.33 o 
   4   5  10      164.48      165.05      3.30 o 
   5   5  10      223.13      218.64      4.57 o 
   6   5  10        7.86        8.63      1.11 o 
  -3   6  10       74.79       74.06      4.24 o 
  -2   6  10       11.28       11.51      1.06 o 
  -1   6  10       38.11       40.61      2.10 o 
   0   6  10       96.85      100.05      2.59 o 
   1   6  10      125.63      139.06      3.86 o 
   2   6  10       34.99       31.97      2.72 o 
   3   6  10        0.53        0.26      0.42 o 
   4   6  10        2.99        2.01      0.58 o 
   5   6  10       12.28       13.38      1.15 o 
   6   6  10      116.46      109.77      3.62 o 
  -3   7  10        8.52        6.68      0.61 o 
  -2   7  10       34.56       33.04      1.94 o 
  -1   7  10       26.39       28.29      1.70 o 
   0   7  10       39.24       36.96      1.60 o 
   1   7  10      108.13      115.81      3.58 o 
   2   7  10       37.03       31.00      2.77 o 
   3   7  10       48.35       49.02      3.21 o 
   4   7  10       14.97       11.62      1.21 o 
   5   7  10       28.13       28.98      1.58 o 
   6   7  10        2.63        2.37      0.50 o 
  -2   8  10        4.79        3.85      0.51 o 
  -1   8  10        0.10       -0.55      0.55 o 
   0   8  10        1.34        0.08      0.53 o 
   1   8  10        0.43        0.14      0.38 o 
   2   8  10        6.21        6.61      1.34 o 
   3   8  10      349.53      383.00      8.79 o 
   4   8  10       27.63       28.99      1.52 o 
   5   8  10       90.93       87.46      3.40 o 
  -1   9  10       23.92       27.50      1.31 o 
   0   9  10       27.29       27.03      2.80 o 
   1   9  10       55.42       62.64      3.80 o 
   2   9  10       54.78       52.81      3.37 o 
   3   9  10        7.06        8.53      1.37 o 
   4   9  10       46.47       46.87      2.57 o 
   5   9  10       42.68       38.13      1.88 o 
   0  10  10       38.25       35.69      2.05 o 
   1  10  10        3.68        2.84      0.77 o 
   2  10  10      260.33      264.72      6.52 o 
   3  10  10       44.53       45.67      2.60 o 
   4  10  10      454.60      460.67      7.09 o 
   2  11  10       48.13       44.86      2.17 o 
   3  11  10       21.59       19.55      1.40 o 
  -2  -7  11        2.79        3.57      0.73 o 
  -1  -7  11       94.33       98.65      4.07 o 
   0  -7  11       25.67       25.04      2.15 o 
   1  -7  11       57.51       59.43      3.09 o 
  -3  -6  11      143.42      150.40      3.65 o 
  -2  -6  11        3.79        5.13      1.06 o 
  -1  -6  11      178.91      217.64      7.18 o 
   0  -6  11       17.87       19.60      2.30 o 
   1  -6  11       30.25       38.93      3.04 o 
   2  -6  11       33.45       35.24      1.75 o 
  -3  -5  11      147.30      155.85      4.50 o 
  -2  -5  11        0.32        0.62      0.35 o 
  -1  -5  11       24.06       26.51      2.74 o 
   0  -5  11      170.50      222.09      8.17 o 
   1  -5  11       20.70       20.76      2.54 o 
   2  -5  11       82.60       85.19      4.43 o 
   3  -5  11       20.91       21.21      2.06 o 
  -4  -4  11       80.28       91.48      3.27 o 
  -3  -4  11      203.11      215.20      5.95 o 
  -2  -4  11       29.41       38.80      2.02 o 
  -1  -4  11      234.94      285.06      9.09 o 
   0  -4  11       29.17       43.45      3.78 o 
   1  -4  11        1.00        0.07      0.78 o 
   2  -4  11        0.34        0.80      0.59 o 
   3  -4  11        4.24        3.59      1.02 o 
   4  -4  11        0.77        0.28      0.47 o 
  -4  -3  11       58.29       64.60      3.02 o 
  -3  -3  11       30.07       38.51      3.28 o 
  -2  -3  11      201.02      221.04      8.67 o 
  -1  -3  11        0.57        3.75      1.29 o 
   0  -3  11      538.16      692.69     14.70 o 
   1  -3  11      302.25      399.91     11.44 o 
   2  -3  11      851.21      994.96     88.56 o 
   3  -3  11       60.53       67.69      2.91 o 
   4  -3  11      156.62      175.30      5.96 o 
  -4  -2  11      103.60      110.93      4.11 o 
  -3  -2  11       43.32       46.21      3.05 o 
  -2  -2  11      175.24      189.47      6.70 o 
  -1  -2  11        0.28        0.13      0.56 o 
   0  -2  11        3.38        3.18      1.08 o 
   1  -2  11        0.83        0.85      0.49 o 
   2  -2  11       38.87       49.80      5.09 o 
   3  -2  11       98.88      115.19      4.86 o 
   4  -2  11       17.69       17.58      1.47 o 
   5  -2  11       23.23       28.26      2.12 o 
  -4  -1  11       14.16       17.57      1.67 o 
  -3  -1  11       26.43       30.27      2.40 o 
  -2  -1  11       39.00       41.31      2.91 o 
  -1  -1  11       43.27       43.44      3.09 o 
   0  -1  11        1.56        1.66      0.65 o 
   1  -1  11      317.76      366.04     16.44 o 
   2  -1  11       70.94       81.73      7.95 o 
   3  -1  11       94.68      108.28      3.75 o 
   4  -1  11        2.40        1.80      0.54 o 
   5  -1  11        0.41        0.05      0.37 o 
  -4   0  11       43.67       40.53      1.91 o 
  -3   0  11       19.34       17.20      1.11 o 
  -2   0  11       84.07       73.57      2.36 o 
  -1   0  11        2.07        2.14      0.76 o 
   0   0  11       16.22       10.60      1.52 o 
   1   0  11      164.87      166.89     11.05 o 
   2   0  11        1.14        2.29      0.77 o 
   3   0  11       14.91       10.65      1.66 o 
   4   0  11       45.49       45.92      3.60 o 
   5   0  11       12.48       13.18      1.83 o 
  -4   1  11       38.40       36.08      1.78 o 
  -3   1  11       73.16       76.85      2.28 o 
  -2   1  11       79.46       70.82      2.31 o 
  -1   1  11      208.38      181.84      5.73 o 
   0   1  11       74.37       61.55      3.42 o 
   1   1  11        0.69        0.75      0.49 o 
   2   1  11        8.39        4.79      1.05 o 
   3   1  11       21.82       19.62      2.18 o 
   4   1  11      130.55      144.90      6.27 o 
   5   1  11        0.41        0.32      0.55 o 
   6   1  11       39.52       46.24      2.55 o 
  -4   2  11        5.42        6.56      0.77 o 
  -3   2  11      184.48      185.40      3.45 o 
  -2   2  11       37.66       35.94      1.71 o 
  -1   2  11      204.96      203.80      6.15 o 
   0   2  11       35.70       39.23      2.69 o 
   1   2  11       80.39       84.61      4.96 o 
   2   2  11       16.33       12.75      1.58 o 
   3   2  11        0.16        3.76      0.94 o 
   4   2  11        5.23        4.13      1.14 o 
   5   2  11        3.65        3.60      1.06 o 
   6   2  11       39.84       45.42      2.99 o 
  -4   3  11        1.61        1.16      0.37 o 
  -3   3  11      155.55      165.36      3.15 o 
  -2   3  11      120.08      114.99      3.15 o 
  -1   3  11      200.40      186.92      3.99 o 
   0   3  11      143.89      132.39      6.34 o 
   1   3  11      133.80      118.56      9.37 o 
   2   3  11       62.11       54.91      3.02 o 
   3   3  11       51.25       42.29      2.90 o 
   4   3  11       19.19       22.71      2.24 o 
   5   3  11       29.75       28.93      2.67 o 
   6   3  11       71.46       81.96      4.29 o 
  -3   4  11       48.25       53.61      1.49 o 
  -2   4  11      152.25      159.30      3.62 o 
  -1   4  11       12.00       12.75      1.13 o 
   0   4  11      127.73      124.26      3.09 o 
   1   4  11        0.89        1.05      0.39 o 
   2   4  11       71.60       69.51      3.51 o 
   3   4  11        3.78        2.76      0.45 o 
   4   4  11        0.81        1.00      0.49 o 
   5   4  11        1.01        1.07      0.64 o 
   6   4  11        0.20        1.36      0.92 o 
  -3   5  11        3.10        4.12      0.53 o 
  -2   5  11      111.87      127.26      3.18 o 
  -1   5  11        2.82        2.99      0.60 o 
   0   5  11      270.12      285.07      4.83 o 
   1   5  11      115.58      117.68      3.31 o 
   2   5  11       54.74       59.88      3.38 o 
   3   5  11       24.27       20.42      1.52 o 
   4   5  11        0.61        0.60      0.46 o 
   5   5  11       93.92       89.82      2.68 o 
   6   5  11       40.05       41.74      3.11 o 
  -2   6  11       78.99       93.12      3.54 o 
  -1   6  11        8.72        7.65      0.87 o 
   0   6  11       33.09       35.73      1.46 o 
   1   6  11       24.10       27.66      1.65 o 
   2   6  11       76.57       72.61      3.78 o 
   3   6  11      165.28      183.32     10.74 o 
   4   6  11        8.85        9.57      0.77 o 
   5   6  11       23.44       22.08      1.29 o 
  -2   7  11       77.96       82.79      3.47 o 
  -1   7  11       14.35       16.65      1.17 o 
   0   7  11      263.85      297.11      4.00 o 
   1   7  11        2.66        3.01      0.63 o 
   2   7  11      127.36      122.48      4.89 o 
   3   7  11      126.96      129.56      4.79 o 
   4   7  11        1.66        1.49      0.50 o 
   5   7  11        9.23        7.29      0.70 o 
  -1   8  11       41.88       46.23      1.68 o 
   0   8  11        6.72        7.79      0.80 o 
   1   8  11       41.00       39.23      1.79 o 
   2   8  11        1.56        0.16      0.78 o 
   3   8  11       56.00       54.03      2.96 o 
   4   8  11       21.69       20.71      1.09 o 
   5   8  11       19.07       16.21      1.19 o 
   0   9  11       12.42       12.38      1.25 o 
   1   9  11        5.83        4.41      0.86 o 
   2   9  11       66.85       66.68      3.16 o 
   3   9  11       81.12       79.19      3.26 o 
   4   9  11       31.19       25.32      1.63 o 
   1  10  11      102.55      103.51      3.12 o 
   2  10  11        1.57        1.34      0.48 o 
   3  10  11        0.00        0.51      0.38 o 
  -1  -6  12       68.65       77.89      3.36 o 
   0  -6  12       25.90       30.28      2.21 o 
   1  -6  12      112.73      112.44      3.88 o 
  -2  -5  12       59.08       73.26      3.31 o 
  -1  -5  12      237.52      275.06      7.28 o 
   0  -5  12       72.64       88.07      4.35 o 
   1  -5  12      192.83      222.29      6.62 o 
   2  -5  12        8.49        9.90      0.88 o 
  -3  -4  12       40.60       44.89      2.07 o 
  -2  -4  12       14.07       13.67      1.63 o 
  -1  -4  12      136.50      157.21      5.95 o 
   0  -4  12        0.05        1.06      0.85 o 
   1  -4  12      359.98      413.76     10.00 o 
   2  -4  12        0.20        0.25      0.36 o 
   3  -4  12       97.08      113.90      4.13 o 
  -3  -3  12      140.17      153.53      4.35 o 
  -2  -3  12        2.55        2.32      0.49 o 
  -1  -3  12      210.63      272.32      8.16 o 
   0  -3  12       35.01       40.47      3.33 o 
   1  -3  12      238.35      299.35      8.99 o 
   2  -3  12      108.90      118.86      7.15 o 
   3  -3  12        5.84        5.76      1.10 o 
   4  -3  12      142.85      149.14      4.29 o 
  -3  -2  12       23.22       24.31      2.55 o 
  -2  -2  12       16.47       18.17      1.29 o 
  -1  -2  12      145.35      150.89      5.96 o 
   0  -2  12      156.96      183.69      6.95 o 
   1  -2  12        2.39        2.58      1.12 o 
   2  -2  12      111.15      130.42     11.67 o 
   3  -2  12        5.41        6.71      0.86 o 
   4  -2  12       20.38       23.11      1.37 o 
  -3  -1  12       10.89       12.67      0.99 o 
  -2  -1  12       47.86       50.70      3.13 o 
  -1  -1  12       24.48       27.23      2.47 o 
   0  -1  12      161.99      184.47      6.74 o 
   1  -1  12       85.66      109.96      5.39 o 
   2  -1  12      136.55      151.88     13.29 o 
   3  -1  12        1.24        1.33      0.68 o 
   4  -1  12        0.54        0.65      0.63 o 
  -3   0  12       58.02       57.03      2.90 o 
  -2   0  12       55.91       57.42      3.25 o 
  -1   0  12       33.57       30.20      2.48 o 
   0   0  12        2.94        2.42      0.81 o 
   1   0  12       17.43       20.10      1.46 o 
   2   0  12       15.43       17.46      1.92 o 
   3   0  12        9.80        9.67      1.58 o 
   4   0  12       12.06       12.52      1.73 o 
   5   0  12        4.85        4.36      0.92 o 
  -3   1  12       32.89       33.48      2.17 o 
  -2   1  12      209.59      201.23      5.80 o 
  -1   1  12       21.74       17.32      1.85 o 
   0   1  12      366.96      356.89      8.37 o 
   1   1  12      143.17      132.38      8.26 o 
   2   1  12      373.53      336.55      8.10 o 
   3   1  12        0.43       -0.90      0.94 o 
   4   1  12       87.28       99.23      4.77 o 
   5   1  12        0.66        0.21      0.36 o 
  -3   2  12       10.92        7.76      1.05 o 
  -2   2  12      234.68      232.18      6.15 o 
  -1   2  12       26.66       30.50      2.37 o 
   0   2  12       25.67       25.95      2.22 o 
   1   2  12       52.13       50.26      4.91 o 
   2   2  12        0.53        0.43      0.51 o 
   3   2  12      267.95      251.49      7.19 o 
   4   2  12       49.57       49.70      3.27 o 
   5   2  12       28.59       32.08      2.49 o 
  -3   3  12       65.16       72.00      2.92 o 
  -2   3  12       45.79       55.28      2.97 o 
  -1   3  12      174.52      164.70      5.45 o 
   0   3  12        0.11        1.16      0.68 o 
   1   3  12      189.00      174.08      6.36 o 
   2   3  12       25.64       17.03      1.78 o 
   3   3  12      176.63      151.56      5.26 o 
   4   3  12        3.25        2.55      0.86 o 
   5   3  12       50.90       59.93      3.36 o 
  -3   4  12       47.66       51.54      2.31 o 
  -2   4  12       71.47       70.01      3.30 o 
  -1   4  12      232.94      278.41      7.07 o 
   0   4  12        0.41        0.06      0.51 o 
   1   4  12      157.86      167.03      5.38 o 
   2   4  12       63.31       52.99      3.10 o 
   3   4  12       98.36       88.62      4.00 o 
   4   4  12      180.03      155.81      5.39 o 
   5   4  12       15.47       19.00      1.86 o 
  -2   5  12        0.01        0.28      0.50 o 
  -1   5  12       72.75       86.94      3.03 o 
   0   5  12        0.93        0.08      0.64 o 
   1   5  12       25.88       29.70      1.60 o 
   2   5  12       82.07       76.51      3.58 o 
   3   5  12      158.77      142.66      5.01 o 
   4   5  12       43.31       43.14      2.70 o 
   5   5  12       96.02       96.57      3.87 o 
  -2   6  12       37.96       47.15      2.40 o 
  -1   6  12      131.32      135.38      7.41 o 
   0   6  12      102.14      119.34      3.00 o 
   1   6  12       87.76      100.35      2.85 o 
   2   6  12       46.14       46.67      2.86 o 
   3   6  12        6.14        8.39      0.88 o 
   4   6  12      108.00       95.54      3.81 o 
   5   6  12        6.87        5.67      0.95 o 
  -1   7  12        5.29        4.37      0.53 o 
   0   7  12       76.26       79.77      2.79 o 
   1   7  12       11.48       11.55      0.95 o 
   2   7  12      176.10      176.39      5.35 o 
   3   7  12        3.96        3.26      0.83 o 
   4   7  12      168.15      149.00      4.47 o 
   0   8  12       95.89       94.50      3.26 o 
   1   8  12        3.80        5.04      0.91 o 
   2   8  12      180.85      193.55      5.18 o 
   3   8  12        6.35        7.00      1.02 o 
   4   8  12       89.26       79.06      2.97 o 
   1   9  12       20.81       20.12      1.37 o 
   2   9  12        5.54        7.38      0.96 o 
   3   9  12       11.32        8.64      0.97 o 
  -1  -4  13       10.47       13.41      1.47 o 
   0  -4  13       31.51       28.87      2.25 o 
   1  -4  13       48.19       55.34      2.97 o 
  -2  -3  13        6.89        8.11      1.10 o 
  -1  -3  13       39.46       47.45      2.93 o 
   0  -3  13       27.44       35.04      2.66 o 
   1  -3  13      104.51      136.09      5.14 o 
   2  -3  13       20.43       24.20      1.78 o 
  -2  -2  13       14.25       16.02      1.63 o 
  -1  -2  13        9.35        8.08      1.35 o 
   0  -2  13        2.52        2.34      0.82 o 
   1  -2  13      356.63      380.10      9.03 o 
   2  -2  13        0.81        0.79      0.49 o 
   3  -2  13       50.76       53.03      2.78 o 
  -2  -1  13       14.58       17.75      1.12 o 
  -1  -1  13        0.96        1.12      0.55 o 
   0  -1  13        0.01       -0.39      0.69 o 
   1  -1  13        2.09        0.92      0.63 o 
   2  -1  13       10.62       12.14      1.48 o 
   3  -1  13       40.64       44.73      2.76 o 
   4  -1  13       24.80       27.31      1.95 o 
  -2   0  13        0.65        0.52      0.59 o 
  -1   0  13       58.14       60.17      3.37 o 
   0   0  13      132.19      139.99      5.48 o 
   1   0  13      164.59      181.68      6.35 o 
   2   0  13       46.86       53.23      3.14 o 
   3   0  13       91.71       99.28      4.28 o 
   4   0  13        3.95        4.17      0.92 o 
  -2   1  13        3.42        2.37      0.69 o 
  -1   1  13        0.11       -0.06      0.62 o 
   0   1  13       20.60       18.35      1.90 o 
   1   1  13       13.31       19.08      2.02 o 
   2   1  13       94.19       89.06      4.01 o 
   3   1  13        2.21        1.31      0.66 o 
   4   1  13       98.54      109.99      4.34 o 
  -2   2  13       15.08       14.97      1.49 o 
  -1   2  13       57.34       53.03      2.97 o 
   0   2  13      209.09      206.81      6.11 o 
   1   2  13        3.82        5.64      1.10 o 
   2   2  13      226.75      212.08      6.15 o 
   3   2  13       28.23       26.23      2.23 o 
   4   2  13      108.89      113.26      4.46 o 
  -2   3  13        9.37       11.80      1.27 o 
  -1   3  13        0.09        0.34      0.50 o 
   0   3  13       85.94       97.01      4.09 o 
   1   3  13       19.37       16.90      1.17 o 
   2   3  13       40.17       41.73      2.59 o 
   3   3  13       57.75       52.43      3.01 o 
   4   3  13        1.42        4.19      0.91 o 
  -2   4  13       51.29       54.53      2.54 o 
  -1   4  13        2.10        3.22      0.80 o 
   0   4  13      129.10      124.23      4.45 o 
   1   4  13       63.66       64.90      2.19 o 
   2   4  13      129.69      121.72      4.31 o 
   3   4  13      120.37      106.54      4.07 o 
   4   4  13      103.33      104.54      4.07 o 
  -1   5  13        3.14        3.41      0.78 o 
   0   5  13       19.97       18.88      1.71 o 
   1   5  13       30.16       32.21      1.51 o 
   2   5  13       19.24       17.17      1.66 o 
   3   5  13       25.56       23.53      1.89 o 
   4   5  13        0.04        1.30      0.61 o 
  -1   6  13       45.54       44.67      2.26 o 
   0   6  13       10.78        9.39      1.16 o 
   1   6  13      101.91      101.44      8.33 o 
   2   6  13        1.59        3.60      0.81 o 
   3   6  13      253.28      238.39      5.62 o 
   4   6  13        0.04        0.49      0.42 o 
   0   7  13        5.74        6.59      0.86 o 
   1   7  13       11.48        9.10      1.02 o 
   2   7  13       15.84       14.68      1.39 o 
   3   7  13       87.63       75.07      2.97 o 
   0  -2  14        0.43        0.33      0.42 o 
   1  -2  14       17.53       20.47      1.72 o 
  -1  -1  14        0.20        0.68      0.52 o 
   0  -1  14      111.30      134.17      4.73 o 
   1  -1  14        5.10        5.22      0.95 o 
   2  -1  14        5.23        4.61      0.76 o 
  -1   0  14       13.98       17.80      1.71 o 
   0   0  14       27.83       29.12      2.29 o 
   1   0  14       21.60       18.35      1.79 o 
   2   0  14        4.71        4.43      0.81 o 
   3   0  14       17.26       17.78      1.52 o 
  -1   1  14       50.80       60.72      3.08 o 
   0   1  14       26.37       28.77      2.25 o 
   1   1  14       24.28       21.79      1.96 o 
   2   1  14        8.91        8.29      1.13 o 
   3   1  14        4.82        6.08      1.00 o 
  -1   2  14        0.02       -0.08      0.49 o 
   0   2  14        0.32       -0.32      0.60 o 
   1   2  14      138.50      139.03      4.76 o 
   2   2  14        8.52        7.93      1.14 o 
   3   2  14       10.47        9.15      1.22 o 
  -1   3  14        4.21        3.00      0.73 o 
   0   3  14        8.19        6.57      1.05 o 
   1   3  14        0.18        0.42      0.39 o 
   2   3  14       40.36       47.11      2.57 o 
   3   3  14       11.87       12.91      1.39 o 
   0   4  14        8.94        8.17      1.09 o 
   1   4  14       13.71       16.57      1.50 o 
   2   4  14       28.24       27.87      1.91 o 
   3   4  14       17.99       18.37      1.59 o 
   1   5  14        1.41        1.37      0.46 o 
   2   5  14       69.47       66.27      2.79 o 
   3   5  14        1.04        1.04      0.53 o 
                                                 
