# Supplementary material for: Binary and ternary cocrystals of sulfa drug acetazolamide with pyridine carboxamides and cyclic amides
Source: IUCrJ. 2016 Feb 25;3(Pt 2):152–60. doi: 10.1107/S2052252516000543 (PMC4775163; doi:10.1107/S2052252516000543)
Supplement: Supplementary file 4 [file m-03-00152-ACZCPRH111sup4.hkl]

# 
# h,k,l, Fc-squared, Fo-squared, sigma(Fo-squared) and status flag 
# 
data_ACZCPRH111
_shelx_title ' TEST1 in P-1' 
_shelx_refln_list_code          4 
_shelx_F_calc_maximum      144.94 
_exptl_crystal_F_000       372.00 
_reflns_d_resolution_high  0.8371 
 
loop_ 
 _symmetry_equiv_pos_as_xyz 
 'x, y, z' 
 '-x, -y, -z' 
 
_cell_length_a     4.9969 
_cell_length_b    11.6983 
_cell_length_c    14.6244 
_cell_angle_alpha  70.868 
_cell_angle_beta   81.892 
_cell_angle_gamma  80.262 
 
_shelx_F_squared_multiplier     1.000 
 
loop_ 
 _refln_index_h 
 _refln_index_k 
 _refln_index_l 
 _refln_F_squared_calc 
 _refln_F_squared_meas 
 _refln_F_squared_sigma 
 _refln_observed_status 
   1   0   0        3.04        8.65      0.63 o 
   2   0   0      275.27      301.31      3.24 o 
   3   0   0       37.78       45.48      1.50 o 
   4   0   0       12.34        9.72      0.77 o 
   5   0   0      136.41      138.19      4.31 o 
  -5   1   0      107.37      116.52      4.29 o 
  -4   1   0       91.10       94.70      4.15 o 
  -3   1   0       81.77       83.33      3.06 o 
  -2   1   0      219.52      281.06      4.71 o 
  -1   1   0     3127.32     3170.02      7.25 o 
   0   1   0      240.04      243.23      1.72 o 
   1   1   0     4636.27     4475.30     74.70 o 
   2   1   0      251.67      290.20      4.81 o 
   3   1   0      451.68      445.70      7.03 o 
   4   1   0      104.62       98.79      6.85 o 
   5   1   0        2.86        2.51      0.63 o 
  -5   2   0        3.65        3.89      0.58 o 
  -4   2   0      123.86      130.31      4.85 o 
  -3   2   0       81.71       91.59      2.68 o 
  -2   2   0      788.52      830.21     18.50 o 
  -1   2   0     1175.27     1246.37      5.22 o 
   0   2   0       25.10       37.37      2.24 o 
   1   2   0     1896.51     1968.46      5.64 o 
   2   2   0      492.15      517.92      4.33 o 
   3   2   0        0.16       57.41      2.55 o 
   4   2   0       48.32       47.19      2.18 o 
   5   2   0       93.35       94.74      3.38 o 
  -5   3   0        2.01        2.15      0.69 o 
  -4   3   0      391.89      391.13      8.24 o 
  -3   3   0      698.60      717.78      7.83 o 
  -2   3   0       60.41       65.14      1.99 o 
  -1   3   0     7351.86     7053.87    124.44 o 
   0   3   0       37.68       45.08      0.72 o 
   1   3   0     1106.45     1208.86      4.26 o 
   2   3   0      824.86      837.30     15.46 o 
   3   3   0        6.75        8.54      1.03 o 
   4   3   0       38.56       38.92      1.42 o 
   5   3   0      115.91      115.53      3.68 o 
  -5   4   0        1.71        2.49      0.62 o 
  -4   4   0       11.72       11.70      1.45 o 
  -3   4   0       39.58       39.85      1.92 o 
  -2   4   0       83.06      100.35      5.07 o 
  -1   4   0      947.56     1020.21      9.03 o 
   0   4   0     3489.72     3478.70      9.35 o 
   1   4   0      539.39      667.87      5.01 o 
   2   4   0      451.14      478.28     10.04 o 
   3   4   0        3.06        2.07      0.56 o 
   4   4   0       14.80       15.83      0.75 o 
   5   4   0        1.77        2.16      0.89 o 
  -5   5   0       20.67       22.98      1.37 o 
  -4   5   0       14.78       15.65      1.60 o 
  -3   5   0      115.32      111.69      6.94 o 
  -2   5   0      267.06      300.86     12.00 o 
  -1   5   0       24.45       22.75      1.31 o 
   0   5   0     1843.95     1853.50     21.15 o 
   1   5   0      184.65      180.23      2.06 o 
   2   5   0      237.08      214.71      2.54 o 
   3   5   0        0.05        3.60      0.73 o 
   4   5   0      433.28      439.20      6.36 o 
   5   5   0       15.75       16.49      1.86 o 
  -4   6   0      103.89      103.88      3.77 o 
  -3   6   0       27.26       22.77      1.40 o 
  -2   6   0      147.34      141.00      3.55 o 
  -1   6   0      590.47      636.46     20.19 o 
   0   6   0      514.11      563.77      7.91 o 
   1   6   0     1054.24     1025.01     17.68 o 
   2   6   0       60.45       53.52      1.38 o 
   3   6   0       85.71       92.63      3.53 o 
   4   6   0       71.63       64.45      2.20 o 
   5   6   0       14.33       17.10      1.68 o 
  -4   7   0        8.06        7.63      0.94 o 
  -3   7   0      129.10      119.60      4.16 o 
  -2   7   0       15.37       19.80      1.25 o 
  -1   7   0      111.63       96.83      2.54 o 
   0   7   0       96.97      101.81      3.75 o 
   1   7   0       55.99       49.52      2.64 o 
   2   7   0       77.20       83.03      3.34 o 
   3   7   0       31.31       33.05      1.23 o 
   4   7   0        5.41        3.53      0.97 o 
   5   7   0       30.75       33.19      2.08 o 
  -4   8   0       65.04       71.15      2.23 o 
  -3   8   0       60.96       61.04      1.96 o 
  -2   8   0       81.09       70.05      3.37 o 
  -1   8   0      487.58      498.71      8.81 o 
   0   8   0      502.21      512.86      9.10 o 
   1   8   0      195.30      188.58      5.60 o 
   2   8   0        5.85        6.27      1.04 o 
   3   8   0       95.07       91.36      2.15 o 
   4   8   0        0.07        0.07      0.33 o 
   5   8   0       10.12       11.42      0.70 o 
  -3   9   0       90.92       99.53      3.24 o 
  -2   9   0       22.87       20.50      1.83 o 
  -1   9   0       59.43       56.81      5.93 o 
   0   9   0      684.33      676.65     15.91 o 
   1   9   0       45.99       48.75      1.82 o 
   2   9   0       34.56       33.12      1.57 o 
   3   9   0       20.92       17.31      0.96 o 
   4   9   0       25.61       27.57      1.39 o 
  -3  10   0        0.83        0.53      0.34 o 
  -2  10   0       92.93       93.68      3.52 o 
  -1  10   0        1.73        1.35      0.37 o 
   0  10   0        9.77       10.68      0.91 o 
   1  10   0      147.32      125.75      4.32 o 
   2  10   0       30.63       29.22      2.06 o 
   3  10   0       83.08       87.41      3.44 o 
   4  10   0       53.42       53.70      1.63 o 
  -2  11   0      106.77      105.51      3.21 o 
  -1  11   0      103.81       99.87      2.49 o 
   0  11   0        0.46        0.67      0.45 o 
   1  11   0        4.42        4.72      0.92 o 
   2  11   0       34.56       33.12      2.04 o 
   3  11   0        2.02        3.19      0.70 o 
  -1  12   0      119.69      117.60      2.28 o 
   0  12   0        1.17        1.77      0.42 o 
   1  12   0       17.65       15.17      1.35 o 
   2  12   0       16.33       17.80      1.25 o 
   3  12   0       11.21       14.62      1.05 o 
   0  13   0       99.30      100.24      2.72 o 
   1  13   0       16.39       15.02      1.07 o 
  -1 -12   1       15.24       14.75      1.29 o 
   0 -12   1       16.11       15.91      1.35 o 
   1 -12   1       22.98       22.49      0.96 o 
  -3 -11   1        4.54        5.28      0.79 o 
  -2 -11   1       14.10       15.45      1.06 o 
  -1 -11   1       76.54       77.66      3.28 o 
   0 -11   1       46.39       49.90      1.79 o 
   1 -11   1       52.63       54.40      1.81 o 
   2 -11   1      138.76      146.70      3.68 o 
  -4 -10   1       48.07       56.35      1.57 o 
  -3 -10   1        7.51        6.51      1.00 o 
  -2 -10   1       56.49       51.86      2.69 o 
  -1 -10   1       83.84       80.21      3.49 o 
   0 -10   1      118.90      121.74      3.02 o 
   1 -10   1        1.36        2.50      0.88 o 
   2 -10   1       11.03       12.63      1.36 o 
   3 -10   1      114.69      116.83      2.82 o 
  -4  -9   1        1.23        1.47      0.52 o 
  -3  -9   1        8.38        9.84      0.73 o 
  -2  -9   1       14.96       14.93      1.57 o 
  -1  -9   1       13.34       12.81      1.01 o 
   0  -9   1      168.79      153.24      4.05 o 
   1  -9   1      111.26      108.73      4.00 o 
   2  -9   1      219.81      207.18      5.66 o 
   3  -9   1       33.27       36.59      1.96 o 
  -4  -8   1       18.19       20.37      1.42 o 
  -3  -8   1      105.52       99.13      2.29 o 
  -2  -8   1       85.24       78.11      2.31 o 
  -1  -8   1        4.87        4.86      0.99 o 
   0  -8   1      128.90      124.03      4.58 o 
   1  -8   1      628.14      572.96      8.74 o 
   2  -8   1        5.43        5.34      0.98 o 
   3  -8   1      190.69      192.95      3.49 o 
   4  -8   1       81.99       94.62      2.48 o 
  -5  -7   1       84.11       92.41      3.41 o 
  -4  -7   1        0.45        0.56      0.46 o 
  -3  -7   1       22.41       20.97      1.00 o 
  -2  -7   1       11.68       11.52      1.32 o 
  -1  -7   1       58.50       48.07      2.63 o 
   0  -7   1       23.55       22.90      1.84 o 
   1  -7   1       20.82       26.66      1.93 o 
   2  -7   1      321.32      314.51      4.99 o 
   3  -7   1        1.66        0.89      0.31 o 
   4  -7   1       42.68       55.67      2.47 o 
  -5  -6   1        2.30        2.77      0.46 o 
  -4  -6   1       17.34       18.16      1.18 o 
  -3  -6   1       11.31       11.15      1.26 o 
  -2  -6   1      255.05      307.99      8.79 o 
  -1  -6   1      826.32      840.39      9.84 o 
   0  -6   1      175.46      202.56      4.81 o 
   1  -6   1        1.76        3.96      0.73 o 
   2  -6   1       50.89       42.28      2.73 o 
   3  -6   1      146.77      140.70      3.46 o 
   4  -6   1        2.26        2.11      0.66 o 
  -5  -5   1        2.17        3.39      0.88 o 
  -4  -5   1        0.18        0.36      0.56 o 
  -3  -5   1      573.15      528.91      8.26 o 
  -2  -5   1      764.95      812.91      5.09 o 
  -1  -5   1       22.13       21.21      0.71 o 
   0  -5   1     3123.72     3192.91     16.95 o 
   1  -5   1      541.43      586.74      7.26 o 
   2  -5   1     3367.09     3403.97     23.68 o 
   3  -5   1      578.55      530.63     20.61 o 
   4  -5   1        3.40        5.02      0.95 o 
   5  -5   1       35.47       35.21      1.69 o 
  -5  -4   1        2.44        3.19      0.95 o 
  -4  -4   1       43.42       39.91      1.78 o 
  -3  -4   1        7.55        4.57      0.82 o 
  -2  -4   1        4.20        4.02      0.43 o 
  -1  -4   1      212.51      239.62      2.15 o 
   0  -4   1        9.24       10.91      0.54 o 
   1  -4   1      286.75      315.42      3.40 o 
   2  -4   1      786.61      765.17     18.25 o 
   3  -4   1      372.20      388.20      9.15 o 
   4  -4   1       34.04       34.08      2.41 o 
   5  -4   1        1.82        0.93      0.39 o 
  -5  -3   1      210.16      210.20      4.97 o 
  -4  -3   1       63.53       61.00      2.63 o 
  -3  -3   1      324.79      322.19      6.24 o 
  -2  -3   1      379.80      369.17      2.93 o 
  -1  -3   1     1315.33     1452.95      5.03 o 
   0  -3   1      176.93      211.85      2.34 o 
   1  -3   1     1861.34     2043.63     14.53 o 
   2  -3   1     1099.17     1179.69     23.18 o 
   3  -3   1       74.82       83.16     13.42 o 
   4  -3   1      309.90      288.39      7.12 o 
   5  -3   1       43.55       51.18      2.62 o 
  -5  -2   1       50.79       58.14      2.69 o 
  -4  -2   1      297.27      296.97      6.24 o 
  -3  -2   1      894.67      788.77      9.52 o 
  -2  -2   1       34.86       35.44      1.66 o 
  -1  -2   1    21007.75    17762.14     14.82 o 
   0  -2   1      352.08      330.63      1.58 o 
   1  -2   1     4030.63     4127.76     24.67 o 
   2  -2   1     1114.07     1199.27     30.48 o 
   3  -2   1        5.75        7.60      2.16 o 
   4  -2   1      220.07      214.68      6.22 o 
   5  -2   1       15.14       14.13      1.52 o 
  -5  -1   1       57.83       58.70      2.81 o 
  -4  -1   1      381.42      356.24      4.77 o 
  -3  -1   1      104.67      104.90      3.45 o 
  -2  -1   1      318.55      360.32      4.34 o 
  -1  -1   1     1969.22     1904.94      4.98 o 
   0  -1   1      295.33      294.29      1.51 o 
   1  -1   1     8900.42     8097.45     12.43 o 
   2  -1   1     1622.29     1753.24      8.46 o 
   3  -1   1      942.98      984.25     28.31 o 
   4  -1   1      156.66      166.47      5.57 o 
   5  -1   1        1.09        0.91      0.70 o 
  -5   0   1       28.65       32.60      2.18 o 
  -3   0   1      387.36      374.02     10.36 o 
  -2   0   1      189.96      200.44      2.66 o 
  -1   0   1        1.77        4.15      0.23 o 
   0   0   1     1953.13     1932.05      3.94 o 
   1   0   1        6.92       10.83      0.27 o 
   2   0   1     1784.58     1911.13      6.52 o 
   3   0   1      108.59      114.01      2.33 o 
   4   0   1      174.83      163.41      3.15 o 
   5   0   1        2.21        2.41      0.63 o 
  -5   1   1      367.14      400.30      5.43 o 
  -4   1   1       45.50       48.23      2.94 o 
  -3   1   1        0.51        0.95      0.48 o 
  -2   1   1      636.21      603.18      4.17 o 
  -1   1   1      463.47      532.79      5.19 o 
   0   1   1     2629.85     2641.67      7.50 o 
   1   1   1     1031.51     1101.79      2.79 o 
   2   1   1        6.62       10.66      0.50 o 
   3   1   1      455.80      447.83      6.87 o 
   4   1   1      150.43      137.33      4.27 o 
   5   1   1       14.13       14.66      1.35 o 
  -5   2   1        7.13        8.06      0.80 o 
  -4   2   1       81.30       82.40      3.81 o 
  -3   2   1       35.48       39.15      2.39 o 
  -2   2   1      470.18      513.16      4.54 o 
  -1   2   1     1685.92     1734.73      6.32 o 
   0   2   1        7.58       11.12      0.53 o 
   1   2   1      406.37      404.39      2.74 o 
   2   2   1      208.49      244.34      2.98 o 
   3   2   1       40.73       44.21      2.21 o 
   4   2   1       48.74       42.79      2.74 o 
   5   2   1       41.61       40.59      2.17 o 
  -5   3   1       50.80       54.08      3.45 o 
  -4   3   1      292.82      296.18      7.10 o 
  -3   3   1      280.31      300.98      5.10 o 
  -2   3   1       94.80      106.10      2.53 o 
  -1   3   1     4169.44     4284.97      9.62 o 
   0   3   1      102.04      119.38      2.01 o 
   1   3   1      426.43      442.44      4.95 o 
   2   3   1        0.79        1.42      0.30 o 
   3   3   1      976.22      933.93     10.45 o 
   4   3   1        0.19        0.34      0.42 o 
   5   3   1       77.83       80.00      3.05 o 
  -5   4   1       10.79       10.30      1.41 o 
  -4   4   1       26.83       24.94      2.05 o 
  -3   4   1      547.47      525.84      6.91 o 
  -2   4   1       25.36       34.04      1.93 o 
  -1   4   1      143.87      144.63      2.45 o 
   0   4   1      476.82      473.90      4.36 o 
   1   4   1       15.75       17.78      1.10 o 
   2   4   1     1417.75     1509.79     15.26 o 
   3   4   1       86.19       75.61      3.11 o 
   4   4   1        2.81        3.59      0.47 o 
   5   4   1      194.66      211.80      6.68 o 
  -5   5   1       38.40       40.31      1.77 o 
  -4   5   1        7.21        5.77      1.00 o 
  -3   5   1      139.28      150.87     12.58 o 
  -2   5   1        3.98        3.71      1.91 o 
  -1   5   1      733.17      768.17      8.91 o 
   0   5   1      291.54      329.31      7.09 o 
   1   5   1        6.99       11.66      1.01 o 
   2   5   1     1101.27     1124.23      6.59 o 
   3   5   1       20.67       19.64      2.00 o 
   4   5   1      188.55      190.36      3.30 o 
   5   5   1       11.42       14.54      1.72 o 
  -4   6   1        6.81        5.81      0.93 o 
  -3   6   1       39.14       34.32      1.83 o 
  -2   6   1      629.96      632.92      6.88 o 
  -1   6   1      182.25      185.71      3.16 o 
   0   6   1      287.04      342.93      5.28 o 
   1   6   1       25.53       37.86      1.43 o 
   2   6   1      287.42      262.64      3.88 o 
   3   6   1       84.18       82.33      3.60 o 
   4   6   1       16.48       13.97      1.04 o 
   5   6   1       77.57       76.86      3.52 o 
  -4   7   1      189.12      205.10      4.61 o 
  -3   7   1      145.21      135.34      4.37 o 
  -2   7   1       27.92       22.68      1.95 o 
  -1   7   1      389.81      394.99      9.92 o 
   0   7   1      756.78      824.48     10.66 o 
   1   7   1      519.09      512.35      5.82 o 
   2   7   1      166.82      159.91      3.34 o 
   3   7   1      161.92      163.17      3.29 o 
   4   7   1       24.66       24.34      2.17 o 
   5   7   1        9.87       10.23      1.18 o 
  -4   8   1       12.04       11.49      0.92 o 
  -3   8   1       29.51       30.17      1.36 o 
  -2   8   1       13.13       14.52      1.55 o 
  -1   8   1       97.30       90.63      3.75 o 
   0   8   1      552.90      556.40      9.40 o 
   1   8   1        5.04        5.75      1.04 o 
   2   8   1      254.77      237.50      6.12 o 
   3   8   1      336.42      329.58      4.03 o 
   4   8   1        0.09        0.48      0.34 o 
   5   8   1       70.34       65.75      2.34 o 
  -3   9   1      112.83      114.97      3.49 o 
  -2   9   1        4.97        5.48      0.99 o 
  -1   9   1      209.48      184.93      7.89 o 
   0   9   1        6.81        5.55      1.00 o 
   1   9   1      441.67      410.07      8.65 o 
   2   9   1       33.71       32.08      2.12 o 
   3   9   1       39.77       44.73      2.66 o 
   4   9   1        4.85        3.88      0.57 o 
  -3  10   1        3.77        4.33      0.64 o 
  -2  10   1       93.59      101.62      3.64 o 
  -1  10   1        0.15        0.26      0.32 o 
   0  10   1      179.36      159.06      7.60 o 
   1  10   1       98.34       92.79      3.64 o 
   2  10   1      107.37       93.62      3.64 o 
   3  10   1        4.28        3.31      0.76 o 
   4  10   1        0.32        0.29      0.32 o 
  -2  11   1        0.90        1.28      0.48 o 
  -1  11   1      269.80      272.18      4.12 o 
   0  11   1        9.40        8.74      0.97 o 
   1  11   1      354.94      347.09      4.66 o 
   2  11   1      169.86      157.01      4.44 o 
   3  11   1        0.12        0.57      0.49 o 
   4  11   1       84.52       89.29      1.72 o 
  -1  12   1       10.41       12.12      0.79 o 
   0  12   1       16.57       16.20      0.95 o 
   1  12   1       19.79       19.25      1.52 o 
   2  12   1       20.13       24.02      1.56 o 
   3  12   1       18.94       20.95      1.34 o 
   0  13   1       16.69       16.67      1.19 o 
   1  13   1        4.58        3.65      0.60 o 
   2  13   1       39.70       38.95      1.49 o 
  -1 -12   2       11.66       13.84      1.20 o 
   0 -12   2        1.05        0.94      0.43 o 
   1 -12   2        0.63        1.54      0.30 o 
  -3 -11   2        1.26        1.25      0.45 o 
  -2 -11   2       10.73       10.81      0.78 o 
  -1 -11   2       69.90       72.52      3.16 o 
   0 -11   2       18.11       18.72      1.10 o 
   1 -11   2      107.09      113.48      4.43 o 
   2 -11   2        6.69        5.68      0.76 o 
  -3 -10   2       14.27       15.36      1.39 o 
  -2 -10   2        6.28        7.41      0.74 o 
  -1 -10   2        0.19        0.01      0.47 o 
   0 -10   2      370.17      356.13     16.02 o 
   1 -10   2        1.19        0.82      0.34 o 
   2 -10   2      222.61      240.30      5.47 o 
  -4  -9   2        4.54        4.64      0.54 o 
  -3  -9   2       32.18       37.33      1.38 o 
  -2  -9   2       25.47       22.71      1.33 o 
  -1  -9   2        5.01        4.02      0.62 o 
   0  -9   2        0.19        1.59      1.03 o 
   1  -9   2      270.89      251.85      5.78 o 
   2  -9   2       11.99       10.89      1.36 o 
   3  -9   2       67.97       79.11      2.81 o 
  -4  -8   2        3.80        2.35      0.71 o 
  -3  -8   2       10.10        9.97      0.74 o 
  -2  -8   2      212.25      224.08      4.57 o 
  -1  -8   2       83.23       86.01      3.93 o 
   0  -8   2       89.37      101.24      4.21 o 
   1  -8   2      187.48      161.76      2.87 o 
   2  -8   2       47.91       44.18      2.70 o 
   3  -8   2        9.87        9.79      1.19 o 
   4  -8   2        1.51        1.56      0.36 o 
  -5  -7   2        3.02        6.62      0.94 o 
  -4  -7   2      233.68      216.27     12.28 o 
  -3  -7   2       27.54       26.06      1.13 o 
  -2  -7   2       84.47       83.52      3.56 o 
  -1  -7   2     2340.72     2155.98     17.96 o 
   0  -7   2      213.61      210.60      5.56 o 
   1  -7   2      791.44      877.35     11.24 o 
   2  -7   2      203.91      186.50      3.91 o 
   3  -7   2       26.74       25.55      1.40 o 
   4  -7   2      178.89      184.23      4.38 o 
  -5  -6   2       48.82       46.93      3.60 o 
  -4  -6   2        4.38        3.21      0.54 o 
  -3  -6   2       15.71       13.65      0.78 o 
  -2  -6   2       77.83       73.76      2.05 o 
  -1  -6   2      220.03      232.95      5.33 o 
   0  -6   2     1041.91     1080.12     11.34 o 
   1  -6   2        0.55        1.26      0.52 o 
   2  -6   2      307.51      311.91      7.58 o 
   3  -6   2       54.10       48.47      2.07 o 
   4  -6   2        3.03        4.28      0.82 o 
  -5  -5   2        2.02        2.00      1.21 o 
  -4  -5   2        4.43        3.99      0.88 o 
  -3  -5   2      180.16      164.90      4.73 o 
  -2  -5   2        1.12        1.06      0.34 o 
  -1  -5   2       61.04       73.07      1.67 o 
   0  -5   2      502.71      501.69      6.90 o 
   1  -5   2       77.59       88.16      2.87 o 
   2  -5   2       69.55       71.31      3.62 o 
   3  -5   2        0.41        0.35      0.35 o 
   4  -5   2        1.93        2.57      0.73 o 
   5  -5   2       16.74       16.11      1.15 o 
  -5  -4   2      149.86      165.30      6.27 o 
  -4  -4   2        6.93        7.63      0.80 o 
  -3  -4   2      234.26      211.52      5.23 o 
  -2  -4   2     4694.15     5020.51     15.03 o 
  -1  -4   2       12.05       13.53      0.68 o 
   0  -4   2        1.26        2.17      0.47 o 
   1  -4   2     1235.66     1257.08      9.55 o 
   2  -4   2      267.56      278.81      7.10 o 
   3  -4   2      774.32      799.24     13.72 o 
   4  -4   2       20.94       22.03      1.95 o 
   5  -4   2       37.37       40.26      2.10 o 
  -5  -3   2       78.99       75.20      2.97 o 
  -4  -3   2       72.21       65.67      2.77 o 
  -3  -3   2       23.04       20.45      1.60 o 
  -2  -3   2        2.19        2.96      0.39 o 
  -1  -3   2      569.96      566.23      4.01 o 
   0  -3   2      187.97      195.29      1.43 o 
   1  -3   2     1096.78     1156.23      7.75 o 
   2  -3   2      498.39      530.18      9.99 o 
   3  -3   2      112.11      121.55      5.38 o 
   4  -3   2        2.20        1.11      0.60 o 
   5  -3   2        3.69        3.85      0.78 o 
  -5  -2   2       99.92       93.06      3.40 o 
  -4  -2   2      159.20      149.88      4.49 o 
  -3  -2   2        1.33        0.95      0.44 o 
  -2  -2   2      256.44      278.49      4.75 o 
  -1  -2   2    11731.26    10622.12     14.70 o 
   0  -2   2       22.42       25.53      3.92 o 
   1  -2   2     1038.23     1063.48      5.40 o 
   2  -2   2      824.97      919.75     47.09 o 
   3  -2   2      301.67      268.48      7.68 o 
   4  -2   2      104.74       97.88      4.26 o 
   5  -2   2       24.20       32.69      2.36 o 
  -5  -1   2       19.62       23.79      1.84 o 
  -4  -1   2       14.72       11.48      1.26 o 
  -3  -1   2        3.09        3.80      0.71 o 
  -2  -1   2        5.32        7.54      0.79 o 
  -1  -1   2     4417.93     4062.77     11.66 o 
   0  -1   2     4975.45     4587.06     10.98 o 
   1  -1   2       45.92       53.22      1.07 o 
   2  -1   2     1075.90     1107.42      7.16 o 
   3  -1   2       62.62       52.60      3.11 o 
   4  -1   2        3.68        3.78      0.93 o 
   5  -1   2      124.44      146.95      5.22 o 
  -5   0   2       48.66       62.53      3.05 o 
  -3   0   2        0.34        1.58      0.38 o 
  -2   0   2       40.71       36.34      1.86 o 
  -1   0   2      227.53      227.26      2.52 o 
   0   0   2      555.41      563.24      5.55 o 
   1   0   2      163.56      156.60      1.06 o 
   2   0   2      155.38      182.55      1.51 o 
   3   0   2       63.04       51.01      2.82 o 
   4   0   2       14.79       10.79      1.18 o 
   5   0   2        1.91        2.84      0.63 o 
  -5   1   2      231.70      250.48      8.59 o 
  -4   1   2      188.66      206.99      5.83 o 
  -3   1   2      109.63      107.06      4.39 o 
  -2   1   2      934.44      950.92      9.88 o 
  -1   1   2     1306.90     1319.10      6.33 o 
   0   1   2     1273.95     1401.53      5.88 o 
   1   1   2     5554.33     4977.49     64.56 o 
   2   1   2     2229.91     2339.13      7.89 o 
   3   1   2        0.85        3.40      0.64 o 
   4   1   2      145.62      130.73      4.37 o 
   5   1   2      115.76      126.75      2.73 o 
  -5   2   2       24.72       25.30      1.37 o 
  -4   2   2      138.30      133.62      4.69 o 
  -3   2   2       97.57      100.89      3.99 o 
  -2   2   2      847.09      896.03      7.08 o 
  -1   2   2     3256.71     3263.85     10.15 o 
   0   2   2     2370.87     2427.16      9.88 o 
   1   2   2     3151.61     2842.38     10.29 o 
   2   2   2       12.60       17.88      0.61 o 
   3   2   2       21.36       21.71      1.61 o 
   4   2   2      446.28      428.60      8.16 o 
   5   2   2       66.15       67.77      2.07 o 
  -5   3   2       11.21       10.79      1.66 o 
  -4   3   2        8.27       11.11      1.38 o 
  -3   3   2       11.59       12.76      1.50 o 
  -2   3   2        7.73        7.18      0.69 o 
  -1   3   2      319.80      345.24      4.69 o 
   0   3   2      526.11      526.59      4.65 o 
   1   3   2      300.82      334.53      4.09 o 
   2   3   2      896.03      832.02      8.38 o 
   3   3   2      335.89      325.86      6.22 o 
   4   3   2       24.07       25.31      1.33 o 
   5   3   2      311.15      323.85      7.14 o 
  -5   4   2        6.20        4.60      0.89 o 
  -4   4   2      127.93      127.89      4.47 o 
  -3   4   2      154.07      162.56      5.43 o 
  -2   4   2      970.70     1001.85     20.21 o 
  -1   4   2        9.89       14.74      1.15 o 
   0   4   2     2321.44     2498.21     11.17 o 
   1   4   2      595.33      693.03      6.83 o 
   2   4   2      289.00      285.99      3.14 o 
   3   4   2      638.95      599.93      9.27 o 
   4   4   2      153.12      162.86      2.68 o 
   5   4   2       21.51       22.04      2.15 o 
  -5   5   2      154.18      151.25     12.25 o 
  -4   5   2       34.02       29.20      2.05 o 
  -3   5   2       59.16       49.14      2.68 o 
  -2   5   2      356.84      340.96      7.53 o 
  -1   5   2     1341.63     1501.57      8.30 o 
   0   5   2      142.82      152.34      2.18 o 
   1   5   2        1.04        3.54      0.61 o 
   2   5   2      189.06      181.49      3.20 o 
   3   5   2      337.11      319.27      6.76 o 
   4   5   2      110.66      110.31      3.10 o 
   5   5   2        0.48        0.03      0.55 o 
  -4   6   2       74.20       72.78      3.01 o 
  -3   6   2        4.74        3.57      0.62 o 
  -2   6   2       16.47       13.88      1.51 o 
  -1   6   2      791.87      820.04      9.61 o 
   0   6   2      637.39      693.80      7.59 o 
   1   6   2     1767.12     1817.87     14.43 o 
   2   6   2      187.90      156.57      3.04 o 
   3   6   2       28.57       22.16      1.93 o 
   4   6   2      465.07      463.71      5.88 o 
   5   6   2       29.71       29.10      1.47 o 
  -4   7   2      177.74      193.31      4.44 o 
  -3   7   2        0.49        0.66      0.35 o 
  -2   7   2      289.46      300.79      6.92 o 
  -1   7   2       81.37       77.82      6.35 o 
   0   7   2       86.46       98.02      3.12 o 
   1   7   2      150.14      152.72      4.61 o 
   2   7   2      440.95      433.99      5.56 o 
   3   7   2       20.28       16.76      1.80 o 
   4   7   2       24.84       24.26      1.38 o 
   5   7   2       81.25       79.54      2.33 o 
  -4   8   2        6.36        6.74      0.72 o 
  -3   8   2      106.75      119.09      3.65 o 
  -2   8   2        0.06        0.75      0.47 o 
  -1   8   2      138.94      138.06      4.61 o 
   0   8   2        8.37        7.34      1.13 o 
   1   8   2        2.44        1.06      0.36 o 
   2   8   2      141.01      123.62      3.22 o 
   3   8   2        0.20        0.63      0.45 o 
   4   8   2       12.87        9.96      1.29 o 
   5   8   2       21.24       17.99      3.48 o 
  -3   9   2       21.23       24.23      1.59 o 
  -2   9   2      395.47      369.62      7.30 o 
  -1   9   2        2.81        1.74      0.42 o 
   0   9   2      403.90      416.57      8.61 o 
   1   9   2      148.87      142.29      5.04 o 
   2   9   2       23.61       22.48      1.79 o 
   3   9   2      578.10      579.47     10.44 o 
   4   9   2        9.49        8.30      0.78 o 
   5   9   2        1.96        1.85      0.34 o 
  -3  10   2      116.59      112.44      2.91 o 
  -2  10   2        0.96       -0.15      0.54 o 
  -1  10   2       61.91       59.46      2.07 o 
   0  10   2        6.53        6.62      0.73 o 
   1  10   2        1.56        2.60      0.53 o 
   2  10   2        0.54        0.08      0.47 o 
   3  10   2        0.95        0.29      0.50 o 
   4  10   2      141.78      144.07      2.79 o 
  -2  11   2      129.55      132.45      3.68 o 
  -1  11   2       97.11       93.84      2.43 o 
   0  11   2       46.16       42.31      1.68 o 
   1  11   2       27.62       28.66      1.39 o 
   2  11   2       40.62       31.20      2.04 o 
   3  11   2        0.11        0.00      0.44 o 
   4  11   2       14.42       16.99      0.81 o 
  -2  12   2       41.31       40.23      1.67 o 
  -1  12   2       10.43        9.73      0.72 o 
   0  12   2      213.62      201.57      3.95 o 
   1  12   2       16.99       15.90      1.13 o 
   2  12   2      189.46      188.73      4.36 o 
   3  12   2       22.75       24.36      1.49 o 
   0  13   2        1.01        1.17      0.29 o 
   1  13   2       20.21       21.94      1.38 o 
   2  13   2       12.85       13.57      1.00 o 
  -1 -12   3      129.35      138.58      3.43 o 
   0 -12   3        4.18        4.56      0.67 o 
  -2 -11   3        3.06        3.42      0.63 o 
  -1 -11   3        0.72        0.85      0.51 o 
   0 -11   3       33.27       33.52      2.11 o 
   1 -11   3       53.59       57.81      1.69 o 
  -3 -10   3       28.44       34.99      1.93 o 
  -2 -10   3       20.01       18.69      1.60 o 
  -1 -10   3       29.08       28.59      2.12 o 
   0 -10   3       37.78       33.48      1.58 o 
   1 -10   3       12.32       13.07      0.98 o 
   2 -10   3      133.80      143.88      4.08 o 
  -4  -9   3        4.91        4.78      0.51 o 
  -3  -9   3       68.46       62.14      1.71 o 
  -2  -9   3      205.72      210.33      4.00 o 
  -1  -9   3       63.48       57.07      2.16 o 
   0  -9   3      508.10      509.72      6.54 o 
   1  -9   3      166.26      159.10      3.51 o 
   2  -9   3        6.54        5.93      1.02 o 
   3  -9   3      153.14      165.69      3.86 o 
  -4  -8   3        1.50        2.23      0.44 o 
  -3  -8   3       17.81       16.84      0.94 o 
  -2  -8   3       28.47       22.59      1.05 o 
  -1  -8   3       84.62       81.36      2.43 o 
   0  -8   3       98.84       94.77      2.93 o 
   1  -8   3      216.84      213.77      3.35 o 
   2  -8   3       72.02       68.23      3.32 o 
   3  -8   3        2.81        3.35      0.68 o 
  -4  -7   3       33.53       37.02      1.62 o 
  -3  -7   3       55.16       49.37      1.58 o 
  -2  -7   3       93.17       84.81      1.73 o 
  -1  -7   3        0.98        2.24      0.69 o 
   0  -7   3      171.95      169.82      5.16 o 
   1  -7   3      783.58      816.49     11.16 o 
   2  -7   3       48.35       42.46      1.91 o 
   3  -7   3       15.23       16.77      1.35 o 
   4  -7   3        0.09        0.05      0.33 o 
  -5  -6   3        1.58        1.21      0.34 o 
  -4  -6   3      135.25      117.59      2.93 o 
  -3  -6   3      233.80      232.61      4.07 o 
  -2  -6   3        8.99        7.92      1.09 o 
  -1  -6   3      196.00      183.20      4.98 o 
   0  -6   3      369.90      383.75      7.11 o 
   1  -6   3        1.69        1.02      0.41 o 
   2  -6   3      746.08      697.44     11.60 o 
   3  -6   3        0.39       -0.18      0.41 o 
   4  -6   3        6.77        5.46      0.90 o 
  -5  -5   3        3.43        4.18      0.58 o 
  -4  -5   3       11.59       13.50      1.02 o 
  -3  -5   3      111.91      100.84      3.94 o 
  -2  -5   3       22.64       19.84      1.08 o 
  -1  -5   3        2.46        2.18      0.55 o 
   0  -5   3      461.38      509.30      7.35 o 
   1  -5   3      581.73      665.46      8.29 o 
   2  -5   3        1.62        1.09      0.66 o 
   3  -5   3       49.81       42.14      1.95 o 
   4  -5   3        6.25        5.78      1.01 o 
  -5  -4   3       69.47       75.57      6.50 o 
  -4  -4   3        7.83        6.54      0.75 o 
  -3  -4   3      495.13      470.22      8.02 o 
  -2  -4   3     2674.14     2673.18     24.56 o 
  -1  -4   3       47.98       41.52      1.25 o 
   0  -4   3      188.52      209.30      4.21 o 
   1  -4   3      459.47      530.23      6.55 o 
   2  -4   3      356.37      359.42      8.55 o 
   3  -4   3      567.08      552.27     11.95 o 
   4  -4   3       89.39       91.84      3.92 o 
   5  -4   3       77.26       90.27      3.12 o 
  -5  -3   3        0.69        0.66      0.42 o 
  -4  -3   3        0.72        0.48      0.29 o 
  -3  -3   3        2.12        3.79      0.73 o 
  -2  -3   3     1636.51     1624.29     24.69 o 
  -1  -3   3      508.97      496.48      5.89 o 
   0  -3   3        2.54        1.69      0.24 o 
   1  -3   3     2489.95     2659.78     12.70 o 
   2  -3   3       48.47       53.03      3.26 o 
   3  -3   3       40.98       42.06      3.35 o 
   4  -3   3      269.39      258.21      4.50 o 
   5  -3   3      106.96      115.59      4.01 o 
  -5  -2   3       56.84       62.69      2.75 o 
  -4  -2   3       12.40       11.41      1.03 o 
  -3  -2   3       14.11       11.40      1.23 o 
  -2  -2   3      617.16      685.16      6.75 o 
  -1  -2   3      236.11      246.79      3.70 o 
   0  -2   3      857.45      918.22      6.70 o 
   1  -2   3      200.86      206.90      1.85 o 
   2  -2   3     1033.49     1014.49     13.39 o 
   3  -2   3      170.23      166.78      6.34 o 
   4  -2   3        6.51        6.77      0.66 o 
   5  -2   3       67.40       82.40      3.75 o 
  -5  -1   3        3.49        3.49      0.76 o 
  -4  -1   3       83.69       73.35      3.23 o 
  -3  -1   3      648.50      573.23      8.55 o 
  -2  -1   3       27.94       39.55      2.08 o 
  -1  -1   3       24.66       27.08      1.13 o 
   0  -1   3      803.45      802.90      8.67 o 
   1  -1   3     1718.81     1634.19      4.69 o 
   2  -1   3     1084.16     1164.22     28.72 o 
   3  -1   3       15.57       13.63      1.70 o 
   4  -1   3      144.78      157.86      5.58 o 
   5  -1   3        1.41        1.58      0.76 o 
  -5   0   3      130.13      134.92      4.48 o 
  -3   0   3       61.63       54.28      3.56 o 
  -2   0   3      648.42      590.81      8.36 o 
  -1   0   3      110.82      120.06      2.20 o 
   0   0   3     7543.65     6818.15     26.42 o 
   1   0   3      638.60      640.14      2.49 o 
   2   0   3      551.73      550.60      9.71 o 
   3   0   3      502.38      463.77      8.42 o 
   4   0   3      108.85      104.40      2.94 o 
   5   0   3        0.56        1.17      0.49 o 
  -5   1   3        2.45        4.00      0.93 o 
  -4   1   3        6.42        7.36      0.76 o 
  -3   1   3        1.73        1.87      0.84 o 
  -2   1   3        0.90        4.48      0.83 o 
  -1   1   3       61.32       63.11      1.19 o 
   0   1   3      396.56      408.83      3.74 o 
   1   1   3     3723.26     3543.36     10.52 o 
   2   1   3     3141.12     3259.28      8.58 o 
   3   1   3      105.64      110.71      3.74 o 
   4   1   3      517.07      519.29      8.99 o 
   5   1   3        8.41        8.47      0.72 o 
  -5   2   3       48.32       48.11      1.83 o 
  -4   2   3      149.61      152.69      4.90 o 
  -3   2   3      133.87      129.53      4.83 o 
  -2   2   3      848.87      877.57     10.62 o 
  -1   2   3      517.40      580.70      3.68 o 
   0   2   3      126.80      173.79      2.79 o 
   1   2   3     1420.75     1368.16      5.18 o 
   2   2   3       65.01       44.67      1.22 o 
   3   2   3        6.80       12.11      1.02 o 
   4   2   3        1.17        0.95      0.42 o 
   5   2   3      287.71      306.53      7.91 o 
  -5   3   3        0.10       -0.11      0.27 o 
  -4   3   3       57.23       53.46      2.87 o 
  -3   3   3        8.14        7.75      1.27 o 
  -2   3   3      567.08      668.69      9.50 o 
  -1   3   3     1396.41     1463.13      6.68 o 
   0   3   3        2.00        1.75      0.27 o 
   1   3   3     3455.67     3222.90     13.32 o 
   2   3   3       33.51       42.84      2.29 o 
   3   3   3        2.16        1.91      0.56 o 
   4   3   3      338.93      344.95      5.17 o 
   5   3   3       84.78       92.27      2.48 o 
  -5   4   3       25.46       22.24      4.97 o 
  -4   4   3      103.77      109.14      3.96 o 
  -3   4   3      130.21      126.99      4.90 o 
  -2   4   3      924.58      963.79     12.43 o 
  -1   4   3      881.67     1122.95      7.70 o 
   0   4   3     2874.90     3167.44     13.61 o 
   1   4   3      978.90     1106.14      9.25 o 
   2   4   3        2.16        1.78      0.48 o 
   3   4   3      381.16      362.03      6.80 o 
   4   4   3       23.54       25.98      1.01 o 
   5   4   3      134.68      141.23      3.16 o 
  -5   5   3       63.95       69.78      1.59 o 
  -4   5   3        0.35        1.34      0.51 o 
  -3   5   3      745.39      694.55     21.88 o 
  -2   5   3       71.89       65.81      2.14 o 
  -1   5   3      445.94      495.19      7.32 o 
   0   5   3      234.32      244.19      2.91 o 
   1   5   3      184.96      176.34      4.25 o 
   2   5   3      191.91      189.47      4.65 o 
   3   5   3        3.68        7.02      1.06 o 
   4   5   3      302.55      320.90      5.37 o 
   5   5   3       17.81       20.20      1.05 o 
  -4   6   3       71.28       70.58      2.88 o 
  -3   6   3       32.54       28.80      3.19 o 
  -2   6   3      401.17      391.92      7.85 o 
  -1   6   3        0.65        0.75      0.40 o 
   0   6   3      134.11      155.74      3.62 o 
   1   6   3      207.44      195.11      4.98 o 
   2   6   3      265.97      252.39      5.95 o 
   3   6   3       56.71       50.60      2.90 o 
   4   6   3       52.93       58.00      2.60 o 
   5   6   3       35.47       35.76      1.66 o 
  -4   7   3       13.01       12.86      1.14 o 
  -3   7   3      269.02      246.56     21.69 o 
  -2   7   3        5.64        4.15      0.89 o 
  -1   7   3      785.82      862.95     10.34 o 
   0   7   3      183.95      191.66      4.37 o 
   1   7   3       13.16       14.87      1.50 o 
   2   7   3     1345.16     1320.40     18.64 o 
   3   7   3      206.05      173.43      5.77 o 
   4   7   3       41.52       41.76      2.68 o 
   5   7   3       93.42       90.44      3.49 o 
  -4   8   3       89.20       91.22      2.45 o 
  -3   8   3        1.33        0.63      0.74 o 
  -2   8   3       11.73        8.76      1.19 o 
  -1   8   3      100.42       79.01      2.82 o 
   0   8   3       69.01       66.58      2.77 o 
   1   8   3      275.49      264.64      6.52 o 
   2   8   3       32.05       24.84      1.48 o 
   3   8   3       78.85       74.87      3.52 o 
   4   8   3       27.77       28.23      1.44 o 
   5   8   3        2.38        2.36      0.70 o 
  -3   9   3      107.37      119.90      6.66 o 
  -2   9   3       18.21       16.62      1.58 o 
  -1   9   3      366.65      348.77      4.93 o 
   0   9   3      862.31      967.83     12.97 o 
   1   9   3      165.37      155.18      5.27 o 
   2   9   3      383.92      328.47      6.62 o 
   3   9   3        9.11        7.58      0.81 o 
   4   9   3       12.44       13.99      1.00 o 
   5   9   3        5.97        6.50      0.75 o 
  -3  10   3       36.39       39.01      1.70 o 
  -2  10   3       93.42       90.27      2.57 o 
  -1  10   3       63.44       63.49      2.11 o 
   0  10   3        7.53        8.38      0.80 o 
   1  10   3      711.17      689.17      8.53 o 
   2  10   3      524.58      460.63      7.96 o 
   3  10   3        5.38        6.13      0.70 o 
   4  10   3      145.96      140.18      2.75 o 
  -2  11   3      106.54      110.96      3.37 o 
  -1  11   3       48.13       41.06      1.62 o 
   0  11   3       12.71       11.90      0.91 o 
   1  11   3      189.93      178.96      3.60 o 
   2  11   3        9.57       10.15      1.23 o 
   3  11   3       11.86       10.69      1.20 o 
   4  11   3        7.83        9.88      0.65 o 
  -2  12   3        0.88        1.19      0.37 o 
  -1  12   3      110.16      102.89      3.15 o 
   0  12   3       45.76       44.58      1.57 o 
   1  12   3       30.49       30.69      1.33 o 
   2  12   3      138.14      128.31      3.69 o 
   3  12   3       15.61       20.39      1.40 o 
  -1  13   3        3.00        2.84      0.47 o 
   0  13   3      104.09       97.66      2.64 o 
   1  13   3       10.29       11.51      0.71 o 
   2  13   3        0.06        0.67      0.41 o 
  -2 -11   4        4.04        4.34      0.46 o 
  -1 -11   4       65.91       59.81      2.65 o 
   0 -11   4       76.48       84.92      3.12 o 
   1 -11   4        8.67       10.84      0.95 o 
  -3 -10   4        2.02        2.42      0.52 o 
  -2 -10   4       12.49       15.41      1.41 o 
  -1 -10   4        6.55        6.22      1.06 o 
   0 -10   4       31.08       31.39      1.72 o 
   1 -10   4       12.08       12.71      1.09 o 
   2 -10   4        0.02        0.10      0.40 o 
  -3  -9   4       27.09       32.75      1.45 o 
  -2  -9   4       22.87       24.15      1.46 o 
  -1  -9   4        0.07       -0.01      0.37 o 
   0  -9   4      289.06      286.97      4.68 o 
   1  -9   4        0.48        0.71      0.71 o 
   2  -9   4        0.24        0.03      0.56 o 
   3  -9   4       32.12       32.49      1.62 o 
  -4  -8   4       89.26       94.96      2.80 o 
  -3  -8   4        8.59        7.05      0.62 o 
  -2  -8   4       10.32        9.14      0.86 o 
  -1  -8   4       41.21       44.79      1.86 o 
   0  -8   4       66.25       62.77      2.16 o 
   1  -8   4      467.22      440.85      5.80 o 
   2  -8   4       10.93       11.95      1.43 o 
   3  -8   4       24.07       24.15      1.68 o 
  -4  -7   4        1.83        1.27      0.40 o 
  -3  -7   4        2.41        2.97      0.44 o 
  -2  -7   4       25.16       25.29      1.10 o 
  -1  -7   4       41.99       38.95      2.61 o 
   0  -7   4      259.56      287.36      6.94 o 
   1  -7   4        1.08        1.11      0.40 o 
   2  -7   4       29.28       24.77      1.48 o 
   3  -7   4        1.17        0.70      0.32 o 
   4  -7   4       16.84       20.23      1.32 o 
  -4  -6   4      169.85      168.78      3.49 o 
  -3  -6   4      563.60      491.15      6.03 o 
  -2  -6   4        9.90       10.77      1.32 o 
  -1  -6   4      239.57      239.03      5.93 o 
   0  -6   4       23.58       25.37      1.96 o 
   1  -6   4      177.25      191.82      5.16 o 
   2  -6   4      402.98      360.29      4.93 o 
   3  -6   4      183.61      186.16      5.22 o 
   4  -6   4       21.71       21.07      1.61 o 
  -5  -5   4        5.29        6.11      1.23 o 
  -4  -5   4        3.65        3.29      0.55 o 
  -3  -5   4      579.98      498.19      9.02 o 
  -2  -5   4       33.41       34.76      1.95 o 
  -1  -5   4      195.96      198.83      4.97 o 
   0  -5   4     1090.80     1178.60     11.86 o 
   1  -5   4      353.91      390.41      6.69 o 
   2  -5   4      269.54      288.59      7.96 o 
   3  -5   4       86.86       79.92      2.11 o 
   4  -5   4      319.65      291.83      6.49 o 
  -5  -4   4        0.09        0.45      0.36 o 
  -4  -4   4       16.29       14.28      1.07 o 
  -3  -4   4        1.89        1.03      0.51 o 
  -2  -4   4       98.20      105.90      2.99 o 
  -1  -4   4        1.89        4.41      0.49 o 
   0  -4   4        4.70        4.83      0.75 o 
   1  -4   4      662.80      691.18      8.02 o 
   2  -4   4      118.54      118.34      5.24 o 
   3  -4   4       66.38       68.41      2.48 o 
   4  -4   4      198.75      185.77      5.54 o 
   5  -4   4        0.12       -0.06      0.32 o 
  -5  -3   4       76.55       72.41      2.79 o 
  -4  -3   4      101.92       99.21      3.17 o 
  -3  -3   4       20.00       18.18      1.60 o 
  -2  -3   4      948.81      957.65     16.10 o 
  -1  -3   4     1963.54     2147.82     13.45 o 
   0  -3   4       53.68       55.97      1.03 o 
   1  -3   4      184.44      178.06      3.58 o 
   2  -3   4       94.04       92.40      4.59 o 
   3  -3   4        1.15        1.10      0.68 o 
   4  -3   4       57.11       58.48      2.88 o 
   5  -3   4      258.28      298.66      6.33 o 
  -5  -2   4      102.40      102.92      3.42 o 
  -4  -2   4       67.85       71.99      3.27 o 
  -3  -2   4      184.84      145.13      4.44 o 
  -2  -2   4      461.02      499.53      6.45 o 
  -1  -2   4      730.30      691.40      6.89 o 
   0  -2   4      265.54      243.49      1.64 o 
   1  -2   4       84.92       84.60      1.62 o 
   2  -2   4      433.29      373.42      8.74 o 
   3  -2   4      482.98      445.78     10.90 o 
   4  -2   4        3.55        3.67      0.59 o 
   5  -2   4        0.59        1.57      0.62 o 
  -5  -1   4        3.84        5.06      0.87 o 
  -4  -1   4       42.74       43.19      2.51 o 
  -3  -1   4       24.89       22.65      1.78 o 
  -2  -1   4      162.76      177.58      7.16 o 
  -1  -1   4        5.62        4.35      0.54 o 
   0  -1   4     1343.90     1365.10     16.74 o 
   1  -1   4     1518.43     1595.56      5.66 o 
   2  -1   4      148.55      159.17      3.02 o 
   3  -1   4     1610.43     1536.08     18.13 o 
   4  -1   4       12.33        9.71      0.90 o 
   5  -1   4       27.33       30.04      2.52 o 
  -5   0   4      155.01      170.08      4.97 o 
  -4   0   4       92.42       79.39      3.11 o 
  -3   0   4      521.26      453.00      8.20 o 
  -2   0   4      123.85      122.45      4.16 o 
  -1   0   4     1118.37     1166.45     11.69 o 
   0   0   4     2206.07     2123.55      9.61 o 
   1   0   4      800.61      729.44      3.67 o 
   2   0   4       54.18       56.25      2.19 o 
   3   0   4      263.28      247.31      6.38 o 
   4   0   4      720.85      717.17     10.48 o 
   5   0   4       63.64       71.00      2.80 o 
  -5   1   4       24.60       28.86      2.19 o 
  -4   1   4       28.13       30.03      1.47 o 
  -3   1   4       44.85       41.82      1.90 o 
  -2   1   4      336.54      392.51      7.45 o 
  -1   1   4     2166.15     2487.14     14.15 o 
   0   1   4      542.68      591.08      5.20 o 
   1   1   4      442.46      441.16      4.05 o 
   2   1   4      132.90      150.68      1.92 o 
   3   1   4      173.17      202.93      3.42 o 
   4   1   4      228.48      228.82      4.03 o 
   5   1   4       74.28       78.95      3.26 o 
  -5   2   4       51.20       54.01      3.09 o 
  -4   2   4       18.05       17.96      3.56 o 
  -3   2   4      336.90      305.25      7.82 o 
  -2   2   4      467.76      606.06      9.42 o 
  -1   2   4     2057.31     2164.86      8.53 o 
   0   2   4      665.66      737.69      6.08 o 
   1   2   4        6.78        9.44      0.45 o 
   2   2   4     1893.92     1822.85     21.62 o 
   3   2   4      647.29      745.94      8.50 o 
   4   2   4       74.81       69.43      2.32 o 
   5   2   4      166.17      166.54      5.11 o 
  -5   3   4        0.32        0.00      0.31 o 
  -4   3   4      249.34      238.59      5.86 o 
  -3   3   4       16.20       24.75      2.28 o 
  -2   3   4      168.18      186.24      5.27 o 
  -1   3   4      416.06      435.72      6.40 o 
   0   3   4      169.93      157.88      3.28 o 
   1   3   4       28.43       21.90      1.81 o 
   2   3   4      135.06      148.50      3.43 o 
   3   3   4     1255.77     1250.24     12.01 o 
   4   3   4       13.68       12.67      0.79 o 
   5   3   4       15.07       16.91      1.78 o 
  -5   4   4       67.08       64.19      6.17 o 
  -4   4   4        0.38        0.48      0.49 o 
  -3   4   4      628.97      658.95     11.45 o 
  -2   4   4       96.72      115.32      4.16 o 
  -1   4   4      583.95      725.23      8.76 o 
   0   4   4       12.58        7.39      0.75 o 
   1   4   4      673.58      795.14      8.47 o 
   2   4   4       30.60       41.34      2.01 o 
   3   4   4      498.22      509.94      8.08 o 
   4   4   4      259.91      273.09      4.05 o 
   5   4   4        8.52        8.77      0.89 o 
  -5   5   4        0.19        0.83      0.28 o 
  -4   5   4       76.94       67.89      2.91 o 
  -3   5   4       92.75       83.22      2.74 o 
  -2   5   4      788.73      833.44     11.57 o 
  -1   5   4      233.54      277.92      5.56 o 
   0   5   4      860.06      963.53     20.12 o 
   1   5   4     1671.11     1633.37     13.83 o 
   2   5   4      107.07      100.76      2.23 o 
   3   5   4       90.14       90.77      3.65 o 
   4   5   4     1103.15     1102.62      8.27 o 
   5   5   4        1.84        2.58      0.48 o 
  -4   6   4        0.35       -0.07      0.40 o 
  -3   6   4        0.18        0.06      0.30 o 
  -2   6   4      168.00      149.11      4.90 o 
  -1   6   4        2.33        4.14      0.79 o 
   0   6   4        0.15        0.87      0.39 o 
   1   6   4      164.17      191.76      5.12 o 
   2   6   4      328.99      324.02      7.04 o 
   3   6   4      327.93      306.46      7.24 o 
   4   6   4      113.80      120.03      5.55 o 
   5   6   4      107.15      116.15      3.05 o 
  -4   7   4      161.86      174.21      3.91 o 
  -3   7   4      173.00      156.89      4.16 o 
  -2   7   4      243.52      249.85      6.35 o 
  -1   7   4      276.82      298.87      6.11 o 
   0   7   4       24.47       26.78      1.66 o 
   1   7   4        0.67        0.96      0.53 o 
   2   7   4      374.56      348.70      8.07 o 
   3   7   4      405.45      347.77      8.34 o 
   4   7   4       13.32       15.10      1.10 o 
   5   7   4        0.34        0.35      0.34 o 
  -4   8   4       90.84       91.64      2.38 o 
  -3   8   4      127.59      119.73      2.91 o 
  -2   8   4      219.03      204.58      5.29 o 
  -1   8   4      470.63      376.53      6.27 o 
   0   8   4      203.39      175.24      4.46 o 
   1   8   4       86.28       88.05      3.79 o 
   2   8   4      115.27      111.84      3.12 o 
   3   8   4     1589.28     1546.80     10.70 o 
   4   8   4       50.45       48.24      2.94 o 
   5   8   4       34.49       33.43      2.60 o 
  -3   9   4      197.26      192.46      5.66 o 
  -2   9   4       21.55       19.66      1.66 o 
  -1   9   4      129.73      104.55      2.69 o 
   0   9   4        3.82        2.77      0.68 o 
   1   9   4       11.85       12.79      1.53 o 
   2   9   4       14.17       14.96      1.77 o 
   3   9   4        7.06        5.64      0.70 o 
   4   9   4      127.53      122.94      2.82 o 
   5   9   4        2.50        4.28      0.50 o 
  -3  10   4        0.54        0.41      0.21 o 
  -2  10   4      177.56      176.00      5.24 o 
  -1  10   4       59.52       51.61      2.28 o 
   0  10   4       27.38       20.69      0.95 o 
   1  10   4      416.19      385.91      5.06 o 
   2  10   4       82.30       71.57      3.13 o 
   3  10   4       53.38       52.34      1.86 o 
   4  10   4       54.16       52.59      1.68 o 
  -2  11   4        1.10        0.99      0.31 o 
  -1  11   4      172.69      158.76      4.39 o 
   0  11   4        8.94        8.52      0.62 o 
   1  11   4       32.87       32.57      1.48 o 
   2  11   4      242.81      225.30      5.29 o 
   3  11   4       38.67       39.30      2.16 o 
   4  11   4      110.06      116.38      3.04 o 
  -2  12   4        2.28        1.12      0.38 o 
  -1  12   4        4.44        5.82      0.80 o 
   0  12   4        5.94        6.13      0.62 o 
   1  12   4        0.07        0.07      0.27 o 
   2  12   4       35.76       35.43      2.00 o 
   3  12   4       50.76       51.57      2.19 o 
  -1  13   4        8.90        9.13      0.81 o 
   0  13   4       75.40       75.98      2.39 o 
   1  13   4        4.38        4.02      0.66 o 
   2  13   4        6.70        6.84      0.80 o 
  -1 -11   5      132.00      140.80      3.72 o 
   0 -11   5        4.60        5.15      0.77 o 
  -2 -10   5        9.60        8.90      1.03 o 
  -1 -10   5       18.14       17.90      1.62 o 
   0 -10   5      114.07      118.11      4.12 o 
   1 -10   5       12.38       13.01      0.86 o 
   2 -10   5       30.96       34.32      1.74 o 
  -3  -9   5        1.31        1.26      0.35 o 
  -2  -9   5       17.30       14.76      1.08 o 
  -1  -9   5       74.86       78.12      2.50 o 
   0  -9   5        0.31        0.75      0.37 o 
   1  -9   5        0.68        0.90      0.37 o 
   2  -9   5        1.37        1.07      0.48 o 
  -4  -8   5       96.22      103.18      3.13 o 
  -3  -8   5        0.36        0.32      0.25 o 
  -2  -8   5      116.42      114.92      4.08 o 
  -1  -8   5        4.13        4.34      0.66 o 
   0  -8   5        1.90        2.23      1.66 o 
   1  -8   5      462.19      440.74      5.87 o 
   2  -8   5      108.83      119.78      4.27 o 
   3  -8   5       20.42       17.23      1.35 o 
  -4  -7   5      133.19      125.81      2.16 o 
  -3  -7   5        0.13        0.61      0.26 o 
  -2  -7   5       11.25       10.42      0.74 o 
  -1  -7   5      642.87      634.51      7.15 o 
   0  -7   5        0.49        0.69      0.28 o 
   1  -7   5       23.78       23.46      1.34 o 
   2  -7   5       42.90       39.24      2.50 o 
   3  -7   5       75.27       77.08      2.24 o 
  -4  -6   5        2.84        3.70      0.56 o 
  -3  -6   5        1.85        2.57      0.53 o 
  -2  -6   5        1.77        2.07      0.39 o 
  -1  -6   5       18.03       18.13      1.77 o 
   0  -6   5     1227.65     1282.77     14.32 o 
   1  -6   5       92.03       95.72      3.80 o 
   2  -6   5       20.33       16.28      0.96 o 
   3  -6   5       98.19       98.78      3.75 o 
   4  -6   5        6.15        5.52      0.83 o 
  -4  -5   5       10.26       10.40      0.91 o 
  -3  -5   5      822.53      666.99     10.84 o 
  -2  -5   5       90.16       99.98      2.63 o 
  -1  -5   5       34.12       25.84      1.93 o 
   0  -5   5      239.72      272.84      6.10 o 
   1  -5   5       18.57       26.63      1.88 o 
   2  -5   5        0.31        0.38      0.50 o 
   3  -5   5       35.89       31.14      1.50 o 
   4  -5   5      259.51      260.18      5.96 o 
  -5  -4   5        4.47        4.66      0.59 o 
  -4  -4   5        0.30        0.63      0.60 o 
  -3  -4   5       56.11       55.69      3.13 o 
  -2  -4   5      627.77      636.81      6.34 o 
  -1  -4   5      217.14      215.46      5.06 o 
   0  -4   5       21.76       35.05      2.02 o 
   1  -4   5       41.31       39.60      2.06 o 
   2  -4   5       30.78       35.68      3.10 o 
   3  -4   5       43.05       38.58      3.27 o 
   4  -4   5        0.55        1.08      0.40 o 
   5  -4   5       35.39       40.42      1.96 o 
  -5  -3   5       15.26       16.03      1.31 o 
  -4  -3   5       65.90       62.56      2.56 o 
  -2  -3   5      136.50      148.74      7.06 o 
  -1  -3   5      528.74      525.28      7.21 o 
   0  -3   5     1039.34     1153.96     10.29 o 
   1  -3   5      299.91      344.54      5.45 o 
   2  -3   5      403.41      376.32     10.04 o 
   3  -3   5       28.98       26.34      1.55 o 
   4  -3   5       77.83       79.11      3.29 o 
   5  -3   5      169.25      203.93      5.12 o 
  -5  -2   5       18.02       17.75      0.99 o 
  -4  -2   5      455.10      447.77      6.37 o 
  -3  -2   5        0.61        0.90      0.47 o 
  -2  -2   5       72.52       75.16      2.79 o 
  -1  -2   5      892.27      887.48      8.64 o 
   0  -2   5      160.50      143.82      2.04 o 
   1  -2   5       99.58      101.99      3.24 o 
   2  -2   5       12.23       10.44      1.66 o 
   3  -2   5      990.47      862.28     16.17 o 
   4  -2   5        0.56        0.24      0.43 o 
   5  -2   5      127.24      159.83      5.18 o 
  -5  -1   5        4.65        4.53      0.80 o 
  -4  -1   5       95.13       96.12      2.51 o 
  -3  -1   5      425.07      379.67      7.82 o 
  -2  -1   5      174.50      201.49      5.49 o 
  -1  -1   5      269.18      273.12      4.42 o 
   0  -1   5       12.76       28.92      1.36 o 
   1  -1   5      621.85      652.04     11.05 o 
   2  -1   5      278.22      301.19      6.24 o 
   3  -1   5      230.37      225.75      7.26 o 
   4  -1   5      323.08      308.12      7.62 o 
   5  -1   5       83.43       87.95      4.38 o 
  -5   0   5       24.36       27.18      1.93 o 
  -4   0   5      134.39      116.39      3.54 o 
  -3   0   5       87.04       74.99      3.50 o 
  -2   0   5      182.87      203.47      5.72 o 
  -1   0   5      183.72      211.99      3.79 o 
   0   0   5     1858.74     1990.06     20.89 o 
   1   0   5     1213.60     1189.03      7.85 o 
   2   0   5     1157.03     1390.54      8.57 o 
   3   0   5       70.16       53.74      3.05 o 
   4   0   5      505.09      490.41      8.82 o 
   5   0   5        2.14        2.58      0.60 o 
  -5   1   5      126.52      132.81      4.44 o 
  -4   1   5       28.20       30.03      1.47 o 
  -3   1   5      177.32      178.34      6.27 o 
  -2   1   5      480.23      500.01      8.86 o 
  -1   1   5       51.47       37.84      1.64 o 
   0   1   5       19.75       21.32      0.75 o 
   1   1   5        0.60        1.71      0.22 o 
   2   1   5      537.44      555.14      6.14 o 
   3   1   5      143.34      147.99      3.00 o 
   4   1   5        3.14        1.92      0.73 o 
   5   1   5      100.71      103.89      3.77 o 
  -5   2   5        1.55        0.84      0.46 o 
  -4   2   5      371.69      355.56      5.87 o 
  -3   2   5        7.44        6.71      1.31 o 
  -2   2   5      794.66      920.09     11.92 o 
  -1   2   5      542.89      488.36      5.71 o 
   0   2   5      400.24      477.99      5.43 o 
   1   2   5      956.96     1109.81      6.39 o 
   2   2   5      127.21      144.14      1.81 o 
   3   2   5       73.57       63.85      2.53 o 
   4   2   5      305.03      305.72      4.99 o 
   5   2   5        3.06        4.08      0.97 o 
  -5   3   5        6.89        6.86      0.67 o 
  -4   3   5       99.96       99.00      2.73 o 
  -3   3   5      489.73      548.05     10.70 o 
  -2   3   5       40.14       49.77      2.83 o 
  -1   3   5      523.79      556.34     10.11 o 
   0   3   5     3635.28     3772.19     16.66 o 
   1   3   5     3263.36     3544.28     13.51 o 
   2   3   5        5.02        2.00      0.31 o 
   3   3   5     1036.17     1019.23     14.97 o 
   4   3   5       11.76       11.06      1.02 o 
   5   3   5      668.27      668.16     11.11 o 
  -5   4   5        0.03        0.23      0.24 o 
  -4   4   5        0.91        1.36      0.98 o 
  -3   4   5      460.66      427.00      6.02 o 
  -2   4   5      423.98      448.26      8.38 o 
  -1   4   5       79.61       86.84      3.10 o 
   0   4   5      133.09      132.38      2.27 o 
   1   4   5      141.99      160.15      5.78 o 
   2   4   5       77.65       86.96      2.04 o 
   3   4   5        0.86        2.20      0.61 o 
   4   4   5      153.47      162.99      3.19 o 
   5   4   5      124.98      135.01      3.31 o 
  -4   5   5       41.41       36.57      2.07 o 
  -3   5   5       25.34       23.60      1.47 o 
  -2   5   5     1326.22     1326.61     14.54 o 
  -1   5   5       24.39       23.64      1.70 o 
   0   5   5       11.36       14.90      1.21 o 
   1   5   5     1084.43     1035.52     11.50 o 
   2   5   5       49.41       71.99      2.06 o 
   3   5   5      237.10      227.29      5.82 o 
   4   5   5       77.79       75.61      2.22 o 
   5   5   5       61.30       68.79      2.99 o 
  -4   6   5      254.61      242.94      4.93 o 
  -3   6   5       27.55       28.01      2.13 o 
  -2   6   5       24.33       26.85      2.14 o 
  -1   6   5      463.24      491.22      7.85 o 
   0   6   5      753.31      703.82      7.91 o 
   1   6   5      231.43      247.42      6.00 o 
   2   6   5     1042.33     1035.76     13.25 o 
   3   6   5      124.26      123.62      4.72 o 
   4   6   5      365.20      387.16     10.13 o 
   5   6   5        4.07        4.85      0.55 o 
  -4   7   5      237.29      244.14      4.43 o 
  -3   7   5      102.29      100.65      2.88 o 
  -2   7   5      236.81      202.10      5.02 o 
  -1   7   5      223.50      235.43      5.60 o 
   0   7   5       14.88       20.51      1.47 o 
   1   7   5      454.27      530.60      9.11 o 
   2   7   5      138.53      114.32      4.88 o 
   3   7   5      130.13      110.00      4.94 o 
   4   7   5       28.23       29.26      1.65 o 
   5   7   5       77.21       68.49      7.81 o 
  -3   8   5      350.33      363.31      9.18 o 
  -2   8   5       24.25       20.48      1.67 o 
  -1   8   5      367.11      282.66      5.58 o 
   0   8   5     1342.07     1151.45     11.47 o 
   1   8   5       52.17       53.20      2.97 o 
   2   8   5       26.28       22.91      2.27 o 
   3   8   5      115.20      119.04      2.97 o 
   4   8   5      197.81      199.12      5.60 o 
   5   8   5       10.29        7.87      1.16 o 
  -3   9   5       15.25       15.81      1.66 o 
  -2   9   5      223.06      204.23      5.15 o 
  -1   9   5      316.22      272.77      6.67 o 
   0   9   5      123.04       98.70      3.59 o 
   1   9   5      371.02      356.32      7.81 o 
   2   9   5        4.45        4.16      0.84 o 
   3   9   5      259.98      267.17      4.33 o 
   4   9   5        1.54        2.30      0.47 o 
   5   9   5       10.88       10.85      1.18 o 
  -3  10   5        3.32        1.81      0.51 o 
  -2  10   5        1.02        0.02      0.39 o 
  -1  10   5        6.21        6.13      0.94 o 
   0  10   5       19.32       16.77      0.87 o 
   1  10   5        1.34        2.03      1.00 o 
   2  10   5       84.01       76.10      3.19 o 
   3  10   5        0.27        0.34      0.40 o 
   4  10   5      103.28      103.42      2.31 o 
  -2  11   5      127.54      119.10      2.60 o 
  -1  11   5      140.66      141.51      4.11 o 
   0  11   5        0.07        0.69      0.30 o 
   1  11   5       26.15       25.54      1.31 o 
   2  11   5      176.06      158.31      4.42 o 
   3  11   5        0.88        1.65      0.64 o 
   4  11   5        7.31        7.47      0.82 o 
  -2  12   5       22.92       23.90      1.61 o 
  -1  12   5       20.78       16.04      1.27 o 
   0  12   5       70.27       70.68      1.94 o 
   1  12   5       41.11       39.50      1.51 o 
   2  12   5       58.15       58.72      2.54 o 
   3  12   5       62.46       62.22      2.41 o 
  -1  13   5       11.29       12.91      0.95 o 
   0  13   5       17.50       16.43      1.16 o 
   1  13   5        1.55        1.35      0.44 o 
   2  13   5       29.22       27.52      1.54 o 
   3  13   5       83.36       87.79      1.66 o 
  -2 -10   6        1.76        2.21      0.56 o 
  -1 -10   6        9.39        7.34      1.03 o 
   0 -10   6      122.87      125.64      3.94 o 
   1 -10   6       14.37       15.21      0.83 o 
  -3  -9   6        7.95       10.94      1.07 o 
  -2  -9   6      106.61      117.06      3.91 o 
  -1  -9   6        1.28        0.72      0.43 o 
   0  -9   6       44.72       44.22      2.67 o 
   1  -9   6        1.89        2.17      0.66 o 
   2  -9   6       34.51       37.72      2.07 o 
  -3  -8   6        9.42       10.67      0.67 o 
  -2  -8   6       12.76        9.67      0.89 o 
  -1  -8   6      302.38      322.75      5.05 o 
   0  -8   6        0.00       -0.05      0.51 o 
   1  -8   6        0.97        1.26      0.41 o 
   2  -8   6      121.05      129.04      4.28 o 
   3  -8   6        3.01        3.07      0.60 o 
  -4  -7   6      243.93      243.16      3.54 o 
  -3  -7   6       16.09       17.83      0.92 o 
  -2  -7   6       75.51       73.92      3.66 o 
  -1  -7   6       62.70       59.61      2.12 o 
   0  -7   6       21.29       20.68      1.25 o 
   1  -7   6      114.30      114.48      2.91 o 
   2  -7   6        4.90        5.54      0.97 o 
   3  -7   6      303.32      305.43      4.20 o 
  -4  -6   6        1.94        3.37      0.40 o 
  -3  -6   6       43.82       41.38      1.76 o 
  -2  -6   6      210.56      191.67      3.02 o 
  -1  -6   6      154.78      151.51      4.72 o 
   0  -6   6      122.20      119.47      3.67 o 
   1  -6   6        5.74        6.82      1.12 o 
   2  -6   6       30.09       29.22      1.46 o 
   3  -6   6        0.85        0.25      0.36 o 
   4  -6   6       17.34       16.54      1.28 o 
  -4  -5   6        8.74       10.34      0.89 o 
  -3  -5   6       10.16       12.52      1.57 o 
  -2  -5   6      150.74      147.74      4.38 o 
  -1  -5   6        0.18        0.15      0.53 o 
   0  -5   6       27.64       27.33      2.07 o 
   1  -5   6      229.35      243.83      5.95 o 
   2  -5   6      264.40      246.47      4.58 o 
   3  -5   6       15.67       14.55      1.03 o 
   4  -5   6      203.39      192.84      4.93 o 
  -4  -4   6        1.47        1.66      0.78 o 
  -3  -4   6       92.60       92.43      4.21 o 
  -2  -4   6      466.01      456.61      5.63 o 
  -1  -4   6      709.78      692.21      9.77 o 
   0  -4   6       79.55       72.95      3.10 o 
   1  -4   6       53.64       63.96      2.80 o 
   2  -4   6      353.58      374.60     10.47 o 
   3  -4   6        3.38        3.53      0.47 o 
   4  -4   6      138.79      151.89      4.42 o 
  -5  -3   6        4.37        4.15      0.67 o 
  -4  -3   6       80.66       85.03      4.79 o 
  -3  -3   6      134.23      130.65      3.94 o 
  -2  -3   6      247.40      247.17      5.70 o 
  -1  -3   6      223.64      198.71      4.81 o 
   0  -3   6      202.54      260.24      5.40 o 
   1  -3   6       43.92       55.34      2.37 o 
   2  -3   6      139.20      101.90      5.56 o 
   3  -3   6      184.10      171.66      8.94 o 
   4  -3   6      104.92      100.22      3.65 o 
   5  -3   6       20.86       25.14      1.77 o 
  -5  -2   6       13.47       13.11      1.19 o 
  -4  -2   6       14.16       14.08      0.85 o 
  -3  -2   6      147.43      144.51      4.12 o 
  -2  -2   6      241.45      251.37      5.45 o 
  -1  -2   6      212.51      196.75      4.43 o 
   0  -2   6      525.27      543.20      6.99 o 
   1  -2   6      897.73     1016.70      6.63 o 
   2  -2   6      123.85       91.84      5.02 o 
   3  -2   6     1173.85      988.82     17.81 o 
   4  -2   6       31.18       33.42      2.11 o 
   5  -2   6      308.32      366.06      7.68 o 
  -5  -1   6        1.51        1.33      0.47 o 
  -4  -1   6       20.50       20.12      1.17 o 
  -3  -1   6      202.60      164.77      5.40 o 
  -2  -1   6      452.90      470.94     13.79 o 
  -1  -1   6        8.27        7.29      0.84 o 
   0  -1   6        3.18        3.50      0.60 o 
   1  -1   6        5.81        3.36      0.38 o 
   2  -1   6      550.30      609.72     21.28 o 
   3  -1   6       54.85       54.97      3.69 o 
   4  -1   6      472.91      436.41      7.41 o 
   5  -1   6        0.45        0.98      0.61 o 
  -5   0   6       79.94       88.34      3.14 o 
  -4   0   6       28.46       29.51      1.47 o 
  -2   0   6      405.22      418.41      8.58 o 
  -1   0   6      480.07      477.63      6.28 o 
   0   0   6        8.12       11.35      0.63 o 
   1   0   6       84.90       88.43      2.45 o 
   2   0   6       14.84       10.31      0.81 o 
   3   0   6      322.35      294.96      7.24 o 
   4   0   6       55.70       48.15      1.60 o 
   5   0   6        9.52        8.68      1.02 o 
  -5   1   6       49.46       55.22      2.65 o 
  -4   1   6       55.57       54.02      2.81 o 
  -3   1   6      100.20       94.67      4.74 o 
  -2   1   6      583.42      715.77     10.87 o 
  -1   1   6     1443.91     1419.74     10.91 o 
   0   1   6       13.00       13.09      0.53 o 
   1   1   6      247.99      220.99      3.87 o 
   2   1   6     3790.92     3838.99     13.43 o 
   3   1   6       19.37       21.11      2.47 o 
   4   1   6      473.72      450.84      9.38 o 
   5   1   6        1.67        1.57      0.56 o 
  -5   2   6        5.54        6.00      0.60 o 
  -4   2   6      173.88      157.90      4.96 o 
  -3   2   6      133.27      146.20      5.73 o 
  -2   2   6      591.76      710.42     10.62 o 
  -1   2   6      194.40      262.41      4.58 o 
   0   2   6       85.66       79.70      2.46 o 
   1   2   6      111.44      130.19      2.39 o 
   2   2   6      283.38      329.98      4.46 o 
   3   2   6     1172.04     1092.55     11.49 o 
   4   2   6        3.15       11.46      7.39 o 
   5   2   6       87.84       94.18      4.08 o 
  -5   3   6       91.64       94.62      2.19 o 
  -4   3   6        4.95        6.49      1.07 o 
  -3   3   6      555.00      528.72      6.48 o 
  -2   3   6      200.25      231.05      6.12 o 
  -1   3   6     1824.79     1809.75     14.42 o 
   0   3   6     1282.05     1358.02     10.64 o 
   1   3   6      120.37      119.46      2.77 o 
   2   3   6      535.12      522.52     24.20 o 
   3   3   6      364.94      370.64     14.89 o 
   4   3   6       17.21       16.47      1.30 o 
   5   3   6      111.15      107.45      4.68 o 
  -4   4   6       10.36       10.77      0.88 o 
  -3   4   6       51.57       53.46      2.22 o 
  -2   4   6      638.63      621.95     10.01 o 
  -1   4   6       63.06       66.76      2.79 o 
   0   4   6     1887.12     1934.79     13.85 o 
   1   4   6      455.42      500.40      8.14 o 
   2   4   6      611.70      718.15      8.94 o 
   3   4   6       89.98       79.11      2.58 o 
   4   4   6       22.07       25.13      1.29 o 
   5   4   6       25.92       29.18      1.61 o 
  -4   5   6        0.37        1.01      0.38 o 
  -3   5   6      376.78      330.18     16.51 o 
  -2   5   6       86.37       75.29      3.53 o 
  -1   5   6      364.25      363.09      6.74 o 
   0   5   6      457.12      537.17      5.33 o 
   1   5   6      610.49      597.42      9.00 o 
   2   5   6      166.30      174.50      3.41 o 
   3   5   6       86.48       81.36      3.57 o 
   4   5   6      112.88      107.58      2.63 o 
   5   5   6        0.61        1.42      0.63 o 
  -4   6   6      246.68      250.95      5.59 o 
  -3   6   6       14.74       12.79      1.08 o 
  -2   6   6     1077.65     1075.98     13.46 o 
  -1   6   6     1117.99     1137.82     12.26 o 
   0   6   6      184.98      204.16      4.29 o 
   1   6   6       98.99      123.23      4.34 o 
   2   6   6      715.45      742.35     14.28 o 
   3   6   6      404.43      413.85      9.05 o 
   4   6   6       58.15       62.88      3.03 o 
   5   6   6       26.72       29.09      1.52 o 
  -4   7   6       38.65       41.79      2.07 o 
  -3   7   6      322.58      300.17     12.10 o 
  -2   7   6      401.25      349.10      6.52 o 
  -1   7   6      390.48      410.74      7.53 o 
   0   7   6        1.57        1.66      0.48 o 
   1   7   6       33.11       34.47      2.36 o 
   2   7   6      776.37      685.77     12.45 o 
   3   7   6       91.72       87.93      3.77 o 
   4   7   6       18.72       19.35      1.26 o 
   5   7   6       75.83       79.64      5.38 o 
  -4   8   6        3.55        3.14      0.54 o 
  -3   8   6       34.32       38.77      2.77 o 
  -2   8   6        5.93        6.82      0.97 o 
  -1   8   6       19.40       14.02      1.30 o 
   0   8   6      225.90      205.18      4.86 o 
   1   8   6        9.87        7.05      1.14 o 
   2   8   6      127.77      110.51      5.10 o 
   3   8   6       95.10       91.30      7.82 o 
   4   8   6      137.15      134.39      4.56 o 
   5   8   6       39.19       40.18      2.39 o 
  -3   9   6       82.10       79.93      3.58 o 
  -2   9   6      183.03      158.50      4.52 o 
  -1   9   6       28.70       24.07      1.86 o 
   0   9   6       60.83       54.85      1.84 o 
   1   9   6       30.48       29.44      2.21 o 
   2   9   6       47.55       52.42      2.62 o 
   3   9   6      101.29      109.97      2.76 o 
   4   9   6       11.20       13.60      1.44 o 
   5   9   6       31.49       33.17      1.91 o 
  -3  10   6       16.85       15.47      1.31 o 
  -2  10   6       41.71       39.70      1.32 o 
  -1  10   6        6.30        6.19      0.95 o 
   0  10   6        9.14        7.90      0.62 o 
   1  10   6      357.55      337.53      7.68 o 
   2  10   6      221.22      216.74      5.26 o 
   3  10   6       40.69       44.06      3.01 o 
   4  10   6        6.36        7.07      0.87 o 
  -2  11   6       70.87       71.85      1.58 o 
  -1  11   6        0.92        0.75      0.45 o 
   0  11   6        7.54        7.39      0.71 o 
   1  11   6       50.38       50.70      1.82 o 
   2  11   6       50.53       49.99      2.50 o 
   3  11   6      154.29      152.28      4.10 o 
   4  11   6        3.61        3.53      0.55 o 
  -2  12   6       12.30       11.95      1.03 o 
  -1  12   6      134.93      128.68      3.53 o 
   0  12   6       17.41       15.77      1.32 o 
   1  12   6      220.12      214.45      4.98 o 
   2  12   6       98.56       91.30      3.13 o 
   3  12   6       11.32        9.83      0.99 o 
  -1  13   6        3.89        4.09      0.35 o 
   0  13   6       30.25       28.84      1.53 o 
   1  13   6        0.55        0.43      0.36 o 
   2  13   6        6.51        4.80      0.71 o 
   3  13   6       48.11       43.79      1.20 o 
  -1 -10   7        2.10        2.32      0.55 o 
   0 -10   7        1.18        1.66      0.54 o 
  -2  -9   7       74.70       81.87      2.13 o 
  -1  -9   7        1.41        1.25      0.40 o 
   0  -9   7      109.70      113.22      3.99 o 
   1  -9   7       28.56       29.06      1.27 o 
   2  -9   7      137.62      162.11      3.83 o 
  -3  -8   7       22.91       21.49      1.06 o 
  -2  -8   7       42.78       39.42      1.66 o 
  -1  -8   7       18.07       17.58      2.31 o 
   0  -8   7        8.83        9.68      0.86 o 
   1  -8   7       70.72       74.57      2.86 o 
   2  -8   7        1.41        1.05      0.49 o 
  -3  -7   7        8.54       11.38      0.71 o 
  -2  -7   7       13.10       15.50      0.90 o 
  -1  -7   7      135.04      129.22      3.15 o 
   0  -7   7       31.58       28.40      2.09 o 
   1  -7   7       22.75       20.24      1.25 o 
   2  -7   7        3.27        2.94      0.77 o 
   3  -7   7      259.79      252.16      3.53 o 
  -4  -6   7        3.60        3.05      0.39 o 
  -3  -6   7      197.34      193.57      3.68 o 
  -2  -6   7       63.95       61.62      2.21 o 
  -1  -6   7      159.40      146.74      4.85 o 
   0  -6   7       28.44       26.39      1.41 o 
   1  -6   7      225.73      228.76      4.01 o 
   2  -6   7        8.12        8.15      0.79 o 
   3  -6   7       24.43       26.01      1.81 o 
  -4  -5   7        5.34        3.93      0.43 o 
  -3  -5   7       12.53       11.28      1.50 o 
  -2  -5   7       49.50       48.39      2.62 o 
  -1  -5   7       27.84       23.92      1.88 o 
   0  -5   7      409.14      432.26      8.48 o 
   1  -5   7       39.28       36.96      1.61 o 
   2  -5   7       69.52       69.17      1.97 o 
   3  -5   7       34.41       36.59      1.57 o 
   4  -5   7        4.10        3.72      0.75 o 
  -4  -4   7       27.31       28.92      2.56 o 
  -3  -4   7       26.70       26.63      2.37 o 
  -2  -4   7        6.48        5.90      0.94 o 
  -1  -4   7      216.18      199.77      5.49 o 
   0  -4   7       82.01       98.12      3.82 o 
   1  -4   7      278.04      283.87      6.20 o 
   2  -4   7      817.93      767.98      7.09 o 
   3  -4   7       63.19       58.07      1.98 o 
   4  -4   7      432.17      452.04      7.34 o 
  -4  -3   7       91.24      101.45      5.19 o 
  -3  -3   7      157.31      150.74      4.41 o 
  -2  -3   7       31.34       29.93      1.48 o 
  -1  -3   7        0.48        0.30      0.52 o 
   0  -3   7       50.87       58.08      2.71 o 
   1  -3   7      214.49      231.54      5.24 o 
   2  -3   7        5.78        5.21      1.40 o 
   3  -3   7      401.18      344.39      4.66 o 
   4  -3   7       33.43       33.01      2.06 o 
  -4  -2   7       10.38        8.45      0.87 o 
  -3  -2   7      449.95      437.07      7.46 o 
  -2  -2   7      138.36      154.02      4.61 o 
  -1  -2   7      230.52      212.33      5.01 o 
   0  -2   7        9.41       10.10      1.09 o 
   1  -2   7      611.85      661.44     13.01 o 
   2  -2   7      291.48      231.29      8.23 o 
   3  -2   7        0.03        0.13      0.35 o 
   4  -2   7       15.67       14.47      1.39 o 
   5  -2   7      144.57      165.75      4.95 o 
  -4  -1   7       21.00       16.65      1.47 o 
  -3  -1   7       64.81       66.49      3.00 o 
  -2  -1   7      515.36      539.42     11.18 o 
  -1  -1   7       22.84       28.10      1.75 o 
   0  -1   7      942.65      917.87      9.37 o 
   1  -1   7      499.63      533.06      9.97 o 
   2  -1   7        0.02        0.37      0.32 o 
   3  -1   7      714.00      691.81     13.18 o 
   4  -1   7        0.84        0.98      0.43 o 
   5  -1   7        0.01       -0.19      0.53 o 
  -5   0   7       93.27       99.16      2.88 o 
  -4   0   7      227.56      227.72      4.23 o 
  -3   0   7       19.95       17.37      1.57 o 
  -2   0   7       50.92       49.25      3.07 o 
  -1   0   7       62.01       74.05      2.74 o 
   0   0   7       16.02       10.52      1.00 o 
   1   0   7      420.47      455.68      6.16 o 
   2   0   7      400.19      425.31     23.29 o 
   3   0   7      106.15      114.08      3.02 o 
   4   0   7      230.59      212.10      3.97 o 
   5   0   7       13.94       15.66      1.28 o 
  -5   1   7        4.78        4.63      0.71 o 
  -4   1   7      649.67      621.03      6.91 o 
  -3   1   7        8.94        9.96      1.23 o 
  -2   1   7      547.78      576.10     10.01 o 
  -1   1   7      418.42      397.45      6.62 o 
   0   1   7      710.66      799.79     19.69 o 
   1   1   7     1205.68     1310.74     10.48 o 
   2   1   7      193.06      195.82     11.68 o 
   3   1   7       21.77       15.56      1.50 o 
   4   1   7      614.65      552.02      8.43 o 
   5   1   7       30.89       34.56      2.21 o 
  -5   2   7        3.92        3.25      0.41 o 
  -4   2   7       39.84       38.01      2.42 o 
  -3   2   7      493.03      470.57      8.55 o 
  -2   2   7       46.57       44.75      2.74 o 
  -1   2   7     1598.59     1768.11     12.81 o 
   0   2   7      247.03      304.01      5.23 o 
   1   2   7      116.28      146.89     16.04 o 
   2   2   7      184.50      158.26      3.74 o 
   3   2   7       56.26       61.16      2.84 o 
   5   2   7      245.92      266.58      6.95 o 
  -4   3   7       47.01       45.78      2.66 o 
  -3   3   7      157.37      148.16      3.70 o 
  -2   3   7      288.12      280.22      6.83 o 
  -1   3   7        3.66        4.84      0.55 o 
   0   3   7      811.66      808.22      8.78 o 
   1   3   7       45.51       64.04      1.42 o 
   2   3   7        0.10        0.37      0.21 o 
   3   3   7      357.52      296.67      6.30 o 
   4   3   7        0.33        0.42      0.60 o 
   5   3   7        2.19        2.44      0.88 o 
  -4   4   7       12.60       13.45      1.42 o 
  -3   4   7      493.16      426.95     13.18 o 
  -2   4   7      417.58      400.10      8.22 o 
  -1   4   7      125.71      139.89      2.95 o 
   0   4   7      517.29      525.39     17.45 o 
   1   4   7     2237.91     2462.35     28.92 o 
   2   4   7       62.14       76.56      3.33 o 
   3   4   7        4.72        7.94      1.07 o 
   4   4   7      262.16      254.50      5.68 o 
   5   4   7        6.35        7.15      1.31 o 
  -4   5   7      198.54      205.97      5.19 o 
  -3   5   7      312.85      278.39      4.84 o 
  -2   5   7      216.84      218.44      6.06 o 
  -1   5   7        1.70        1.82      0.61 o 
   0   5   7        0.34        1.06      0.32 o 
   1   5   7      597.85      555.35      4.84 o 
   2   5   7      214.21      217.10      4.04 o 
   3   5   7        8.93        6.69      0.75 o 
   4   5   7      206.83      199.21      8.74 o 
   5   5   7       47.85       48.41      2.02 o 
  -4   6   7       36.66       39.92      2.13 o 
  -3   6   7       27.36       26.11      1.49 o 
  -2   6   7      248.79      239.82      5.28 o 
  -1   6   7        0.26        0.84      0.51 o 
   0   6   7        1.23        1.62      0.45 o 
   1   6   7       15.36       21.32      1.88 o 
   2   6   7      104.23       84.86      2.81 o 
   3   6   7      226.71      219.74      6.74 o 
   4   6   7       14.91       13.69      1.23 o 
   5   6   7      216.23      220.83     13.00 o 
  -4   7   7       56.92       59.46      2.30 o 
  -3   7   7      229.95      227.27      7.42 o 
  -2   7   7       49.59       43.72      1.40 o 
  -1   7   7      256.04      251.77      6.01 o 
   0   7   7      139.80      132.13      3.75 o 
   1   7   7       94.01       97.32      3.98 o 
   2   7   7      246.34      205.50      4.68 o 
   3   7   7      252.03      240.54      5.96 o 
   4   7   7       30.61       31.16      1.38 o 
   5   7   7       61.28       57.97      1.87 o 
  -3   8   7       27.27       27.36      2.37 o 
  -2   8   7       17.43       18.57      1.95 o 
  -1   8   7        8.76        8.60      1.09 o 
   0   8   7      199.87      173.32      4.51 o 
   1   8   7       76.03       68.29      3.35 o 
   2   8   7        0.95        1.90      0.82 o 
   3   8   7      147.44      140.20      4.62 o 
   4   8   7       56.58       55.48      3.21 o 
   5   8   7       11.79       13.64      1.39 o 
  -3   9   7       55.77       61.22      3.03 o 
  -2   9   7        3.34        3.85      0.57 o 
  -1   9   7        8.50        7.23      1.06 o 
   0   9   7      112.90      113.89      7.60 o 
   1   9   7       65.94       62.62      2.78 o 
   2   9   7      159.28      152.66      4.39 o 
   3   9   7        3.19        2.45      0.70 o 
   4   9   7      299.46      300.30      6.86 o 
   5   9   7      222.01      259.93      4.93 o 
  -3  10   7        3.77        3.33      0.40 o 
  -2  10   7      149.21      136.24      3.82 o 
  -1  10   7        0.17        0.13      0.45 o 
   0  10   7      273.25      263.80      8.73 o 
   1  10   7      723.40      656.54      6.28 o 
   2  10   7       15.61       15.97      1.48 o 
   3  10   7        0.37        0.96      0.54 o 
   4  10   7       47.09       50.28      2.52 o 
  -2  11   7        3.04        2.97      0.35 o 
  -1  11   7       81.16       72.51      2.96 o 
   0  11   7      103.37      101.90      2.57 o 
   1  11   7        1.89        1.66      0.65 o 
   2  11   7      396.92      387.53      6.83 o 
   3  11   7        2.19        1.96      0.58 o 
   4  11   7        4.38        4.53      0.71 o 
  -1  12   7        2.08        2.15      0.57 o 
   0  12   7       69.96       68.52      2.75 o 
   1  12   7       83.20       87.17      3.25 o 
   2  12   7       30.92       32.79      1.87 o 
   3  12   7       62.24       61.30      1.67 o 
  -1  13   7       13.95       14.00      0.61 o 
   0  13   7       59.18       63.22      2.28 o 
   1  13   7       10.86       10.07      1.04 o 
   2  13   7        8.71        8.44      0.89 o 
   3  13   7       53.75       55.88      1.34 o 
  -1  -9   8       37.86       42.37      2.25 o 
   0  -9   8        9.40       11.53      1.22 o 
   1  -9   8        6.93        5.61      0.77 o 
  -2  -8   8       47.00       45.78      1.67 o 
  -1  -8   8        3.48        5.30      0.68 o 
   0  -8   8       14.31       16.57      1.61 o 
   1  -8   8        2.58        2.04      0.40 o 
   2  -8   8       68.27       76.03      2.85 o 
  -3  -7   8       26.93       35.20      1.16 o 
  -2  -7   8        1.65        2.14      0.37 o 
  -1  -7   8      143.98      144.50      3.31 o 
   0  -7   8       11.11       11.66      0.95 o 
   1  -7   8        9.48        8.38      0.79 o 
   2  -7   8       31.81       31.79      2.08 o 
   3  -7   8        0.91        2.32      0.93 o 
  -3  -6   8        1.94        1.76      0.34 o 
  -2  -6   8      197.35      184.75      5.46 o 
  -1  -6   8       24.40       22.52      1.99 o 
   0  -6   8      153.33      144.46      2.69 o 
   1  -6   8      241.70      245.10      4.17 o 
   2  -6   8       50.93       47.91      2.69 o 
   3  -6   8      266.77      260.37      5.33 o 
  -4  -5   8       12.00        9.27      0.69 o 
  -3  -5   8       76.96       69.19      2.23 o 
  -2  -5   8        6.80        4.29      0.89 o 
  -1  -5   8       64.58       59.24      3.06 o 
   0  -5   8      155.21      149.06      3.24 o 
   1  -5   8       14.02       13.27      1.42 o 
   2  -5   8      200.30      190.01      6.82 o 
   3  -5   8        1.30        0.96      0.32 o 
   4  -5   8      170.26      168.93      4.06 o 
  -4  -4   8       35.42       35.91      1.36 o 
  -3  -4   8       65.57       57.59      3.44 o 
  -2  -4   8      597.40      553.95      8.77 o 
  -1  -4   8      141.43      152.14      4.63 o 
   0  -4   8      101.76      106.53      4.23 o 
   1  -4   8      106.75      104.18      3.96 o 
   2  -4   8       75.55       64.64      1.91 o 
   3  -4   8       35.62       33.82      1.50 o 
   4  -4   8      108.64      113.09      3.50 o 
  -4  -3   8        0.04        0.99      0.79 o 
  -2  -3   8      328.16      315.44      6.40 o 
  -1  -3   8      367.30      327.69      7.11 o 
   0  -3   8      318.26      366.59      7.34 o 
   1  -3   8        1.05        1.62      0.53 o 
   2  -3   8      100.07       79.93      2.11 o 
   3  -3   8       43.64       38.99      1.59 o 
   4  -3   8       61.91       63.25      2.75 o 
  -4  -2   8       59.66       51.81      2.02 o 
  -3  -2   8        6.65        6.73      1.05 o 
  -2  -2   8      546.76      537.50      9.20 o 
  -1  -2   8      119.52      126.83      4.14 o 
   0  -2   8       97.44       97.04      3.57 o 
   1  -2   8       15.62       12.33      0.86 o 
   2  -2   8        0.10        0.74      0.75 o 
   3  -2   8       85.90       82.50      3.15 o 
   4  -2   8        7.18        7.49      1.01 o 
   5  -2   8       32.58       35.62      2.18 o 
  -4  -1   8        1.07        1.05      0.46 o 
  -3  -1   8      815.12      782.36     10.61 o 
  -2  -1   8      502.45      556.14     10.92 o 
  -1  -1   8        1.45        2.08      0.61 o 
   0  -1   8      392.54      333.57      6.14 o 
   1  -1   8      344.73      374.77      5.02 o 
   2  -1   8       88.73       97.84      2.89 o 
   3  -1   8      600.55      552.30      5.43 o 
   4  -1   8       35.53       36.59      2.17 o 
   5  -1   8        0.63        0.33      0.50 o 
  -4   0   8       72.97       68.84      3.03 o 
  -3   0   8      229.01      225.74      5.84 o 
  -2   0   8      754.32      859.72     12.93 o 
  -1   0   8        2.66        1.62      0.58 o 
   0   0   8        6.75        5.67      0.86 o 
   1   0   8       76.15       65.78      2.59 o 
   2   0   8      119.39      126.87      3.00 o 
   3   0   8       16.05       13.12      0.99 o 
   4   0   8      309.56      290.07      6.21 o 
  -4   1   8       21.50       21.68      1.28 o 
  -3   1   8      183.76      175.52      5.22 o 
  -2   1   8      209.70      211.68      6.21 o 
  -1   1   8      307.69      289.92      7.49 o 
   0   1   8       90.51       95.88      2.12 o 
   1   1   8        1.39        3.16      0.64 o 
   2   1   8      431.54      395.25     15.48 o 
   3   1   8       31.67       29.20      2.13 o 
   4   1   8       15.17       10.91      1.26 o 
   5   1   8       26.38       30.28      2.05 o 
  -4   2   8      187.04      179.41      3.68 o 
  -3   2   8      165.44      146.58      4.87 o 
  -2   2   8       28.40       31.74      2.36 o 
  -1   2   8     1278.79     1320.53     12.07 o 
   0   2   8      393.02      396.72      4.39 o 
   1   2   8       35.47       51.61      2.77 o 
   2   2   8       74.69       92.63      3.08 o 
   3   2   8       32.18       25.68      1.95 o 
   4   2   8        2.50        2.74      0.66 o 
   5   2   8       27.21       27.55      2.26 o 
  -4   3   8       77.97       77.52      3.30 o 
  -3   3   8      100.95       94.15      3.93 o 
  -2   3   8       25.22       25.65      2.16 o 
  -1   3   8       54.39       55.39      2.38 o 
   0   3   8     1494.30     1494.17     18.81 o 
   1   3   8       16.93       13.68      0.91 o 
   2   3   8      261.54      303.14      5.83 o 
   3   3   8       66.85       60.08      3.00 o 
   4   3   8        1.11        0.51      0.64 o 
   5   3   8       31.77       26.91      2.42 o 
  -4   4   8       17.89       17.79      1.56 o 
  -3   4   8      356.85      328.48      5.59 o 
  -2   4   8        2.37        4.59      0.97 o 
  -1   4   8       45.18       42.38      1.67 o 
   0   4   8        0.48        0.69      0.32 o 
   1   4   8      344.62      335.91      4.56 o 
   2   4   8     1009.28      989.07      7.76 o 
   3   4   8        0.53        1.01      0.54 o 
   4   4   8      252.63      249.25      6.44 o 
   5   4   8       18.60       20.26      2.11 o 
  -4   5   8       50.59       50.40      2.43 o 
  -3   5   8       39.79       36.03      1.89 o 
  -2   5   8      896.90      830.17     11.84 o 
  -1   5   8       66.10       58.13      2.90 o 
   0   5   8       34.55       31.09      1.07 o 
   1   5   8     1088.28     1187.70      8.94 o 
   2   5   8      215.69      204.75      4.13 o 
   3   5   8        4.26        2.94      0.57 o 
   4   5   8       85.67       86.56      4.89 o 
   5   5   8      105.00      117.23      4.59 o 
  -4   6   8       30.77       29.40      1.71 o 
  -3   6   8        0.39        0.65      0.37 o 
  -2   6   8       99.18       89.33      4.10 o 
  -1   6   8      351.24      364.81      7.41 o 
   0   6   8       28.22       19.99      1.43 o 
   1   6   8        0.37        0.81      0.33 o 
   2   6   8       59.35       57.09      2.42 o 
   3   6   8      121.63      117.03      3.12 o 
   4   6   8      234.22      237.47      6.01 o 
   5   6   8       17.27       20.61      1.22 o 
  -4   7   8       67.63       73.82      2.33 o 
  -3   7   8        1.85        2.73      0.56 o 
  -2   7   8       85.86       78.30      2.40 o 
  -1   7   8       21.48       25.05      1.96 o 
   0   7   8       59.33       50.75      2.38 o 
   1   7   8      153.78      187.62      5.49 o 
   2   7   8      165.51      123.06      3.68 o 
   3   7   8      501.23      474.20      9.21 o 
   4   7   8      212.99      221.72      4.28 o 
   5   7   8       29.68       27.73      2.44 o 
  -3   8   8      211.18      207.57      5.69 o 
  -2   8   8       47.37       47.91      1.85 o 
  -1   8   8      201.18      183.07      4.96 o 
   0   8   8     1030.90      852.50     10.14 o 
   1   8   8        3.17        3.55      0.74 o 
   2   8   8       25.15       24.36      2.20 o 
   3   8   8       13.73       13.61      1.59 o 
   4   8   8      307.44      324.37      7.34 o 
   5   8   8        5.24        5.48      0.87 o 
  -3   9   8       41.11       40.62      1.48 o 
  -2   9   8       26.53       24.18      1.10 o 
  -1   9   8       33.75       28.54      2.02 o 
   0   9   8      228.10      207.15      5.99 o 
   1   9   8      823.31      805.77     21.14 o 
   2   9   8       50.67       50.57      2.54 o 
   3   9   8       60.46       64.28      3.26 o 
   4   9   8       46.77       50.05      2.70 o 
   5   9   8        1.46        1.67      0.50 o 
  -3  10   8       62.71       64.44      3.48 o 
  -2  10   8       42.54       45.43      1.39 o 
  -1  10   8       15.78       13.82      1.41 o 
   0  10   8       67.70       73.21      2.27 o 
   1  10   8       96.78       94.68      2.47 o 
   2  10   8      185.34      181.32      4.74 o 
   3  10   8        5.79        5.58      0.65 o 
   4  10   8       80.02       84.50      3.11 o 
  -2  11   8        3.36        4.12      0.49 o 
  -1  11   8       70.20       73.74      2.14 o 
   0  11   8       76.54       76.61      3.15 o 
   1  11   8        3.91        4.04      0.56 o 
   2  11   8       38.88       38.18      2.15 o 
   3  11   8        9.19        8.59      0.72 o 
   4  11   8        3.69        3.11      0.57 o 
  -1  12   8       10.87       10.30      0.74 o 
   0  12   8      312.04      324.17      5.97 o 
   1  12   8        3.54        3.14      0.74 o 
   2  12   8      101.12       94.67      3.12 o 
   3  12   8        0.36        1.06      0.33 o 
   0  13   8        0.72        1.10      0.41 o 
   1  13   8      146.05      160.46      3.99 o 
   2  13   8       32.79       34.83      1.73 o 
  -2  -8   9        8.17        9.30      0.70 o 
  -1  -8   9       85.95      101.22      2.77 o 
   0  -8   9       18.23       20.61      1.66 o 
   1  -8   9        7.15        7.48      0.94 o 
  -2  -7   9        0.74        0.81      0.33 o 
  -1  -7   9       69.69       73.79      3.67 o 
   0  -7   9      183.18      194.02      5.37 o 
   1  -7   9       26.57       26.31      1.86 o 
   2  -7   9        3.52        3.69      0.73 o 
  -3  -6   9       37.27       35.51      1.05 o 
  -2  -6   9       11.99       15.23      1.53 o 
  -1  -6   9      193.54      205.91      3.95 o 
   0  -6   9      402.77      385.64      5.21 o 
   1  -6   9        1.31        1.26      0.55 o 
   2  -6   9       22.35       24.43      1.86 o 
   3  -6   9       94.25      100.01      3.04 o 
  -3  -5   9        9.61       11.14      0.87 o 
  -2  -5   9       64.71       59.17      2.94 o 
  -1  -5   9       49.05       44.57      2.74 o 
   0  -5   9        4.33        4.13      0.60 o 
   1  -5   9      330.10      322.42      6.88 o 
   2  -5   9      134.45      130.05      4.32 o 
   3  -5   9       23.29       24.48      1.18 o 
  -4  -4   9        7.58        7.99      0.58 o 
  -3  -4   9       56.42       56.18      3.37 o 
  -2  -4   9       21.96       22.83      1.85 o 
  -1  -4   9      345.86      353.09      7.39 o 
   0  -4   9       97.97       87.73      3.67 o 
   1  -4   9       46.01       50.09      1.90 o 
   2  -4   9       64.34       61.46      2.06 o 
   3  -4   9       25.74       23.82      1.23 o 
  -4  -3   9       74.27       74.39      3.84 o 
  -3  -3   9       91.17      105.29      5.00 o 
  -2  -3   9       44.49       43.41      2.49 o 
  -1  -3   9      588.45      570.16      8.99 o 
   0  -3   9       30.29       30.55      2.26 o 
   1  -3   9       57.99       63.51      3.09 o 
   2  -3   9      324.03      285.81      4.50 o 
   3  -3   9       19.12       21.35      1.18 o 
   4  -3   9        4.98        5.94      0.86 o 
  -4  -2   9       16.16       15.57      1.90 o 
  -3  -2   9       91.83       90.26      3.67 o 
  -2  -2   9       28.67       28.30      1.42 o 
  -1  -2   9        0.89        1.49      0.60 o 
   0  -2   9      347.82      355.80      7.25 o 
   1  -2   9      116.04      131.74      4.27 o 
   2  -2   9       46.99       38.57      1.96 o 
   3  -2   9      170.13      160.87      4.88 o 
   4  -2   9       23.76       19.66      1.55 o 
  -4  -1   9       37.25       34.48      2.01 o 
  -3  -1   9       51.77       44.97      2.62 o 
  -2  -1   9       27.21       23.51      1.28 o 
  -1  -1   9       95.17       89.70      3.63 o 
   0  -1   9       31.40       36.26      2.25 o 
   1  -1   9      311.73      318.28      4.42 o 
   2  -1   9        0.28        0.54      0.40 o 
   3  -1   9        2.85        1.45      0.57 o 
   4  -1   9      199.23      194.53      4.93 o 
   5  -1   9        7.83        5.76      0.95 o 
  -4   0   9      107.01       98.95      3.49 o 
  -3   0   9        9.49        8.51      1.21 o 
  -2   0   9      394.52      392.95     15.93 o 
  -1   0   9       21.04       13.77      1.46 o 
   0   0   9       45.36       56.12      2.67 o 
   1   0   9       96.62      102.47      2.73 o 
   2   0   9       19.02       15.36      1.49 o 
   3   0   9      242.49      218.91      3.23 o 
   4   0   9      128.43      121.84      4.03 o 
   5   0   9      131.58      137.04      3.77 o 
  -4   1   9        6.19        8.56      1.10 o 
  -3   1   9      162.24      156.53      5.03 o 
  -2   1   9       83.89       89.12      4.11 o 
  -1   1   9      397.35      421.89      7.29 o 
   0   1   9      209.09      260.30      5.71 o 
   2   1   9      120.04      117.60      4.57 o 
   3   1   9       69.48       63.01      1.51 o 
   4   1   9       46.80       43.29      2.50 o 
   5   1   9        0.37        0.04      0.31 o 
  -4   2   9      142.71      140.56      3.91 o 
  -3   2   9       44.48       39.58      2.56 o 
  -2   2   9       15.25       13.14      1.60 o 
  -1   2   9        0.69        0.37      0.42 o 
   0   2   9      211.56      201.55     10.15 o 
   1   2   9      396.84      413.00      7.04 o 
   2   2   9       40.94       30.50      1.90 o 
   3   2   9      824.50      814.21      7.47 o 
   4   2   9       61.52       56.39      2.95 o 
   5   2   9        6.28        6.77      1.13 o 
  -4   3   9       24.26       23.65      1.26 o 
  -3   3   9      198.28      177.31      5.31 o 
  -2   3   9        4.02        3.18      0.86 o 
  -1   3   9      122.59      135.61      4.30 o 
   0   3   9     2327.89     2339.54     21.51 o 
   1   3   9      279.51      294.08      5.81 o 
   2   3   9      113.67      102.02      3.60 o 
   3   3   9       86.88       79.40      2.45 o 
   4   3   9      231.76      232.37      6.23 o 
   5   3   9        0.37        0.24      0.52 o 
  -4   4   9        2.58        2.41      0.62 o 
  -3   4   9        1.34        1.02      0.49 o 
  -2   4   9      183.56      179.02      3.73 o 
  -1   4   9      144.61      151.06      5.48 o 
   0   4   9       21.33       14.89      0.78 o 
   1   4   9      426.72      437.88      5.60 o 
   2   4   9       13.13       15.09      1.47 o 
   3   4   9      573.99      531.97      6.55 o 
   4   4   9        3.59        4.61      1.00 o 
   5   4   9       35.79       32.60      2.61 o 
  -4   5   9       22.01       22.30      1.50 o 
  -3   5   9        6.82        6.12      0.79 o 
  -2   5   9        1.25        1.05      0.54 o 
  -1   5   9      353.12      351.77      7.35 o 
   0   5   9       29.41       23.60      0.98 o 
   1   5   9        0.52        0.22      0.40 o 
   2   5   9      480.42      412.29      8.29 o 
   3   5   9      352.88      354.93      5.30 o 
   4   5   9      174.02      152.97      5.04 o 
   5   5   9       26.61       29.60      2.28 o 
  -4   6   9       77.71       77.63      2.48 o 
  -3   6   9        0.10        0.20      0.50 o 
  -2   6   9       31.22       33.19      1.42 o 
  -1   6   9     1433.92     1402.75     14.84 o 
   0   6   9       38.08       36.61      1.99 o 
   1   6   9       29.60       29.60      1.57 o 
   2   6   9        0.18        0.03      0.35 o 
   3   6   9      230.46      235.14      6.73 o 
   4   6   9       34.37       34.07      1.76 o 
   5   6   9        5.75        6.01      0.93 o 
  -3   7   9       62.78       61.60      2.12 o 
  -2   7   9       45.17       46.91      2.15 o 
  -1   7   9      143.65      132.12      4.07 o 
   0   7   9     1283.64     1084.47     11.14 o 
   1   7   9        2.08        3.31      0.70 o 
   2   7   9      234.86      197.39      4.70 o 
   3   7   9       76.66       81.59      3.42 o 
   4   7   9      118.02      115.89      3.93 o 
   5   7   9       34.46       33.70      4.32 o 
  -3   8   9       49.48       49.95      1.73 o 
  -2   8   9       83.28       86.62      2.79 o 
  -1   8   9      142.17      137.53      3.23 o 
   0   8   9       31.55       31.49      2.15 o 
   1   8   9      104.20       94.79      3.87 o 
   2   8   9       91.67       89.58      3.53 o 
   3   8   9      264.74      260.36      6.57 o 
   4   8   9      370.18      404.15      7.75 o 
   5   8   9       67.81       77.37      2.64 o 
  -3   9   9        5.27        5.46      0.51 o 
  -2   9   9       52.92       55.00      2.08 o 
  -1   9   9      327.00      327.50      4.90 o 
   0   9   9        3.35        3.31      0.78 o 
   1   9   9      113.22      106.24      2.94 o 
   2   9   9        9.80       12.24      1.29 o 
   3   9   9       58.28       59.27      3.14 o 
   4   9   9        0.05        0.19      0.32 o 
  -2  10   9       54.62       55.53      1.87 o 
  -1  10   9      322.49      326.28      4.75 o 
   0  10   9        0.88        1.48      0.59 o 
   1  10   9      236.03      240.63      5.71 o 
   2  10   9       53.21       53.82      2.59 o 
   3  10   9        8.55        7.72      0.74 o 
   4  10   9       12.09       11.99      0.80 o 
  -2  11   9        3.36        3.31      0.43 o 
  -1  11   9        0.53        0.67      0.29 o 
   0  11   9      355.73      384.42      7.07 o 
   1  11   9        3.16        2.66      0.73 o 
   2  11   9        1.70        1.45      0.58 o 
   3  11   9      120.63      124.99      2.57 o 
   4  11   9       44.79       49.76      1.88 o 
  -1  12   9       23.70       24.13      1.55 o 
   0  12   9       73.90       76.56      3.04 o 
   1  12   9      129.45      126.65      5.33 o 
   2  12   9       81.53       84.18      4.11 o 
   3  12   9        1.41        2.74      0.76 o 
   0  13   9       53.08       53.89      2.19 o 
   1  13   9      153.52      168.31      2.76 o 
   2  13   9        0.96        0.67      0.26 o 
  -1  -8  10       88.62      106.87      3.25 o 
   0  -8  10       20.64       24.02      1.57 o 
  -2  -7  10        6.04        7.30      0.64 o 
  -1  -7  10        0.60        0.69      0.38 o 
   0  -7  10       33.71       35.04      2.17 o 
   1  -7  10       17.21       18.05      1.43 o 
   2  -7  10       62.80       70.95      2.57 o 
  -2  -6  10       17.64       16.97      1.05 o 
  -1  -6  10       11.49       10.46      1.22 o 
   0  -6  10        3.09        3.05      0.77 o 
   1  -6  10       37.42       38.54      2.28 o 
   2  -6  10       10.44        9.73      1.12 o 
  -3  -5  10        0.23       -0.06      0.29 o 
  -2  -5  10      172.78      163.45      3.46 o 
  -1  -5  10       72.17       74.93      3.49 o 
   0  -5  10       65.57       66.17      2.21 o 
   1  -5  10       96.95       93.27      3.67 o 
   2  -5  10        9.70        9.84      1.21 o 
   3  -5  10       28.26       28.51      1.17 o 
  -3  -4  10        0.03       -0.15      0.30 o 
  -2  -4  10       17.35       19.20      1.68 o 
  -1  -4  10      162.69      155.34      5.03 o 
   0  -4  10       18.94       19.73      1.82 o 
   1  -4  10       18.13       17.54      1.68 o 
   2  -4  10       84.11       84.21      2.35 o 
   3  -4  10        0.44        0.18      0.43 o 
  -3  -3  10       13.83       12.00      1.67 o 
  -2  -3  10        0.32        0.33      0.43 o 
  -1  -3  10       88.44       85.80      3.68 o 
   0  -3  10      145.23      124.22      4.37 o 
   1  -3  10        3.33        2.09      0.49 o 
   2  -3  10       14.44       10.88      0.91 o 
   3  -3  10      128.78      118.34      4.82 o 
   4  -3  10       16.25       15.69      1.25 o 
  -4  -2  10       22.03       21.57      1.83 o 
  -2  -2  10        1.29        0.78      0.45 o 
  -1  -2  10        2.01        1.50      0.57 o 
   0  -2  10      142.96      127.56      4.24 o 
   1  -2  10        0.49        0.70      0.45 o 
   2  -2  10      332.45      309.30      4.78 o 
   3  -2  10       57.22       50.73      1.81 o 
   4  -2  10       54.99       49.53      2.33 o 
  -3  -1  10        1.99        1.98      0.70 o 
  -2  -1  10      285.00      261.03      4.40 o 
  -1  -1  10        0.15        0.58      0.32 o 
   0  -1  10        5.73        8.58      1.23 o 
   1  -1  10       80.76       76.85      3.33 o 
   2  -1  10       78.24       77.35      1.97 o 
   3  -1  10      128.17      119.94      4.66 o 
   4  -1  10       17.78       13.44      1.30 o 
  -4   0  10        2.89        1.66      0.54 o 
  -3   0  10        4.79        3.21      0.83 o 
  -2   0  10      240.30      220.58      4.02 o 
  -1   0  10        9.88        8.69      0.87 o 
   0   0  10      262.06      263.74      6.24 o 
   1   0  10      201.64      218.32      5.01 o 
   2   0  10      635.99      624.38      5.95 o 
   3   0  10        0.19        0.76      0.75 o 
   4   0  10        7.51        7.03      1.02 o 
  -4   1  10      148.91      145.27      4.01 o 
  -3   1  10        1.46        1.28      0.59 o 
  -2   1  10        3.60        3.31      0.52 o 
  -1   1  10     1149.05     1167.16     12.91 o 
   0   1  10      144.89      150.55      5.04 o 
   1   1  10      253.21      255.13      5.90 o 
   2   1  10        0.87        0.92      0.32 o 
   3   1  10      345.04      327.22      3.57 o 
   4   1  10        6.79        5.10      0.90 o 
   5   1  10       18.45       15.83      1.31 o 
  -4   2  10       18.94       18.89      1.48 o 
  -3   2  10       98.65      100.37      4.00 o 
  -2   2  10        9.30        7.45      0.78 o 
  -1   2  10       77.87       85.52      3.50 o 
   0   2  10      363.14      338.73     15.41 o 
   1   2  10      149.45      175.22      4.88 o 
   2   2  10      839.43      777.80     20.06 o 
   3   2  10       61.87       61.20      1.57 o 
   4   2  10        2.88        2.33      0.69 o 
   5   2  10       21.33       17.52      1.66 o 
  -4   3  10        1.05        0.90      0.46 o 
  -3   3  10       74.24       67.57      3.22 o 
  -2   3  10        5.37        7.10      1.62 o 
  -1   3  10       11.51       16.82      2.28 o 
   0   3  10       98.79       96.71      3.11 o 
   1   3  10     1113.11     1149.22      9.15 o 
   2   3  10        2.09        2.05      0.59 o 
   3   3  10      100.54       89.46      1.94 o 
   4   3  10       38.33       42.85      2.76 o 
   5   3  10       48.56       31.07      2.40 o 
  -4   4  10        8.16        8.33      0.65 o 
  -3   4  10       13.70       12.77      1.41 o 
  -2   4  10      354.16      318.53      5.05 o 
  -1   4  10        4.48        2.75      0.52 o 
   0   4  10      107.52      112.11      2.88 o 
   1   4  10       15.21       16.29      1.16 o 
   2   4  10      820.19      800.71     10.85 o 
   3   4  10      106.80      112.77      2.18 o 
   5   4  10       47.66       44.06      2.83 o 
  -4   5  10       33.20       33.06      1.16 o 
  -3   5  10        4.47        3.95      0.80 o 
  -2   5  10      190.06      185.07      3.85 o 
  -1   5  10      545.35      490.86      9.00 o 
   0   5  10        3.98        5.47      0.46 o 
   1   5  10      794.64      762.01     15.41 o 
   2   5  10      343.24      318.54      6.77 o 
   3   5  10      281.72      270.60      3.91 o 
   4   5  10       20.18       17.16      1.19 o 
   5   5  10        1.04        1.01      0.53 o 
  -3   6  10       23.40       21.70      1.62 o 
  -2   6  10       72.42       77.41      2.11 o 
  -1   6  10      124.28      117.26      4.60 o 
   0   6  10       92.43       73.30      2.89 o 
   1   6  10      210.46      211.69      4.28 o 
   3   6  10      794.44      795.55     31.82 o 
   4   6  10       43.58       43.19      1.54 o 
   5   6  10       21.42       23.06      1.62 o 
  -3   7  10       19.35       17.26      1.34 o 
  -2   7  10      169.78      173.53      3.06 o 
  -1   7  10       28.19       24.37      2.08 o 
   0   7  10      245.67      211.52      7.81 o 
   1   7  10       25.07       28.97      1.57 o 
   2   7  10      255.67      230.88      6.37 o 
   3   7  10      152.66      147.51      5.23 o 
   4   7  10       17.51       18.21      0.96 o 
   5   7  10       69.77       61.26      2.10 o 
  -3   8  10        5.99        6.33      0.75 o 
  -2   8  10      101.79      106.31      2.99 o 
  -1   8  10      108.17      106.89      4.20 o 
   0   8  10      461.40      427.76      8.35 o 
   1   8  10       75.30       71.44      1.65 o 
   2   8  10        0.91        1.06      0.42 o 
   3   8  10      264.89      278.74      7.05 o 
   4   8  10       19.77       22.22      1.34 o 
  -3   9  10        8.57        8.92      0.71 o 
  -2   9  10       15.64       15.15      1.06 o 
  -1   9  10       96.10       99.29      3.92 o 
   0   9  10       42.71       39.61      2.56 o 
   1   9  10       62.20       63.99      1.79 o 
   2   9  10      128.62      119.60      2.91 o 
   3   9  10        0.00        0.67      0.51 o 
   4   9  10       32.08       37.03      1.47 o 
  -2  10  10        0.30        0.65      0.29 o 
  -1  10  10       85.97       91.45      3.56 o 
   0  10  10       47.48       41.40      2.56 o 
   1  10  10      440.05      424.00      5.56 o 
   2  10  10      115.01      112.86      3.11 o 
   3  10  10       87.04       88.58      3.55 o 
   4  10  10       22.21       25.43      1.06 o 
  -2  11  10       58.16       62.53      1.57 o 
  -1  11  10       51.92       51.74      2.50 o 
   0  11  10      143.90      146.46      4.53 o 
   1  11  10        0.00        0.64      0.32 o 
   2  11  10      246.89      248.07      3.97 o 
   3  11  10        4.97        6.17      0.91 o 
   4  11  10        1.71        2.30      0.30 o 
  -1  12  10        9.60       10.81      0.76 o 
   0  12  10       35.79       34.09      2.00 o 
   1  12  10       23.62       29.40      1.32 o 
   2  12  10       45.31       43.65      2.38 o 
   3  12  10       27.08       27.10      1.03 o 
   0  13  10       35.51       37.43      1.77 o 
   1  13  10        0.69        1.57      0.32 o 
   2  13  10       23.45       27.69      1.54 o 
  -1  -7  11       34.00       37.06      2.00 o 
   0  -7  11       77.53       90.92      3.10 o 
   1  -7  11        0.45        0.41      0.40 o 
  -2  -6  11       28.28       32.20      1.68 o 
  -1  -6  11        9.63        9.68      0.78 o 
   0  -6  11        5.33        5.33      0.89 o 
   1  -6  11       77.55       81.90      3.06 o 
   2  -6  11        0.17        0.02      0.42 o 
  -2  -5  11        3.89        4.05      0.80 o 
  -1  -5  11       69.06       73.73      3.37 o 
   0  -5  11       66.20       64.06      1.73 o 
   1  -5  11       25.45       26.10      1.91 o 
   2  -5  11      142.16      152.84      4.29 o 
  -3  -4  11        1.29        2.02      0.63 o 
  -2  -4  11       40.59       36.40      2.23 o 
  -1  -4  11       80.97       85.62      3.72 o 
   0  -4  11       39.87       37.35      2.52 o 
   1  -4  11      238.80      243.86      4.23 o 
   2  -4  11       37.28       36.21      2.25 o 
   3  -4  11       36.59       34.91      1.30 o 
  -3  -3  11       15.48       18.49      1.91 o 
  -2  -3  11       33.42       33.99      2.23 o 
  -1  -3  11       14.05       10.29      1.34 o 
   0  -3  11      258.48      257.46      6.45 o 
   1  -3  11       49.70       50.14      1.93 o 
   2  -3  11       97.70      100.17      3.52 o 
   3  -3  11       13.88       10.71      0.80 o 
  -3  -2  11       21.30       18.56      2.11 o 
  -2  -2  11       32.16       32.00      2.20 o 
  -1  -2  11        0.09        0.46      0.55 o 
   0  -2  11        0.32        0.31      0.46 o 
   1  -2  11      228.42      213.05      3.96 o 
   2  -2  11        5.10        4.78      0.65 o 
   3  -2  11       50.55       49.86      1.75 o 
   4  -2  11       41.19       44.22      2.09 o 
  -2  -1  11      305.25      285.50      4.71 o 
  -1  -1  11      320.39      313.60      7.02 o 
   0  -1  11        2.84        2.49      0.71 o 
   1  -1  11        5.18        3.77      0.74 o 
   2  -1  11       34.97       30.01      1.55 o 
   3  -1  11       84.78       78.14      3.32 o 
   4  -1  11      131.79      129.28      3.79 o 
  -3   0  11        0.25        0.39      0.42 o 
  -2   0  11       84.25       79.91      2.50 o 
  -1   0  11      355.60      309.21      5.40 o 
   0   0  11        0.00        0.25      0.45 o 
   1   0  11      309.75      262.03      5.93 o 
   2   0  11       12.94       11.98      0.82 o 
   3   0  11       12.10       10.74      1.09 o 
   4   0  11      115.43      112.39      3.73 o 
  -4   1  11       39.25       38.12      1.86 o 
  -3   1  11       13.82       12.71      1.44 o 
  -2   1  11       42.73       41.20      1.80 o 
  -1   1  11       33.44       32.97      1.57 o 
   0   1  11      423.21      419.16      7.96 o 
   1   1  11        0.85        2.76      1.49 o 
   2   1  11      406.50      378.15      6.79 o 
   3   1  11       25.55       25.78      1.20 o 
   4   1  11       24.83       26.63      1.95 o 
  -4   2  11        2.29        2.74      0.56 o 
  -3   2  11       83.93       73.34      3.27 o 
  -2   2  11       12.67       10.25      2.18 o 
  -1   2  11        1.30        2.61      0.55 o 
   0   2  11        0.84       -0.49      0.63 o 
   1   2  11      160.39      168.32      5.02 o 
   2   2  11      466.48      447.52      4.87 o 
   3   2  11      219.22      215.85      3.48 o 
   4   2  11       54.28       52.39      2.90 o 
   5   2  11        0.25        0.33      0.42 o 
  -4   3  11        6.63        7.14      0.79 o 
  -3   3  11      144.37      145.12      4.52 o 
  -2   3  11      221.00      195.74      3.99 o 
  -1   3  11       17.03       15.27      1.68 o 
   0   3  11      157.88      155.52      5.86 o 
   1   3  11      314.38      297.25      6.76 o 
   2   3  11      499.71      470.83      9.29 o 
   3   3  11      164.58      152.77      2.63 o 
   4   3  11        7.51        5.82      0.71 o 
   5   3  11        0.34        0.67      0.49 o 
  -3   4  11        1.50        2.27      0.70 o 
  -2   4  11       55.98       51.66      2.05 o 
  -1   4  11      177.78      177.42      5.71 o 
   0   4  11       28.81       26.31      2.13 o 
   1   4  11      250.38      227.89      4.43 o 
   2   4  11      839.53      759.83     10.90 o 
   3   4  11       18.18       15.09      1.00 o 
   4   4  11       66.29       65.23      2.30 o 
   5   4  11       94.96       91.83      3.67 o 
  -3   5  11       62.77       63.16      2.72 o 
  -2   5  11      226.68      223.08      4.18 o 
  -1   5  11      416.37      414.01      8.82 o 
   0   5  11      287.32      297.35      5.19 o 
   1   5  11      121.53      122.00      3.29 o 
   2   5  11      144.84      129.58      4.61 o 
   3   5  11       49.63       39.97      2.00 o 
   4   5  11       46.52       43.89      2.58 o 
   5   5  11      136.69      139.47      4.09 o 
  -3   6  11        9.91        9.68      1.01 o 
  -2   6  11       42.40       43.09      1.78 o 
  -1   6  11      226.02      238.62      6.71 o 
   0   6  11      585.19      551.81      8.48 o 
   1   6  11       13.04       15.52      1.20 o 
   2   6  11      368.94      341.10      7.65 o 
   3   6  11       45.98       46.69      4.18 o 
   4   6  11      304.81      285.08      4.73 o 
   5   6  11       37.18       36.18      1.80 o 
  -3   7  11       15.44       18.12      1.22 o 
  -2   7  11      259.88      272.90      4.81 o 
  -1   7  11        7.36        7.63      1.24 o 
   0   7  11       92.60       78.26      2.61 o 
   1   7  11      163.08      158.76      3.19 o 
   2   7  11        0.00        0.78      0.51 o 
   3   7  11       67.30       64.00      3.41 o 
   4   7  11       17.15       20.68      1.46 o 
  -3   8  11       79.44       90.12      2.32 o 
  -2   8  11      100.45       98.43      2.71 o 
  -1   8  11      303.94      300.96      7.12 o 
   0   8  11      170.81      168.83      7.81 o 
   1   8  11       30.78       32.92      1.36 o 
   2   8  11        7.89       11.34      1.45 o 
   3   8  11       20.33       22.46      2.01 o 
   4   8  11       55.77       57.43      5.89 o 
  -2   9  11      106.67      109.37      4.45 o 
  -1   9  11      559.19      575.72      9.41 o 
   0   9  11        3.12        3.86      0.89 o 
   1   9  11      181.40      198.84      3.96 o 
   2   9  11        4.11        6.13      1.11 o 
   3   9  11      105.50      106.38      4.07 o 
   4   9  11      113.82      130.36      7.11 o 
  -2  10  11        3.95        3.84      0.45 o 
  -1  10  11        0.15        0.79      0.52 o 
   0  10  11      129.12      138.06      4.62 o 
   1  10  11       94.76       99.85      2.73 o 
   2  10  11      130.27      134.09      3.00 o 
   3  10  11        0.18        0.50      0.46 o 
   4  10  11        0.74        0.90      0.36 o 
  -1  11  11       51.69       56.69      2.51 o 
   0  11  11        8.33        8.84      1.18 o 
   1  11  11       50.62       59.82      1.99 o 
   2  11  11        3.99        6.40      0.98 o 
   3  11  11      104.72      107.18      3.39 o 
  -1  12  11        6.51        6.92      0.57 o 
   0  12  11      310.58      361.03      6.22 o 
   1  12  11        3.88        4.51      0.63 o 
   2  12  11        7.85        9.80      1.08 o 
   3  12  11        0.29        0.58      0.36 o 
   1  13  11      157.04      192.03      3.35 o 
  -1  -6  12        0.89        0.79      0.48 o 
   0  -6  12       91.05      115.52      3.50 o 
   1  -6  12        0.90        0.52      0.36 o 
  -2  -5  12        1.56        1.15      0.26 o 
   0  -5  12        9.56       11.73      1.28 o 
   1  -5  12      124.65      135.47      3.93 o 
   2  -5  12        0.30        0.16      0.41 o 
  -2  -4  12        0.29       -0.05      0.32 o 
  -1  -4  12        9.94       11.12      1.34 o 
   0  -4  12       19.06       19.62      1.19 o 
   1  -4  12      108.24      122.47      4.07 o 
   2  -4  12       32.00       34.92      2.07 o 
   3  -4  12       46.63       46.35      1.31 o 
  -3  -3  12       25.99       30.20      2.09 o 
  -2  -3  12       44.26       41.08      2.33 o 
  -1  -3  12       13.12       11.60      1.41 o 
   0  -3  12        0.31       -0.10      0.55 o 
   1  -3  12       88.39       88.07      2.50 o 
   2  -3  12       84.55       82.87      3.38 o 
   3  -3  12       71.45       68.83      3.03 o 
  -3  -2  12       54.33       58.31      3.17 o 
  -2  -2  12       33.32       32.15      2.15 o 
  -1  -2  12        6.33        5.49      1.02 o 
   0  -2  12      253.74      241.17      6.31 o 
   1  -2  12      174.99      173.76      3.61 o 
   2  -2  12        1.21        1.18      0.38 o 
   3  -2  12       11.53       11.91      0.83 o 
  -3  -1  12       77.75       82.48      3.96 o 
  -2  -1  12       10.04        9.99      1.27 o 
  -1  -1  12      151.22      158.76      5.15 o 
   0  -1  12       43.04       38.84      2.54 o 
   1  -1  12      222.90      218.83      4.08 o 
   2  -1  12      167.91      160.00      3.55 o 
   3  -1  12       27.27       25.29      1.27 o 
   4  -1  12      115.99      125.03      3.48 o 
  -3   0  12        3.44        4.06      1.12 o 
  -2   0  12       31.58       30.40      1.56 o 
  -1   0  12        1.22        1.25      0.62 o 
   0   0  12       94.37       92.73      3.90 o 
   1   0  12      467.77      445.50      8.00 o 
   2   0  12      161.04      158.43      3.62 o 
   3   0  12       19.49       18.02      1.21 o 
   4   0  12        0.79        0.89      0.32 o 
  -3   1  12       33.68       32.38      1.56 o 
  -2   1  12       34.18       31.10      1.58 o 
  -1   1  12       82.37       80.12      2.52 o 
   0   1  12      318.68      286.25      6.83 o 
   1   1  12      130.50      120.46      2.85 o 
   2   1  12      300.08      276.29      3.38 o 
   3   1  12       10.20        8.60      0.90 o 
   4   1  12       39.50       38.47      2.26 o 
  -3   2  12       24.93       21.58      1.69 o 
  -2   2  12        2.12        1.58      0.38 o 
  -1   2  12        0.12        0.06      0.31 o 
   0   2  12      240.52      221.15      6.11 o 
   1   2  12      871.19      799.47      7.58 o 
   2   2  12      118.98      116.31      2.58 o 
   3   2  12      109.92      102.96      2.44 o 
   4   2  12      101.76       98.49      3.83 o 
  -3   3  12       77.55       76.36      3.00 o 
  -2   3  12       76.32       73.95      2.68 o 
  -1   3  12        5.05        6.48      1.16 o 
   0   3  12      432.61      431.44      8.70 o 
   1   3  12      276.48      252.60      6.10 o 
   2   3  12        2.03        2.22      1.03 o 
   3   3  12       72.64       70.06      2.07 o 
   4   3  12      161.48      145.54      4.88 o 
  -3   4  12      104.76      100.76      3.30 o 
  -2   4  12       42.50       42.42      1.94 o 
  -1   4  12       34.91       35.33      2.64 o 
   0   4  12       23.33       27.39      1.75 o 
   1   4  12     2120.70     1924.73     12.16 o 
   2   4  12      343.32      313.25      7.22 o 
   3   4  12      208.79      200.37      3.57 o 
   4   4  12       13.70       13.61      1.05 o 
  -3   5  12       51.64       53.78      2.26 o 
  -2   5  12       20.09       22.24      1.36 o 
  -1   5  12       11.31        7.73      1.31 o 
   0   5  12        5.12        3.06      0.60 o 
   1   5  12      431.80      402.05      4.80 o 
   2   5  12      494.66      446.24      8.67 o 
   3   5  12       76.68       73.80      2.70 o 
   4   5  12        0.64        0.12      0.32 o 
  -3   6  12        3.20        2.68      0.52 o 
  -2   6  12        4.47        4.32      0.92 o 
  -1   6  12      280.66      281.47      7.31 o 
   0   6  12      119.58      126.67      3.43 o 
   1   6  12       92.51       85.15      2.23 o 
   2   6  12      193.73      179.07      5.52 o 
   3   6  12       96.96       87.28      4.93 o 
   4   6  12        0.94        0.60      0.29 o 
  -3   7  12       68.02       73.01      2.10 o 
  -2   7  12      111.60      113.53      4.02 o 
  -1   7  12       36.61       43.73      2.82 o 
   0   7  12      546.84      563.47     12.59 o 
   1   7  12       53.99       49.56      1.72 o 
   2   7  12       78.39       77.15      3.67 o 
   3   7  12      109.66      109.90      3.18 o 
   4   7  12        0.79        0.44      0.37 o 
  -2   8  12        3.30        2.55      0.43 o 
  -1   8  12       38.71       43.97      2.71 o 
   0   8  12      299.82      293.58      7.23 o 
   1   8  12      413.93      412.16      5.77 o 
   2   8  12        2.48        2.53      0.77 o 
   3   8  12       21.49       24.25      2.01 o 
   4   8  12       45.45       49.04      2.39 o 
  -2   9  12       29.38       30.60      1.25 o 
  -1   9  12        2.39        3.30      0.91 o 
   0   9  12        4.76        4.12      0.92 o 
   1   9  12       86.13       92.77      2.68 o 
   2   9  12      162.06      155.22      4.99 o 
   3   9  12       18.36       18.78      1.68 o 
   4   9  12        1.70        3.08      0.61 o 
  -1  10  12      160.93      171.30      4.34 o 
   0  10  12        7.34        6.60      1.04 o 
   1  10  12        3.03        2.89      0.52 o 
   2  10  12       37.17       42.75      2.51 o 
   3  10  12        0.38        0.22      0.48 o 
  -1  11  12        6.50        6.03      0.57 o 
   0  11  12      145.72      163.57      4.55 o 
   1  11  12        1.55        1.43      0.36 o 
   2  11  12        0.19        0.81      0.47 o 
   3  11  12      138.34      152.17      3.76 o 
   0  12  12       55.29       66.79      2.53 o 
   1  12  12       36.93       36.33      1.27 o 
   2  12  12        4.51        5.59      0.76 o 
  -1  -5  13        0.07        0.49      0.43 o 
   0  -5  13        4.55        5.98      0.84 o 
   1  -5  13       38.55       43.23      1.98 o 
  -1  -4  13       60.44       67.20      2.96 o 
   0  -4  13       47.68       55.37      2.93 o 
   1  -4  13        1.21        0.10      0.46 o 
   2  -4  13       43.75       48.10      2.21 o 
  -2  -3  13       19.27       19.05      1.48 o 
  -1  -3  13        2.47        2.45      0.71 o 
   0  -3  13       68.41       70.32      3.31 o 
   1  -3  13       55.88       64.08      2.96 o 
   2  -3  13        4.97        4.89      0.85 o 
  -2  -2  13        6.68        6.42      0.97 o 
  -1  -2  13       16.92       19.35      1.80 o 
   0  -2  13      127.06      129.17      4.60 o 
   1  -2  13       76.90       79.44      2.40 o 
   2  -2  13        0.00        0.20      0.34 o 
   3  -2  13        5.84        6.48      0.57 o 
  -3  -1  13        8.46        9.10      1.14 o 
  -2  -1  13       53.59       52.83      2.71 o 
  -1  -1  13      230.07      237.50      6.27 o 
   0  -1  13       59.23       55.37      3.08 o 
   1  -1  13      161.86      163.61      3.56 o 
   2  -1  13       21.54       24.34      1.36 o 
   3  -1  13      173.54      170.73      4.32 o 
  -3   0  13        0.12        0.08      0.33 o 
  -2   0  13        5.96        5.88      1.02 o 
  -1   0  13        8.45       10.89      1.44 o 
   0   0  13      480.20      461.65      8.86 o 
   1   0  13       38.99       37.39      1.74 o 
   2   0  13      175.88      171.47      3.74 o 
   3   0  13        0.08        1.17      0.39 o 
   4   0  13       27.62       29.62      1.70 o 
  -2   1  13       20.12       19.16      1.75 o 
  -1   1  13       57.79       56.35      3.16 o 
   0   1  13        0.42        0.61      0.55 o 
   1   1  13       69.70       70.89      2.38 o 
   2   1  13        7.70        7.94      0.88 o 
   3   1  13      500.11      509.10     11.43 o 
   4   1  13        4.56        6.27      0.88 o 
  -3   2  13       46.09       49.85      2.25 o 
  -2   2  13      109.94      106.25      4.46 o 
  -1   2  13        0.71        1.36      0.60 o 
   0   2  13      562.11      531.22      9.73 o 
   1   2  13      264.34      244.16      4.43 o 
   2   2  13      474.36      431.80      7.53 o 
   3   2  13      116.50      118.03      4.28 o 
   4   2  13       10.09       10.34      1.19 o 
  -3   3  13       35.58       34.48      1.80 o 
  -2   3  13       40.61       32.91      2.01 o 
  -1   3  13       57.66       49.53      3.06 o 
   0   3  13       10.16       10.04      1.42 o 
   1   3  13      416.63      409.51     10.58 o 
   2   3  13       88.72       83.01      2.74 o 
   3   3  13        2.46        1.85      0.50 o 
   4   3  13      197.88      191.11      5.21 o 
  -3   4  13        0.37        0.14      0.29 o 
  -2   4  13      160.46      161.64      6.91 o 
  -1   4  13        3.79        0.90      0.54 o 
   0   4  13       17.01       12.66      1.59 o 
   1   4  13       40.79       33.10      1.64 o 
   2   4  13      230.06      206.71      5.83 o 
   3   4  13      209.06      195.08      5.72 o 
   4   4  13        9.67        7.32      1.11 o 
  -3   5  13       40.48       41.12      1.69 o 
  -2   5  13       40.29       48.10      4.54 o 
  -1   5  13      126.36      129.91      4.96 o 
   0   5  13       82.97       75.79      3.84 o 
   1   5  13      100.57      100.11      2.86 o 
   2   5  13      110.19      102.20      4.17 o 
   3   5  13        0.44        0.52      0.44 o 
   4   5  13        4.03        2.89      0.50 o 
  -2   6  13       34.62       33.82      2.17 o 
  -1   6  13      135.11      135.17      4.95 o 
   0   6  13      272.19      265.75      7.11 o 
   1   6  13        3.44        2.45      0.50 o 
   2   6  13       18.54       15.71      1.67 o 
   3   6  13       75.49       79.47      3.63 o 
   4   6  13        0.01       -0.24      0.29 o 
  -2   7  13        1.18        0.87      0.39 o 
  -1   7  13        0.08        0.58      0.45 o 
   0   7  13       65.18       65.57      3.50 o 
   1   7  13       60.24       62.41      3.11 o 
   2   7  13       72.65       62.07      3.19 o 
   3   7  13        0.07        0.65      0.38 o 
   4   7  13       60.64       56.75      5.28 o 
  -2   8  13      158.43      160.32      3.95 o 
  -1   8  13       14.88       16.52      1.63 o 
   0   8  13       14.37       10.18      1.39 o 
   1   8  13       27.16       37.19      1.69 o 
   2   8  13        0.19       -0.29      0.61 o 
   3   8  13       52.95       47.72      1.85 o 
   4   8  13        5.97        8.67      0.94 o 
  -2   9  13        5.61        4.98      0.65 o 
  -1   9  13       44.61       52.14      2.63 o 
   0   9  13       53.47       50.08      2.83 o 
   1   9  13       29.41       34.33      1.58 o 
   2   9  13      200.68      221.47      5.63 o 
   3   9  13       10.97       11.49      1.25 o 
  -1  10  13      102.84      111.92      3.43 o 
   0  10  13        1.88        1.61      0.60 o 
   1  10  13        3.24        2.71      0.46 o 
   2  10  13      129.45      137.40      4.18 o 
   3  10  13      165.29      188.38      4.41 o 
   0  11  13      129.65      148.43      4.05 o 
   1  11  13        1.47        0.82      0.41 o 
   2  11  13        8.24        8.74      0.99 o 
   3  11  13       20.42       26.04      1.45 o 
   1  12  13      125.50      155.40      3.40 o 
   2  12  13        1.35        2.57      0.49 o 
   1  -4  14        2.51        2.52      0.57 o 
  -1  -3  14       35.11       38.11      2.18 o 
   0  -3  14      190.65      221.87      5.43 o 
   1  -3  14        0.02        0.04      0.45 o 
   2  -3  14       41.89       48.74      2.18 o 
  -2  -2  14       26.07       29.75      1.72 o 
  -1  -2  14       45.32       48.72      2.65 o 
   0  -2  14       98.71      106.38      3.99 o 
   1  -2  14      199.83      216.96      3.64 o 
   2  -2  14       25.07       23.79      1.70 o 
  -2  -1  14       43.41       44.67      2.26 o 
  -1  -1  14       16.85       18.25      1.72 o 
   0  -1  14       12.34       12.45      1.47 o 
   1  -1  14       82.87       83.68      2.44 o 
   2  -1  14      158.73      162.85      3.15 o 
   3  -1  14        0.53        0.58      0.24 o 
  -2   0  14        7.18        6.64      0.95 o 
  -1   0  14      422.77      449.10      8.54 o 
   0   0  14      211.60      224.42      6.13 o 
   1   0  14       15.84       15.94      1.13 o 
   2   0  14       73.50       69.37      2.27 o 
   3   0  14        9.66        8.31      0.69 o 
  -2   1  14        0.77        0.18      0.38 o 
  -1   1  14       28.30       32.77      2.39 o 
   0   1  14      391.18      391.77      8.22 o 
   1   1  14        3.83        3.99      0.62 o 
   2   1  14        0.69        0.61      0.38 o 
   3   1  14      137.48      145.73      3.24 o 
  -2   2  14       12.30       12.75      1.34 o 
  -1   2  14        2.76        2.51      0.75 o 
   0   2  14      191.24      171.44      5.53 o 
   1   2  14       21.41       21.59      1.36 o 
   2   2  14      187.81      180.59      4.02 o 
   3   2  14       60.58       62.77      2.27 o 
   4   2  14       61.84       60.15      5.06 o 
  -2   3  14       18.73       18.48      1.61 o 
  -1   3  14        0.10       -0.21      0.64 o 
   0   3  14       28.48       29.17      2.33 o 
   1   3  14      267.63      251.08      6.08 o 
   2   3  14       35.17       36.45      2.03 o 
   3   3  14       14.58       12.86      0.87 o 
   4   3  14       12.71       13.43      1.25 o 
  -2   4  14       10.55        9.40      0.74 o 
  -1   4  14      144.30      142.87      5.04 o 
   0   4  14        8.97        6.79      1.19 o 
   1   4  14        3.31        3.41      0.57 o 
   2   4  14      238.19      214.44      4.35 o 
   3   4  14        0.57        0.54      0.32 o 
   4   4  14       54.48       51.66      2.43 o 
  -2   5  14       79.83       80.60      3.14 o 
  -1   5  14       14.35       14.49      1.63 o 
   0   5  14       82.86       80.64      3.87 o 
   1   5  14       91.86       89.21      2.63 o 
   2   5  14       27.71       25.59      2.05 o 
   3   5  14       82.27       83.89      2.16 o 
   4   5  14       22.10       21.42      1.12 o 
  -2   6  14        0.53        0.38      0.34 o 
  -1   6  14        4.67        5.96      1.06 o 
   0   6  14      159.31      158.18      5.33 o 
   1   6  14        2.09        2.18      0.47 o 
   2   6  14       27.27       26.08      2.07 o 
   3   6  14       17.09       17.50      1.20 o 
   4   6  14        4.08        4.70      0.49 o 
  -2   7  14       34.00       37.60      1.86 o 
  -1   7  14        1.02        1.65      0.57 o 
   0   7  14        0.15        0.51      0.51 o 
   1   7  14      337.03      334.60      7.25 o 
   2   7  14        0.77        1.96      0.69 o 
   3   7  14        2.95        2.61      0.49 o 
   4   7  14       44.77       50.18      6.41 o 
  -2   8  14       43.12       41.35      1.70 o 
  -1   8  14       69.91       73.45      3.09 o 
   0   8  14        6.59        6.03      1.02 o 
   1   8  14       13.02       11.74      1.37 o 
   2   8  14       31.82       33.55      2.18 o 
   3   8  14        7.46        9.88      0.80 o 
  -1   9  14      145.07      148.07      4.01 o 
   0   9  14       13.76       12.52      1.37 o 
   1   9  14        6.71        5.51      0.91 o 
   2   9  14       15.59       14.48      1.38 o 
   3   9  14        8.49       13.00      1.21 o 
  -1  10  14       13.19       16.32      1.18 o 
   0  10  14      130.69      140.74      4.06 o 
   1  10  14       24.58       36.42      2.03 o 
   2  10  14      103.46      118.07      3.50 o 
   3  10  14       85.31      103.35      2.95 o 
   0  11  14       15.14       23.98      1.49 o 
   1  11  14       30.61       33.48      1.69 o 
   2  11  14        3.72        3.29      0.55 o 
  -1  -2  15       64.77       74.71      2.87 o 
   0  -2  15       29.84       32.51      2.00 o 
   1  -2  15       44.61       49.56      2.32 o 
  -1  -1  15      116.14      137.30      4.17 o 
   0  -1  15       18.40       19.80      1.69 o 
   1  -1  15       11.86       11.84      1.18 o 
   2  -1  15      197.64      224.30      4.94 o 
  -1   0  15       63.23       63.40      2.99 o 
   0   0  15        6.99        4.77      0.92 o 
   1   0  15      152.01      163.73      3.59 o 
   2   0  15       55.00       60.47      1.88 o 
  -2   1  15        1.47        2.01      0.51 o 
  -1   1  15       27.06       29.06      2.12 o 
   0   1  15      100.07      102.22      4.03 o 
   1   1  15       34.32       32.18      1.56 o 
   2   1  15       44.75       44.99      1.80 o 
   3   1  15       14.47       13.98      1.24 o 
  -2   2  15       46.02       49.34      2.27 o 
  -1   2  15        7.65        5.76      1.00 o 
   0   2  15        5.27        4.92      0.98 o 
   1   2  15       68.03       67.90      2.23 o 
   2   2  15       41.73       39.02      1.78 o 
   3   2  15      107.14      104.55      2.60 o 
  -2   3  15       20.52       19.13      1.42 o 
  -1   3  15        1.92        1.37      0.56 o 
   0   3  15       35.49       34.64      2.43 o 
   1   3  15       11.73       11.17      0.96 o 
   2   3  15       52.72       53.98      2.16 o 
   3   3  15        3.65        3.59      0.94 o 
  -2   4  15        1.38        0.23      0.31 o 
  -1   4  15       44.14       43.58      2.59 o 
   0   4  15       14.71       11.17      1.41 o 
   1   4  15      106.34       97.74      3.81 o 
   2   4  15        5.79        5.64      0.71 o 
   3   4  15       44.42       41.36      1.76 o 
  -2   5  15        0.16        0.47      0.30 o 
  -1   5  15        7.87        8.40      1.16 o 
   0   5  15      107.41      100.24      4.08 o 
   1   5  15       24.02       21.72      1.83 o 
   2   5  15       41.45       37.25      1.73 o 
   3   5  15      157.86      174.45      2.78 o 
  -2   6  15       15.37       16.59      1.12 o 
  -1   6  15        4.95        7.20      1.04 o 
   0   6  15       26.31       23.67      1.99 o 
   1   6  15       29.93       30.00      2.10 o 
   2   6  15       59.11       57.91      2.78 o 
   3   6  15       14.19       11.55      0.70 o 
  -1   7  15       13.76       14.41      1.35 o 
   0   7  15       18.97       22.59      1.86 o 
   1   7  15       45.68       42.83      2.44 o 
   2   7  15       57.74       67.32      2.90 o 
   3   7  15        0.85        1.15      0.32 o 
  -1   8  15      102.40      106.66      3.31 o 
   0   8  15        6.20        7.85      1.07 o 
   1   8  15      276.06      309.78      6.14 o 
   2   8  15      251.87      281.70      5.66 o 
   3   8  15       19.60       22.35      2.35 o 
   0   9  15       22.69       22.24      1.61 o 
   1   9  15        7.79        7.47      0.93 o 
   2   9  15       29.34       28.22      1.68 o 
   3   9  15      113.38      151.53      3.45 o 
   0  10  15       16.45       21.47      1.42 o 
   1  10  15        0.37        1.14      0.39 o 
   2  10  15       22.78       26.65      1.46 o 
   0  -1  16        0.05       -0.46      0.46 o 
   0   0  16       65.48       73.67      2.96 o 
   1   0  16       27.71       27.73      1.66 o 
  -1   1  16       58.23       62.30      2.67 o 
   0   1  16       12.18        9.40      1.15 o 
   1   1  16        1.88        1.24      0.49 o 
   2   1  16        1.74        1.78      0.36 o 
  -1   2  16        6.46        6.12      0.92 o 
   0   2  16       19.20       20.15      1.13 o 
   1   2  16       23.26       22.65      1.80 o 
   2   2  16        0.71        0.41      0.24 o 
  -1   3  16       81.27       81.11      3.14 o 
   0   3  16       13.53       15.09      1.48 o 
   1   3  16       37.66       39.49      2.27 o 
   2   3  16       73.99       79.99      2.35 o 
  -1   4  16        8.00       10.17      1.14 o 
   0   4  16        0.16        0.01      0.41 o 
   1   4  16       63.01       63.42      2.03 o 
   2   4  16       44.05       40.84      1.71 o 
   3   4  16       20.55       25.99      1.17 o 
  -1   5  16       26.11       30.12      1.84 o 
   0   5  16        0.68        0.43      0.42 o 
   1   5  16       19.39       20.28      1.56 o 
   2   5  16       10.51       10.96      0.86 o 
   3   5  16       11.20       10.20      0.73 o 
  -1   6  16        4.05        3.61      0.65 o 
   0   6  16      376.17      405.05      7.14 o 
   1   6  16       57.01       56.90      2.51 o 
   2   6  16        5.73        5.70      0.64 o 
   3   6  16       94.95      110.31      2.26 o 
  -1   7  16       10.50        8.76      0.91 o 
   0   7  16        5.25        4.88      0.83 o 
   1   7  16       50.93       55.45      2.40 o 
   2   7  16       33.86       40.74      1.49 o 
   0   8  16        0.24        0.62      0.37 o 
   2   8  16        0.10        0.99      0.43 o 
   2   9  16       86.42       99.40      8.24 o 
   0   2  17       37.65       42.94      2.05 o 
   1   2  17       24.59       23.79      1.52 o 
   0   3  17        0.19       -0.10      0.24 o 
   1   3  17        1.00        1.13      0.46 o 
   0   4  17        4.81        3.85      0.68 o 
   1   4  17       28.70       30.30      1.26 o 
   2   4  17       77.44       88.68      2.10 o 
   0   5  17       28.67       35.23      1.89 o 
   1   5  17        1.17        1.05      0.40 o 
   2   5  17        0.31        0.14      0.23 o 
   0   6  17       65.84       63.92      2.06 o 
   1   6  17        3.73        3.36      0.64 o 
   2   6  17        0.74        1.20      0.31 o 
   1   7  17      148.88      160.80      3.92 o 
                                                 
