# Supplementary material for: Binary and ternary cocrystals of sulfa drug acetazolamide with pyridine carboxamides and cyclic amides
Source: IUCrJ. 2016 Feb 25;3(Pt 2):152–60. doi: 10.1107/S2052252516000543 (PMC4775163; doi:10.1107/S2052252516000543)
Supplement: Supplementary file 5 [file m-03-00152-ACZDMSOsup5.hkl]

# 
# h,k,l, Fc-squared, Fo-squared, sigma(Fo-squared) and status flag 
# 
data_ACZDMSO
_shelx_title ' an1907 in C2/c' 
_shelx_refln_list_code          4 
_shelx_F_calc_maximum      444.90 
_exptl_crystal_F_000      2160.00 
_reflns_d_resolution_high  0.7977 
 
loop_ 
 _symmetry_equiv_pos_as_xyz 
 'x, y, z' 
 '-x, y, -z+1/2' 
 'x+1/2, y+1/2, z' 
 '-x+1/2, y+1/2, -z+1/2' 
 '-x, -y, -z' 
 'x, -y, z-1/2' 
 '-x+1/2, -y+1/2, -z' 
 'x+1/2, -y+1/2, z-1/2' 
 
_cell_length_a    52.6151 
_cell_length_b     4.8159 
_cell_length_c    17.8138 
_cell_angle_alpha  90.000 
_cell_angle_beta  106.785 
_cell_angle_gamma  90.000 
 
_shelx_F_squared_multiplier     1.000 
 
loop_ 
 _refln_index_h 
 _refln_index_k 
 _refln_index_l 
 _refln_F_squared_calc 
 _refln_F_squared_meas 
 _refln_F_squared_sigma 
 _refln_observed_status 
   4   0   0     2540.14     2664.82     80.97 o 
   6   0   0    10502.55    11580.32    292.62 o 
   8   0   0    14945.61    15331.35    246.05 o 
  10   0   0   102403.84   109671.16   3369.27 o 
  12   0   0    27398.63    30638.38    419.76 o 
  14   0   0   100902.66   108856.39   1905.14 o 
  16   0   0    55549.34    57082.69    777.52 o 
  18   0   0    30331.60    31915.86    440.31 o 
  20   0   0     4494.36     3997.01     65.02 o 
  22   0   0    46778.36    51591.44    706.98 o 
  24   0   0     1839.50     2066.59     40.56 o 
  26   0   0     4280.60     4834.28     79.61 o 
  28   0   0     4539.20     4810.21     80.18 o 
  30   0   0        5.20       22.75      6.58 o 
  32   0   0      767.82      700.56     22.72 o 
  34   0   0    11951.25    12077.16    182.41 o 
  36   0   0     9132.70     9672.09    150.94 o 
  38   0   0     8610.20     8556.04    166.11 o 
  40   0   0        7.51      106.79     23.14 o 
  42   0   0     2360.25     2351.82     79.59 o 
  44   0   0       24.42       80.08     20.62 o 
  46   0   0    10551.16     9792.93    193.24 o 
  48   0   0     3972.28     4462.47    109.38 o 
  50   0   0      228.87      335.45     33.69 o 
  52   0   0      142.29      197.26     37.04 o 
  54   0   0     1986.88     2058.04     91.41 o 
  56   0   0      643.96      715.12     83.22 o 
  58   0   0     4400.95     4476.14    149.44 o 
  60   0   0      322.04      514.77     67.48 o 
  62   0   0     1708.75     1952.73    142.82 o 
   1   1   0     2983.71     3188.33     36.14 o 
   3   1   0    56007.35    61071.84    587.52 o 
   5   1   0     3111.87     2919.72     33.74 o 
   7   1   0    18720.22    22658.08    259.10 o 
   9   1   0     9898.07    10712.57    108.90 o 
  11   1   0     9504.65     8345.14     92.33 o 
  13   1   0      297.58      251.38      9.09 o 
  15   1   0    14846.88    15215.98    153.26 o 
  17   1   0     4453.41     4645.09     52.77 o 
  19   1   0    18699.42    20915.51    221.86 o 
  21   1   0     3478.57     3864.49     53.92 o 
  23   1   0     9694.15    10639.54    121.82 o 
  25   1   0    23884.18    26646.20    265.44 o 
  27   1   0     1333.20     1382.70     23.38 o 
  29   1   0      956.45     1125.46     26.50 o 
  31   1   0      580.64      569.19     15.62 o 
  33   1   0     2837.19     2560.35     44.19 o 
  35   1   0      372.45      383.90     16.77 o 
  37   1   0      756.81      806.25     23.66 o 
  39   1   0      194.76      220.18     16.93 o 
  41   1   0     6946.38     6493.09    103.76 o 
  43   1   0      882.15      864.25     30.43 o 
  45   1   0      215.65      203.41     20.74 o 
  47   1   0       16.30       32.85     14.28 o 
  49   1   0       75.30       91.30     21.35 o 
  51   1   0       55.98       49.28     20.04 o 
  53   1   0        6.09       22.25     18.89 o 
  55   1   0      382.72      425.42     41.37 o 
  57   1   0      773.67      900.14     71.73 o 
  59   1   0      167.23      244.52     36.27 o 
  61   1   0      438.36      442.87     46.22 o 
   0   2   0      266.63      155.59     11.36 o 
   2   2   0     1696.97     1802.84     27.16 o 
   4   2   0     1209.05      843.09     21.32 o 
   6   2   0     1116.86      930.56     19.36 o 
   8   2   0     3714.32     3499.39     44.55 o 
  10   2   0      114.64      234.71     11.33 o 
  12   2   0     4670.24     4602.88     59.62 o 
  14   2   0     1665.73     1554.61     25.22 o 
  16   2   0     4805.85     4395.13     54.07 o 
  18   2   0     9633.44     9315.61    102.02 o 
  20   2   0      445.61      424.83     13.10 o 
  22   2   0     5402.76     5636.97     67.33 o 
  24   2   0    19761.35    20436.63    213.33 o 
  26   2   0     4982.04     5096.63     66.65 o 
  28   2   0     4249.34     4456.04     66.35 o 
  30   2   0     6900.24     6566.68     85.40 o 
  32   2   0     2661.06     2497.93     46.61 o 
  34   2   0       84.02       73.55     11.67 o 
  36   2   0     3462.40     3283.77     57.51 o 
  38   2   0      224.48      269.47     18.21 o 
  40   2   0      339.46      323.77     22.96 o 
  42   2   0        1.18       -1.97     12.09 o 
  44   2   0      690.31      643.78     31.35 o 
  46   2   0     4093.62     4090.00     81.88 o 
  48   2   0     1146.27     1089.72     48.68 o 
  50   2   0       15.70        5.10     15.88 o 
  52   2   0     3655.63     3633.54     93.12 o 
  54   2   0      255.96      289.34     37.79 o 
  56   2   0       21.53       27.92     20.97 o 
  58   2   0        2.09       16.63     22.82 o 
   1   3   0     6601.85     6505.28     83.73 o 
   3   3   0      106.03      114.70      9.30 o 
   5   3   0      272.44      306.86     13.23 o 
   7   3   0     1758.50     1665.50     30.11 o 
   9   3   0     2844.39     3195.61     46.20 o 
  11   3   0      307.78      396.77     16.07 o 
  13   3   0     2719.46     2568.87     39.78 o 
  15   3   0     4346.80     4108.36    137.15 o 
  17   3   0     7576.07     7932.74    100.73 o 
  19   3   0       27.79       26.29      8.58 o 
  21   3   0     1661.42     1454.29     31.37 o 
  23   3   0     4275.77     4325.66     73.72 o 
  25   3   0     3079.50     3166.24     56.67 o 
  27   3   0     1925.25     1858.04     40.91 o 
  29   3   0        7.36       18.36     11.24 o 
  31   3   0     1236.06     1142.85     32.35 o 
  33   3   0      418.90      377.64     20.94 o 
  35   3   0      877.04      942.29     38.36 o 
  37   3   0       83.91       82.73     20.01 o 
  39   3   0     2177.53     2022.57     62.97 o 
  41   3   0        7.75       20.22     27.17 o 
  43   3   0       57.29       35.13     19.39 o 
  45   3   0     1127.00     1133.16     50.57 o 
  47   3   0      857.86      876.31     46.69 o 
  49   3   0       24.69       38.08     20.86 o 
  51   3   0        0.88       29.51     24.57 o 
  53   3   0       71.09      100.93     33.08 o 
   0   4   0     2801.49     2878.79     77.72 o 
   2   4   0      394.33      400.01     19.07 o 
   4   4   0      206.76      171.80     19.80 o 
   6   4   0       11.96       20.83     11.62 o 
   8   4   0       36.75       22.23     12.06 o 
  10   4   0       51.07       31.19     13.10 o 
  12   4   0      865.02      962.46     38.80 o 
  14   4   0      381.75      380.24     22.09 o 
  16   4   0     7112.75     7160.01    181.42 o 
  18   4   0       91.33      139.74     16.64 o 
  20   4   0       63.26       57.41     15.08 o 
  22   4   0      209.48      235.77     21.80 o 
  24   4   0      348.56      364.05     25.52 o 
  26   4   0     1703.22     1731.52     50.82 o 
  28   4   0      784.91      818.01     49.96 o 
  30   4   0     3102.22     3201.19     84.21 o 
  32   4   0     1361.85     1190.59     51.54 o 
  34   4   0      625.09      741.57     43.56 o 
  36   4   0       86.84       94.07     27.82 o 
  38   4   0      109.69      154.28     27.21 o 
  40   4   0      302.25      310.04     34.35 o 
  42   4   0       89.97      141.04     27.31 o 
  44   4   0      271.34      314.88     34.52 o 
  46   4   0      926.62     1001.46     54.28 o 
   1   5   0     2798.82     2837.29     87.96 o 
   3   5   0        0.43       -7.82     17.30 o 
   5   5   0      243.26      304.95     31.11 o 
   7   5   0        0.00       -2.60     18.67 o 
   9   5   0      605.31      555.78     37.72 o 
  11   5   0     2754.68     2790.98     76.85 o 
  13   5   0      121.57       81.76     22.52 o 
  15   5   0      216.54      223.29     31.49 o 
  17   5   0       63.52       83.19     23.40 o 
  19   5   0        0.62       -9.28     17.01 o 
  21   5   0      131.34      105.90     27.45 o 
  23   5   0      126.30       92.69     31.22 o 
  25   5   0      140.37      208.67     42.43 o 
  27   5   0      133.01      224.61     37.60 o 
  29   5   0        1.72        3.43     25.57 o 
  31   5   0       28.49       73.83     30.13 o 
  33   5   0        1.71      -21.31     28.19 o 
  35   5   0      120.66      154.29     70.40 o 
   0   6   0     1138.62     1332.17     85.35 o 
   2   6   0      614.28      634.81     51.10 o 
   4   6   0      260.80      330.68     51.60 o 
   6   6   0       84.00       65.45     50.61 o 
 -61   1   1      494.12      578.22     50.87 o 
 -59   1   1      124.94      181.62     32.65 o 
 -57   1   1     1597.37     1594.36     69.34 o 
 -55   1   1        2.27      -15.35     17.17 o 
 -53   1   1      836.86     1024.34     85.20 o 
 -51   1   1     1009.42      958.18     41.45 o 
 -49   1   1       13.84       14.93     14.78 o 
 -47   1   1      398.26      445.35     27.70 o 
 -45   1   1       41.54       64.01     15.87 o 
 -43   1   1     5513.33     5487.17     77.59 o 
 -41   1   1     2329.86     2221.19     41.63 o 
 -39   1   1     3005.18     2830.27     47.15 o 
 -37   1   1    12000.45    11592.17    137.76 o 
 -35   1   1      117.98      122.07     11.52 o 
 -33   1   1    15783.93    15850.27    165.97 o 
 -31   1   1       77.76       93.10      8.50 o 
 -29   1   1     3560.20     3808.84     48.40 o 
 -27   1   1      371.13      374.73     11.89 o 
 -25   1   1     5434.83     5630.74     64.65 o 
 -23   1   1    14103.74    13270.77    137.19 o 
 -21   1   1    32877.73    33687.72    330.44 o 
 -19   1   1    58413.91    64078.75    618.59 o 
 -17   1   1      108.02       45.72      4.50 o 
 -15   1   1      580.04      569.08     12.01 o 
 -13   1   1    33663.12    36489.73    377.80 o 
 -11   1   1    51558.12    55932.84    539.41 o 
  -9   1   1    19587.57    19747.18    194.72 o 
  -7   1   1   122161.84   126442.13   1209.78 o 
  -5   1   1    16068.14    17151.35    169.92 o 
  -3   1   1    52969.89    57029.35    549.10 o 
  -1   1   1    60461.83    66573.98    640.19 o 
   1   1   1    13976.54    14189.05    151.50 o 
   3   1   1    62281.31    67665.10    651.41 o 
   5   1   1     2270.55     2632.52     31.01 o 
   7   1   1    26779.73    28020.70    273.74 o 
   9   1   1     3115.69     3346.21     41.04 o 
  11   1   1      244.60      195.03      7.03 o 
  13   1   1    12413.53    12501.45    127.19 o 
  15   1   1       64.87       59.40      5.04 o 
  17   1   1    18567.37    18360.73    222.00 o 
  19   1   1        0.35       53.07     14.17 o 
  21   1   1     5237.52     5361.58     61.21 o 
  23   1   1      369.92      360.17     11.58 o 
  25   1   1    10918.54    11096.35    117.46 o 
  27   1   1     6311.55     6266.68     71.83 o 
  29   1   1     2231.13     2262.11     37.02 o 
  31   1   1        9.66        3.09      6.55 o 
  33   1   1     5733.16     5240.73     70.61 o 
  35   1   1     3117.68     2875.81     46.75 o 
  37   1   1        0.13        4.67      8.49 o 
  39   1   1     7529.50     7052.99     99.01 o 
  41   1   1     1112.42     1133.18     36.51 o 
  43   1   1       13.33       16.96     12.90 o 
  45   1   1     1813.54     1598.14     46.32 o 
  47   1   1      523.26      506.24     30.27 o 
  49   1   1     6268.76     6192.57    125.23 o 
  51   1   1       10.73       63.00     37.86 o 
  53   1   1      709.91      729.03     42.74 o 
  55   1   1      933.47      986.62     49.78 o 
  57   1   1        0.01       72.93     22.69 o 
  59   1   1       10.71       -5.29     36.66 o 
  61   1   1     1075.55     1105.30     81.31 o 
 -60   2   1     1050.08     1034.17    121.91 o 
 -58   2   1      211.27      295.50     41.66 o 
 -56   2   1      146.76      214.56     30.37 o 
 -54   2   1       47.49       39.44     21.90 o 
 -52   2   1      198.06      146.74     26.65 o 
 -50   2   1      711.52      794.65     43.44 o 
 -48   2   1      721.20      756.14     34.90 o 
 -46   2   1     1399.64     1492.66     44.59 o 
 -44   2   1      322.43      249.31     22.45 o 
 -42   2   1      114.17      119.38     16.61 o 
 -40   2   1      645.76      580.51     28.08 o 
 -38   2   1     2321.28     2002.29     61.39 o 
 -36   2   1      619.29      590.76     27.80 o 
 -34   2   1      683.13      747.67     35.53 o 
 -32   2   1     3620.56     3476.28     52.98 o 
 -30   2   1      411.11      434.73     16.85 o 
 -28   2   1     1157.19     1147.27     25.85 o 
 -26   2   1     3838.11     3650.99     48.75 o 
 -24   2   1     3578.43     3602.20     47.69 o 
 -22   2   1      533.10      385.09     12.94 o 
 -20   2   1      119.40      120.13      8.49 o 
 -18   2   1     3051.34     2911.57     39.56 o 
 -16   2   1     1714.69     1563.43     25.52 o 
 -14   2   1     5081.88     4720.04     61.18 o 
 -12   2   1      996.73     1063.52     21.23 o 
 -10   2   1      393.18      417.97     15.48 o 
  -8   2   1    25487.44    25759.37    257.32 o 
  -6   2   1       13.51       20.65      4.68 o 
  -4   2   1     9251.43     9574.62    102.81 o 
  -2   2   1     6935.04     7029.74     78.47 o 
   0   2   1     1677.66     1862.35     29.74 o 
   2   2   1    19217.54    21110.89    228.15 o 
   4   2   1      204.88      284.21     10.21 o 
   6   2   1    20506.98    22477.72    226.04 o 
   8   2   1       94.14      138.73      7.75 o 
  10   2   1    16464.24    18622.54    189.72 o 
  12   2   1     6984.71     6934.65     78.22 o 
  14   2   1       89.17      145.88      7.93 o 
  16   2   1     1426.33     1443.72     25.44 o 
  18   2   1     2791.09     3014.93     40.70 o 
  20   2   1      607.77      443.63     13.33 o 
  22   2   1      594.63      580.82     17.22 o 
  24   2   1      554.97      560.87     17.38 o 
  26   2   1     3656.21     3333.17     50.06 o 
  28   2   1     1995.81     1704.67     36.36 o 
  30   2   1     2159.81     2182.41     45.77 o 
  32   2   1    10527.07    10506.02    138.88 o 
  34   2   1      596.99      538.58     22.26 o 
  36   2   1        9.57       24.70     10.81 o 
  38   2   1      206.56      201.38     16.87 o 
  40   2   1     1697.14     1630.99     39.44 o 
  42   2   1       97.62      118.71     18.51 o 
  44   2   1      300.12      329.67     25.59 o 
  46   2   1        4.01       -9.05     14.64 o 
  48   2   1        7.26      -12.97     18.34 o 
  50   2   1     1903.70     1941.04     64.55 o 
  52   2   1      187.15      198.54     34.12 o 
  54   2   1       59.49       77.95     37.40 o 
  56   2   1      136.12      152.34     28.03 o 
  58   2   1        3.41      -14.98     22.02 o 
 -55   3   1      510.63      522.13     68.62 o 
 -53   3   1      702.30      681.52     78.30 o 
 -51   3   1       13.23       27.02     20.27 o 
 -49   3   1      944.37     1023.18     49.83 o 
 -47   3   1      172.87      201.78     27.00 o 
 -45   3   1     3079.28     3116.50     82.82 o 
 -43   3   1      126.24      207.89     35.66 o 
 -41   3   1       54.99       61.54     19.48 o 
 -39   3   1      171.68      154.78     24.67 o 
 -37   3   1     4671.75     4595.19    101.01 o 
 -35   3   1     1348.67     1229.69     46.84 o 
 -33   3   1     1559.15     1556.82     51.79 o 
 -31   3   1     1606.73     1394.50     48.05 o 
 -29   3   1     3914.86     3883.69     73.11 o 
 -27   3   1     4610.61     4497.14    100.60 o 
 -25   3   1      377.87      382.68     23.13 o 
 -23   3   1     1160.39     1107.19     27.20 o 
 -21   3   1    10730.81    10472.20    165.03 o 
 -19   3   1     5635.78     5533.24     75.84 o 
 -17   3   1     9236.22     9824.21    119.90 o 
 -15   3   1      648.78      585.56     19.98 o 
 -13   3   1        0.38       23.90      6.63 o 
 -11   3   1     8478.31     9227.49    105.38 o 
  -9   3   1     1856.23     2111.04     34.95 o 
  -7   3   1     7791.09     8206.07     95.27 o 
  -5   3   1     6545.08     6890.96     82.40 o 
  -3   3   1     2120.54     1750.19     30.67 o 
  -1   3   1     2212.49     1876.53     32.00 o 
   1   3   1     5066.17     5155.46     65.38 o 
   3   3   1     3202.13     3509.26     52.17 o 
   5   3   1      465.71      330.62     15.15 o 
   7   3   1     2182.56     2123.23     37.42 o 
   9   3   1    35575.42    37356.94    373.81 o 
  11   3   1      185.36      198.11     12.76 o 
  13   3   1      111.98      101.24     11.44 o 
  15   3   1    17752.82    17953.66    203.41 o 
  17   3   1      438.95      403.94     17.20 o 
  19   3   1      312.75      236.95     14.40 o 
  21   3   1      657.96      517.06     21.90 o 
  23   3   1    12349.44    12834.76    166.91 o 
  25   3   1     7669.88     7446.59    113.58 o 
  27   3   1     1799.99     1722.14     39.91 o 
  29   3   1      856.10      756.95     26.90 o 
  31   3   1      373.37      408.97     21.65 o 
  33   3   1     6998.32     7020.26    113.39 o 
  35   3   1     1902.08     1894.78     44.06 o 
  37   3   1     1548.08     1379.62     44.43 o 
  39   3   1     1486.34     1499.99     46.82 o 
  41   3   1      931.66      886.87     45.41 o 
  43   3   1      384.55      406.63     34.11 o 
  45   3   1      556.93      587.11     39.46 o 
  47   3   1      837.82      913.50     47.42 o 
  49   3   1     1085.76     1101.53     65.03 o 
  51   3   1     1355.46     1224.20     68.66 o 
  53   3   1        1.37        1.98     27.19 o 
 -46   4   1      686.02      733.10     47.20 o 
 -44   4   1     1517.63     1624.55     63.32 o 
 -42   4   1     2678.18     2773.00     82.21 o 
 -40   4   1        4.01       43.74     21.55 o 
 -38   4   1      333.68      359.51     51.94 o 
 -36   4   1     1372.76     1449.08     56.62 o 
 -34   4   1      684.77      698.96     71.36 o 
 -32   4   1     2224.00     2354.95     71.29 o 
 -30   4   1      482.51      464.73     35.15 o 
 -28   4   1      487.56      480.93     34.67 o 
 -26   4   1       36.72       75.22     19.81 o 
 -24   4   1      168.16      224.34     24.69 o 
 -22   4   1     5874.81     6070.21    110.42 o 
 -20   4   1       70.14       72.88     14.27 o 
 -18   4   1     5092.46     5069.58    102.34 o 
 -16   4   1        3.55       12.56     11.15 o 
 -14   4   1      936.16      912.90     31.69 o 
 -12   4   1     2376.98     2329.42     50.04 o 
 -10   4   1     1089.05     1053.82     33.61 o 
  -8   4   1     2561.86     2581.85     52.73 o 
  -6   4   1      143.12      117.45     14.52 o 
  -4   4   1     1850.72     1511.64     45.72 o 
  -2   4   1      651.75      700.81     28.84 o 
   0   4   1      429.08      433.36     23.78 o 
   2   4   1     4874.35     4993.93     80.90 o 
   4   4   1     1812.35     1689.84     40.82 o 
   6   4   1       71.48      100.88     12.87 o 
   8   4   1     3954.79     4105.93     96.45 o 
  10   4   1     4073.42     4297.47     79.11 o 
  12   4   1     3268.14     3215.69     90.68 o 
  14   4   1     2838.62     2770.47     82.82 o 
  16   4   1     6780.75     7027.45    173.71 o 
  18   4   1      479.41      440.57     27.12 o 
  20   4   1      327.96      274.32     35.64 o 
  22   4   1     2413.14     2219.80     56.23 o 
  24   4   1      135.09      143.09     18.55 o 
  26   4   1        5.86       11.21     13.69 o 
  28   4   1     1738.36     1672.12     67.47 o 
  30   4   1     1669.43     1565.73     56.51 o 
  32   4   1     1326.03     1272.89     76.15 o 
  34   4   1     1110.92     1174.00     64.91 o 
  36   4   1      562.68      646.02     42.13 o 
  38   4   1        6.67      -12.07     16.39 o 
  40   4   1      734.19      846.34     49.47 o 
  42   4   1      169.71      141.44     27.93 o 
  44   4   1       91.57       88.15     24.74 o 
  46   4   1      453.24      542.08    106.84 o 
 -35   5   1        2.89       17.86     23.82 o 
 -33   5   1      313.99      332.60     36.45 o 
 -31   5   1      180.11      230.23     36.95 o 
 -29   5   1       13.18       31.44     25.73 o 
 -27   5   1       45.20       60.56     28.08 o 
 -25   5   1      251.55      277.98     38.11 o 
 -23   5   1       40.23       18.56     22.25 o 
 -21   5   1       54.66       84.33     27.66 o 
 -19   5   1      303.94      354.03     47.69 o 
 -17   5   1      676.39      654.42     59.07 o 
 -15   5   1     1935.12     1855.45     71.66 o 
 -13   5   1     1369.25     1395.43     87.85 o 
 -11   5   1        0.21      -15.66     18.26 o 
  -9   5   1      316.21      374.46     36.13 o 
  -7   5   1      181.86      193.00     27.12 o 
  -5   5   1      523.42      656.84     39.58 o 
  -3   5   1     3555.01     3731.15     93.88 o 
  -1   5   1      420.61      356.46     32.36 o 
   1   5   1     2753.92     2675.68    119.63 o 
   3   5   1     1190.88     1112.91     48.44 o 
   5   5   1     1177.59     1324.71     52.10 o 
   7   5   1      243.02      275.50     29.84 o 
   9   5   1     1224.80     1303.23     52.95 o 
  11   5   1      531.24      608.00     38.28 o 
  13   5   1      864.30      993.46     55.00 o 
  15   5   1      102.06      132.27     24.47 o 
  17   5   1     1004.83     1093.69     49.09 o 
  19   5   1     1775.26     1737.42     86.75 o 
  21   5   1       11.80       -6.45     18.50 o 
  23   5   1       13.32        0.37     20.48 o 
  25   5   1      224.71      199.60     52.41 o 
  27   5   1      972.56     1069.09     78.79 o 
  29   5   1      358.20      310.39     50.95 o 
  31   5   1      417.37      483.37     50.45 o 
  33   5   1     4004.27     4045.12    126.85 o 
  -6   6   1     1243.59     1505.60    124.38 o 
  -4   6   1        2.94      -22.25     47.46 o 
  -2   6   1       40.29       81.53     35.62 o 
   0   6   1       91.75       45.70     34.03 o 
   2   6   1       15.65        7.99     33.40 o 
   4   6   1       89.13       45.32     36.28 o 
 -64   0   2      510.45      452.53     82.77 o 
 -62   0   2      468.83      531.45     59.66 o 
 -60   0   2      287.09      359.33     50.16 o 
 -58   0   2      519.36      758.65     87.94 o 
 -56   0   2     9803.90    10602.92    395.52 o 
 -54   0   2     8849.07     9005.52    236.23 o 
 -52   0   2        3.08      -12.09     22.32 o 
 -50   0   2      360.84      389.79     43.41 o 
 -48   0   2        2.76       86.30     25.89 o 
 -46   0   2     6638.95     6511.12    151.46 o 
 -44   0   2      334.40      409.53     38.32 o 
 -42   0   2     4283.90     5098.32    180.22 o 
 -40   0   2    45506.92    45725.61    638.65 o 
 -38   0   2        0.28       29.10      9.84 o 
 -36   0   2     4210.15     4750.14     83.29 o 
 -34   0   2     5425.58     5179.20     88.13 o 
 -32   0   2     5515.33     6252.74    101.73 o 
 -30   0   2     5991.73     6344.68    102.01 o 
 -28   0   2    13273.67    13827.44    202.15 o 
 -26   0   2     3570.75     3716.74     64.09 o 
 -24   0   2     5213.83     5966.04     93.62 o 
 -22   0   2    23981.17    27494.16    382.40 o 
 -20   0   2   106686.14   114210.13   1547.44 o 
 -18   0   2    14275.86    15378.22    217.23 o 
 -16   0   2    23035.19    24086.71    333.27 o 
 -14   0   2     8723.28     9969.84    142.33 o 
 -12   0   2      337.54      118.98     23.11 o 
 -10   0   2     5571.91     6094.48    100.41 o 
  -8   0   2    12888.52    12949.92    181.56 o 
  -6   0   2    32055.97    34701.09    978.61 o 
  -4   0   2    69799.05    64831.94   7259.10 o 
  -2   0   2    53781.24    57229.66   1347.85 o 
   0   0   2     9902.75    10006.52    139.08 o 
   2   0   2    36075.16    38113.69    520.80 o 
   4   0   2    21090.50    22807.95    312.87 o 
   6   0   2   118454.15   123784.91   2736.01 o 
   8   0   2       31.12       89.93     10.87 o 
  10   0   2      705.70      843.10     53.52 o 
  12   0   2     9844.04    10031.77    143.62 o 
  14   0   2    19543.27    20362.46    283.61 o 
  16   0   2    30901.96    31937.08    440.23 o 
  18   0   2    32069.13    33585.63    463.73 o 
  20   0   2     6267.72     6712.60    118.06 o 
  22   0   2      484.56      327.83     14.35 o 
  24   0   2    73313.59    77965.98   1064.15 o 
  26   0   2      331.06      278.77     32.66 o 
  28   0   2    14392.58    14120.07    207.50 o 
  30   0   2    42532.05    45215.79    627.18 o 
  32   0   2    10672.34    10548.26    193.63 o 
  34   0   2        9.31       48.41     22.38 o 
  36   0   2      474.25      575.05     33.50 o 
  38   0   2    24589.66    22601.40    876.29 o 
  40   0   2     1797.97     2134.23     65.35 o 
  42   0   2    31374.16    31305.52    529.95 o 
  44   0   2     1891.63     2333.36     71.80 o 
  46   0   2      812.46      855.83     45.54 o 
  48   0   2      310.15      342.76     45.27 o 
  50   0   2       76.27      164.67     28.31 o 
  52   0   2     1663.98     1634.26     65.05 o 
  54   0   2      214.19      232.14     40.37 o 
  56   0   2      963.35      930.71     99.86 o 
  58   0   2      354.06      549.70     86.37 o 
  60   0   2     2590.08     2793.03    169.14 o 
 -63   1   2      739.77      704.15     62.57 o 
 -61   1   2        3.51       24.45     26.13 o 
 -59   1   2     1489.85     1580.79     70.44 o 
 -57   1   2      881.29      974.71     76.37 o 
 -55   1   2      117.53      112.44     23.11 o 
 -53   1   2       22.80       16.71     18.37 o 
 -51   1   2     1145.80     1182.27     51.36 o 
 -49   1   2      753.11      766.55     35.03 o 
 -47   1   2      941.44      882.32     35.74 o 
 -45   1   2      803.76      807.38     28.20 o 
 -43   1   2     2117.65     2006.71     43.30 o 
 -41   1   2       11.00       -0.72      9.25 o 
 -39   1   2     1583.81     1582.53     33.12 o 
 -37   1   2     3010.08     2838.48     46.21 o 
 -35   1   2     2188.23     2135.82     34.03 o 
 -33   1   2     8789.39     9226.89    102.55 o 
 -31   1   2      319.33      307.01     11.97 o 
 -29   1   2     1396.09     1367.20     23.78 o 
 -27   1   2      690.99      717.34     16.25 o 
 -25   1   2     9477.70    10481.56    119.93 o 
 -23   1   2       56.51       64.30      5.92 o 
 -21   1   2     7148.36     7744.01     83.44 o 
 -19   1   2    38957.91    44347.34    431.08 o 
 -17   1   2     1428.99     1309.40     22.20 o 
 -15   1   2     9051.33     9893.52    102.32 o 
 -13   1   2     2789.17     2651.72     34.63 o 
 -11   1   2     7413.54     8153.77     84.76 o 
  -9   1   2     1817.80     1329.72     18.82 o 
  -7   1   2       63.12       27.77      5.25 o 
  -5   1   2    10205.31    10702.75    116.29 o 
  -3   1   2    16231.19    17819.42    187.87 o 
  -1   1   2       88.97       80.52      9.05 o 
   1   1   2    82681.24    86602.49    832.02 o 
   3   1   2    32120.38    36557.31    378.34 o 
   5   1   2    21630.85    24699.88    258.47 o 
   7   1   2      888.44     1027.37     21.12 o 
   9   1   2    43058.12    45674.02    475.20 o 
  11   1   2    14246.05    15994.48    172.45 o 
  13   1   2    44557.13    48355.72    546.05 o 
  15   1   2      189.51      277.44     16.86 o 
  17   1   2       97.52      109.90      7.14 o 
  19   1   2       38.36       32.98      6.40 o 
  21   1   2     2806.42     2475.06     37.11 o 
  23   1   2      178.44      215.37     11.97 o 
  25   1   2      567.86      500.89     16.07 o 
  27   1   2     5091.51     5231.47     84.58 o 
  29   1   2     3693.89     3621.20     52.23 o 
  31   1   2      440.49      401.90     16.09 o 
  33   1   2    10948.65    10260.17    249.25 o 
  35   1   2     1492.38     1481.65     31.51 o 
  37   1   2     2008.55     2080.61     39.27 o 
  39   1   2      595.27      556.03     24.55 o 
  41   1   2     2491.99     2388.29     55.61 o 
  43   1   2       31.87       10.74     13.70 o 
  45   1   2       25.71       51.37     16.62 o 
  47   1   2      667.77      649.05     40.19 o 
  49   1   2      993.51     1102.73     42.30 o 
  51   1   2      165.77      179.31     26.65 o 
  53   1   2      412.84      511.80     38.00 o 
  55   1   2     1111.18     1158.75     55.23 o 
  57   1   2      476.27      606.89     42.57 o 
  59   1   2       33.80       83.10     25.91 o 
 -60   2   2        0.17      -24.73     33.71 o 
 -58   2   2     1949.41     2053.21    103.53 o 
 -56   2   2      133.58      147.99     34.13 o 
 -54   2   2       75.06       84.17     31.21 o 
 -52   2   2      134.42      168.95     32.02 o 
 -50   2   2       29.92       31.78     15.48 o 
 -48   2   2      735.56      749.76     34.29 o 
 -46   2   2        2.65       15.22     13.44 o 
 -44   2   2     5290.98     5568.66    124.10 o 
 -42   2   2       13.52       13.10     11.84 o 
 -40   2   2     6266.67     5829.34     99.79 o 
 -38   2   2       34.02       22.73     13.14 o 
 -36   2   2     2497.33     2390.48     47.74 o 
 -34   2   2       82.84      101.93     13.14 o 
 -32   2   2    10232.73    10525.15    247.44 o 
 -30   2   2    11946.93    12258.83    133.36 o 
 -28   2   2    32527.99    33899.46    339.07 o 
 -26   2   2     1889.24     1718.35     31.76 o 
 -24   2   2    16920.23    17398.81    180.44 o 
 -22   2   2     7359.39     7324.03     83.51 o 
 -20   2   2     3071.62     3112.44     41.92 o 
 -18   2   2     7844.09     8027.45     89.34 o 
 -16   2   2    12082.94    12022.78    127.36 o 
 -14   2   2     9645.74     9469.24    109.24 o 
 -12   2   2    12046.83    13304.09    138.98 o 
 -10   2   2    26718.01    27149.86    270.61 o 
  -8   2   2      574.96      745.31     18.56 o 
  -6   2   2      944.39      760.53     16.06 o 
  -4   2   2    30669.47    32603.08    343.92 o 
  -2   2   2    23362.23    26860.18    286.52 o 
   0   2   2     5195.61     5019.30     58.93 o 
   2   2   2     2672.45     2872.90     37.94 o 
   4   2   2     4679.03     5345.70     62.17 o 
   6   2   2    31856.45    32811.17    348.17 o 
   8   2   2       23.29       45.66      5.43 o 
  10   2   2     3341.77     3614.69     49.31 o 
  12   2   2    34974.91    37144.73    426.10 o 
  14   2   2     6861.40     7486.42     89.15 o 
  16   2   2     7677.43     7409.79     83.33 o 
  18   2   2     4003.11     4568.38     56.05 o 
  20   2   2     4222.60     3936.81     50.09 o 
  22   2   2     7523.66     6973.92     96.03 o 
  24   2   2      150.17      176.33     13.12 o 
  26   2   2    17688.45    17455.25    267.23 o 
  28   2   2     4568.21     4478.30     70.03 o 
  30   2   2     3101.09     2976.04     99.99 o 
  32   2   2        2.20        4.68     11.49 o 
  34   2   2       22.65       24.60     10.65 o 
  36   2   2     1387.31     1419.65     35.47 o 
  38   2   2     2566.96     2644.32     54.91 o 
  40   2   2     1482.52     1391.06     39.50 o 
  42   2   2     6799.19     6472.99    125.27 o 
  44   2   2      204.66      140.41     20.74 o 
  46   2   2      555.56      637.54     39.68 o 
  48   2   2     1386.52     1410.98     73.34 o 
  50   2   2      407.36      433.29     36.15 o 
  52   2   2      218.94      269.27     30.15 o 
  54   2   2      218.21      254.92     30.76 o 
  56   2   2      362.12      392.20     37.48 o 
 -55   3   2     1000.24     1060.36     90.46 o 
 -53   3   2       79.49      103.84     25.19 o 
 -51   3   2      144.36      133.84     25.69 o 
 -49   3   2      367.21      336.80     31.36 o 
 -47   3   2     1672.07     1718.35     60.31 o 
 -45   3   2      824.55      897.80     45.41 o 
 -43   3   2       75.42      103.07     21.10 o 
 -41   3   2     5913.79     6040.17    123.95 o 
 -39   3   2     3431.67     3420.62     83.99 o 
 -37   3   2      608.26      648.60     36.57 o 
 -35   3   2      872.13      721.22     37.83 o 
 -33   3   2     1078.92     1031.46     42.86 o 
 -31   3   2      335.96      350.25     27.66 o 
 -29   3   2     4186.95     4195.63     91.02 o 
 -27   3   2     1633.21     1563.08     47.59 o 
 -25   3   2     1524.48     1442.11     34.87 o 
 -23   3   2      815.18      811.21     23.45 o 
 -21   3   2       84.69       51.45      9.17 o 
 -19   3   2     3780.84     3986.37     57.92 o 
 -17   3   2     1739.72     1723.73     35.85 o 
 -15   3   2     2035.94     1838.23     47.72 o 
 -13   3   2      760.59      680.29     18.56 o 
 -11   3   2     3064.22     3345.98     47.50 o 
  -9   3   2      491.94      647.26     18.12 o 
  -7   3   2      113.37      114.53      9.74 o 
  -5   3   2     3285.76     3160.58     45.32 o 
  -3   3   2     3176.79     3013.97     43.78 o 
  -1   3   2        1.80       -1.69      5.22 o 
   1   3   2      232.65      308.37     14.35 o 
   3   3   2     5486.76     5787.45     71.45 o 
   5   3   2      361.26      396.59     14.62 o 
   7   3   2     7431.08     7665.16     97.38 o 
   9   3   2        0.34       22.69      7.09 o 
  11   3   2     5295.81     5086.23     77.36 o 
  13   3   2        1.75       -3.93      6.55 o 
  15   3   2      131.70      130.56     12.95 o 
  17   3   2     8180.28     8746.59    120.21 o 
  19   3   2     4107.48     3838.79     64.75 o 
  21   3   2     2412.79     2484.02     48.58 o 
  23   3   2        1.92       -8.66      8.66 o 
  25   3   2     5273.61     4841.01    127.44 o 
  27   3   2      132.19      127.62     14.26 o 
  29   3   2       88.94      101.89     13.88 o 
  31   3   2     4793.60     5067.73    121.01 o 
  33   3   2     2698.46     2641.21     54.04 o 
  35   3   2      161.86      158.91     18.04 o 
  37   3   2      221.37      206.63     19.22 o 
  39   3   2      660.48      674.22     34.66 o 
  41   3   2      256.94      333.71     27.19 o 
  43   3   2      697.77      773.34     38.16 o 
  45   3   2      514.13      604.97     35.65 o 
  47   3   2        0.92       20.95     23.85 o 
  49   3   2       95.78      135.84     31.70 o 
  51   3   2      590.66      643.33     54.09 o 
 -48   4   2       75.34      131.61     28.56 o 
 -46   4   2        2.79        2.96     21.05 o 
 -44   4   2       40.00       72.02     36.38 o 
 -42   4   2      680.39      796.24     46.65 o 
 -40   4   2     1672.74     1803.05     64.03 o 
 -38   4   2      429.54      404.36     35.39 o 
 -36   4   2      292.43      334.61     36.78 o 
 -34   4   2       79.13       48.77     21.26 o 
 -32   4   2     1125.53     1198.75     50.39 o 
 -30   4   2        0.55       13.71     17.93 o 
 -28   4   2     4728.45     4828.48    106.63 o 
 -26   4   2      115.87      116.79     21.69 o 
 -24   4   2     6436.15     6589.02    130.37 o 
 -22   4   2       92.97       95.98     17.95 o 
 -20   4   2        0.10       13.21     11.95 o 
 -18   4   2       34.96       47.07     14.59 o 
 -16   4   2       12.94       25.09     11.36 o 
 -14   4   2      534.73      547.25     25.30 o 
 -12   4   2      524.98      549.75     27.53 o 
 -10   4   2     2661.11     2753.44     56.80 o 
  -8   4   2     3161.19     2974.15     81.73 o 
  -6   4   2     1316.88     1271.93     35.39 o 
  -4   4   2     2126.61     2074.61     48.40 o 
  -2   4   2      206.08      180.72     16.89 o 
   0   4   2     2503.29     2586.22     52.68 o 
   2   4   2       65.88       61.01     12.95 o 
   4   4   2        7.89       26.09     12.20 o 
   6   4   2      657.91      656.06     32.54 o 
   8   4   2      617.44      609.18     26.31 o 
  10   4   2      286.51      322.40     20.78 o 
  12   4   2     2905.10     2827.59     56.30 o 
  14   4   2     4110.06     4147.24     72.24 o 
  16   4   2     2818.05     2717.12     55.60 o 
  18   4   2      892.08      971.97     36.98 o 
  20   4   2      976.53      839.10     35.28 o 
  22   4   2      138.34      157.45     19.57 o 
  24   4   2        3.07      -12.44     12.44 o 
  26   4   2     3327.32     3359.09     73.11 o 
  28   4   2       75.93      106.10     18.65 o 
  30   4   2      773.81      735.89     49.37 o 
  32   4   2        1.44       -1.03     15.04 o 
  34   4   2      352.79      473.29     42.73 o 
  36   4   2      142.96      159.19     31.87 o 
  38   4   2      599.61      525.69     40.22 o 
  40   4   2        4.26       -4.16     19.53 o 
  42   4   2      584.96      589.03     43.38 o 
  44   4   2      123.01      190.86     30.84 o 
 -35   5   2       80.52       66.50     42.39 o 
 -33   5   2       41.77       35.61     21.49 o 
 -31   5   2       48.35       86.63     24.84 o 
 -29   5   2      457.57      386.83     35.53 o 
 -27   5   2      134.52      129.39     26.50 o 
 -25   5   2      341.49      392.45     53.56 o 
 -23   5   2      119.59      153.09     28.80 o 
 -21   5   2       57.92       53.41     30.05 o 
 -19   5   2      155.06      180.77     38.87 o 
 -17   5   2     1214.83     1175.51     59.61 o 
 -15   5   2     1322.36     1295.94     60.38 o 
 -13   5   2      261.09      275.04     29.84 o 
 -11   5   2       46.28       36.88     23.84 o 
  -9   5   2      437.86      374.21     39.27 o 
  -7   5   2      686.86      781.26     95.29 o 
  -5   5   2        9.62        7.50     18.62 o 
  -3   5   2      203.91      216.72     28.38 o 
  -1   5   2      884.16      888.63     44.79 o 
   1   5   2      141.19      191.65     36.42 o 
   3   5   2      330.46      321.44     31.70 o 
   5   5   2        2.29       13.02     19.03 o 
   7   5   2      255.12      235.68     28.08 o 
   9   5   2       98.35       96.16     22.64 o 
  11   5   2        5.39       24.86     18.28 o 
  13   5   2      101.13       99.10     22.86 o 
  15   5   2      416.21      443.35     34.64 o 
  17   5   2      242.31      312.83     31.64 o 
  19   5   2      189.71      211.69     28.48 o 
  21   5   2        1.80       25.22     20.05 o 
  23   5   2        6.12        7.37     20.18 o 
  25   5   2       38.31       27.88     25.28 o 
  27   5   2      530.41      654.80    108.40 o 
  29   5   2       41.23       16.42     24.59 o 
  31   5   2     1535.31     1377.84    212.66 o 
  -2   6   2       36.35       29.32     31.87 o 
   0   6   2      611.49      779.99     96.71 o 
 -63   1   3     1025.18     1118.13     65.70 o 
 -61   1   3     1589.63     1611.69     73.22 o 
 -59   1   3     1735.31     1851.27     76.47 o 
 -57   1   3       45.33        6.56     19.95 o 
 -55   1   3        6.84       57.47     21.87 o 
 -53   1   3     3959.35     3813.16    117.04 o 
 -51   1   3        6.00        1.47     16.71 o 
 -49   1   3      437.97      457.59     28.79 o 
 -47   1   3     7760.77     7516.21    109.79 o 
 -45   1   3     4350.49     4009.19     68.17 o 
 -43   1   3      114.16      175.68     15.76 o 
 -41   1   3     4168.04     4051.37     76.22 o 
 -39   1   3     2831.46     2824.53     45.91 o 
 -37   1   3     5599.79     5397.99     67.17 o 
 -35   1   3      594.12      598.96     29.72 o 
 -33   1   3     6435.52     6450.02     75.79 o 
 -31   1   3      253.70      258.00     11.89 o 
 -29   1   3      422.35      430.05     17.23 o 
 -27   1   3     1902.35     1963.50     45.77 o 
 -25   1   3     1723.61     1920.82     34.63 o 
 -23   1   3    19369.28    21704.81    233.68 o 
 -21   1   3      533.01      616.29     17.64 o 
 -19   1   3     3583.16     3523.21     42.41 o 
 -17   1   3       40.66       39.79      4.01 o 
 -15   1   3    14187.43    13967.85    141.21 o 
 -13   1   3     7783.58     7925.13     83.28 o 
 -11   1   3      260.65      294.59     13.08 o 
  -9   1   3     1342.54     1123.65     18.59 o 
  -7   1   3    15215.37    16410.47    175.12 o 
  -5   1   3    39851.56    43543.95    487.15 o 
  -3   1   3    50132.66    56132.97    578.78 o 
  -1   1   3    69664.61    71805.76    690.18 o 
   1   1   3   140445.27   147250.84   2780.82 o 
   3   1   3     4069.91     3648.39     45.37 o 
   5   1   3   197936.88   206599.81   3655.38 o 
   7   1   3     6289.98     7055.37     80.18 o 
   9   1   3    82339.63    86090.13    882.42 o 
  11   1   3     4005.46     4526.92     55.65 o 
  13   1   3       91.01       24.25      6.42 o 
  15   1   3       14.45       45.17      5.49 o 
  17   1   3      949.08      759.83     18.05 o 
  19   1   3    13056.63    13724.38    153.11 o 
  21   1   3    16319.77    16471.62    181.99 o 
  23   1   3    24346.49    24761.63    267.54 o 
  25   1   3     1380.06     1371.38     26.67 o 
  27   1   3    16264.28    16677.65    186.87 o 
  29   1   3     2808.75     2976.92     45.92 o 
  31   1   3     2145.80     1987.44     35.86 o 
  33   1   3     6116.54     6059.85     80.35 o 
  35   1   3     2771.41     2465.81     48.04 o 
  37   1   3      611.83      600.03     34.07 o 
  39   1   3     3085.48     3036.55     63.30 o 
  41   1   3     6352.69     6135.77    104.60 o 
  43   1   3      288.87      336.90     37.82 o 
  45   1   3        1.41      -11.09     13.54 o 
  47   1   3     5220.04     5246.16     98.50 o 
  49   1   3     2158.07     2407.00     61.52 o 
  51   1   3      461.73      482.54     44.68 o 
  53   1   3      399.83      426.62     35.56 o 
  55   1   3      478.62      529.43     39.84 o 
  57   1   3        1.05       39.43     22.17 o 
 -60   2   3       45.67       48.75     32.87 o 
 -58   2   3      112.92      118.64     37.61 o 
 -56   2   3      593.60      529.49     80.86 o 
 -54   2   3       31.00      163.83    107.69 o 
 -52   2   3      424.61      472.71     33.61 o 
 -50   2   3      191.90      195.48     23.94 o 
 -48   2   3     1060.51     1064.54     44.95 o 
 -46   2   3      763.18      816.19     34.07 o 
 -44   2   3       28.84       15.84     12.26 o 
 -42   2   3       13.62       24.98     11.98 o 
 -40   2   3     1180.05     1159.81     33.24 o 
 -38   2   3     4063.49     3874.36     66.42 o 
 -36   2   3     4394.47     4099.07     68.26 o 
 -34   2   3     1319.23     1285.29     36.77 o 
 -32   2   3     3678.66     3529.36     73.15 o 
 -30   2   3     3878.02     3900.98     70.70 o 
 -28   2   3       12.25        8.01      5.80 o 
 -26   2   3     5306.24     5381.02     65.36 o 
 -24   2   3       66.86      101.10      7.82 o 
 -22   2   3     3147.23     2817.12     41.04 o 
 -20   2   3     4028.32     4485.37     55.36 o 
 -18   2   3      724.49      862.28     17.81 o 
 -16   2   3     1174.58      886.48     17.80 o 
 -14   2   3     5220.61     4862.62     58.08 o 
 -12   2   3     2556.92     2697.17     36.50 o 
 -10   2   3     9129.49     9306.73    100.54 o 
  -8   2   3    17649.80    18410.53    187.39 o 
  -6   2   3       69.39      110.54      7.12 o 
  -4   2   3        1.77       -1.06      5.06 o 
  -2   2   3      520.39      618.49     14.01 o 
   0   2   3     7320.95     7870.13     93.84 o 
   2   2   3     4123.19     3879.74     52.18 o 
   4   2   3        0.53        5.44      5.13 o 
   6   2   3     2998.60     2762.41     44.09 o 
   8   2   3    13931.99    15533.91    172.17 o 
  10   2   3    31422.92    32366.06    343.16 o 
  12   2   3     2976.28     2950.66     43.50 o 
  14   2   3      192.42      311.34     12.91 o 
  16   2   3     1106.44     1281.95     27.02 o 
  18   2   3     2275.27     2345.57     41.55 o 
  20   2   3      170.50      209.21     13.63 o 
  22   2   3     6820.03     7375.58    101.54 o 
  24   2   3    14265.71    13869.56    369.40 o 
  26   2   3      652.38      790.22     24.43 o 
  28   2   3      379.41      340.19     17.92 o 
  30   2   3     4809.58     5033.98     78.14 o 
  32   2   3      349.28      360.47     19.30 o 
  34   2   3       53.47       37.04     11.36 o 
  36   2   3     4729.57     4243.75     76.83 o 
  38   2   3      276.52      245.05     19.10 o 
  40   2   3        1.18        8.95     13.95 o 
  42   2   3        2.06       25.16     15.52 o 
  44   2   3     1524.09     1544.98     57.31 o 
  46   2   3      583.19      679.77     35.66 o 
  48   2   3        2.10       20.72     24.71 o 
  50   2   3     1321.42     1146.80     77.00 o 
  52   2   3       68.24      101.44     24.70 o 
  54   2   3       26.28       19.53     21.48 o 
  56   2   3      100.92      141.89     32.55 o 
 -55   3   3      312.18      328.62     40.77 o 
 -53   3   3      355.30      394.70     34.86 o 
 -51   3   3       79.62       83.61     23.74 o 
 -49   3   3       40.79       86.63     21.75 o 
 -47   3   3     5107.57     5281.88    117.78 o 
 -45   3   3      374.00      381.62     33.05 o 
 -43   3   3       96.12       66.67     20.79 o 
 -41   3   3     1310.80     1180.05     47.62 o 
 -39   3   3      513.93      499.03     35.42 o 
 -37   3   3      209.24      278.85     26.76 o 
 -35   3   3      176.53      187.77     23.23 o 
 -33   3   3     5001.14     4594.99     98.25 o 
 -31   3   3    24503.83    25108.29    378.52 o 
 -29   3   3      742.58      759.59     31.11 o 
 -27   3   3     1666.60     1699.42     39.61 o 
 -25   3   3     4101.66     3971.57     60.18 o 
 -23   3   3     4427.04     4353.31     69.65 o 
 -21   3   3     5173.59     5109.25     72.04 o 
 -19   3   3        0.80        8.80      6.80 o 
 -17   3   3      672.35      617.83     24.44 o 
 -15   3   3     7632.06     7023.27    106.55 o 
 -13   3   3      129.19      152.44     11.76 o 
 -11   3   3    19229.88    20290.56    227.28 o 
  -9   3   3     3806.35     3808.40     59.79 o 
  -7   3   3     1360.24     1214.36     24.51 o 
  -5   3   3     4844.86     5082.44     64.50 o 
  -3   3   3      824.98     1009.04     22.14 o 
  -1   3   3        2.54        0.70      5.46 o 
   1   3   3        2.75       11.90      6.25 o 
   3   3   3     1088.81     1097.16     25.74 o 
   5   3   3     3783.58     3590.37     54.50 o 
   7   3   3       74.05       78.99      9.44 o 
   9   3   3     2981.57     2768.27     54.25 o 
  11   3   3       32.77       23.34      7.91 o 
  13   3   3       57.66      104.46     11.56 o 
  15   3   3     1228.88     1241.47     30.61 o 
  17   3   3        0.13       15.00      8.42 o 
  19   3   3      399.66      356.37     19.34 o 
  21   3   3      970.16      836.52     27.16 o 
  23   3   3    10698.18    10058.48    209.00 o 
  25   3   3     5688.09     5497.15     86.47 o 
  27   3   3     5786.69     5502.30     90.29 o 
  29   3   3     1434.49     1364.54     36.46 o 
  31   3   3      511.68      492.44     24.16 o 
  33   3   3      401.33      455.41     23.76 o 
  35   3   3      380.92      342.87     21.60 o 
  37   3   3        0.82       21.26     14.00 o 
  39   3   3     4744.33     4761.90     82.68 o 
  41   3   3      403.88      471.73     31.44 o 
  43   3   3      490.43      601.25     35.67 o 
  45   3   3      217.81      174.83     26.42 o 
  47   3   3      100.98       88.31     24.37 o 
  49   3   3        0.58       43.77     25.88 o 
  51   3   3      785.80      755.74     59.50 o 
 -48   4   3      592.28      601.03     54.18 o 
 -46   4   3       89.79       59.47     22.79 o 
 -44   4   3      385.57      443.86     38.48 o 
 -42   4   3       40.76       71.30     35.87 o 
 -40   4   3      794.93      859.72     47.16 o 
 -38   4   3     3138.32     2920.53     81.65 o 
 -36   4   3      973.96     1059.35     49.93 o 
 -34   4   3     2129.29     1967.73     64.24 o 
 -32   4   3     2458.80     2584.58     73.80 o 
 -30   4   3     1770.97     1743.59     59.10 o 
 -28   4   3      253.60      277.41     28.01 o 
 -26   4   3      544.86      570.64     35.37 o 
 -24   4   3     5630.78     5342.34     98.48 o 
 -22   4   3     1354.79     1413.72     43.83 o 
 -20   4   3      924.14      906.06     35.75 o 
 -18   4   3     5017.90     4853.77     83.69 o 
 -16   4   3      139.65      154.53     16.39 o 
 -14   4   3      676.22      662.05     37.84 o 
 -12   4   3     2719.29     2636.24     53.68 o 
 -10   4   3     1357.12     1406.47     37.77 o 
  -8   4   3      233.66      197.43     17.66 o 
  -6   4   3     4351.85     4181.89     72.64 o 
  -4   4   3     6841.63     6772.27    102.68 o 
  -2   4   3      620.35      666.11     27.43 o 
   0   4   3     2831.58     2551.59     62.45 o 
   2   4   3       93.86       93.36     14.44 o 
   4   4   3      187.45      174.53     17.05 o 
   6   4   3     4371.83     4104.67     71.84 o 
   8   4   3      113.77      142.35     17.58 o 
  10   4   3     4204.66     3887.21     69.23 o 
  12   4   3       61.71       65.19     13.88 o 
  14   4   3      318.94      370.94     24.65 o 
  16   4   3     1307.13     1361.85     42.39 o 
  18   4   3      119.23       83.44     17.37 o 
  20   4   3     3036.47     2973.41     66.04 o 
  22   4   3       72.20       66.11     14.53 o 
  24   4   3      921.61      909.13     39.11 o 
  26   4   3      511.09      489.68     29.38 o 
  28   4   3      201.82      237.62     23.17 o 
  30   4   3        2.11       26.89     14.48 o 
  32   4   3      218.73      311.23     28.35 o 
  34   4   3     3751.03     3792.77     96.70 o 
  36   4   3      900.23     1065.04     53.66 o 
  38   4   3       14.13        2.44     19.85 o 
  40   4   3        6.29       38.56     23.31 o 
  42   4   3       97.44       73.67     26.01 o 
 -35   5   3     2877.29     3105.51    114.70 o 
 -33   5   3      742.48      824.60     49.34 o 
 -31   5   3       66.43       98.34     25.05 o 
 -29   5   3      698.71      812.30     47.42 o 
 -27   5   3     1202.43     1129.83     75.40 o 
 -25   5   3      173.86      305.10     43.39 o 
 -23   5   3      419.94      507.53     64.78 o 
 -21   5   3     2853.26     2829.59     93.75 o 
 -19   5   3      124.18      121.07     24.01 o 
 -17   5   3      250.76      222.00     32.47 o 
 -15   5   3       35.38       69.48     20.99 o 
 -13   5   3     1711.31     1841.23     61.10 o 
 -11   5   3      140.13       82.67     22.38 o 
  -9   5   3     1005.16     1039.57     48.26 o 
  -7   5   3     7895.39     8225.87    195.66 o 
  -5   5   3      100.04      102.42     24.16 o 
  -3   5   3       62.75       85.96     25.94 o 
  -1   5   3     1129.33     1147.65     72.55 o 
   1   5   3      693.34      785.66     42.44 o 
   3   5   3      355.13      268.28     28.68 o 
   5   5   3      595.79      662.48     41.16 o 
   7   5   3      613.01      693.00     36.95 o 
   9   5   3       58.76       45.96     20.56 o 
  11   5   3        0.70        4.36     17.13 o 
  13   5   3      108.90      107.68     23.21 o 
  15   5   3      321.46      450.79     36.34 o 
  17   5   3     1364.59     1202.69     53.16 o 
  19   5   3        1.96        7.13     18.98 o 
  21   5   3     1383.67     1518.36     58.67 o 
  23   5   3       37.47       22.92     20.95 o 
  25   5   3        1.94      -13.65     17.59 o 
  27   5   3       40.44       45.80     36.19 o 
  29   5   3        3.76      -29.85     29.85 o 
  31   5   3      722.67      641.62     70.40 o 
 -64   0   4       15.88      -26.51     31.57 o 
 -62   0   4       10.25       55.06     33.22 o 
 -60   0   4     4232.20     4507.60    152.61 o 
 -58   0   4      168.42      155.16     38.89 o 
 -56   0   4      120.59       55.85     30.53 o 
 -54   0   4       19.38       37.28     26.19 o 
 -52   0   4     4502.54     4548.63    161.04 o 
 -50   0   4      885.49      832.13     57.26 o 
 -48   0   4        7.40       26.03     22.59 o 
 -46   0   4      582.85      624.98     31.64 o 
 -44   0   4       73.61      110.14     16.39 o 
 -42   0   4      823.11      975.16     36.55 o 
 -40   0   4      773.13      811.08     61.43 o 
 -38   0   4     8460.81     8598.84    137.69 o 
 -36   0   4     4568.15     4302.37     77.55 o 
 -34   0   4     2071.29     2124.22     45.68 o 
 -32   0   4     4235.08     4387.77     76.44 o 
 -30   0   4     9869.49    10646.54    160.42 o 
 -28   0   4     3625.98     3101.98     56.64 o 
 -26   0   4     7510.54     7488.17    140.41 o 
 -24   0   4    93338.73   102719.28   1395.30 o 
 -22   0   4    21462.46    20083.08    283.14 o 
 -20   0   4     8717.69    10132.83    148.32 o 
 -18   0   4    15424.81    15478.57    219.49 o 
 -16   0   4    75302.51    78357.66   1065.27 o 
 -14   0   4    77036.09    80095.98   1087.44 o 
 -12   0   4    51721.53    53698.09    731.89 o 
 -10   0   4    17525.04    17768.51    246.97 o 
  -8   0   4   132505.27   129776.51   2270.54 o 
  -6   0   4    12004.46    12067.65    169.29 o 
  -4   0   4    29820.78    33229.73    454.59 o 
  -2   0   4   170802.77   177892.47   4508.57 o 
   0   0   4    12022.71    11908.20    167.34 o 
   2   0   4   152431.67   153290.00   2073.40 o 
   4   0   4    83630.05    92546.08   1277.62 o 
   6   0   4      260.03      361.25     13.18 o 
   8   0   4       28.37       42.07      5.62 o 
  10   0   4    12110.18    14042.25    199.57 o 
  12   0   4    35617.00    37872.98    670.00 o 
  14   0   4    26957.21    29874.24    414.43 o 
  16   0   4    12099.74    11586.52    226.56 o 
  18   0   4      724.72      551.79     27.48 o 
  20   0   4     9123.12     9589.59    143.63 o 
  22   0   4     1485.72     1397.83     32.40 o 
  24   0   4     5743.62     6194.50     99.45 o 
  26   0   4    34989.72    37364.40    611.07 o 
  28   0   4      788.08      778.03     42.84 o 
  30   0   4      164.85      155.24     19.78 o 
  32   0   4     4068.89     3466.06    206.63 o 
  34   0   4    12475.24    12151.63    223.80 o 
  36   0   4     1215.24     1274.54     63.02 o 
  38   0   4     5268.17     5066.25    154.32 o 
  40   0   4     1855.83     1824.03     61.52 o 
  42   0   4     1366.95     1301.43     52.80 o 
  44   0   4      834.03      695.11     43.09 o 
  46   0   4      317.55      253.72     30.77 o 
  48   0   4      508.79      506.99     53.97 o 
  50   0   4     3134.19     3122.17    114.32 o 
  52   0   4       29.82       99.44     36.62 o 
  54   0   4      212.02      202.88     54.65 o 
  56   0   4      144.94      210.79     44.04 o 
  58   0   4        2.26       25.91     54.99 o 
 -63   1   4      130.96      180.73     35.22 o 
 -61   1   4       19.00       19.56     23.07 o 
 -59   1   4       32.86       25.93     22.69 o 
 -57   1   4       29.24       37.15     21.73 o 
 -55   1   4       87.66       94.44     23.62 o 
 -53   1   4      610.21      650.09     39.39 o 
 -51   1   4       13.93       17.57     14.78 o 
 -49   1   4        0.65       15.33     13.47 o 
 -47   1   4       46.82       81.47     13.92 o 
 -45   1   4     3981.12     3886.84     67.17 o 
 -43   1   4     6715.41     6738.20     98.93 o 
 -41   1   4      808.34      810.07     24.39 o 
 -39   1   4      144.09      185.66     12.80 o 
 -37   1   4      309.60      333.76     15.15 o 
 -35   1   4     3248.86     3316.07     63.98 o 
 -33   1   4        9.14       21.18      6.17 o 
 -31   1   4      538.36      651.94     20.93 o 
 -29   1   4       68.25       27.53      5.81 o 
 -27   1   4    25379.38    26969.45    269.23 o 
 -25   1   4     1912.16     1804.23     30.25 o 
 -23   1   4     7712.83     8952.40    103.83 o 
 -21   1   4    44961.55    49129.79    511.81 o 
 -19   1   4    24389.59    26255.22    278.73 o 
 -17   1   4       27.60       34.57      7.57 o 
 -15   1   4       70.79       85.59      7.79 o 
 -13   1   4      209.23      397.11      9.31 o 
 -11   1   4      396.32      599.03     14.26 o 
  -9   1   4       14.85       95.05      9.11 o 
  -7   1   4     4219.66     4125.84     58.19 o 
  -5   1   4     1195.04      984.68     19.99 o 
  -3   1   4     2599.99     2926.06     34.42 o 
  -1   1   4     7729.92     9081.24     93.75 o 
   1   1   4   121747.34   132182.38   1265.30 o 
   3   1   4    16239.12    17902.81    190.20 o 
   5   1   4    95958.15   106940.93   1093.13 o 
   7   1   4    10514.24    11071.48    121.54 o 
   9   1   4    14116.47    16316.73    163.82 o 
  11   1   4    17078.00    19455.51    209.34 o 
  13   1   4      716.16      740.61     16.04 o 
  15   1   4     2006.34     2251.04     33.69 o 
  17   1   4     3022.73     3381.96     46.51 o 
  19   1   4    20495.49    22893.68    247.63 o 
  21   1   4     1196.75     1196.24     33.23 o 
  23   1   4      684.08      650.18     17.79 o 
  25   1   4     2635.31     2513.61     42.34 o 
  27   1   4     2582.05     2559.64     41.27 o 
  29   1   4      224.14      227.24     16.59 o 
  31   1   4     5841.63     5271.65     71.82 o 
  33   1   4     5032.56     4603.83     88.50 o 
  35   1   4      268.92      286.57     21.48 o 
  37   1   4     4984.85     4587.92     83.31 o 
  39   1   4     4914.13     4634.72     85.09 o 
  41   1   4       18.96       21.60     15.05 o 
  43   1   4       56.00       58.66     18.46 o 
  45   1   4      462.72      452.06     29.68 o 
  47   1   4       40.90       36.24     18.19 o 
  49   1   4      264.50      308.81     28.23 o 
  51   1   4       12.98       33.23     19.09 o 
  53   1   4      975.92     1071.33     48.56 o 
  55   1   4        0.96       28.53     21.03 o 
  57   1   4      442.90      506.21     41.44 o 
 -60   2   4      431.36      383.34     57.01 o 
 -58   2   4       66.96       88.21     34.51 o 
 -56   2   4      113.66      131.21     37.42 o 
 -54   2   4        1.02       14.27     19.97 o 
 -52   2   4     1993.00     1997.57     60.73 o 
 -50   2   4      821.11      942.95     42.24 o 
 -48   2   4       61.30       54.30     18.27 o 
 -46   2   4     1377.51     1353.21     42.15 o 
 -44   2   4     1397.66     1431.96     55.79 o 
 -42   2   4      236.23      230.71     21.47 o 
 -40   2   4      153.36      136.89     15.06 o 
 -38   2   4      225.54      285.96     22.45 o 
 -36   2   4     4660.12     4531.53     78.37 o 
 -34   2   4     9036.61     8904.81    115.36 o 
 -32   2   4      185.33      210.35     17.02 o 
 -30   2   4     4059.69     4060.26     88.01 o 
 -28   2   4     8550.01     8660.42    106.26 o 
 -26   2   4       17.87       16.69      5.49 o 
 -24   2   4      928.49      867.29     18.49 o 
 -22   2   4     2572.28     2576.56     36.51 o 
 -20   2   4      331.51      235.57      9.92 o 
 -18   2   4    15027.46    15792.55    175.83 o 
 -16   2   4     1217.91     1007.01     19.05 o 
 -14   2   4    33871.53    35896.16    380.32 o 
 -12   2   4     7424.04     7409.40     89.87 o 
 -10   2   4      346.45      319.63     15.20 o 
  -8   2   4     4578.25     4660.71     65.27 o 
  -6   2   4      316.38      216.60     10.47 o 
  -4   2   4      734.34      618.73     13.75 o 
  -2   2   4      114.90       35.45      4.93 o 
   0   2   4      146.16      196.39      9.11 o 
   2   2   4    46334.20    46868.57    458.29 o 
   4   2   4      436.55      430.87     15.55 o 
   6   2   4     2770.94     2687.20     40.25 o 
   8   2   4    10221.83    10650.74    122.88 o 
  10   2   4     7103.48     7434.01     90.33 o 
  12   2   4     5401.54     5235.21     67.90 o 
  14   2   4     9574.74    10229.08    126.09 o 
  16   2   4     3111.21     2689.41     41.14 o 
  18   2   4     3694.59     3063.50     62.87 o 
  20   2   4    10265.21    10397.32    162.55 o 
  22   2   4        3.38       20.72      8.62 o 
  24   2   4      186.60      166.31     13.70 o 
  26   2   4     4348.75     3790.22     69.04 o 
  28   2   4      550.29      447.49     20.44 o 
  30   2   4      189.99      179.19     15.19 o 
  32   2   4     2035.68     1809.36     46.02 o 
  34   2   4        6.73        8.08     10.90 o 
  36   2   4     4097.91     4009.31     69.51 o 
  38   2   4       38.56       29.38     18.14 o 
  40   2   4     1830.52     1673.17     46.57 o 
  42   2   4     4940.47     4547.19     97.48 o 
  44   2   4      726.36      759.70     40.42 o 
  46   2   4      627.67      610.43     34.20 o 
  48   2   4     1491.80     1542.13     58.08 o 
  50   2   4      105.44      145.89     26.74 o 
  52   2   4      166.50      207.52     28.55 o 
  54   2   4      544.67      554.33     42.38 o 
 -55   3   4       12.80       10.39     21.13 o 
 -53   3   4      328.43      363.79     34.23 o 
 -51   3   4      314.03      305.29     31.88 o 
 -49   3   4      109.07      107.30     23.02 o 
 -47   3   4      811.86      808.31     43.81 o 
 -45   3   4       25.35       27.44     18.24 o 
 -43   3   4     1076.90     1097.68     49.08 o 
 -41   3   4      455.69      534.86     35.03 o 
 -39   3   4      184.85      233.54     25.88 o 
 -37   3   4     2355.06     2307.27     64.82 o 
 -35   3   4       49.96       79.67     18.33 o 
 -33   3   4     5118.07     5154.85    110.28 o 
 -31   3   4      337.14      358.19     21.14 o 
 -29   3   4      865.47      795.17     27.96 o 
 -27   3   4      681.72      711.39     26.37 o 
 -25   3   4        0.61       24.35      9.04 o 
 -23   3   4    11638.42    11192.39    161.11 o 
 -21   3   4     2108.29     2106.04     56.08 o 
 -19   3   4     2513.15     2477.15     47.65 o 
 -17   3   4     3727.26     3494.05     54.58 o 
 -15   3   4     7647.94     7411.81    146.15 o 
 -13   3   4     7871.89     7681.33    122.00 o 
 -11   3   4       95.32      146.85     12.38 o 
  -9   3   4     5592.29     5426.89     74.46 o 
  -7   3   4     3097.17     3409.74     52.65 o 
  -5   3   4     1917.10     1901.13     35.69 o 
  -3   3   4    14862.20    15181.80    162.02 o 
  -1   3   4     4158.61     3678.10     54.93 o 
   1   3   4     3552.61     3607.07     66.48 o 
   3   3   4     4009.26     3559.82     54.12 o 
   5   3   4     3030.71     2936.01     56.72 o 
   7   3   4      566.46      589.02     21.27 o 
   9   3   4     7262.38     7079.50     91.82 o 
  11   3   4     1295.97     1251.95     35.79 o 
  13   3   4      138.80       79.32     10.53 o 
  15   3   4     3699.09     3621.34     62.43 o 
  17   3   4     1826.35     1841.08     60.27 o 
  19   3   4      168.18      201.22     16.16 o 
  21   3   4        0.60       19.44      9.51 o 
  23   3   4     1814.67     1728.45     42.06 o 
  25   3   4     1802.63     1685.54     47.43 o 
  27   3   4        0.15       15.72     11.41 o 
  29   3   4      602.40      548.58     25.09 o 
  31   3   4      279.02      272.92     19.71 o 
  33   3   4        3.30       13.27     12.21 o 
  35   3   4     1841.33     1818.41     45.31 o 
  37   3   4       59.11       72.25     16.25 o 
  39   3   4        6.64       19.43     14.94 o 
  41   3   4       48.71       46.93     16.47 o 
  43   3   4       46.11       45.21     20.98 o 
  45   3   4        4.88       19.78     19.89 o 
  47   3   4       15.28       56.52     23.19 o 
  49   3   4     2115.57     2092.56     75.25 o 
 -48   4   4       43.56       84.03     26.29 o 
 -46   4   4      635.36      713.21     50.19 o 
 -44   4   4     3450.13     3822.11     99.82 o 
 -42   4   4       11.36       49.68     21.93 o 
 -40   4   4      465.33      584.51     40.13 o 
 -38   4   4      817.54      801.41     44.60 o 
 -36   4   4      321.09      316.20     32.03 o 
 -34   4   4       11.60       13.19     21.88 o 
 -32   4   4     4427.45     4746.81    106.36 o 
 -30   4   4      116.31      119.62     22.76 o 
 -28   4   4     1322.47     1363.49     50.46 o 
 -26   4   4     1159.01     1124.63     40.78 o 
 -24   4   4      410.22      432.63     28.01 o 
 -22   4   4      943.31      901.69     36.47 o 
 -20   4   4       91.37       67.84     24.42 o 
 -18   4   4      655.15      613.92     30.11 o 
 -16   4   4        0.72       -1.82     12.48 o 
 -14   4   4     3401.89     3313.51     68.13 o 
 -12   4   4     1833.61     1734.35     42.98 o 
 -10   4   4     2772.26     2756.98     79.87 o 
  -8   4   4       81.19       73.11     13.68 o 
  -6   4   4     4084.80     3882.63     69.52 o 
  -4   4   4       14.71        3.40     10.67 o 
  -2   4   4      754.36      657.33     27.51 o 
   0   4   4      620.19      648.61     36.70 o 
   2   4   4     7851.57     8037.04    117.72 o 
   4   4   4      277.40      316.41     20.83 o 
   6   4   4      400.98      384.73     22.53 o 
   8   4   4     1120.65     1052.20     36.59 o 
  10   4   4      827.56      782.88     36.70 o 
  12   4   4      108.68       88.96     16.48 o 
  14   4   4     3965.49     4014.90     80.09 o 
  16   4   4      649.75      599.22     30.67 o 
  18   4   4     4914.77     4985.69     93.51 o 
  20   4   4      191.41      247.11     22.92 o 
  22   4   4       11.30       13.33     13.63 o 
  24   4   4       55.74       44.63     16.99 o 
  26   4   4        8.10       26.79     15.75 o 
  28   4   4        9.90       22.21     15.07 o 
  30   4   4        0.41        6.08     14.67 o 
  32   4   4     1330.93     1422.16     52.46 o 
  34   4   4     1464.56     1499.61     60.48 o 
  36   4   4      391.74      374.93     43.08 o 
  38   4   4      685.52      807.28     48.87 o 
  40   4   4      247.58      322.36     35.67 o 
  42   4   4      482.39      471.20     91.32 o 
 -35   5   4      308.42      278.05     34.79 o 
 -33   5   4       28.77       60.76     30.32 o 
 -31   5   4       25.56       18.39     23.64 o 
 -29   5   4     1053.57     1077.56     61.59 o 
 -27   5   4      262.98      338.39     46.10 o 
 -25   5   4      276.17      321.60     47.56 o 
 -23   5   4     1454.07     1555.40     68.20 o 
 -21   5   4     1098.69     1005.68     62.07 o 
 -19   5   4       37.44       28.34     18.63 o 
 -17   5   4      146.61      174.08     26.51 o 
 -15   5   4       40.11      103.35     23.04 o 
 -13   5   4     4574.47     4246.36    140.96 o 
 -11   5   4      117.52      116.24     22.98 o 
  -9   5   4     1586.04     1546.19     55.74 o 
  -7   5   4      271.03      294.82     26.82 o 
  -5   5   4      318.54      305.59     30.57 o 
  -3   5   4        5.00       15.55     19.74 o 
  -1   5   4      692.99      633.48     38.91 o 
   1   5   4      116.03       58.50     25.40 o 
   3   5   4      941.04      902.92     39.43 o 
   5   5   4      345.03      311.82     30.77 o 
   7   5   4       17.25       17.82     18.70 o 
   9   5   4      190.76      171.89     26.18 o 
  11   5   4        1.22        0.02     17.65 o 
  13   5   4       79.54       72.45     23.73 o 
  15   5   4      138.64      148.38     27.26 o 
  17   5   4       83.69       99.73     23.11 o 
  19   5   4      275.54      315.19     32.89 o 
  21   5   4        2.41       -0.35     19.20 o 
  23   5   4       16.77       -1.58     18.46 o 
  25   5   4      309.24      249.49     31.89 o 
  27   5   4      418.20      437.73     44.68 o 
  29   5   4       65.96       78.82     33.55 o 
 -63   1   5      142.65      103.13     34.06 o 
 -61   1   5      176.25      289.59     42.82 o 
 -59   1   5     1452.43     1507.44    137.86 o 
 -57   1   5        1.57       49.33     22.49 o 
 -55   1   5     3828.13     3641.69     91.43 o 
 -53   1   5      163.28      212.95     23.35 o 
 -51   1   5      504.88      611.91     41.48 o 
 -49   1   5     5073.15     4828.56    122.96 o 
 -47   1   5      970.32      911.16     33.36 o 
 -45   1   5       30.22       46.09     12.46 o 
 -43   1   5     1987.84     1762.94     35.96 o 
 -41   1   5     7276.28     7077.68     94.93 o 
 -39   1   5     1572.14     1478.41     30.99 o 
 -37   1   5     1331.65     1107.79     37.94 o 
 -35   1   5    32857.54    32037.73    580.74 o 
 -33   1   5      729.67      724.97     19.92 o 
 -31   1   5    10220.82    10238.24    120.60 o 
 -29   1   5      538.14      552.17     14.80 o 
 -27   1   5      111.79      151.82      8.56 o 
 -25   1   5     6246.57     6575.71     80.37 o 
 -23   1   5       15.90       39.82      7.57 o 
 -21   1   5     4245.17     3526.67     47.44 o 
 -19   1   5    19595.57    19245.70    207.72 o 
 -17   1   5    31141.04    33037.12    347.12 o 
 -15   1   5      902.72      938.48     20.54 o 
 -13   1   5     6981.28     7294.38     84.09 o 
 -11   1   5    15686.37    16743.50    178.46 o 
  -9   1   5     9664.35    10399.39    123.70 o 
  -7   1   5     8351.89     8249.81     99.95 o 
  -5   1   5    41954.13    43116.66    418.13 o 
  -3   1   5    25473.25    26861.12    263.77 o 
  -1   1   5      462.25      615.12     12.18 o 
   1   1   5    52557.25    57760.00    557.64 o 
   3   1   5     6557.67     6569.02     71.53 o 
   5   1   5      763.00      683.07     16.63 o 
   7   1   5    34748.20    38458.25    375.02 o 
   9   1   5     1852.55     1712.48     27.15 o 
  11   1   5    16470.24    16580.46    181.03 o 
  13   1   5      856.60      806.54     17.86 o 
  15   1   5     3062.93     2830.47     45.12 o 
  17   1   5      373.91      350.49     14.20 o 
  19   1   5    25214.57    26415.50    284.34 o 
  21   1   5     1982.79     1813.40     46.48 o 
  23   1   5       25.31       50.72      7.75 o 
  25   1   5      287.83      288.06     13.65 o 
  27   1   5    11548.82    10668.84    202.78 o 
  29   1   5     1119.14      967.43     27.43 o 
  31   1   5     1833.51     1791.99     43.62 o 
  33   1   5     2982.35     2772.57     57.78 o 
  35   1   5     8882.07     8092.98    139.86 o 
  37   1   5      761.59      706.57     31.43 o 
  39   1   5      694.32      755.79     33.02 o 
  41   1   5     1984.59     1720.58     49.17 o 
  43   1   5     1062.33     1078.96     56.66 o 
  45   1   5      237.68      286.64     26.59 o 
  47   1   5     2044.75     1936.98     55.21 o 
  49   1   5        5.50       56.30     19.07 o 
  51   1   5     2397.16     2499.24     66.11 o 
  53   1   5      362.60      370.16     31.53 o 
  55   1   5       96.28      184.29     36.10 o 
 -60   2   5        5.03       -0.83     32.10 o 
 -58   2   5      717.05      655.57     64.65 o 
 -56   2   5      304.79      396.27     58.09 o 
 -54   2   5        0.16        3.16     25.50 o 
 -52   2   5       64.78       67.10     21.26 o 
 -50   2   5     1385.53     1414.13     45.18 o 
 -48   2   5       18.44       18.95     13.78 o 
 -46   2   5      558.24      649.00     31.42 o 
 -44   2   5       98.60      113.04     17.09 o 
 -42   2   5     1110.32     1203.34     38.05 o 
 -40   2   5     1815.24     1687.37     44.91 o 
 -38   2   5      816.79      863.22     31.49 o 
 -36   2   5      302.16      295.50     17.95 o 
 -34   2   5      632.23      545.44     22.40 o 
 -32   2   5    11565.98    11531.71    154.20 o 
 -30   2   5     2186.20     1804.09     34.19 o 
 -28   2   5      220.35      180.22     11.67 o 
 -26   2   5      144.57      158.12     10.56 o 
 -24   2   5     6203.22     6184.71     72.60 o 
 -22   2   5     5539.17     6041.63     70.70 o 
 -20   2   5      796.96     1096.06     20.32 o 
 -18   2   5     4023.65     3934.06     54.43 o 
 -16   2   5     2428.53     2184.43     35.42 o 
 -14   2   5      218.12      346.92     13.26 o 
 -12   2   5        3.77       11.79      5.49 o 
 -10   2   5    24018.13    25255.37    272.31 o 
  -8   2   5     2964.42     3258.51     46.64 o 
  -6   2   5     5294.70     6100.27     78.49 o 
  -4   2   5     1119.70     1054.24     18.95 o 
  -2   2   5      986.56     1096.86     28.23 o 
   0   2   5      101.43      121.67      7.11 o 
   2   2   5     1918.47     1919.20     31.77 o 
   4   2   5    14286.76    14349.64    160.46 o 
   6   2   5       75.84      131.20      9.35 o 
   8   2   5    11145.61    11708.98    134.24 o 
  10   2   5     4034.80     3950.16     65.03 o 
  12   2   5     9714.16    10525.04    122.65 o 
  14   2   5     1672.31     1890.92     44.40 o 
  16   2   5    14635.39    14593.86    181.24 o 
  18   2   5     1726.77     1570.31     34.32 o 
  20   2   5     1886.21     1765.38     44.62 o 
  22   2   5      409.94      408.32     19.02 o 
  24   2   5     1229.75     1177.16     30.68 o 
  26   2   5      989.46     1035.14     29.12 o 
  28   2   5      839.99      672.77     24.94 o 
  30   2   5     3933.97     3485.44     61.42 o 
  32   2   5      123.67      118.50     14.87 o 
  34   2   5     1652.85     1596.20     39.69 o 
  36   2   5     1156.43     1206.51     38.24 o 
  38   2   5      151.99      187.83     21.01 o 
  40   2   5       94.22      131.11     19.09 o 
  42   2   5      933.40      976.83     39.00 o 
  44   2   5       42.58       68.30     18.46 o 
  46   2   5      324.93      329.83     35.32 o 
  48   2   5     2058.65     2132.54     77.15 o 
  50   2   5       20.15       46.91     22.63 o 
  52   2   5      262.18      311.31     34.15 o 
 -55   3   5      376.26      443.37     37.51 o 
 -53   3   5       18.81       33.39     21.11 o 
 -51   3   5     1049.74     1195.03     90.10 o 
 -49   3   5      364.99      389.96     33.67 o 
 -47   3   5       89.90      156.71     34.70 o 
 -45   3   5      254.32      257.19     28.51 o 
 -43   3   5      481.45      527.24     40.87 o 
 -41   3   5      818.88      811.11     41.12 o 
 -39   3   5     1130.19     1122.40     45.31 o 
 -37   3   5       74.66      152.34     22.09 o 
 -35   3   5     1309.72     1260.87     40.41 o 
 -33   3   5      519.78      578.11     27.78 o 
 -31   3   5    11180.50    11038.79    167.16 o 
 -29   3   5     7017.29     6824.04    105.79 o 
 -27   3   5     6527.88     6688.96     99.76 o 
 -25   3   5      217.94      191.77     15.82 o 
 -23   3   5      891.60      825.31     29.62 o 
 -21   3   5      232.37      298.51     17.87 o 
 -19   3   5     8398.30     8298.58    115.55 o 
 -17   3   5     5568.97     5122.50     72.22 o 
 -15   3   5     6654.04     6285.70     91.34 o 
 -13   3   5     3404.23     3402.32     56.92 o 
 -11   3   5     9147.71     9079.37    112.85 o 
  -9   3   5     2772.83     2354.15     41.27 o 
  -7   3   5      774.32      819.93     22.47 o 
  -5   3   5     3215.04     3194.32     50.13 o 
  -3   3   5      523.82      532.71     22.50 o 
  -1   3   5     8464.23     7507.80    113.28 o 
   1   3   5      589.27      607.26     28.42 o 
   3   3   5      333.28      285.30     16.59 o 
   5   3   5     7250.26     6877.16     96.86 o 
   7   3   5      469.91      528.59     19.42 o 
   9   3   5       83.10       97.46     10.64 o 
  11   3   5      813.41      688.56     21.85 o 
  13   3   5     2794.59     2630.12     88.82 o 
  15   3   5     9818.87     9825.54    133.99 o 
  17   3   5        9.79        4.97      9.40 o 
  19   3   5     2705.81     2743.15     87.00 o 
  21   3   5     1806.58     1593.17     39.18 o 
  23   3   5      220.65      182.38     17.14 o 
  25   3   5      817.69      892.03     35.42 o 
  27   3   5       41.42       64.15     15.02 o 
  29   3   5     1182.90     1137.19     34.35 o 
  31   3   5      241.65      242.13     19.66 o 
  33   3   5      378.84      346.89     22.56 o 
  35   3   5     1274.14     1297.84     38.72 o 
  37   3   5       62.21      100.61     17.00 o 
  39   3   5     1172.62     1110.06     41.35 o 
  41   3   5      493.03      574.05     35.34 o 
  43   3   5     1007.94     1031.68     41.99 o 
  45   3   5      157.16      178.44     33.75 o 
  47   3   5     1409.32     1392.90     59.57 o 
 -48   4   5      170.21      152.96     29.00 o 
 -46   4   5      532.86      571.10     45.91 o 
 -44   4   5     1660.92     1735.30     63.89 o 
 -42   4   5      953.15      932.78     49.27 o 
 -40   4   5       38.26       36.25     28.99 o 
 -38   4   5      256.74      268.42     30.50 o 
 -36   4   5      612.86      670.55     40.67 o 
 -34   4   5     3973.90     3876.41     94.03 o 
 -32   4   5     1626.08     1678.96     57.70 o 
 -30   4   5     1186.52     1160.75     74.08 o 
 -28   4   5      171.51      176.33     21.32 o 
 -26   4   5      603.42      583.12     30.98 o 
 -24   4   5      526.02      554.53     30.12 o 
 -22   4   5     2743.29     2830.74     64.29 o 
 -20   4   5    12870.60    12452.57    184.85 o 
 -18   4   5        1.70       -7.55     10.86 o 
 -16   4   5     3307.80     2950.98     65.46 o 
 -14   4   5      850.75      762.26     33.44 o 
 -12   4   5        0.16        8.61     10.98 o 
 -10   4   5      354.51      303.74     20.68 o 
  -8   4   5     2845.93     2676.37     55.49 o 
  -6   4   5     8991.67     9105.16    129.99 o 
  -4   4   5      780.35      591.16     26.88 o 
  -2   4   5     1735.56     1838.33     44.39 o 
   0   4   5      835.05      786.01     30.26 o 
   2   4   5     3581.85     3411.84     64.49 o 
   4   4   5      156.83      154.89     17.27 o 
   6   4   5     3119.81     3067.80     65.93 o 
   8   4   5     3013.18     2874.08     71.47 o 
  10   4   5      100.16       64.17     16.63 o 
  12   4   5      120.76      125.40     18.71 o 
  14   4   5     1446.06     1235.98     45.17 o 
  16   4   5      249.08      255.95     23.01 o 
  18   4   5       75.23      105.65     19.43 o 
  20   4   5      258.54      287.79     24.30 o 
  22   4   5        2.91       10.56     13.90 o 
  24   4   5       14.49       27.21     15.53 o 
  26   4   5      588.29      715.26     34.84 o 
  28   4   5      689.01      714.14     34.81 o 
  30   4   5      253.25      240.50     27.74 o 
  32   4   5      433.83      446.75     29.95 o 
  34   4   5       39.77       71.53     22.41 o 
  36   4   5     1143.07     1185.50     56.67 o 
  38   4   5      489.17      436.67     46.86 o 
  40   4   5      116.95      231.03     87.64 o 
 -35   5   5      209.93      212.37     36.85 o 
 -33   5   5       60.30       57.15     25.67 o 
 -31   5   5        3.92       42.21     26.37 o 
 -29   5   5       36.19       15.41     21.25 o 
 -27   5   5      292.86      327.47     47.67 o 
 -25   5   5      220.21      285.46     36.28 o 
 -23   5   5      424.60      418.04     35.43 o 
 -21   5   5      250.59      246.26     29.70 o 
 -19   5   5     3729.65     3947.35     96.66 o 
 -17   5   5      337.04      323.11     32.50 o 
 -15   5   5       46.24       14.34     19.17 o 
 -13   5   5       44.68       30.11     18.92 o 
 -11   5   5      838.74      960.41     48.37 o 
  -9   5   5      641.91      695.23     40.38 o 
  -7   5   5       46.29       27.25     19.04 o 
  -5   5   5     4726.67     4895.40     96.44 o 
  -3   5   5     2556.80     2639.44     65.86 o 
  -1   5   5      741.93      824.28     35.11 o 
   1   5   5      400.58      455.44     27.66 o 
   3   5   5      997.13     1069.47     76.10 o 
   5   5   5      299.38      344.62     45.63 o 
   7   5   5       21.30       50.77     20.90 o 
   9   5   5     1553.82     1435.79     99.05 o 
  11   5   5     2534.36     2535.46     75.30 o 
  13   5   5       59.88       71.97     26.04 o 
  15   5   5      520.01      520.05     38.77 o 
  17   5   5     1266.55     1224.00     90.09 o 
  19   5   5      943.27     1036.52     51.34 o 
  21   5   5      663.63      642.83     42.55 o 
  23   5   5      359.81      371.43     35.50 o 
  25   5   5      523.68      609.61     41.78 o 
  27   5   5      749.18      765.34     46.36 o 
 -64   0   6     2352.04     2616.17    230.20 o 
 -62   0   6     5068.77     5306.45    465.69 o 
 -60   0   6       30.23       18.50     32.39 o 
 -58   0   6      549.37      603.47     58.45 o 
 -56   0   6     4821.01     5224.28    163.25 o 
 -54   0   6      529.47      621.34    102.56 o 
 -52   0   6     2085.11     1635.02     79.65 o 
 -50   0   6     2939.64     2819.63    103.76 o 
 -48   0   6      729.00      754.52     36.69 o 
 -46   0   6    10745.99    10235.05    290.45 o 
 -44   0   6     5856.73     5931.38    178.94 o 
 -42   0   6    14807.77    14470.40    256.58 o 
 -40   0   6     6497.77     5867.15    180.31 o 
 -38   0   6     5531.17     5035.31    104.89 o 
 -36   0   6     1150.77      958.13     44.32 o 
 -34   0   6        6.02       27.68      8.37 o 
 -32   0   6     9206.16     9235.27    143.03 o 
 -30   0   6     2761.42     2375.22     47.61 o 
 -28   0   6     9273.29     9645.21    146.42 o 
 -26   0   6    14575.91    16565.43    238.99 o 
 -24   0   6      127.90      227.38     13.02 o 
 -22   0   6    14194.06    16005.27    229.29 o 
 -20   0   6    13098.48    15765.90    225.28 o 
 -18   0   6    15094.28    15249.56    217.69 o 
 -16   0   6     4810.83     4847.16     90.33 o 
 -14   0   6     3279.97     2854.46     48.50 o 
 -12   0   6    32760.56    35991.37    495.44 o 
 -10   0   6      673.89      780.05     18.71 o 
  -8   0   6    10934.09    11369.42    162.81 o 
  -6   0   6     7743.42     6591.71     98.44 o 
  -4   0   6     1271.72     1458.38     30.78 o 
  -2   0   6    14085.83    15600.65    220.36 o 
   0   0   6       53.70       65.94      6.27 o 
   2   0   6     7734.06     9093.53    133.24 o 
   4   0   6       79.62       42.81      6.06 o 
   6   0   6      110.34       91.00      8.02 o 
   8   0   6     9755.31     8938.37    132.76 o 
  10   0   6    10571.38    10178.49    150.26 o 
  12   0   6     7439.06     8145.56    145.64 o 
  14   0   6   108266.85   113452.36   1540.56 o 
  16   0   6     1292.65     1564.51     39.48 o 
  18   0   6     2946.14     2958.80     55.32 o 
  20   0   6     4569.89     4026.70    116.09 o 
  22   0   6      852.37      718.30     31.02 o 
  24   0   6     1749.05     1401.08     44.52 o 
  26   0   6     3200.22     2871.61    109.97 o 
  28   0   6    20018.15    20039.50    344.50 o 
  30   0   6    23948.74    24092.65    499.79 o 
  32   0   6     5673.49     5442.63    118.51 o 
  34   0   6      466.19      483.01     33.01 o 
  36   0   6     2529.36     2497.73     72.75 o 
  38   0   6      782.78      663.88     40.17 o 
  40   0   6     1748.97     1653.69     59.49 o 
  42   0   6       31.02       49.71     37.79 o 
  44   0   6      257.82      280.90     53.53 o 
  46   0   6     2179.52     1964.93     91.88 o 
  48   0   6     2333.79     2319.02     96.85 o 
  50   0   6       77.89      183.99     38.79 o 
  52   0   6      228.36      236.80     60.62 o 
  54   0   6     1103.99     1167.65     77.51 o 
 -63   1   6      283.27      301.74     44.93 o 
 -61   1   6       67.13       56.00     30.41 o 
 -59   1   6      457.65      578.94     48.50 o 
 -57   1   6       50.91       64.16     27.34 o 
 -55   1   6      496.15      572.31     31.20 o 
 -53   1   6     1506.98     1603.62     46.98 o 
 -51   1   6      928.58      925.22     35.59 o 
 -49   1   6       23.69       53.98     15.20 o 
 -47   1   6       80.04      119.42     16.79 o 
 -45   1   6        5.28        3.81     10.17 o 
 -43   1   6      101.48      136.50     13.02 o 
 -41   1   6      817.44      736.50     23.02 o 
 -39   1   6     3185.58     2967.93     48.28 o 
 -37   1   6     3858.27     3448.48     52.65 o 
 -35   1   6      210.14      200.35     12.68 o 
 -33   1   6       23.35       10.97      6.77 o 
 -31   1   6       13.29       41.75      7.47 o 
 -29   1   6      130.60      106.03      8.68 o 
 -27   1   6     6014.88     6564.43     81.48 o 
 -25   1   6      238.37      256.41     11.67 o 
 -23   1   6      340.90      402.99     13.34 o 
 -21   1   6     2860.99     2815.29     40.54 o 
 -19   1   6    10361.14    11986.77    134.31 o 
 -17   1   6     2715.41     2414.25     35.21 o 
 -15   1   6     8602.42    10631.56    119.33 o 
 -13   1   6    10231.52     9742.99    101.92 o 
 -11   1   6     1016.88     1165.87     18.52 o 
  -9   1   6      116.23       94.63      5.52 o 
  -7   1   6    13336.31    13422.37    153.96 o 
  -5   1   6    37497.70    41727.28    405.59 o 
  -3   1   6     3444.10     3718.85     43.63 o 
  -1   1   6      271.99      354.30     11.11 o 
   1   1   6     3578.38     3764.72     44.22 o 
   3   1   6    42079.55    44639.30    433.92 o 
   5   1   6     8067.04     8489.95     90.07 o 
   7   1   6     2513.09     2983.04     41.16 o 
   9   1   6     2407.20     2763.05     35.35 o 
  11   1   6      638.23      557.13     12.81 o 
  13   1   6      663.65      660.40     16.90 o 
  15   1   6     3871.92     4081.30     54.86 o 
  17   1   6    26612.38    27469.66    295.31 o 
  19   1   6     1348.03     1071.39     32.59 o 
  21   1   6      213.57      203.51     11.64 o 
  23   1   6       17.66       54.53      8.52 o 
  25   1   6     2746.02     2442.30     85.88 o 
  27   1   6      238.36      228.71     20.01 o 
  29   1   6       32.58       47.75     12.52 o 
  31   1   6     1323.46     1266.70     48.97 o 
  33   1   6     1226.97     1209.34     50.30 o 
  35   1   6      347.38      332.88     24.00 o 
  37   1   6       38.52       13.30     15.55 o 
  39   1   6     1353.31     1319.59     42.02 o 
  41   1   6      107.40      125.51     23.30 o 
  43   1   6       25.72       35.15     18.21 o 
  45   1   6      151.08      262.92     26.15 o 
  47   1   6     1050.76     1033.38     43.12 o 
  49   1   6       58.35       84.42     22.18 o 
  51   1   6     1046.40     1173.67     55.69 o 
  53   1   6      178.90      229.62     27.84 o 
 -60   2   6      446.78      440.66     58.08 o 
 -58   2   6      165.51      189.74     30.41 o 
 -56   2   6     1100.15      924.76     63.43 o 
 -54   2   6     2651.25     2802.58     84.58 o 
 -52   2   6     1503.98     1481.67     51.29 o 
 -50   2   6      387.99      415.94     30.46 o 
 -48   2   6       72.78       36.80     15.70 o 
 -46   2   6       41.13       21.58     16.64 o 
 -44   2   6      184.56      200.73     20.12 o 
 -42   2   6     3193.89     3335.65     68.70 o 
 -40   2   6       44.99       26.99     14.52 o 
 -38   2   6    10590.77    10342.00    151.77 o 
 -36   2   6      469.67      437.23     31.82 o 
 -34   2   6       85.31       63.55     14.03 o 
 -32   2   6      488.96      481.67     21.04 o 
 -30   2   6     5142.49     5174.06     78.44 o 
 -28   2   6      863.00      759.18     23.59 o 
 -26   2   6    16210.54    15642.20    193.64 o 
 -24   2   6      215.70      214.48     14.07 o 
 -22   2   6     7183.56     7060.24     97.15 o 
 -20   2   6       20.69       25.04      5.92 o 
 -18   2   6     4385.60     4716.54     62.97 o 
 -16   2   6        0.21        7.27      5.17 o 
 -14   2   6     7274.43     7013.15     86.68 o 
 -12   2   6     2748.42     2444.94     38.65 o 
 -10   2   6    42011.36    45389.37    477.59 o 
  -8   2   6      231.92      118.10      9.27 o 
  -6   2   6      344.18      477.75     15.08 o 
  -4   2   6     2554.93     2491.86     34.32 o 
  -2   2   6      855.30      838.73     18.79 o 
   0   2   6     3013.68     2827.99     40.70 o 
   2   2   6    31318.68    32142.20    341.64 o 
   4   2   6    13382.68    14653.73    164.33 o 
   6   2   6    37834.20    40514.09    426.90 o 
   8   2   6     5695.67     5486.89     70.83 o 
  10   2   6     2054.46     2057.26     34.80 o 
  12   2   6     2593.67     2183.17     54.33 o 
  14   2   6      744.08      683.57     22.14 o 
  16   2   6     7646.66     7152.99     99.30 o 
  18   2   6     6573.43     6280.15     90.12 o 
  20   2   6     4093.21     3955.19     64.24 o 
  22   2   6       88.27       42.13     10.21 o 
  24   2   6      667.08      647.68     23.90 o 
  26   2   6     1062.63      937.91     28.68 o 
  28   2   6     2695.96     2511.20     54.62 o 
  30   2   6       55.62       71.51     13.54 o 
  32   2   6     4274.81     4228.37     72.20 o 
  34   2   6      641.85      556.75     28.45 o 
  36   2   6      109.35      113.24     18.04 o 
  38   2   6      893.41      739.18     33.32 o 
  40   2   6       58.88      105.09     19.50 o 
  42   2   6        0.16       -0.62     15.11 o 
  44   2   6     2572.84     2474.95     63.37 o 
  46   2   6      653.54      696.55     49.28 o 
  48   2   6      641.17      744.35     40.02 o 
  50   2   6       63.48       57.94     22.13 o 
 -55   3   6       18.15       28.44     37.61 o 
 -53   3   6      947.48     1021.89     48.56 o 
 -51   3   6      197.53      256.10     29.44 o 
 -49   3   6     1119.70      999.24     46.91 o 
 -47   3   6       52.38       53.60     20.00 o 
 -45   3   6      464.42      446.79     34.34 o 
 -43   3   6     5486.91     5407.12    114.07 o 
 -41   3   6        0.32        3.32     15.51 o 
 -39   3   6     1907.20     1771.31     56.05 o 
 -37   3   6     2239.13     2044.73     52.85 o 
 -35   3   6     2626.47     2447.11     52.56 o 
 -33   3   6     4408.40     4166.99     72.98 o 
 -31   3   6      188.21      205.41     23.04 o 
 -29   3   6     1072.30      916.92     30.56 o 
 -27   3   6        2.91       -0.08      9.37 o 
 -25   3   6     3478.54     3411.55     61.32 o 
 -23   3   6     2625.66     2436.82     48.73 o 
 -21   3   6      424.07      349.54     21.36 o 
 -19   3   6     4834.62     4576.28     73.44 o 
 -17   3   6      853.87     1017.88     29.56 o 
 -15   3   6      710.93      654.45     21.39 o 
 -13   3   6      271.94      389.68     17.23 o 
 -11   3   6        4.52       13.78      7.11 o 
  -9   3   6      884.56      885.54     23.79 o 
  -7   3   6      185.20      139.20     11.63 o 
  -5   3   6    10364.13    10025.19    133.97 o 
  -3   3   6      273.47      231.92     15.80 o 
  -1   3   6     1427.07     1322.71     32.67 o 
   1   3   6     4750.93     4792.41     87.83 o 
   3   3   6     2055.58     1766.48     38.92 o 
   5   3   6     3788.17     3639.85     65.23 o 
   7   3   6      890.72      811.37     31.12 o 
   9   3   6    15619.95    16123.17    212.49 o 
  11   3   6      119.25      133.50     14.45 o 
  13   3   6       23.76       32.33     10.71 o 
  15   3   6    12045.98    11749.11    185.72 o 
  17   3   6      803.37      700.61     26.54 o 
  19   3   6     1556.32     1730.53     41.00 o 
  21   3   6      376.66      387.26     25.39 o 
  23   3   6     4743.91     4648.68     78.35 o 
  25   3   6      404.16      371.42     22.23 o 
  27   3   6       19.52       21.83     12.84 o 
  29   3   6     3245.77     3271.99     63.62 o 
  31   3   6       40.00       66.72     15.74 o 
  33   3   6     1655.01     1729.59     59.09 o 
  35   3   6       17.62       27.97     14.71 o 
  37   3   6      383.12      417.23     28.96 o 
  39   3   6      741.61      743.71     46.62 o 
  41   3   6       70.40       63.65     18.77 o 
  43   3   6      165.24      208.26     27.59 o 
  45   3   6      198.99      192.33     25.84 o 
 -48   4   6        1.12       -4.65     21.82 o 
 -46   4   6     1174.06     1214.17     54.87 o 
 -44   4   6       40.60       72.30     23.59 o 
 -42   4   6      689.17      736.94     44.20 o 
 -40   4   6      898.40      988.88     62.94 o 
 -38   4   6      913.04     1058.23     49.45 o 
 -36   4   6       72.41       37.89     26.56 o 
 -34   4   6       39.93       40.30     20.53 o 
 -32   4   6       45.01       30.01     17.89 o 
 -30   4   6       17.58       16.78     14.55 o 
 -28   4   6       26.08       35.89     15.89 o 
 -26   4   6     4018.61     4004.40     81.42 o 
 -24   4   6      108.68      119.49     19.15 o 
 -22   4   6     3374.98     3389.92     71.16 o 
 -20   4   6      174.29      191.51     20.84 o 
 -18   4   6      934.22      861.37     35.72 o 
 -16   4   6     2645.44     2569.42     63.69 o 
 -14   4   6      789.71      823.54     34.55 o 
 -12   4   6     1022.43     1025.96     37.27 o 
 -10   4   6       49.80       66.40     14.44 o 
  -8   4   6     7632.59     7854.26    116.71 o 
  -6   4   6      652.62      605.73     27.54 o 
  -4   4   6     1395.97     1489.55     40.51 o 
  -2   4   6    10203.93    10245.45    143.58 o 
   0   4   6     1954.63     1918.72     51.34 o 
   2   4   6     3211.17     3237.00     62.73 o 
   4   4   6     1716.42     1688.42     42.56 o 
   6   4   6      518.54      572.84     30.63 o 
   8   4   6     1084.76      999.55     38.19 o 
  10   4   6      360.76      401.47     26.94 o 
  12   4   6      678.20      685.94     33.20 o 
  14   4   6     1803.64     1776.61     61.99 o 
  16   4   6     1488.92     1448.08     45.66 o 
  18   4   6      770.26      632.81     32.35 o 
  20   4   6        0.07        6.75     14.49 o 
  22   4   6      258.60      216.78     22.83 o 
  24   4   6      219.47      221.35     24.29 o 
  26   4   6        0.29       12.38     16.02 o 
  28   4   6     1447.38     1506.41     48.29 o 
  30   4   6      332.10      330.57     27.21 o 
  32   4   6      321.96      374.85     29.59 o 
  34   4   6      137.93      106.40     21.32 o 
  36   4   6      560.05      484.00     32.03 o 
  38   4   6       53.63       71.99     35.58 o 
 -35   5   6      195.95      231.31     37.62 o 
 -33   5   6      648.50      613.97     49.13 o 
 -31   5   6       86.22      114.80     41.05 o 
 -29   5   6       35.53       23.34     33.33 o 
 -27   5   6      645.71      724.62     60.77 o 
 -25   5   6       28.56       46.34     20.96 o 
 -23   5   6      702.90      782.66     55.27 o 
 -21   5   6      192.19      263.34     29.13 o 
 -19   5   6      313.86      284.92     30.38 o 
 -17   5   6      445.63      444.11     35.04 o 
 -15   5   6      707.53      609.56     39.03 o 
 -13   5   6      269.19      230.96     28.67 o 
 -11   5   6      277.57      283.60     30.02 o 
  -9   5   6        0.47        3.40     17.99 o 
  -7   5   6     2045.93     1888.67     61.56 o 
  -5   5   6      125.73      133.96     21.34 o 
  -3   5   6      103.81       73.91     17.21 o 
  -1   5   6       93.00       77.34     17.58 o 
   1   5   6      434.14      398.50     33.59 o 
   3   5   6       55.02      126.05     25.14 o 
   5   5   6       63.73       66.48     19.32 o 
   7   5   6      880.81     1096.72     52.66 o 
   9   5   6      588.40      575.29     46.18 o 
  11   5   6      219.37      322.71     33.06 o 
  13   5   6      877.91     1030.70     71.16 o 
  15   5   6     1662.61     1622.71     61.93 o 
  17   5   6      266.47      319.74     33.81 o 
  19   5   6      131.99      221.05     30.81 o 
  21   5   6       20.22       15.25     21.14 o 
  23   5   6       25.40       44.08     23.28 o 
  25   5   6        5.15      -20.98     33.68 o 
 -63   1   7      317.61      335.48     43.89 o 
 -61   1   7     1467.11     1499.93     70.82 o 
 -59   1   7     3214.77     3103.87    110.06 o 
 -57   1   7       61.75       83.02     21.46 o 
 -55   1   7      907.11     1006.02     43.58 o 
 -53   1   7      141.91      157.02     21.92 o 
 -51   1   7     2136.87     2109.71     84.86 o 
 -49   1   7       80.97       82.43     16.16 o 
 -47   1   7      454.33      404.55     21.42 o 
 -45   1   7     3283.63     3074.55     56.32 o 
 -43   1   7     2833.26     2668.44     50.54 o 
 -41   1   7      299.71      273.76     16.73 o 
 -39   1   7     1820.84     1740.80     37.28 o 
 -37   1   7     2637.04     2684.05     44.69 o 
 -35   1   7      154.98      184.17     12.61 o 
 -33   1   7      111.90      101.62      9.81 o 
 -31   1   7      516.15      466.69     17.73 o 
 -29   1   7    15563.12    16039.16    179.90 o 
 -27   1   7      970.41      944.47     24.40 o 
 -25   1   7     8596.84     8747.86    103.71 o 
 -23   1   7     3781.69     4567.69     59.98 o 
 -21   1   7     8262.45     8922.78    104.22 o 
 -19   1   7     8578.19     9563.24    110.28 o 
 -17   1   7     2742.33     2441.27     35.94 o 
 -15   1   7       36.65      123.55      6.57 o 
 -13   1   7    58307.63    64774.61    626.45 o 
 -11   1   7     7774.63     7924.78     85.12 o 
  -9   1   7      205.60      146.53      7.74 o 
  -7   1   7     6277.96     6128.21     67.73 o 
  -5   1   7     3452.12     2782.20     35.23 o 
  -3   1   7    10873.19    10875.52    113.10 o 
  -1   1   7      941.38     1184.40     21.84 o 
   1   1   7     2882.61     2726.43     35.05 o 
   3   1   7       97.57      136.55      7.73 o 
   5   1   7     4355.85     3666.63     44.64 o 
   7   1   7    29612.13    31076.49    330.19 o 
   9   1   7     6906.41     7144.16     78.92 o 
  11   1   7    25641.72    25667.86    256.06 o 
  13   1   7        1.92        6.55      5.60 o 
  15   1   7     1185.25     1225.14     30.79 o 
  17   1   7     1693.31     1779.52     31.62 o 
  19   1   7      352.69      291.83     13.43 o 
  21   1   7      425.92      379.06     20.80 o 
  23   1   7      128.49       81.87     12.30 o 
  25   1   7    23225.86    22523.12    445.37 o 
  27   1   7     5151.04     4849.68     83.41 o 
  29   1   7        5.72        4.49     11.23 o 
  31   1   7     5117.12     4832.16     85.33 o 
  33   1   7      484.22      497.54     30.43 o 
  35   1   7     1629.41     1539.78     43.66 o 
  37   1   7        6.55       11.08     14.64 o 
  39   1   7       25.64       85.17     27.13 o 
  41   1   7     2564.53     2440.19     60.45 o 
  43   1   7      352.55      373.70     29.36 o 
  45   1   7     1284.71     1264.18     45.28 o 
  47   1   7       60.44      132.83     22.88 o 
  49   1   7      579.16      712.00     40.23 o 
  51   1   7       14.94       46.80     24.96 o 
 -60   2   7        0.92       19.49     22.45 o 
 -58   2   7      836.65     1011.65     87.80 o 
 -56   2   7      705.01      656.63     38.08 o 
 -54   2   7      151.92      127.93     22.65 o 
 -52   2   7     3202.25     3172.23     78.90 o 
 -50   2   7     1993.21     1847.41     57.36 o 
 -48   2   7      299.68      252.85     25.48 o 
 -46   2   7     1178.20     1030.30     38.64 o 
 -44   2   7     1640.41     1639.03     42.33 o 
 -42   2   7      106.47       86.74     14.32 o 
 -40   2   7     1297.71     1220.50     34.20 o 
 -38   2   7     2668.04     2395.78     48.71 o 
 -36   2   7     3594.28     3256.60     62.34 o 
 -34   2   7      433.05      371.68     23.02 o 
 -32   2   7     1255.66     1139.88     32.09 o 
 -30   2   7      791.60      682.26     23.66 o 
 -28   2   7      147.14      139.52     12.80 o 
 -26   2   7       51.34       49.11      9.28 o 
 -24   2   7      647.06      546.23     21.74 o 
 -22   2   7     1841.75     1801.19     36.80 o 
 -20   2   7     2091.98     2112.55     40.39 o 
 -18   2   7      101.07      174.80     10.27 o 
 -16   2   7     1163.62     1220.45     24.90 o 
 -14   2   7      197.84      284.33     12.78 o 
 -12   2   7     5388.97     5326.57     69.67 o 
 -10   2   7     7982.32     9128.19    108.83 o 
  -8   2   7     2087.09     2003.80     33.93 o 
  -6   2   7      977.28     1294.31     26.97 o 
  -4   2   7     2372.56     2456.88     36.56 o 
  -2   2   7      403.83      346.88     14.82 o 
   0   2   7    16104.99    16580.20    171.38 o 
   2   2   7    20488.38    22624.21    245.74 o 
   4   2   7      126.40      165.93     10.47 o 
   6   2   7    32127.20    35151.38    373.15 o 
   8   2   7     2076.78     1961.27     49.83 o 
  10   2   7       77.08       70.34      7.64 o 
  12   2   7     3953.29     4179.91     65.34 o 
  14   2   7     1219.78     1025.68     32.95 o 
  16   2   7      697.67      634.08     22.04 o 
  18   2   7      346.33      490.68     28.62 o 
  20   2   7     3098.13     3077.70     55.01 o 
  22   2   7     3845.32     3955.86     87.94 o 
  24   2   7      161.77      153.81     16.36 o 
  26   2   7       46.54       82.41     12.82 o 
  28   2   7     6726.41     6009.95     92.19 o 
  30   2   7       14.32       12.32     12.01 o 
  32   2   7        2.61       16.76     12.73 o 
  34   2   7      743.13      753.00     32.97 o 
  36   2   7        4.99       12.64     14.15 o 
  38   2   7        0.27        5.18     14.89 o 
  40   2   7       77.21       90.47     19.76 o 
  42   2   7      266.95      277.74     28.86 o 
  44   2   7       65.07       79.80     19.92 o 
  46   2   7      278.48      302.61     29.48 o 
  48   2   7      158.45      177.72     29.82 o 
 -55   3   7     1382.63     1511.91     90.13 o 
 -53   3   7      190.14      226.86     32.53 o 
 -51   3   7     1310.33     1315.90     53.55 o 
 -49   3   7      560.28      629.04     39.65 o 
 -47   3   7      248.35      283.79     29.20 o 
 -45   3   7      879.33      948.92     47.40 o 
 -43   3   7      448.85      452.15     33.36 o 
 -41   3   7     2466.67     2399.56     59.46 o 
 -39   3   7      230.73      227.25     19.89 o 
 -37   3   7       59.08       44.05     13.29 o 
 -35   3   7     7245.75     7436.50    111.59 o 
 -33   3   7     2454.67     2315.94     50.60 o 
 -31   3   7     6483.96     6153.66     95.64 o 
 -29   3   7      408.75      378.21     21.59 o 
 -27   3   7     2731.65     2733.06     54.10 o 
 -25   3   7      462.69      423.67     21.92 o 
 -23   3   7     3290.57     3182.44     58.58 o 
 -21   3   7     1009.36      874.02     28.20 o 
 -19   3   7     1657.61     1568.99     40.19 o 
 -17   3   7        2.46        4.31      8.60 o 
 -15   3   7     1180.68     1228.85     32.00 o 
 -13   3   7     4128.43     3628.18     66.13 o 
 -11   3   7      347.25      407.50     17.56 o 
  -9   3   7     3138.73     2901.21     53.18 o 
  -7   3   7      958.65      996.24     29.21 o 
  -5   3   7    19834.76    20052.78    245.34 o 
  -3   3   7     1697.60     1492.88     35.78 o 
  -1   3   7     3446.99     3336.33     63.84 o 
   1   3   7     2483.07     2378.59     66.99 o 
   3   3   7    20552.29    20367.30    248.83 o 
   5   3   7     1185.64     1155.58     36.33 o 
   7   3   7    11693.25    11596.69    152.02 o 
   9   3   7      472.49      491.89     26.12 o 
  11   3   7     6116.83     5587.27     96.81 o 
  13   3   7        8.52        0.53     11.61 o 
  15   3   7      122.04      142.50     17.53 o 
  17   3   7       44.15       50.95     11.70 o 
  19   3   7      682.59      569.18     25.42 o 
  21   3   7       86.92      101.35     15.50 o 
  23   3   7     3431.57     3408.87     69.96 o 
  25   3   7        8.55        9.28     11.43 o 
  27   3   7      698.84      768.76     30.14 o 
  29   3   7     1493.22     1494.39     59.01 o 
  31   3   7      391.90      406.36     32.48 o 
  33   3   7      276.08      321.55     27.21 o 
  35   3   7     1075.17     1060.20     40.70 o 
  37   3   7      426.65      567.53     32.64 o 
  39   3   7      567.37      606.35     33.73 o 
  41   3   7      933.19      977.64     42.02 o 
  43   3   7       53.65       46.44     20.01 o 
 -48   4   7      572.73      652.09     44.64 o 
 -46   4   7      228.00      232.43     30.36 o 
 -44   4   7       72.41       33.56     21.44 o 
 -42   4   7      627.45      685.34     64.21 o 
 -40   4   7     1033.23     1015.06     49.57 o 
 -38   4   7      481.51      475.70     35.71 o 
 -36   4   7       43.32       56.52     20.62 o 
 -34   4   7     2397.31     2222.41     73.28 o 
 -32   4   7      941.00      884.22     49.69 o 
 -30   4   7     1664.78     1683.31     49.86 o 
 -28   4   7     3612.22     3469.90     74.81 o 
 -26   4   7      714.31      723.55     30.94 o 
 -24   4   7      594.85      635.30     35.65 o 
 -22   4   7      679.28      559.08     30.66 o 
 -20   4   7      788.62      785.91     35.21 o 
 -18   4   7     3145.53     3059.74     68.26 o 
 -16   4   7     1163.54     1138.91     40.05 o 
 -14   4   7     5739.41     5675.47    102.12 o 
 -12   4   7     2025.16     1762.91     49.86 o 
 -10   4   7     1226.91     1146.14     39.27 o 
  -8   4   7     1730.32     1608.83     42.03 o 
  -6   4   7     1282.67     1133.33     35.25 o 
  -4   4   7     6867.33     6729.21    104.10 o 
  -2   4   7     1923.36     1891.99     45.93 o 
   0   4   7        3.94       11.22     12.06 o 
   2   4   7      345.28      363.04     26.08 o 
   4   4   7     3810.89     3697.74     77.81 o 
   6   4   7       84.43       74.10     17.27 o 
   8   4   7     4564.23     4395.39    102.88 o 
  10   4   7     2947.92     2886.41     67.02 o 
  12   4   7     1974.10     2003.61     55.16 o 
  14   4   7     1202.71     1079.58     42.85 o 
  16   4   7      157.76      201.63     24.17 o 
  18   4   7     2797.10     2790.63     73.96 o 
  20   4   7      185.42      220.53     23.61 o 
  22   4   7       23.61       52.60     17.03 o 
  24   4   7      543.59      649.08     36.30 o 
  26   4   7     4069.54     3912.08     83.95 o 
  28   4   7      707.45      733.85     37.36 o 
  30   4   7      391.83      420.14     30.66 o 
  32   4   7     1182.79     1203.17     50.12 o 
  34   4   7       96.28       93.91     21.70 o 
  36   4   7      292.75      263.10     27.71 o 
 -35   5   7      279.56      357.39     69.95 o 
 -33   5   7       92.89      160.55     38.85 o 
 -31   5   7      335.01      360.60     40.93 o 
 -29   5   7      774.34      848.60     55.50 o 
 -27   5   7       23.84       29.18     20.60 o 
 -25   5   7        0.79      -11.94     18.19 o 
 -23   5   7     1006.44     1218.82     59.67 o 
 -21   5   7     1597.88     1639.37    115.07 o 
 -19   5   7      703.95      727.55     42.75 o 
 -17   5   7      451.70      540.66     37.51 o 
 -15   5   7      349.64      354.83     32.46 o 
 -13   5   7      273.55      316.36     30.92 o 
 -11   5   7      404.27      303.49     31.37 o 
  -9   5   7      447.42      527.27     32.96 o 
  -7   5   7      216.50      269.99     26.42 o 
  -5   5   7     1744.40     1794.01     58.10 o 
  -3   5   7       26.96       18.79     17.08 o 
  -1   5   7      316.52      350.38     32.25 o 
   1   5   7      108.77      104.64     21.47 o 
   3   5   7        0.20       21.01     16.61 o 
   5   5   7      200.84      334.05     28.70 o 
   7   5   7      863.31      830.30     40.76 o 
   9   5   7     1147.68     1137.25     45.99 o 
  11   5   7     1520.65     1575.02     58.70 o 
  13   5   7      671.38      811.27     46.57 o 
  15   5   7     1107.04     1187.68     72.36 o 
  17   5   7       58.26      101.43     26.21 o 
  19   5   7       44.60       89.05     23.76 o 
  21   5   7      539.44      545.90     41.45 o 
 -64   0   8      581.96      618.02     64.47 o 
 -62   0   8      665.97      623.45     64.17 o 
 -60   0   8       97.00      102.83     49.48 o 
 -58   0   8     1755.22     1844.20    148.56 o 
 -56   0   8       52.56       17.24     46.11 o 
 -54   0   8      297.77      387.97     32.66 o 
 -52   0   8      231.93      288.01     31.62 o 
 -50   0   8     6203.40     5939.81    158.34 o 
 -48   0   8      377.64      275.97     26.33 o 
 -46   0   8     5020.99     4878.37    109.56 o 
 -44   0   8       93.10       65.74     17.68 o 
 -42   0   8    10280.52    10455.22    195.73 o 
 -40   0   8     4835.20     4574.80    152.15 o 
 -38   0   8     4862.88     4371.04    103.90 o 
 -36   0   8     9768.40     9231.23    247.22 o 
 -34   0   8    14652.20    15446.31    268.32 o 
 -32   0   8    45579.21    46878.39    755.24 o 
 -30   0   8        0.39       80.66     46.00 o 
 -28   0   8      653.25      855.22     25.15 o 
 -26   0   8    80845.09    85891.01   1173.17 o 
 -24   0   8    25542.69    26786.69    439.05 o 
 -22   0   8      706.86      655.55     54.90 o 
 -20   0   8      454.21      582.23     17.72 o 
 -18   0   8     8488.26     8065.49    122.35 o 
 -16   0   8    43552.95    51005.31    700.00 o 
 -14   0   8    20910.65    19714.24    278.66 o 
 -12   0   8     1509.69     1946.62     46.68 o 
 -10   0   8    23926.12    26986.55    376.40 o 
  -8   0   8    26322.21    28113.80    391.43 o 
  -6   0   8     2969.88     3409.19     58.35 o 
  -4   0   8     2453.21     2615.00     52.36 o 
  -2   0   8      641.98      479.91     16.36 o 
   0   0   8     8314.92     8594.33    129.56 o 
   2   0   8     2539.84     2453.73     46.05 o 
   4   0   8     8799.70     7944.98    135.76 o 
   6   0   8     4860.54     5059.50     82.90 o 
   8   0   8     7988.28     7941.74    122.85 o 
  10   0   8      868.69      767.09     23.59 o 
  12   0   8    54998.53    56720.61    780.10 o 
  14   0   8    19242.69    20469.37    293.83 o 
  16   0   8       79.09       59.68     10.73 o 
  18   0   8      586.28      518.33     27.33 o 
  20   0   8    18639.47    19125.45    404.11 o 
  22   0   8      483.91      412.44     33.04 o 
  24   0   8     3205.83     3489.24     83.09 o 
  26   0   8     6870.32     7159.79    143.73 o 
  28   0   8    13871.11    13471.11    245.15 o 
  30   0   8      267.29      262.88     26.92 o 
  32   0   8     2375.72     1994.05     81.13 o 
  34   0   8      954.98      835.09     43.10 o 
  36   0   8     1190.87      999.51    114.03 o 
  38   0   8     4098.10     3991.00    127.15 o 
  40   0   8      776.63      840.30    129.55 o 
  42   0   8     2947.98     2739.75    104.40 o 
  44   0   8     2740.32     2898.77    167.79 o 
  46   0   8       42.19       73.21     35.31 o 
  48   0   8      204.48      215.90     43.30 o 
  50   0   8       35.25       89.61     57.47 o 
 -63   1   8      464.40      553.36     50.69 o 
 -61   1   8      410.79      406.58     44.62 o 
 -59   1   8        8.65       27.95     20.05 o 
 -57   1   8        1.12       -1.83     16.98 o 
 -55   1   8      109.49      179.37     24.48 o 
 -53   1   8      626.37      530.46     33.16 o 
 -51   1   8     1414.47     1554.05     58.86 o 
 -49   1   8     2112.87     2128.86     67.05 o 
 -47   1   8      109.03      139.28     17.28 o 
 -45   1   8     3712.62     3542.37     62.14 o 
 -43   1   8       79.78      105.94     14.07 o 
 -41   1   8     1522.30     1383.48     35.49 o 
 -39   1   8      760.61      750.54     36.97 o 
 -37   1   8     1518.51     1412.68     41.76 o 
 -35   1   8     3180.59     2903.05     46.71 o 
 -33   1   8     3625.62     3691.45     54.50 o 
 -31   1   8      279.80      270.56     13.69 o 
 -29   1   8     3990.30     3849.34     54.95 o 
 -27   1   8     1689.89     1722.45     38.13 o 
 -25   1   8      463.03      495.08     21.68 o 
 -23   1   8     2218.95     2302.64     36.54 o 
 -21   1   8        1.00       21.77      6.23 o 
 -19   1   8     3070.07     3276.49     50.75 o 
 -17   1   8      141.06      104.00     11.74 o 
 -15   1   8     1819.39     1510.08     25.36 o 
 -13   1   8     1669.69     1647.34     24.86 o 
 -11   1   8      122.63       71.32      6.23 o 
  -9   1   8     1433.08     1481.65     23.08 o 
  -7   1   8     2422.70     2349.28     31.76 o 
  -5   1   8      379.09      291.30      9.70 o 
  -3   1   8     6005.77     6029.49     67.78 o 
  -1   1   8       62.95       70.64      5.86 o 
   1   1   8      456.36      495.92     15.61 o 
   3   1   8       22.12       12.78      3.94 o 
   5   1   8     2635.80     2757.61     36.73 o 
   7   1   8     7997.58     8353.27     91.33 o 
   9   1   8       86.65      111.70      8.35 o 
  11   1   8       59.45       38.02      5.72 o 
  13   1   8      571.95      517.28     16.51 o 
  15   1   8     9704.02     9708.03    115.39 o 
  17   1   8     1576.61     1418.75     35.56 o 
  19   1   8     5341.29     5378.22     78.54 o 
  21   1   8     1721.86     1716.01     36.43 o 
  23   1   8      375.89      337.23     18.17 o 
  25   1   8      942.72      865.46     36.89 o 
  27   1   8       49.85       61.59     13.42 o 
  29   1   8      208.01      198.88     21.42 o 
  31   1   8     2036.82     1716.81     45.89 o 
  33   1   8      692.47      771.13     32.92 o 
  35   1   8     2314.20     2117.11     53.67 o 
  37   1   8     1770.66     1589.93     47.25 o 
  39   1   8      139.32      129.84     23.64 o 
  41   1   8     1139.42     1103.29     43.63 o 
  43   1   8      263.90      278.33     27.76 o 
  45   1   8      208.38      303.84     44.58 o 
  47   1   8       53.30       52.72     20.86 o 
  49   1   8        5.06       36.23     24.15 o 
 -60   2   8       82.93       56.59     29.93 o 
 -58   2   8       27.35       39.30     21.48 o 
 -56   2   8       15.63       15.75     22.72 o 
 -54   2   8      546.93      582.20     36.46 o 
 -52   2   8     1111.85     1120.47     46.44 o 
 -50   2   8     5130.16     4834.15    103.84 o 
 -48   2   8       60.03       52.30     23.18 o 
 -46   2   8      254.25      266.65     26.24 o 
 -44   2   8     3953.11     3799.71     76.19 o 
 -42   2   8      681.16      590.69     32.24 o 
 -40   2   8      752.72      674.11     26.97 o 
 -38   2   8     7560.82     7569.74    110.10 o 
 -36   2   8     3591.08     3482.37     61.99 o 
 -34   2   8     5350.02     5064.79     79.46 o 
 -32   2   8     5567.77     5178.91     80.19 o 
 -30   2   8     3953.57     3641.78     61.76 o 
 -28   2   8     1466.79     1463.49     50.44 o 
 -26   2   8     3875.44     3785.59     62.40 o 
 -24   2   8     1174.62     1001.49     27.18 o 
 -22   2   8    10687.14    10547.55    137.47 o 
 -20   2   8     3166.03     3414.49     56.58 o 
 -18   2   8     1044.17     1144.36     49.95 o 
 -16   2   8     1263.67     1238.78     25.81 o 
 -14   2   8     4451.83     4454.63     61.25 o 
 -12   2   8    32133.86    33574.55    359.09 o 
 -10   2   8     7186.04     6795.19     85.42 o 
  -8   2   8     6410.88     6057.37     77.64 o 
  -6   2   8      373.41      500.93     16.51 o 
  -4   2   8     2827.55     2775.29     42.43 o 
  -2   2   8    17583.11    18490.86    190.23 o 
   0   2   8     5086.69     5144.18     67.49 o 
   2   2   8     4336.69     4321.05     59.14 o 
   4   2   8    14722.83    14387.42    162.94 o 
   6   2   8     1056.39     1186.88     24.74 o 
   8   2   8       16.14       14.44      5.97 o 
  10   2   8     3354.17     3274.82     55.35 o 
  12   2   8       21.93        9.65      7.45 o 
  14   2   8     1838.57     1784.54     38.29 o 
  16   2   8     1997.74     2032.26     41.93 o 
  18   2   8     2022.94     1830.23     40.04 o 
  20   2   8     6289.25     5661.80     85.93 o 
  22   2   8        8.59       12.25      9.87 o 
  24   2   8      391.17      404.29     21.01 o 
  26   2   8      587.32      531.39     27.09 o 
  28   2   8       15.15       23.75     13.71 o 
  30   2   8      583.62      474.40     26.62 o 
  32   2   8      218.43      189.29     25.05 o 
  34   2   8     3002.38     2812.65     71.30 o 
  36   2   8     3969.76     3872.66     79.60 o 
  38   2   8       29.19       32.89     16.90 o 
  40   2   8      312.32      395.75     29.37 o 
  42   2   8        8.98       14.99     16.71 o 
  44   2   8      694.21      643.78     51.45 o 
  46   2   8      454.53      490.40     49.50 o 
 -55   3   8       31.64       30.15     23.00 o 
 -53   3   8      883.99      979.13     54.32 o 
 -51   3   8       43.81       51.57     23.19 o 
 -49   3   8      164.19      185.40     26.24 o 
 -47   3   8      364.23      406.34     36.28 o 
 -45   3   8     1032.61      946.79     39.47 o 
 -43   3   8        3.74       16.67     14.62 o 
 -41   3   8      236.97      274.53     21.45 o 
 -39   3   8      396.16      441.24     24.77 o 
 -37   3   8        1.09       -1.42     10.50 o 
 -35   3   8      436.80      461.82     24.67 o 
 -33   3   8     1996.86     1868.35     45.01 o 
 -31   3   8     5665.35     5511.47     88.73 o 
 -29   3   8        6.04       -0.58     10.80 o 
 -27   3   8     7307.48     7006.82    134.21 o 
 -25   3   8     4860.74     4619.61     84.16 o 
 -23   3   8      530.66      516.84     23.36 o 
 -21   3   8     2174.32     2197.10     58.53 o 
 -19   3   8     2411.55     2287.98     49.96 o 
 -17   3   8      946.84      943.78     29.12 o 
 -15   3   8     4600.45     4327.09     71.09 o 
 -13   3   8     1573.30     1661.77     43.28 o 
 -11   3   8    12423.23    13012.46    168.53 o 
  -9   3   8      521.68      539.80     24.06 o 
  -7   3   8     5857.05     5814.24     87.95 o 
  -5   3   8     6195.58     6162.91    137.04 o 
  -3   3   8      136.01      157.11     14.14 o 
  -1   3   8    14281.84    14517.08    185.38 o 
   1   3   8      413.28      387.73     20.25 o 
   3   3   8      231.48      274.88     17.78 o 
   5   3   8      650.40      513.37     26.89 o 
   7   3   8     9098.67     8418.81    132.56 o 
   9   3   8     3726.29     3458.78     85.63 o 
  11   3   8        5.82       18.58     12.50 o 
  13   3   8     2510.80     2390.88     56.00 o 
  15   3   8      469.37      437.20     25.78 o 
  17   3   8     1028.49      861.78     35.10 o 
  19   3   8       15.40        2.13     12.06 o 
  21   3   8       42.30       55.21     15.33 o 
  23   3   8        1.24        3.03     12.22 o 
  25   3   8      141.26      134.64     17.27 o 
  27   3   8     1070.39      939.80     33.90 o 
  29   3   8      266.59      305.18     22.92 o 
  31   3   8       35.49       75.59     16.40 o 
  33   3   8      502.88      483.15     30.30 o 
  35   3   8       10.13       14.07     15.81 o 
  37   3   8      617.15      649.08     42.20 o 
  39   3   8     1897.01     1858.57     55.59 o 
  41   3   8       30.60       38.03     19.20 o 
 -48   4   8      779.00      685.94     62.59 o 
 -46   4   8       96.02      134.25     27.50 o 
 -44   4   8      115.27      140.43     25.88 o 
 -42   4   8      660.50      736.60     43.98 o 
 -40   4   8       17.81       21.71     29.06 o 
 -38   4   8       86.56       74.34     22.82 o 
 -36   4   8      136.55      159.89     21.93 o 
 -34   4   8      100.01      122.57     20.01 o 
 -32   4   8        6.68       10.76     16.95 o 
 -30   4   8      211.67      196.70     22.11 o 
 -28   4   8      417.60      421.79     31.50 o 
 -26   4   8     1914.08     1921.39     53.79 o 
 -24   4   8        1.74       -1.34     13.76 o 
 -22   4   8       74.94       75.43     18.62 o 
 -20   4   8     1425.81     1311.47     59.60 o 
 -18   4   8     1488.60     1309.53     42.96 o 
 -16   4   8       67.95       69.91     19.79 o 
 -14   4   8      354.74      377.62     26.11 o 
 -12   4   8     2725.80     2605.04     74.12 o 
 -10   4   8     2305.74     2321.24     57.81 o 
  -8   4   8        0.46       -7.78     12.58 o 
  -6   4   8      198.85      228.27     22.22 o 
  -4   4   8     4312.64     4362.23     77.07 o 
  -2   4   8       77.73      104.50     16.88 o 
   0   4   8      531.56      604.42     27.82 o 
   2   4   8      830.07      846.91     36.97 o 
   4   4   8     1469.28     1508.91     47.42 o 
   6   4   8       31.96       28.35     15.42 o 
   8   4   8     1336.55     1107.73     41.67 o 
  10   4   8     1123.71     1170.73     42.45 o 
  12   4   8        1.40        3.96     14.29 o 
  14   4   8        8.66       13.87     14.94 o 
  16   4   8       43.39       71.61     18.27 o 
  18   4   8      107.05      116.19     20.58 o 
  20   4   8     2394.20     2622.47     72.59 o 
  22   4   8     1205.81     1249.56     45.01 o 
  24   4   8       39.32       34.14     17.16 o 
  26   4   8       18.60       37.07     16.77 o 
  28   4   8     1119.22     1029.71     84.96 o 
  30   4   8      444.43      458.06     32.49 o 
  32   4   8       54.33       58.76     25.83 o 
  34   4   8     1025.27     1142.94    107.13 o 
 -33   5   8       99.54       97.27     29.70 o 
 -31   5   8       46.88       63.63     25.64 o 
 -29   5   8       11.99       58.35     22.39 o 
 -27   5   8      535.84      542.71     40.10 o 
 -25   5   8     1644.83     1686.27     61.39 o 
 -23   5   8       14.18       43.12     20.78 o 
 -21   5   8      378.76      414.96     39.25 o 
 -19   5   8       10.58       20.24     18.77 o 
 -17   5   8      366.65      348.48     32.26 o 
 -15   5   8        6.38       -2.26     17.48 o 
 -13   5   8       84.98      110.92     22.71 o 
 -11   5   8     1392.03     1362.98     54.12 o 
  -9   5   8        3.74      -13.71     13.71 o 
  -7   5   8      133.26      145.95     22.14 o 
  -5   5   8      323.44      407.54     36.81 o 
  -3   5   8       53.40       65.25     23.39 o 
  -1   5   8        7.93       31.67     19.39 o 
   1   5   8       74.17      104.36     25.78 o 
   3   5   8      762.25      762.63     40.03 o 
   5   5   8      443.17      475.43     47.66 o 
   7   5   8        1.46       31.67     18.53 o 
   9   5   8        0.53       -9.42     17.37 o 
  11   5   8        5.23      -11.73     16.84 o 
  13   5   8      662.52      676.75     60.35 o 
  15   5   8        9.87       42.52     20.24 o 
  17   5   8        7.10        3.21     18.48 o 
  19   5   8       59.09       81.11     27.11 o 
 -63   1   9      264.66      312.72     41.84 o 
 -61   1   9       37.36       20.51     20.71 o 
 -59   1   9      387.45      458.63     34.17 o 
 -57   1   9     1906.53     1785.95     58.06 o 
 -55   1   9       22.69       51.28     20.05 o 
 -53   1   9      985.71      986.23     37.09 o 
 -51   1   9     2756.27     2803.20     61.67 o 
 -49   1   9       68.62      141.55     17.49 o 
 -47   1   9     2551.35     2327.24     53.43 o 
 -45   1   9     5311.83     5394.41    122.38 o 
 -43   1   9     8424.15     8308.56    138.72 o 
 -41   1   9     1862.52     1624.61     41.58 o 
 -39   1   9      905.75      832.15     29.57 o 
 -37   1   9     1105.77     1016.34     28.50 o 
 -35   1   9     1396.72     1238.67     29.84 o 
 -33   1   9    22124.86    21299.22    289.46 o 
 -31   1   9      742.93      720.80     21.27 o 
 -29   1   9    32258.71    32204.87    642.80 o 
 -27   1   9     3118.47     2981.54     45.71 o 
 -25   1   9      188.98      148.19     18.14 o 
 -23   1   9     6596.63     6345.56     79.70 o 
 -21   1   9       10.05       25.26      7.63 o 
 -19   1   9       82.64       68.46      7.67 o 
 -17   1   9     8369.27     8581.20    100.22 o 
 -15   1   9    12592.76    12630.75    132.16 o 
 -13   1   9     2013.89     2057.93     29.84 o 
 -11   1   9      758.21      877.70     17.46 o 
  -9   1   9    14433.70    15011.84    154.66 o 
  -7   1   9      431.26      340.01     15.33 o 
  -5   1   9     6981.16     7285.34     80.95 o 
  -3   1   9       64.75       31.79      5.26 o 
  -1   1   9     1822.17     2162.29     33.07 o 
   1   1   9     1014.77      964.68     18.63 o 
   3   1   9     2307.35     2149.83     31.38 o 
   5   1   9     3632.10     3630.82     49.15 o 
   7   1   9     3259.95     3113.84     41.57 o 
   9   1   9       88.59       76.65      9.06 o 
  11   1   9      153.63      171.21     12.49 o 
  13   1   9     5465.63     4893.77     74.45 o 
  15   1   9     7206.40     6399.09     89.77 o 
  17   1   9     7341.32     6866.08    118.81 o 
  19   1   9      404.53      386.41     32.46 o 
  21   1   9     5059.50     4629.18     71.94 o 
  23   1   9     1684.96     1516.63     39.76 o 
  25   1   9      632.93      598.15     26.93 o 
  27   1   9      979.97      895.95     32.67 o 
  29   1   9    10693.14     9942.82    159.84 o 
  31   1   9      513.77      555.03     38.95 o 
  33   1   9        9.43       -6.18     14.58 o 
  35   1   9      592.26      581.59     31.74 o 
  37   1   9     1788.51     1785.23     51.52 o 
  39   1   9      382.27      354.51     28.71 o 
  41   1   9      513.90      566.53     38.87 o 
  43   1   9      170.31      194.86     25.25 o 
  45   1   9        1.61       26.08     32.79 o 
  47   1   9       33.41       60.74     26.69 o 
 -60   2   9       38.32       41.35     21.09 o 
 -58   2   9      144.81      172.68     26.69 o 
 -56   2   9        0.33       14.66     18.54 o 
 -54   2   9     1612.71     1689.89     59.95 o 
 -52   2   9       51.30       46.45     19.29 o 
 -50   2   9        9.09       15.72     17.90 o 
 -48   2   9     1314.84     1286.87     47.20 o 
 -46   2   9       42.18       38.39     17.99 o 
 -44   2   9       75.47       80.28     16.00 o 
 -42   2   9      784.32      598.12     26.21 o 
 -40   2   9     3867.55     3686.71     86.35 o 
 -38   2   9        8.07       12.09     11.06 o 
 -36   2   9     2054.01     1761.23     41.17 o 
 -34   2   9     5519.69     5167.87     81.41 o 
 -32   2   9     6098.44     5736.34     87.20 o 
 -30   2   9      402.42      395.84     20.19 o 
 -28   2   9     1969.60     2003.98     72.29 o 
 -26   2   9     8476.91     8666.07    118.51 o 
 -24   2   9      227.46      206.59     15.14 o 
 -22   2   9      410.37      328.85     17.57 o 
 -20   2   9     1861.51     1476.83     43.92 o 
 -18   2   9     3912.22     3622.14     59.19 o 
 -16   2   9      639.26      607.41     21.23 o 
 -14   2   9      135.95      106.88     10.54 o 
 -12   2   9     5447.23     5934.51     77.62 o 
 -10   2   9     1520.47     1538.73     29.87 o 
  -8   2   9      842.12      841.19     21.27 o 
  -6   2   9      929.81      870.06     26.86 o 
  -4   2   9     5033.02     4967.10     66.40 o 
  -2   2   9      164.30      177.70     12.36 o 
   0   2   9     2965.07     2612.02     48.40 o 
   2   2   9     1416.72     1366.07     26.89 o 
   4   2   9      374.09      376.61     14.62 o 
   6   2   9      503.54      539.09     20.11 o 
   8   2   9      290.93      295.15     16.28 o 
  10   2   9       23.70       21.73      8.06 o 
  12   2   9     1355.42     1403.55     33.91 o 
  14   2   9      911.51      839.05     26.13 o 
  16   2   9     1124.44      978.13     29.01 o 
  18   2   9      679.84      623.14     24.43 o 
  20   2   9      164.73      200.77     16.29 o 
  22   2   9      381.33      419.85     21.76 o 
  24   2   9      590.56      682.38     27.16 o 
  26   2   9        4.86        5.73     11.53 o 
  28   2   9      595.35      680.59     31.03 o 
  30   2   9       35.16       69.34     16.45 o 
  32   2   9     1178.55     1137.29     39.55 o 
  34   2   9       46.43       64.65     17.28 o 
  36   2   9      412.93      398.12     28.88 o 
  38   2   9     1981.95     1938.64     54.77 o 
  40   2   9     1000.54      958.23     41.88 o 
  42   2   9      294.63      360.16     35.01 o 
  44   2   9       18.56       28.25     35.29 o 
 -55   3   9       83.49      114.15     40.63 o 
 -53   3   9     2032.91     2088.27     76.35 o 
 -51   3   9        0.23        0.95     20.58 o 
 -49   3   9      555.74      666.33     44.85 o 
 -47   3   9      488.55      479.09     31.24 o 
 -45   3   9     1790.41     1764.36     52.07 o 
 -43   3   9       77.20       85.50     16.37 o 
 -41   3   9       10.29       21.38     13.27 o 
 -39   3   9       46.51       47.41     14.17 o 
 -37   3   9     2445.36     2332.19     52.35 o 
 -35   3   9        1.05       -4.52     11.15 o 
 -33   3   9     4733.70     4385.52     76.42 o 
 -31   3   9      671.60      654.79     27.72 o 
 -29   3   9       75.80       64.60     13.63 o 
 -27   3   9      301.74      301.61     20.37 o 
 -25   3   9      554.08      620.63     28.02 o 
 -23   3   9     1503.43     1401.39     36.98 o 
 -21   3   9      313.89      299.73     19.70 o 
 -19   3   9     4642.59     4542.19     74.93 o 
 -17   3   9    16091.76    16147.95    204.98 o 
 -15   3   9        0.04       10.19     11.18 o 
 -13   3   9      243.55      269.29     20.05 o 
 -11   3   9       13.08       -9.20      9.20 o 
  -9   3   9      491.18      432.83     21.16 o 
  -7   3   9     1823.03     1600.43     41.28 o 
  -5   3   9     1587.97     1539.01     39.60 o 
  -3   3   9     9083.65     8773.95    141.35 o 
  -1   3   9    11824.78    12241.62    160.85 o 
   1   3   9    11739.32    11660.76    225.01 o 
   3   3   9       50.85       39.54     13.99 o 
   5   3   9      784.32      857.19     33.91 o 
   7   3   9     1476.91     1214.96     50.51 o 
   9   3   9      451.23      435.89     25.90 o 
  11   3   9      197.23      200.55     25.05 o 
  13   3   9     2078.36     2084.38     67.98 o 
  15   3   9     1293.15     1062.56     37.46 o 
  17   3   9     4019.46     3850.56     77.53 o 
  19   3   9      725.36      606.13     30.45 o 
  21   3   9      650.05      620.52     31.57 o 
  23   3   9     2156.08     1994.23     53.20 o 
  25   3   9      709.10      514.19     33.01 o 
  27   3   9        0.03        2.28     14.62 o 
  29   3   9        7.73       -9.75     14.18 o 
  31   3   9      655.78      715.42     39.25 o 
  33   3   9       17.06        8.08     15.49 o 
  35   3   9        3.74       35.75     18.47 o 
  37   3   9     2738.10     2656.12     74.96 o 
  39   3   9      541.69      534.05     34.87 o 
 -46   4   9        1.66       -6.11     21.09 o 
 -44   4   9     1171.96     1215.43     53.41 o 
 -42   4   9      189.40      152.23     25.77 o 
 -40   4   9      147.76      167.95     25.59 o 
 -38   4   9      184.61      219.01     23.91 o 
 -36   4   9      141.22      191.95     25.96 o 
 -34   4   9      579.43      534.67     35.90 o 
 -32   4   9      332.97      331.89     27.81 o 
 -30   4   9     5495.66     5485.37    116.35 o 
 -28   4   9     1380.30     1343.79     45.31 o 
 -26   4   9      247.92      274.63     24.96 o 
 -24   4   9      984.68      960.79     42.34 o 
 -22   4   9      641.50      661.10     33.30 o 
 -20   4   9     1320.45     1356.77     62.56 o 
 -18   4   9      323.79      317.54     25.35 o 
 -16   4   9     2180.96     2113.37     55.65 o 
 -14   4   9     1627.53     1581.89     50.33 o 
 -12   4   9       34.45       47.26     15.25 o 
 -10   4   9     5588.42     5444.42     99.88 o 
  -8   4   9     1710.89     1653.80     47.56 o 
  -6   4   9      279.67      230.65     24.22 o 
  -4   4   9        6.02        7.54     12.70 o 
  -2   4   9      433.24      400.16     49.08 o 
   0   4   9      137.57      122.02     20.46 o 
   2   4   9      171.31      198.28     22.79 o 
   4   4   9       64.45       29.70     16.79 o 
   6   4   9     1714.17     1525.44     48.62 o 
   8   4   9     1107.83      962.38     40.48 o 
  10   4   9      159.37      153.91     21.36 o 
  12   4   9      490.62      538.71     32.18 o 
  14   4   9     3035.88     3051.66     90.98 o 
  16   4   9      708.85      656.30     35.07 o 
  18   4   9      379.35      372.66     28.61 o 
  20   4   9      747.97      694.07     36.27 o 
  22   4   9        8.03       44.17     17.24 o 
  24   4   9      141.16      222.66     25.71 o 
  26   4   9      311.59      372.35     30.21 o 
  28   4   9      924.40     1004.21     56.10 o 
  30   4   9      616.65      604.93     59.38 o 
 -31   5   9       54.92       87.13     24.53 o 
 -29   5   9     1599.97     1664.17     62.06 o 
 -27   5   9     1031.53     1061.68     52.17 o 
 -25   5   9     1346.44     1274.24     58.57 o 
 -23   5   9       96.21      102.07     23.52 o 
 -21   5   9     1087.95     1164.54     52.36 o 
 -19   5   9      244.73      306.38     54.05 o 
 -17   5   9     1289.57     1359.82     57.82 o 
 -15   5   9      211.57      280.18     27.55 o 
 -13   5   9      853.51      936.29     41.97 o 
 -11   5   9      329.06      300.57     27.34 o 
  -9   5   9        0.16       11.59     16.62 o 
  -7   5   9      576.89      544.71     53.11 o 
  -5   5   9      127.76      223.96     29.06 o 
  -3   5   9      616.79      718.51     43.82 o 
  -1   5   9       11.82       43.27     21.90 o 
   1   5   9     3163.44     3072.27    130.70 o 
   3   5   9        0.02        2.25     18.50 o 
   5   5   9        0.31       13.78     19.56 o 
   7   5   9     1363.44     1488.63     53.51 o 
   9   5   9        0.00       22.82     19.39 o 
  11   5   9      982.55     1028.05     46.87 o 
  13   5   9      736.21      816.76     46.78 o 
  15   5   9      145.47      197.71     27.31 o 
 -64   0  10      702.07      716.59    102.79 o 
 -62   0  10       68.00       28.79     51.73 o 
 -60   0  10        0.06        0.58     31.39 o 
 -58   0  10      437.94      460.50     37.69 o 
 -56   0  10     1246.93     1421.82     64.49 o 
 -54   0  10     3870.41     3604.94     95.03 o 
 -52   0  10     4280.57     4581.44    110.51 o 
 -50   0  10     1080.27      818.09     42.11 o 
 -48   0  10     3409.39     3301.67     86.45 o 
 -46   0  10     1962.97     1719.77     57.64 o 
 -44   0  10      845.48      749.20     37.83 o 
 -42   0  10     2334.07     2468.16     68.79 o 
 -40   0  10    18122.60    17410.73    720.33 o 
 -38   0  10       21.45       13.82     22.61 o 
 -36   0  10    17096.21    16946.73    295.88 o 
 -34   0  10     2497.00     2368.92     63.18 o 
 -32   0  10      506.08      576.38     29.99 o 
 -30   0  10     1837.13     2076.35     56.59 o 
 -28   0  10    21404.42    21309.64    358.91 o 
 -26   0  10     4739.58     4326.07     92.18 o 
 -24   0  10     1656.75     1327.92     41.25 o 
 -22   0  10     1627.92     1724.77     37.23 o 
 -20   0  10     6456.84     6768.73    110.09 o 
 -18   0  10      550.08      579.23     18.79 o 
 -16   0  10      393.14      471.50     35.78 o 
 -14   0  10     4896.91     3860.23     99.30 o 
 -12   0  10    19159.03    19177.96    274.66 o 
 -10   0  10     6821.97     7833.97    121.56 o 
  -8   0  10    43770.81    47517.47    655.99 o 
  -6   0  10     1252.55     1362.31     32.52 o 
  -4   0  10      512.48      638.55     21.31 o 
  -2   0  10    30687.03    32479.29    454.75 o 
   0   0  10     5406.78     5208.28     87.23 o 
   2   0  10      333.31      310.54     16.02 o 
   4   0  10     2185.58     2122.12     45.05 o 
   6   0  10    20053.47    20742.85    298.38 o 
   8   0  10     8019.11     7839.53    125.07 o 
  10   0  10    11480.38    10877.83    166.74 o 
  12   0  10      114.97      141.90     16.16 o 
  14   0  10     1886.16     1667.47     49.83 o 
  16   0  10    23619.60    23793.25    401.74 o 
  18   0  10      149.93      123.87     19.48 o 
  20   0  10     1403.28     1207.15     44.49 o 
  22   0  10     6195.13     5381.97    116.18 o 
  24   0  10     3009.84     3004.39     78.86 o 
  26   0  10     6982.11     6626.21    140.01 o 
  28   0  10      261.82      294.81     38.38 o 
  30   0  10     5008.82     4845.79    139.92 o 
  32   0  10     4334.69     4069.40    126.42 o 
  34   0  10     3097.29     3086.08    109.76 o 
  36   0  10       51.58       90.16     34.86 o 
  38   0  10      170.96      216.17     38.42 o 
  40   0  10       72.14       78.89     30.81 o 
  42   0  10      641.49      670.02    104.70 o 
  44   0  10      101.60      110.05     37.90 o 
  46   0  10     1748.03     1742.56     90.88 o 
 -63   1  10      415.97      549.77     44.35 o 
 -61   1  10      877.06      874.34     45.38 o 
 -59   1  10       20.62       12.95     21.24 o 
 -57   1  10       13.72       10.03     18.39 o 
 -55   1  10        1.31        6.26     17.13 o 
 -53   1  10      511.98      511.58     29.18 o 
 -51   1  10     1802.69     1563.29     45.17 o 
 -49   1  10       53.49       86.13     17.56 o 
 -47   1  10       17.83        4.41     13.92 o 
 -45   1  10       98.94       82.26     16.03 o 
 -43   1  10      825.01      788.21     31.11 o 
 -41   1  10     1274.65     1116.78     42.85 o 
 -39   1  10      146.21      144.69     16.38 o 
 -37   1  10     3067.46     2814.87     57.43 o 
 -35   1  10      318.37      354.50     20.78 o 
 -33   1  10     2549.44     2123.84     47.10 o 
 -31   1  10    12587.36    11987.08    190.19 o 
 -29   1  10     3581.70     3450.16     53.20 o 
 -27   1  10       30.86       67.72      9.45 o 
 -25   1  10     6949.00     6861.52    136.63 o 
 -23   1  10     1404.90     1311.64     39.61 o 
 -21   1  10     4008.67     3549.22     50.77 o 
 -19   1  10      940.42     1246.98     24.86 o 
 -17   1  10      200.98      132.36     10.49 o 
 -15   1  10     4181.70     4518.27     55.15 o 
 -13   1  10     3129.36     3150.74     41.54 o 
 -11   1  10      479.26      516.11     19.27 o 
  -9   1  10    15203.79    16398.04    181.28 o 
  -7   1  10     7717.48     7463.45     89.90 o 
  -5   1  10    11058.80    11503.65    131.35 o 
  -3   1  10      199.65      166.54     10.01 o 
  -1   1  10       17.82       26.81      5.73 o 
   1   1  10       38.80       41.81     12.27 o 
   3   1  10      147.87      126.39     11.32 o 
   5   1  10       96.53       60.77      6.95 o 
   7   1  10       91.87       61.57      6.91 o 
   9   1  10     2317.92     2280.64     60.03 o 
  11   1  10      840.20      735.74     22.72 o 
  13   1  10        5.85       14.19      9.46 o 
  15   1  10      864.40      762.41     37.92 o 
  17   1  10     1121.76     1035.38     31.14 o 
  19   1  10       37.28       59.03     11.85 o 
  21   1  10      117.64      131.72     15.35 o 
  23   1  10        1.28        8.16     11.65 o 
  25   1  10       68.00       65.52     18.32 o 
  27   1  10     1157.96     1140.18     39.91 o 
  29   1  10       75.52       78.56     16.61 o 
  31   1  10     1235.58     1202.92     40.54 o 
  33   1  10      134.07      135.71     20.71 o 
  35   1  10       47.42       71.44     18.47 o 
  37   1  10      105.61      132.53     22.02 o 
  39   1  10      834.41      806.20     39.70 o 
  41   1  10      267.45      376.50     48.02 o 
  43   1  10      504.61      475.70     39.18 o 
  45   1  10      542.82      577.18     43.53 o 
 -60   2  10      600.13      686.08     42.47 o 
 -58   2  10       51.73       85.22     32.72 o 
 -56   2  10        6.10       26.09     19.33 o 
 -54   2  10     1823.50     1837.40     73.43 o 
 -52   2  10     1378.72     1423.60     51.67 o 
 -50   2  10     2343.06     2274.70    110.18 o 
 -48   2  10      219.62      216.68     22.37 o 
 -46   2  10        5.98        0.54     13.13 o 
 -44   2  10      143.92      167.27     19.16 o 
 -42   2  10      176.20      193.60     19.62 o 
 -40   2  10      299.14      263.25     21.45 o 
 -38   2  10     2784.72     2603.66     52.82 o 
 -36   2  10     5962.38     5740.14     99.90 o 
 -34   2  10     2732.16     2506.54     50.50 o 
 -32   2  10     1527.24     1444.77     36.34 o 
 -30   2  10     4300.26     3989.06     68.81 o 
 -28   2  10     1791.63     1519.70     36.40 o 
 -26   2  10     5196.30     4803.60     75.43 o 
 -24   2  10      474.30      374.34     20.79 o 
 -22   2  10     2249.01     2229.84     44.55 o 
 -20   2  10    23058.67    23441.66    281.28 o 
 -18   2  10     3961.51     4213.17    115.08 o 
 -16   2  10      735.78      598.01     21.91 o 
 -14   2  10     2502.57     2316.99     69.06 o 
 -12   2  10        0.51       -0.97      6.34 o 
 -10   2  10     1503.61     1378.51     37.82 o 
  -8   2  10     4832.44     5148.89     82.60 o 
  -6   2  10    12281.73    12057.58    206.01 o 
  -4   2  10    20136.84    19996.09    444.49 o 
  -2   2  10       23.61       40.02      9.03 o 
   0   2  10     7149.60     6734.60     93.89 o 
   2   2  10      946.24      944.82     37.30 o 
   4   2  10     5157.72     4724.47     71.10 o 
   6   2  10     1509.00     1506.24     34.97 o 
   8   2  10     1970.09     1816.06     44.80 o 
  10   2  10     8811.53     8365.20    118.03 o 
  12   2  10       67.91       66.38     11.22 o 
  14   2  10     2187.32     2081.45     44.25 o 
  16   2  10    10882.09    10261.99    138.96 o 
  18   2  10       21.78       29.51     11.15 o 
  20   2  10      926.98      983.52     30.84 o 
  22   2  10     1923.17     1756.99     41.70 o 
  24   2  10        2.62        9.36     11.88 o 
  26   2  10       34.26       45.53     14.61 o 
  28   2  10      110.30      184.76     28.06 o 
  30   2  10     2059.35     2054.83     53.80 o 
  32   2  10       80.92       98.13     18.98 o 
  34   2  10     2288.67     2399.60     62.98 o 
  36   2  10      295.90      317.51     27.01 o 
  38   2  10        4.76      -14.02     15.92 o 
  40   2  10     1272.49     1152.91     44.78 o 
  42   2  10       51.46       27.84     32.42 o 
 -55   3  10      511.74      599.37     79.73 o 
 -53   3  10       12.58       23.71     25.63 o 
 -51   3  10      475.07      484.21     35.73 o 
 -49   3  10      275.03      315.95     31.01 o 
 -47   3  10      190.06      167.10     24.75 o 
 -45   3  10      171.49      236.58     24.04 o 
 -43   3  10      572.96      610.77     30.33 o 
 -41   3  10     1291.27     1106.73     37.51 o 
 -39   3  10      187.16      196.22     19.87 o 
 -37   3  10        3.15        7.92     12.27 o 
 -35   3  10      199.86      206.62     19.73 o 
 -33   3  10      501.92      521.14     26.34 o 
 -31   3  10     1089.72     1025.70     33.90 o 
 -29   3  10     5214.43     4990.88     83.10 o 
 -27   3  10     2285.44     2027.68     46.45 o 
 -25   3  10      207.88      173.00     17.07 o 
 -23   3  10        0.84        4.20     10.68 o 
 -21   3  10     1306.86     1232.83     34.82 o 
 -19   3  10     1157.45      977.04     34.66 o 
 -17   3  10      629.01      639.58     29.06 o 
 -15   3  10     1211.77     1201.07     41.68 o 
 -13   3  10     3077.05     2729.94     59.08 o 
 -11   3  10       87.15      108.94     19.27 o 
  -9   3  10     1026.61      915.10     32.71 o 
  -7   3  10     5467.86     5023.22    107.84 o 
  -5   3  10        5.26       35.04     10.86 o 
  -3   3  10      412.41      452.88     21.86 o 
  -1   3  10     4498.22     4235.66     70.92 o 
   1   3  10      187.15      260.57     21.72 o 
   3   3  10      835.25      796.84     33.99 o 
   5   3  10      452.47      478.01     27.36 o 
   7   3  10     7975.28     7951.11    129.62 o 
   9   3  10       22.55       37.70     14.58 o 
  11   3  10       13.24        9.01     12.82 o 
  13   3  10      954.95      884.86     35.79 o 
  15   3  10      529.43      583.47     35.74 o 
  17   3  10     1849.55     1910.77     61.97 o 
  19   3  10     1180.00     1216.25     70.46 o 
  21   3  10     1235.96     1279.58     43.02 o 
  23   3  10     1299.71     1268.59     43.14 o 
  25   3  10       98.33       71.66     18.04 o 
  27   3  10       57.05       78.60     19.95 o 
  29   3  10      155.76      211.60     24.85 o 
  31   3  10     1739.33     1779.76     59.32 o 
  33   3  10      167.11      247.09     28.90 o 
  35   3  10      914.39     1130.23     87.17 o 
  37   3  10      854.67      849.23     46.10 o 
 -46   4  10       97.93      132.00     36.87 o 
 -44   4  10      436.83      502.57     39.64 o 
 -42   4  10       29.51       33.59     20.15 o 
 -40   4  10      653.01      761.65     38.05 o 
 -38   4  10      298.62      298.83     30.41 o 
 -36   4  10      493.49      560.07     33.42 o 
 -34   4  10      446.31      478.51     44.67 o 
 -32   4  10      232.79      272.69     25.87 o 
 -30   4  10     1674.31     1700.07     51.93 o 
 -28   4  10      122.14      111.63     23.51 o 
 -26   4  10      360.05      344.10     27.58 o 
 -24   4  10     1435.45     1433.48     46.69 o 
 -22   4  10       40.60       67.82     19.78 o 
 -20   4  10      799.76      824.65     36.78 o 
 -18   4  10     2686.56     2593.19     74.64 o 
 -16   4  10      247.74      215.32     22.52 o 
 -14   4  10      642.81      638.87     32.81 o 
 -12   4  10     2233.11     1988.38     53.86 o 
 -10   4  10     3650.15     3625.49     76.90 o 
  -8   4  10      148.42      162.00     19.82 o 
  -6   4  10     1873.61     1968.07     52.44 o 
  -4   4  10        6.30        3.77     16.49 o 
  -2   4  10        1.19       -5.58     15.76 o 
   0   4  10     1412.23     1400.11     46.64 o 
   2   4  10      802.71      828.37     38.51 o 
   4   4  10     3504.73     3031.73     71.52 o 
   6   4  10      271.61      285.83     26.65 o 
   8   4  10        0.36        5.22     15.46 o 
  10   4  10      335.37      390.93     29.54 o 
  12   4  10      988.94      999.01     41.71 o 
  14   4  10      394.41      408.81     30.08 o 
  16   4  10     1548.29     1596.46     50.83 o 
  18   4  10      292.54      304.97     27.04 o 
  20   4  10        1.71       30.91     16.32 o 
  22   4  10        1.41      -10.73     16.33 o 
  24   4  10      166.11      191.20     28.95 o 
  26   4  10      280.76      359.51     30.99 o 
  28   4  10       39.30       89.02     38.65 o 
 -29   5  10       13.38       55.01     43.63 o 
 -27   5  10      510.15      456.48     37.15 o 
 -25   5  10      202.85      275.16     31.09 o 
 -23   5  10        2.95        4.70     18.96 o 
 -21   5  10       69.59       43.84     20.63 o 
 -19   5  10      260.63      269.98     27.34 o 
 -17   5  10       54.11       54.15     21.79 o 
 -15   5  10       37.36       31.34     17.51 o 
 -13   5  10      134.25      105.06     20.64 o 
 -11   5  10      482.69      553.34     34.41 o 
  -9   5  10      997.64      868.25     56.63 o 
  -7   5  10      155.55      184.98     27.81 o 
  -5   5  10       70.70      116.01     25.03 o 
  -3   5  10        0.11      -10.60     17.02 o 
  -1   5  10       18.67       42.36     21.36 o 
   1   5  10      128.33      143.67     27.32 o 
   3   5  10      195.57      204.71     33.97 o 
   5   5  10     2080.38     2270.90     73.58 o 
   7   5  10      279.99      381.14     54.21 o 
   9   5  10       28.07       24.49     19.83 o 
  11   5  10      116.69      153.48     26.55 o 
 -63   1  11      283.82      353.12     74.22 o 
 -61   1  11      182.19      262.46     30.66 o 
 -59   1  11      108.19      174.00     30.29 o 
 -57   1  11      376.40      449.42     29.16 o 
 -55   1  11     1070.61     1098.55     40.63 o 
 -53   1  11        4.61       24.34     16.44 o 
 -51   1  11      552.09      552.87     30.08 o 
 -49   1  11     5048.38     4806.77     89.32 o 
 -47   1  11      969.60      871.72     49.00 o 
 -45   1  11      881.20      776.01     32.33 o 
 -43   1  11      265.82      275.17     21.39 o 
 -41   1  11     2636.87     2609.08     63.43 o 
 -39   1  11      344.41      384.10     23.04 o 
 -37   1  11     1243.68     1253.49     36.78 o 
 -35   1  11      209.13      223.86     18.33 o 
 -33   1  11     5984.02     6081.64     98.38 o 
 -31   1  11       94.73       79.14     13.64 o 
 -29   1  11     2551.54     2266.04     43.52 o 
 -27   1  11    34265.51    34606.87    687.98 o 
 -25   1  11     3681.85     4126.70     69.28 o 
 -23   1  11     2455.79     2371.43     43.14 o 
 -21   1  11     4896.99     4149.31    138.49 o 
 -19   1  11      941.31      943.03     24.31 o 
 -17   1  11     3481.65     3313.29     48.31 o 
 -15   1  11      532.70      584.89     18.37 o 
 -13   1  11     3656.32     3462.80     45.62 o 
 -11   1  11    14097.07    15449.68    173.02 o 
  -9   1  11    10190.42    10699.50    124.48 o 
  -7   1  11      679.34      717.27     17.60 o 
  -5   1  11    11367.93    11165.31    129.23 o 
  -3   1  11    12061.38    11859.81    136.47 o 
  -1   1  11    14119.53    15161.35    170.22 o 
   1   1  11     4756.38     4457.82     60.31 o 
   3   1  11     1623.23     1379.32     25.43 o 
   5   1  11        7.94       14.94      7.43 o 
   7   1  11      107.89       93.25     11.50 o 
   9   1  11    12867.61    12807.95    162.17 o 
  11   1  11       34.77       28.87     10.44 o 
  13   1  11    13493.97    12844.48    163.73 o 
  15   1  11      586.28      564.75     34.71 o 
  17   1  11      350.63      346.03     21.60 o 
  19   1  11       37.49        8.06     11.13 o 
  21   1  11     3734.72     3753.78     71.67 o 
  23   1  11     1851.84     1851.00     47.18 o 
  25   1  11     2571.85     2222.78     53.29 o 
  27   1  11     1244.07     1167.43     38.66 o 
  29   1  11       27.05       58.51     17.39 o 
  31   1  11       49.56       40.32     16.77 o 
  33   1  11      257.84      331.41     36.78 o 
  35   1  11      411.44      440.93     34.06 o 
  37   1  11      507.98      554.89     33.97 o 
  39   1  11       78.73       74.44     34.70 o 
  41   1  11        0.21      -13.09     21.45 o 
  43   1  11      632.72      622.89     44.15 o 
 -58   2  11      164.67      137.65     26.48 o 
 -56   2  11      239.86      278.25     30.39 o 
 -54   2  11      630.83      706.16     41.20 o 
 -52   2  11      108.50      105.33     21.37 o 
 -50   2  11       54.13       70.89     17.39 o 
 -48   2  11        0.35       15.62     14.90 o 
 -46   2  11      185.57      200.46     21.13 o 
 -44   2  11      487.03      554.35     29.38 o 
 -42   2  11       52.55       51.21     15.58 o 
 -40   2  11     1199.91     1169.43     41.48 o 
 -38   2  11     1112.12      955.21     40.19 o 
 -36   2  11      715.03      622.56     28.79 o 
 -34   2  11       66.14       51.30     12.75 o 
 -32   2  11     1005.21      940.09     29.98 o 
 -30   2  11      347.32      358.30     20.91 o 
 -28   2  11      135.17      171.24     15.88 o 
 -26   2  11     7772.48     7303.82    113.47 o 
 -24   2  11       13.57       28.60     10.45 o 
 -22   2  11     3399.65     3292.30     57.69 o 
 -20   2  11      352.65      415.45     26.76 o 
 -18   2  11     6162.20     5942.85     87.54 o 
 -16   2  11     3907.28     3697.17     76.90 o 
 -14   2  11      193.71      191.71     14.30 o 
 -12   2  11     2525.84     2593.28     47.40 o 
 -10   2  11       21.89        5.21      6.93 o 
  -8   2  11     1264.55     1227.94     29.82 o 
  -6   2  11       65.72       39.41      9.20 o 
  -4   2  11        6.00       14.63      8.99 o 
  -2   2  11     8887.95     9389.82    124.72 o 
   0   2  11      941.93      940.74     26.04 o 
   2   2  11        1.33        1.99      8.36 o 
   4   2  11    11665.80    11158.09    162.98 o 
   6   2  11      478.61      466.39     24.74 o 
   8   2  11      710.30      479.67     24.94 o 
  10   2  11        0.03        2.43     10.55 o 
  12   2  11      677.44      664.94     25.62 o 
  14   2  11       86.15       26.03     10.84 o 
  16   2  11     3331.57     3001.61     74.63 o 
  18   2  11      599.83      518.45     24.50 o 
  20   2  11      554.65      528.19     25.02 o 
  22   2  11      829.82      905.37     34.50 o 
  24   2  11        2.03        6.81     13.17 o 
  26   2  11     2006.95     1840.65     49.97 o 
  28   2  11      816.16      787.75     34.90 o 
  30   2  11       43.57       78.01     17.67 o 
  32   2  11      852.31      818.41     40.68 o 
  34   2  11       54.48       77.49     21.62 o 
  36   2  11      304.12      244.02     26.15 o 
  38   2  11      231.81      281.25     32.17 o 
  40   2  11       35.50       74.77     22.10 o 
 -53   3  11        5.33       -9.06     27.20 o 
 -51   3  11      488.17      512.87     37.24 o 
 -49   3  11        9.85       40.85     19.48 o 
 -47   3  11       32.16       63.40     22.83 o 
 -45   3  11     1057.17     1050.38     41.54 o 
 -43   3  11      207.97      302.18     26.08 o 
 -41   3  11        0.89       -0.97     12.51 o 
 -39   3  11     3100.62     2972.32     72.57 o 
 -37   3  11      832.60      837.58     32.90 o 
 -35   3  11      634.92      544.27     27.67 o 
 -33   3  11      128.69      167.55     18.70 o 
 -31   3  11       58.80       71.24     16.03 o 
 -29   3  11      358.23      351.97     22.87 o 
 -27   3  11     1620.05     1493.67     56.35 o 
 -25   3  11     1409.36     1232.61     39.25 o 
 -23   3  11      468.38      459.16     26.20 o 
 -21   3  11      118.49      137.73     17.23 o 
 -19   3  11     7030.01     6631.43    111.27 o 
 -17   3  11    11931.49    11433.46    170.82 o 
 -15   3  11     1104.14     1304.98     39.70 o 
 -13   3  11      474.82      468.30     25.57 o 
 -11   3  11     2970.77     2716.54     94.28 o 
  -9   3  11       35.47       10.74     13.23 o 
  -7   3  11     2709.32     2443.99     55.38 o 
  -5   3  11      215.65      204.38     19.27 o 
  -3   3  11    17001.00    16663.45    336.21 o 
  -1   3  11     4190.97     4014.59     80.12 o 
   1   3  11     8434.17     8330.31    148.53 o 
   3   3  11     4093.33     3948.66     79.02 o 
   5   3  11        0.05       32.51     13.97 o 
   7   3  11     3966.34     3857.61     78.18 o 
   9   3  11      513.50      494.32     28.71 o 
  11   3  11     1876.97     1965.71     52.81 o 
  13   3  11      393.11      360.60     26.03 o 
  15   3  11       49.75       11.06     13.94 o 
  17   3  11       46.13       31.26     15.37 o 
  19   3  11      102.01      121.73     19.38 o 
  21   3  11       50.01       63.63     17.56 o 
  23   3  11      722.17      688.64     34.17 o 
  25   3  11      200.11      284.07     25.62 o 
  27   3  11     1321.15     1412.71     51.99 o 
  29   3  11     1331.97     1283.54     50.65 o 
  31   3  11        2.09        4.17     19.25 o 
  33   3  11      142.83      181.16     40.05 o 
  35   3  11      287.43      382.69     48.24 o 
 -44   4  11       18.08       -4.85     24.04 o 
 -42   4  11       70.69       65.21     22.17 o 
 -40   4  11      232.17      228.69     28.72 o 
 -38   4  11       75.75       94.19     22.48 o 
 -36   4  11       71.05       40.03     17.10 o 
 -34   4  11       15.00       20.68     16.24 o 
 -32   4  11      120.10      138.90     20.86 o 
 -30   4  11       64.75      103.58     19.48 o 
 -28   4  11      876.33      820.87     38.09 o 
 -26   4  11     2532.47     2351.33     61.39 o 
 -24   4  11      862.63      813.51     37.28 o 
 -22   4  11        9.41       24.17     22.79 o 
 -20   4  11     2071.17     1872.53     53.28 o 
 -18   4  11      575.93      549.38     33.68 o 
 -16   4  11       35.77       21.27     14.75 o 
 -14   4  11      124.92      158.26     20.60 o 
 -12   4  11     2416.96     2357.04     71.35 o 
 -10   4  11       28.12       30.15     15.67 o 
  -8   4  11        0.14        0.18     14.15 o 
  -6   4  11     2419.29     2316.65     70.05 o 
  -4   4  11      185.25      223.72     27.59 o 
  -2   4  11      820.52      716.88     41.65 o 
   0   4  11      341.71      317.48     30.91 o 
   2   4  11     2236.01     2146.51     66.61 o 
   4   4  11     1085.13     1141.39     44.54 o 
   6   4  11     1132.21     1084.83     43.95 o 
   8   4  11     4570.06     4960.65     99.45 o 
  10   4  11     2915.32     2803.92     70.14 o 
  12   4  11      434.58      441.65     31.35 o 
  14   4  11       11.54       36.53     17.03 o 
  16   4  11      417.79      581.72     34.46 o 
  18   4  11      110.56       98.22     20.80 o 
  20   4  11      237.88      240.30     25.94 o 
  22   4  11     1897.05     2077.51     67.15 o 
  24   4  11      234.77      349.71     30.97 o 
 -25   5  11      308.58      302.88     36.28 o 
 -23   5  11      535.72      568.40     39.83 o 
 -21   5  11     1031.58     1082.11     45.99 o 
 -19   5  11      181.58      188.18     25.11 o 
 -17   5  11      175.16      193.62     26.63 o 
 -15   5  11      810.49      873.32     42.04 o 
 -13   5  11       11.92       -2.62     23.70 o 
 -11   5  11      934.75     1020.87     53.22 o 
  -9   5  11      729.59      683.64     46.26 o 
  -7   5  11      488.39      508.54     39.95 o 
  -5   5  11      279.29      378.30     36.50 o 
  -3   5  11        2.88        0.50     19.78 o 
  -1   5  11      503.02      483.09     40.46 o 
   1   5  11       74.91       71.71     23.76 o 
   3   5  11      749.28      822.06     49.11 o 
   5   5  11     1538.22     1783.83     87.98 o 
 -62   0  12     1873.38     1612.90     79.06 o 
 -60   0  12       54.10       40.97     35.09 o 
 -58   0  12      450.77      507.63     46.64 o 
 -56   0  12      163.18      195.73     32.41 o 
 -54   0  12       49.90       41.08     26.69 o 
 -52   0  12       75.07       76.96     25.58 o 
 -50   0  12      543.11      686.98     54.77 o 
 -48   0  12    11722.74    11823.81    340.64 o 
 -46   0  12      276.21      347.00     35.03 o 
 -44   0  12      342.74      358.49     30.14 o 
 -42   0  12     2940.28     2922.82     78.85 o 
 -40   0  12        1.17        4.49     15.41 o 
 -38   0  12     6769.73     6795.76    241.40 o 
 -36   0  12     1135.30     1192.37     45.50 o 
 -34   0  12    30146.33    31300.79    521.16 o 
 -32   0  12     3396.16     3348.20     81.38 o 
 -30   0  12    19272.36    18306.11    386.08 o 
 -28   0  12     6045.86     5473.52    114.81 o 
 -26   0  12      688.69      715.39     33.92 o 
 -24   0  12    45123.23    47028.52    760.70 o 
 -22   0  12     1747.03     1783.93     87.55 o 
 -20   0  12     5893.87     5520.34    283.05 o 
 -18   0  12       66.49       12.99     11.56 o 
 -16   0  12     2621.64     2523.97     57.01 o 
 -14   0  12       63.20       34.44      8.16 o 
 -12   0  12     5924.28     6301.90    103.89 o 
 -10   0  12    20647.13    21375.15    307.99 o 
  -8   0  12    19739.03    21405.55    308.68 o 
  -6   0  12    12986.05    13558.78    212.67 o 
  -4   0  12    14475.88    15132.36    224.85 o 
  -2   0  12     5707.84     6236.50    104.68 o 
   0   0  12      420.46      414.76     20.70 o 
   2   0  12     3410.66     3203.43     65.87 o 
   4   0  12    10606.16    11194.42    173.36 o 
   6   0  12    19070.34    19199.16    281.92 o 
   8   0  12     1186.11     1080.17     34.01 o 
  10   0  12     1307.46     1253.27     49.56 o 
  12   0  12     4389.68     4389.11     97.77 o 
  14   0  12      751.04      742.45     35.98 o 
  16   0  12       18.04       22.25     15.75 o 
  18   0  12     6090.74     6314.76    132.81 o 
  20   0  12     4193.01     4423.14    104.13 o 
  22   0  12    10553.92    10362.97    244.32 o 
  24   0  12     3489.67     3233.33    111.67 o 
  26   0  12     1481.59     1413.80     70.98 o 
  28   0  12      268.99      237.24     53.87 o 
  30   0  12      229.54      203.75     36.52 o 
  32   0  12      686.80      686.37     56.37 o 
  34   0  12      164.74      138.26     38.20 o 
  36   0  12     2956.14     3096.55    182.07 o 
  38   0  12     1749.54     1701.96     87.07 o 
  40   0  12       52.04      175.69     43.66 o 
  42   0  12      295.91      399.23     56.60 o 
 -61   1  12      600.23      747.57     43.85 o 
 -59   1  12     1940.25     1901.42     62.90 o 
 -57   1  12      208.77      222.25     23.62 o 
 -55   1  12      152.60      200.88     22.90 o 
 -53   1  12      736.55      744.42     34.46 o 
 -51   1  12     1360.45     1363.93     43.40 o 
 -49   1  12        9.22       29.43     16.00 o 
 -47   1  12        2.18       10.85     14.66 o 
 -45   1  12     2118.55     1964.41     50.44 o 
 -43   1  12      197.37      220.95     21.29 o 
 -41   1  12     1713.27     1610.56     50.84 o 
 -39   1  12       25.12       23.09     13.09 o 
 -37   1  12     7829.93     7574.93    119.88 o 
 -35   1  12      306.05      275.68     20.31 o 
 -33   1  12      374.03      356.24     21.58 o 
 -31   1  12      966.99      975.23     32.57 o 
 -29   1  12      202.36      155.11     17.64 o 
 -27   1  12      622.20      584.22     21.86 o 
 -25   1  12     1269.27     1145.79     49.74 o 
 -23   1  12     2161.32     2011.95     39.65 o 
 -21   1  12       80.31       76.14      9.87 o 
 -19   1  12      105.17      101.71     10.55 o 
 -17   1  12      516.90      546.77     19.14 o 
 -15   1  12      157.96      105.30     10.59 o 
 -13   1  12     2255.11     2000.40     41.28 o 
 -11   1  12      128.89      143.41     15.09 o 
  -9   1  12       79.02       67.25      7.50 o 
  -7   1  12     7484.98     7342.22     91.19 o 
  -5   1  12      278.22      303.72     12.88 o 
  -3   1  12      377.51      402.69     14.58 o 
  -1   1  12     1907.90     1657.74     35.62 o 
   1   1  12     3246.85     3108.94     55.45 o 
   3   1  12      936.46      897.31     21.18 o 
   5   1  12     3071.20     2735.43     81.64 o 
   7   1  12    10309.67    10199.55    134.41 o 
   9   1  12     2164.72     2066.39     42.30 o 
  11   1  12      607.12      576.66     22.79 o 
  13   1  12     2627.98     2477.93     48.36 o 
  15   1  12     4369.09     4163.41     75.90 o 
  17   1  12     1499.93     1579.54     47.47 o 
  19   1  12      147.74      201.66     19.60 o 
  21   1  12      164.39      149.29     18.42 o 
  23   1  12      454.35      410.09     25.78 o 
  25   1  12       80.84       85.17     16.80 o 
  27   1  12      309.56      317.84     25.14 o 
  29   1  12     1186.43     1060.73     39.58 o 
  31   1  12      826.10      925.67     39.30 o 
  33   1  12      918.99      927.12     45.56 o 
  35   1  12      276.66      335.88     36.42 o 
  37   1  12      162.95      200.89     28.85 o 
  39   1  12        4.85       18.99     31.59 o 
  41   1  12        6.09      -17.93     24.58 o 
 -58   2  12       90.17      153.71     36.62 o 
 -56   2  12      946.51     1056.55     49.53 o 
 -54   2  12      881.45      820.64     41.37 o 
 -52   2  12        0.74        1.38     15.22 o 
 -50   2  12       16.06       29.10     16.76 o 
 -48   2  12      134.19      167.32     21.34 o 
 -46   2  12     2101.70     1984.27     70.61 o 
 -44   2  12     1586.84     1455.27     44.52 o 
 -42   2  12      132.30      129.31     19.19 o 
 -40   2  12     6545.44     6241.61    156.52 o 
 -38   2  12     1004.59      976.63     46.06 o 
 -36   2  12      704.87      685.23     30.75 o 
 -34   2  12        4.85        3.01     13.66 o 
 -32   2  12       48.53       59.65     13.16 o 
 -30   2  12     4203.17     3920.90     83.74 o 
 -28   2  12      810.80      702.08     26.50 o 
 -26   2  12     2483.15     2317.78     47.53 o 
 -24   2  12    11823.70    11481.22    259.71 o 
 -22   2  12       10.03       34.25     11.21 o 
 -20   2  12     5125.67     5027.15     78.48 o 
 -18   2  12      452.95      489.04     21.44 o 
 -16   2  12      999.19      955.68     27.94 o 
 -14   2  12      140.52      182.94     15.50 o 
 -12   2  12     2703.04     2448.10     62.52 o 
 -10   2  12     3670.29     3592.68     66.59 o 
  -8   2  12     3619.52     3680.28     60.72 o 
  -6   2  12     4572.22     4214.93     66.99 o 
  -4   2  12     1037.84     1054.66     33.82 o 
  -2   2  12     2973.11     2533.40     47.16 o 
   0   2  12     1719.80     1768.46     37.77 o 
   2   2  12        4.64       13.50     12.07 o 
   4   2  12     5643.95     5437.44    116.50 o 
   6   2  12     4360.42     4238.18     78.72 o 
   8   2  12      765.68      766.93     38.48 o 
  10   2  12      791.42      627.54     28.85 o 
  12   2  12     1131.66      962.33     34.33 o 
  14   2  12      472.39      446.45     25.40 o 
  16   2  12      172.59      152.12     18.50 o 
  18   2  12      311.50      304.26     20.96 o 
  20   2  12      528.96      545.61     28.87 o 
  22   2  12     4222.90     4071.26    101.36 o 
  24   2  12       20.72       14.76     15.60 o 
  26   2  12      709.08      647.90     41.08 o 
  28   2  12       27.01       39.88     16.00 o 
  30   2  12      919.76      915.99     38.78 o 
  32   2  12      392.26      422.43     30.44 o 
  34   2  12     1008.87     1029.15     43.48 o 
  36   2  12       21.41       58.64     21.08 o 
  38   2  12      937.39      913.77     44.09 o 
 -53   3  12      225.75      296.89     54.88 o 
 -51   3  12       36.26       39.83     22.01 o 
 -49   3  12      623.22      622.55     35.53 o 
 -47   3  12     1184.71     1228.01     46.02 o 
 -45   3  12      164.62      221.55     23.84 o 
 -43   3  12      157.32      214.00     22.91 o 
 -41   3  12      488.93      531.67     35.07 o 
 -39   3  12        9.78        7.09     18.57 o 
 -37   3  12        3.18       19.64     13.90 o 
 -35   3  12     1945.91     1786.41     67.94 o 
 -33   3  12     2777.32     2553.11     55.91 o 
 -31   3  12       78.84       64.03     14.94 o 
 -29   3  12      205.46      198.69     19.26 o 
 -27   3  12      443.09      475.81     27.52 o 
 -25   3  12      515.21      542.07     28.77 o 
 -23   3  12     2057.88     1912.68     49.83 o 
 -21   3  12     2279.75     2242.79     54.61 o 
 -19   3  12      398.10      435.01     32.98 o 
 -17   3  12      770.45      695.04     30.42 o 
 -15   3  12       67.77       73.00     14.91 o 
 -13   3  12       93.78      110.34     16.57 o 
 -11   3  12     1354.39     1389.92     43.80 o 
  -9   3  12     4186.38     4264.54     80.46 o 
  -7   3  12      359.51      372.40     23.54 o 
  -5   3  12       56.23       86.23     15.04 o 
  -3   3  12      847.12      902.69     41.36 o 
  -1   3  12      304.20      308.73     24.22 o 
   1   3  12      645.48      624.77     31.40 o 
   3   3  12      654.02      627.02     31.80 o 
   5   3  12      146.05      206.82     21.37 o 
   7   3  12       66.35       67.83     16.38 o 
   9   3  12       17.58       33.70     14.93 o 
  11   3  12     1197.59     1087.38     39.82 o 
  13   3  12      691.03      643.79     33.21 o 
  15   3  12      182.03      218.24     23.43 o 
  17   3  12        2.39        2.44     14.34 o 
  19   3  12       53.01       56.35     16.84 o 
  21   3  12      418.04      338.99     29.61 o 
  23   3  12     1424.27     1326.02     51.06 o 
  25   3  12      143.08      150.18     24.32 o 
  27   3  12       15.34       -2.85     17.92 o 
  29   3  12       18.27       22.10     21.32 o 
  31   3  12       95.23      128.90     25.16 o 
 -42   4  12      100.59      145.03     31.10 o 
 -40   4  12     1098.02     1202.83     47.85 o 
 -38   4  12       44.88       45.05     20.88 o 
 -36   4  12       39.74       18.17     17.13 o 
 -34   4  12       77.80       56.78     18.09 o 
 -32   4  12      723.43      767.19     38.12 o 
 -30   4  12       10.06       29.96     15.36 o 
 -28   4  12      224.04      235.53     24.69 o 
 -26   4  12        2.44       20.96     15.58 o 
 -24   4  12     1988.99     1916.60     88.33 o 
 -22   4  12       66.58       79.85     18.52 o 
 -20   4  12      520.85      538.75     31.79 o 
 -18   4  12      495.20      561.03     32.08 o 
 -16   4  12      286.35      332.82     28.89 o 
 -14   4  12      127.94      138.40     26.23 o 
 -12   4  12      637.85      727.94     34.11 o 
 -10   4  12      136.06      102.42     25.09 o 
  -8   4  12      765.45      861.72     45.57 o 
  -6   4  12       15.28       19.78     16.95 o 
  -4   4  12      327.35      271.14     29.45 o 
  -2   4  12      185.56      161.71     24.44 o 
   0   4  12        0.27       26.86     16.76 o 
   2   4  12      342.61      275.35     28.97 o 
   4   4  12       82.39      107.05     22.04 o 
   6   4  12     3481.16     3633.14     82.20 o 
   8   4  12      597.97      534.91     34.17 o 
  10   4  12      838.03      816.45     40.05 o 
  12   4  12      590.72      573.49     46.95 o 
  14   4  12      274.58      279.31     27.66 o 
  16   4  12       30.63       49.55     19.42 o 
  18   4  12        5.57       36.15     18.61 o 
  20   4  12      921.02      904.91     43.19 o 
  22   4  12     1419.78     1370.72    101.43 o 
 -19   5  12      155.83      214.46     38.62 o 
 -17   5  12      119.60       96.04     27.78 o 
 -15   5  12      409.12      501.44     42.28 o 
 -13   5  12      109.16      132.69     29.79 o 
 -11   5  12        0.53        2.24     20.51 o 
  -9   5  12      334.32      299.37     35.59 o 
  -7   5  12        0.97      -17.56     19.86 o 
  -5   5  12       38.11       29.59     22.15 o 
  -3   5  12        1.94       11.07     36.99 o 
 -61   1  13     1359.96     1279.53     70.04 o 
 -59   1  13       16.76       16.44     18.25 o 
 -57   1  13     1133.42     1155.72     43.43 o 
 -55   1  13       60.13       89.38     19.05 o 
 -53   1  13      598.65      635.52     33.21 o 
 -51   1  13      864.37      890.65     37.04 o 
 -49   1  13     1187.53     1143.72     40.21 o 
 -47   1  13     1784.74     1812.71     50.00 o 
 -45   1  13     4089.09     3899.12     77.99 o 
 -43   1  13     6668.39     6508.09    110.61 o 
 -41   1  13     2229.87     2098.69     59.78 o 
 -39   1  13      252.24      272.64     21.59 o 
 -37   1  13       90.49       73.23     14.61 o 
 -35   1  13        2.28       -2.15     11.47 o 
 -33   1  13      823.00      740.56     32.07 o 
 -31   1  13    26625.90    26878.46    353.48 o 
 -29   1  13      362.32      367.43     22.95 o 
 -27   1  13     2893.81     2807.67     57.91 o 
 -25   1  13     8315.87     8230.75    125.21 o 
 -23   1  13       85.75       60.09     11.10 o 
 -21   1  13        1.81       -3.94      7.73 o 
 -19   1  13     2231.91     2127.83     41.13 o 
 -17   1  13     4533.69     4401.27     67.62 o 
 -15   1  13     4091.79     3813.85     60.66 o 
 -13   1  13     1577.10     1232.60     42.72 o 
 -11   1  13      446.25      455.26     18.97 o 
  -9   1  13      880.41      952.50     23.78 o 
  -7   1  13     6415.08     6353.26     82.21 o 
  -5   1  13      319.53      322.61     13.99 o 
  -3   1  13       92.02       97.72     10.19 o 
  -1   1  13      163.09      134.86     10.88 o 
   1   1  13     3584.59     3464.97     56.36 o 
   3   1  13     5104.49     4879.13     74.81 o 
   5   1  13     2947.15     2838.80     52.04 o 
   7   1  13       14.94       13.24      9.72 o 
   9   1  13     2932.92     2774.69     52.25 o 
  11   1  13       24.14       23.65     11.00 o 
  13   1  13       45.93       78.91     14.38 o 
  15   1  13     7680.19     7252.22    116.61 o 
  17   1  13     2970.84     2682.77     58.82 o 
  19   1  13     1769.62     1700.85     46.46 o 
  21   1  13     1122.82      994.96     45.89 o 
  23   1  13       19.44       20.45     15.23 o 
  25   1  13     1028.10     1076.63     64.22 o 
  27   1  13        3.19       19.10     17.47 o 
  29   1  13      899.96      922.61     40.07 o 
  31   1  13     1162.44     1164.89     48.82 o 
  33   1  13      896.73      874.86     63.92 o 
  35   1  13       17.81       49.68     26.95 o 
  37   1  13      175.10      195.68     33.41 o 
 -56   2  13     1223.75     1061.19     65.87 o 
 -54   2  13       15.37       37.46     19.57 o 
 -52   2  13       20.59       59.88     18.84 o 
 -50   2  13      676.04      741.52     45.48 o 
 -48   2  13     1645.01     1598.42     49.17 o 
 -46   2  13       85.14      100.30     24.43 o 
 -44   2  13      321.09      334.64     25.83 o 
 -42   2  13     1962.69     1740.59     70.67 o 
 -40   2  13      223.19      207.71     21.72 o 
 -38   2  13      741.38      737.81     38.49 o 
 -36   2  13     3775.34     3563.81     73.19 o 
 -34   2  13      241.85      256.63     22.10 o 
 -32   2  13      370.47      244.73     18.74 o 
 -30   2  13       89.47      107.86     14.20 o 
 -28   2  13     2852.61     2599.84     74.79 o 
 -26   2  13       18.34       27.24     11.59 o 
 -24   2  13     1068.55      893.61     29.53 o 
 -22   2  13     3243.87     3104.60     57.30 o 
 -20   2  13      433.29      421.87     33.46 o 
 -18   2  13      234.29      218.58     16.63 o 
 -16   2  13        0.12       -8.33      8.33 o 
 -14   2  13       75.31       67.02     12.31 o 
 -12   2  13       17.28       18.15     10.06 o 
 -10   2  13      221.43      221.59     17.26 o 
  -8   2  13     1678.03     1509.14     38.54 o 
  -6   2  13        3.16        7.47     13.05 o 
  -4   2  13     1880.48     1939.05     40.66 o 
  -2   2  13     2852.08     2434.43     46.92 o 
   0   2  13     3316.69     2962.84     62.55 o 
   2   2  13     3820.98     3625.91     71.75 o 
   4   2  13      934.90      917.21     36.35 o 
   6   2  13      116.78      105.33     17.13 o 
   8   2  13      172.59      185.01     19.58 o 
  10   2  13      828.59      710.53     31.29 o 
  12   2  13       22.66       35.80     14.21 o 
  14   2  13       12.73       37.11     14.45 o 
  16   2  13     2987.42     2758.18     75.89 o 
  18   2  13       97.77       87.12     18.90 o 
  20   2  13        4.66       21.48     22.89 o 
  22   2  13      504.96      653.10     36.95 o 
  24   2  13        3.89       33.39     18.10 o 
  26   2  13     1107.39     1109.33     72.98 o 
  28   2  13      530.90      621.12     33.90 o 
  30   2  13     1064.20     1121.03     44.24 o 
  32   2  13      510.08      491.91     33.51 o 
  34   2  13       75.43       61.07     21.27 o 
 -51   3  13      160.72      155.19     31.08 o 
 -49   3  13      259.61      305.60     30.52 o 
 -47   3  13        9.68        3.91     16.71 o 
 -45   3  13        3.26       -3.47     14.74 o 
 -43   3  13     1805.93     1689.79     51.97 o 
 -41   3  13      994.32     1097.04     45.24 o 
 -39   3  13     2121.19     2081.71     61.96 o 
 -37   3  13      788.85      712.80     42.50 o 
 -35   3  13       66.31       65.71     15.35 o 
 -33   3  13      674.22      618.65     29.43 o 
 -31   3  13      458.83      533.05     36.64 o 
 -29   3  13      280.71      287.61     24.50 o 
 -27   3  13     2082.36     2142.17     54.26 o 
 -25   3  13      741.32      760.89     33.21 o 
 -23   3  13        7.53        7.59     13.31 o 
 -21   3  13        1.89       11.43     12.18 o 
 -19   3  13       60.42       81.89     15.55 o 
 -17   3  13      135.97      160.91     18.61 o 
 -15   3  13     4985.49     4940.22     96.27 o 
 -13   3  13     1433.33     1381.03     46.82 o 
 -11   3  13     3722.64     3627.12     76.35 o 
  -9   3  13      410.82      415.60     25.29 o 
  -7   3  13       43.54       13.81     12.89 o 
  -5   3  13       60.33       49.16     18.10 o 
  -3   3  13      142.05      165.39     23.90 o 
  -1   3  13     3623.35     3434.30     84.30 o 
   1   3  13      722.43      814.25     36.98 o 
   3   3  13     2699.06     2599.72     86.61 o 
   5   3  13      196.60      230.58     23.20 o 
   7   3  13       18.87       25.40     15.22 o 
   9   3  13      143.75      120.99     19.72 o 
  11   3  13      440.95      494.21     30.53 o 
  13   3  13     2875.79     2570.79     63.61 o 
  15   3  13     4378.93     4266.27     88.03 o 
  17   3  13      273.36      314.94     27.22 o 
  19   3  13       43.43       27.75     17.39 o 
  21   3  13     2170.91     2034.19     87.21 o 
  23   3  13       22.24       36.26     19.41 o 
  25   3  13      345.63      332.91     32.60 o 
  27   3  13     1122.74     1099.79     50.24 o 
  29   3  13      289.59      243.36     60.05 o 
 -40   4  13       81.19       72.54     23.82 o 
 -38   4  13      499.53      527.68     34.69 o 
 -36   4  13      378.18      378.35     30.66 o 
 -34   4  13      398.38      438.27     38.27 o 
 -32   4  13     1049.73     1013.90     44.63 o 
 -30   4  13      946.67      948.37     41.12 o 
 -28   4  13       21.65       35.00     16.69 o 
 -26   4  13      145.88      141.26     20.71 o 
 -24   4  13      423.23      355.48     27.83 o 
 -22   4  13        4.51        5.44     16.43 o 
 -20   4  13       24.26       13.44     15.07 o 
 -18   4  13     1741.30     1674.50     52.56 o 
 -16   4  13        0.45        8.03     15.76 o 
 -14   4  13        6.79       11.27     14.85 o 
 -12   4  13       10.98       20.95     18.60 o 
 -10   4  13      246.70      278.63     45.16 o 
  -8   4  13     1170.51     1099.18     51.49 o 
  -6   4  13      403.65      344.53     33.06 o 
  -4   4  13        5.28        8.87     16.45 o 
  -2   4  13       30.16       42.46     18.39 o 
   0   4  13       21.12       57.36     21.16 o 
   2   4  13       37.15       61.63     24.41 o 
   4   4  13     1384.61     1387.30     67.85 o 
   6   4  13     1676.02     1712.58     73.11 o 
   8   4  13     1380.71     1228.27     54.54 o 
  10   4  13      484.14      509.09     34.48 o 
  12   4  13      599.93      588.86     36.43 o 
  14   4  13        6.80       40.21     19.55 o 
  16   4  13      114.43      102.73     22.88 o 
  18   4  13      137.93      208.72     64.55 o 
 -60   0  14      146.21      125.62    112.12 o 
 -58   0  14     1291.20     1201.59     69.69 o 
 -56   0  14       61.58       66.41     30.45 o 
 -54   0  14        8.40       38.85     25.50 o 
 -52   0  14      413.94      534.34     50.49 o 
 -50   0  14    13532.61    14147.95    326.67 o 
 -48   0  14     2981.10     2795.46    100.02 o 
 -46   0  14       53.26       79.04     27.62 o 
 -44   0  14     2527.12     2286.43     86.71 o 
 -42   0  14       29.49       11.34     20.72 o 
 -40   0  14      502.09      553.59     43.61 o 
 -38   0  14      260.82      193.20     29.83 o 
 -36   0  14     4832.30     4566.59    135.51 o 
 -34   0  14     4056.14     3847.29     94.04 o 
 -32   0  14    13213.13    13230.92    378.80 o 
 -30   0  14     2679.89     2356.58     67.49 o 
 -28   0  14    13173.60    12864.19    394.53 o 
 -26   0  14     1853.64     1804.32     56.52 o 
 -24   0  14     2313.80     2150.98     61.83 o 
 -22   0  14      914.96      790.87     38.63 o 
 -20   0  14        3.49       21.86     12.41 o 
 -18   0  14     5844.46     5677.96    118.65 o 
 -16   0  14      506.15      499.30     31.60 o 
 -14   0  14       28.47       29.20     10.18 o 
 -12   0  14     1875.79     1840.72     44.32 o 
 -10   0  14     1711.91     1729.44     79.02 o 
  -8   0  14      523.26      575.79     25.24 o 
  -6   0  14     3827.95     3783.20     73.56 o 
  -4   0  14    19921.85    20784.07    305.49 o 
  -2   0  14    12633.13    12522.47    488.63 o 
   0   0  14     3902.31     3725.05     74.57 o 
   2   0  14      137.52      129.65     17.40 o 
   4   0  14    11637.98    12449.71    194.96 o 
   6   0  14     7700.02     7833.39    155.55 o 
   8   0  14     7612.29     7408.42    149.67 o 
  10   0  14       39.81       72.03     20.59 o 
  12   0  14     3181.40     2942.83     94.68 o 
  14   0  14      708.06      713.45     77.48 o 
  16   0  14     1312.37     1268.26     61.70 o 
  18   0  14     3327.64     3069.98    201.19 o 
  20   0  14      728.49      819.54     70.40 o 
  22   0  14     5007.34     5251.68    151.39 o 
  24   0  14      327.42      316.82     50.27 o 
  26   0  14       52.75       94.17     31.82 o 
  28   0  14     1086.97     1143.95     82.54 o 
  30   0  14     1329.67     1231.97     95.59 o 
  32   0  14      563.04      551.06     72.20 o 
  34   0  14       66.51       59.95     34.93 o 
  36   0  14     1534.70     1756.56     94.33 o 
 -59   1  14      178.43      182.21     24.87 o 
 -57   1  14       96.48      152.52     28.58 o 
 -55   1  14      780.00      782.34     37.52 o 
 -53   1  14      278.16      235.93     24.56 o 
 -51   1  14      251.77      282.47     25.07 o 
 -49   1  14      918.70      929.40     37.34 o 
 -47   1  14      860.36      806.64     35.35 o 
 -45   1  14       43.62       81.53     18.26 o 
 -43   1  14       15.26        9.85     14.40 o 
 -41   1  14      373.25      370.23     25.07 o 
 -39   1  14     2468.46     2146.47     52.44 o 
 -37   1  14       88.56       77.77     16.85 o 
 -35   1  14     2468.87     2339.53     75.57 o 
 -33   1  14     2575.74     2417.41     54.87 o 
 -31   1  14      308.55      348.34     22.82 o 
 -29   1  14     4175.76     3945.33     74.30 o 
 -27   1  14     6862.75     6380.10    104.63 o 
 -25   1  14     2783.73     2550.99     58.86 o 
 -23   1  14     1530.46     1394.33     38.38 o 
 -21   1  14     5336.00     5163.35     78.24 o 
 -19   1  14      359.22      351.85     17.62 o 
 -17   1  14     3580.35     3235.80     55.48 o 
 -15   1  14      544.49      523.65     20.69 o 
 -13   1  14     3367.69     3239.42     55.14 o 
 -11   1  14      216.21      246.68     15.29 o 
  -9   1  14       21.85       38.36      9.48 o 
  -7   1  14     2832.14     2890.11     51.15 o 
  -5   1  14      786.58      752.48     29.60 o 
  -3   1  14       30.51       59.19     11.04 o 
  -1   1  14      156.64      137.11     12.41 o 
   1   1  14     3094.04     2981.84     54.16 o 
   3   1  14       51.90       77.71     13.42 o 
   5   1  14     3729.90     3520.19     61.29 o 
   7   1  14       10.48        6.83     11.39 o 
   9   1  14     1998.14     1950.70     44.52 o 
  11   1  14       94.18       99.15     16.10 o 
  13   1  14       18.74       48.17     14.70 o 
  15   1  14      936.18      894.29     34.14 o 
  17   1  14       47.17       56.90     15.96 o 
  19   1  14      714.75      729.68     32.86 o 
  21   1  14       18.88       10.13     14.85 o 
  23   1  14       25.51       44.49     17.43 o 
  25   1  14      923.40      985.52     62.53 o 
  27   1  14       70.49       95.70     20.36 o 
  29   1  14      317.16      419.64     74.55 o 
  31   1  14     1765.18     1875.56     83.08 o 
  33   1  14      457.03      564.28     40.60 o 
  35   1  14       66.72      100.04     34.02 o 
 -56   2  14      366.13      466.19     49.55 o 
 -54   2  14      410.50      472.63     32.80 o 
 -52   2  14     3306.13     3449.06     78.73 o 
 -50   2  14       65.35      106.79     21.29 o 
 -48   2  14      402.69      424.96     29.61 o 
 -46   2  14      366.29      349.14     42.07 o 
 -44   2  14      642.38      559.17     49.62 o 
 -42   2  14       29.56       56.96     16.77 o 
 -40   2  14       47.34       69.73     18.81 o 
 -38   2  14      919.32      972.09     41.65 o 
 -36   2  14     2569.80     2490.28     82.95 o 
 -34   2  14      486.44      550.00     29.34 o 
 -32   2  14     1077.78      940.82     40.42 o 
 -30   2  14     2630.93     2405.21     56.62 o 
 -28   2  14      273.05      274.03     19.45 o 
 -26   2  14     3156.20     3115.61     61.55 o 
 -24   2  14     2798.53     2790.87     54.45 o 
 -22   2  14     2786.56     2706.74     67.10 o 
 -20   2  14       42.75       79.66     13.61 o 
 -18   2  14     6001.63     5824.70     98.08 o 
 -16   2  14      206.65      136.23     16.46 o 
 -14   2  14        9.20       -2.24     10.76 o 
 -12   2  14       35.29       17.76     11.94 o 
 -10   2  14     5598.94     5296.82     90.47 o 
  -8   2  14     5638.45     5296.76     90.50 o 
  -6   2  14     2738.16     2698.12     56.45 o 
  -4   2  14      791.61      821.92     55.94 o 
  -2   2  14     1222.21     1270.80     39.48 o 
   0   2  14       50.85       85.88     16.66 o 
   2   2  14     8995.07     8579.16    229.81 o 
   4   2  14      732.54      784.39     33.37 o 
   6   2  14     1035.77      992.91     36.14 o 
   8   2  14       91.44      106.25     17.37 o 
  10   2  14        7.08       25.99     14.73 o 
  12   2  14     1034.54     1040.62     64.36 o 
  14   2  14      571.42      620.74     31.56 o 
  16   2  14      692.29      709.89     48.97 o 
  18   2  14     3867.45     3761.53     87.65 o 
  20   2  14       95.43      131.30     24.51 o 
  22   2  14      925.95      944.50     43.80 o 
  24   2  14      603.11      501.83     35.44 o 
  26   2  14       29.91       25.17     23.28 o 
  28   2  14      738.46      672.59     41.23 o 
  30   2  14       53.46       74.60     24.71 o 
  32   2  14     1180.04     1287.57     63.50 o 
 -49   3  14      465.93      433.41     37.79 o 
 -47   3  14       39.73       48.85     19.53 o 
 -45   3  14      137.96      169.33     26.00 o 
 -43   3  14      609.42      601.12     34.66 o 
 -41   3  14      156.11      158.30     21.64 o 
 -39   3  14        0.58       11.31     16.00 o 
 -37   3  14       76.97      106.17     21.78 o 
 -35   3  14        3.11      -16.27     19.99 o 
 -33   3  14       46.67       50.07     15.44 o 
 -31   3  14      657.72      659.30     41.04 o 
 -29   3  14      427.58      355.58     29.70 o 
 -27   3  14      613.86      664.63     32.94 o 
 -25   3  14       61.59       83.05     16.96 o 
 -23   3  14      259.13      343.72     39.36 o 
 -21   3  14        1.69       -6.55     12.68 o 
 -19   3  14      240.58      186.58     20.12 o 
 -17   3  14     4873.14     4803.44     90.56 o 
 -15   3  14      294.53      354.29     24.93 o 
 -13   3  14        8.47       11.44     13.86 o 
 -11   3  14       52.91       48.56     15.00 o 
  -9   3  14      250.29      217.77     26.37 o 
  -7   3  14      255.83      343.74     37.92 o 
  -5   3  14      239.73      234.27     26.44 o 
  -3   3  14     1421.32     1441.37     52.22 o 
  -1   3  14      538.37      563.03     38.11 o 
   1   3  14       44.14       48.58     19.22 o 
   3   3  14      196.56      231.29     27.07 o 
   5   3  14        1.00       26.71     15.23 o 
   7   3  14     1816.52     1910.69     54.26 o 
   9   3  14      941.13     1064.66     41.72 o 
  11   3  14       15.56       12.67     16.10 o 
  13   3  14      764.29      762.06     37.67 o 
  15   3  14      352.65      403.31     42.55 o 
  17   3  14        0.50       23.76     16.57 o 
  19   3  14      404.15      447.88     34.68 o 
  21   3  14     1588.46     1642.40     58.29 o 
  23   3  14       99.40      176.01     27.08 o 
  25   3  14       62.94      100.81     26.15 o 
 -36   4  14      117.13       89.59     21.77 o 
 -34   4  14     2676.35     2803.90     71.01 o 
 -32   4  14       96.23      133.89     22.54 o 
 -30   4  14      482.81      495.64     32.72 o 
 -28   4  14      427.86      404.85     30.57 o 
 -26   4  14        2.52       24.28     17.84 o 
 -24   4  14       80.89      100.08     19.61 o 
 -22   4  14      885.45     1013.79     47.80 o 
 -20   4  14      339.49      325.50     27.32 o 
 -18   4  14     1438.55     1447.18     57.00 o 
 -16   4  14      272.50      305.82     26.53 o 
 -14   4  14       13.63       37.33     19.81 o 
 -12   4  14      165.87      181.26     39.48 o 
 -10   4  14     1307.74     1218.88     54.69 o 
  -8   4  14      746.98      714.35     44.40 o 
  -6   4  14      726.15      696.66     62.27 o 
  -4   4  14        1.02       20.65     20.29 o 
  -2   4  14      122.09      134.89     25.31 o 
   0   4  14       38.70       15.56     19.38 o 
   2   4  14      879.74      987.14     50.12 o 
   4   4  14       23.28       43.31     21.06 o 
   6   4  14      309.42      344.66     34.57 o 
   8   4  14       47.32       40.46     22.19 o 
  10   4  14      781.20      943.21     50.35 o 
  12   4  14      377.92      451.46     39.13 o 
 -57   1  15       80.45       93.47     24.58 o 
 -55   1  15      860.10      940.20     51.71 o 
 -53   1  15        0.02       19.58     16.85 o 
 -51   1  15        1.32       34.63     17.16 o 
 -49   1  15       28.32       50.32     17.02 o 
 -47   1  15     1023.16     1023.00     44.72 o 
 -45   1  15      144.03      131.04     19.20 o 
 -43   1  15     1111.44     1137.28     45.03 o 
 -41   1  15      257.20      255.09     22.59 o 
 -39   1  15     2313.52     2260.83     55.30 o 
 -37   1  15      487.23      466.79     27.08 o 
 -35   1  15      476.30      514.56     27.51 o 
 -33   1  15      205.30      256.57     20.94 o 
 -31   1  15     1239.45     1229.70     38.08 o 
 -29   1  15       70.97       74.13     14.88 o 
 -27   1  15      136.41      166.75     18.61 o 
 -25   1  15    16216.87    15857.51    221.81 o 
 -23   1  15       41.69      112.05     16.80 o 
 -21   1  15      256.25      312.80     21.90 o 
 -19   1  15     3681.04     3604.70     61.37 o 
 -17   1  15     1750.26     1545.17     36.01 o 
 -15   1  15    12440.90    12313.54    177.55 o 
 -13   1  15      381.98      382.99     19.57 o 
 -11   1  15     2023.23     1932.08     53.42 o 
  -9   1  15     1562.85     1588.22     36.48 o 
  -7   1  15     1753.17     1676.12     37.08 o 
  -5   1  15     1095.09     1182.56     31.28 o 
  -3   1  15     4414.88     4413.69     70.45 o 
  -1   1  15    16612.27    16681.98    230.12 o 
   1   1  15     2537.98     2642.54     57.73 o 
   3   1  15     1238.07     1237.95     38.87 o 
   5   1  15      505.34      611.77     25.99 o 
   7   1  15        1.04       -3.59     11.23 o 
   9   1  15       81.60       93.50     17.00 o 
  11   1  15     3911.51     3801.17     74.77 o 
  13   1  15      789.95      833.30     35.45 o 
  15   1  15      654.75      701.08     32.72 o 
  17   1  15     1933.75     1892.31     50.51 o 
  19   1  15      347.72      352.25     26.39 o 
  21   1  15       40.16       47.91     19.43 o 
  23   1  15     2043.51     2025.68     66.30 o 
  25   1  15      386.67      414.96     52.75 o 
  27   1  15      175.10      241.18     34.93 o 
  29   1  15      167.59      195.04     37.25 o 
  31   1  15      249.95      265.51     36.00 o 
 -54   2  15        7.74        5.33     24.01 o 
 -52   2  15        0.23        6.70     18.21 o 
 -50   2  15      244.76      263.19     26.66 o 
 -48   2  15       42.59       61.19     19.19 o 
 -46   2  15       64.23       67.66     17.90 o 
 -44   2  15       26.56       42.25     17.79 o 
 -42   2  15      363.77      441.44     29.22 o 
 -40   2  15     1422.66     1379.14     44.42 o 
 -38   2  15      516.84      468.02     28.75 o 
 -36   2  15        0.04        4.81     13.88 o 
 -34   2  15      302.33      261.77     23.22 o 
 -32   2  15       38.81       52.71     15.28 o 
 -30   2  15      557.19      591.11     30.07 o 
 -28   2  15     2499.38     2424.62     78.84 o 
 -26   2  15     3494.29     3078.76     93.38 o 
 -24   2  15     7044.55     6969.96    144.09 o 
 -22   2  15      266.11      267.08     21.18 o 
 -20   2  15      176.05      180.27     18.79 o 
 -18   2  15     3506.27     3517.01     69.35 o 
 -16   2  15       10.68       11.86     12.05 o 
 -14   2  15      290.51      319.47     21.54 o 
 -12   2  15      702.27      634.82     36.51 o 
 -10   2  15     1768.85     1823.02     48.58 o 
  -8   2  15        7.29        9.27     11.37 o 
  -6   2  15      522.94      456.59     30.26 o 
  -4   2  15     1464.22     1496.54     49.21 o 
  -2   2  15      247.65      258.94     25.50 o 
   0   2  15        5.36       22.10     16.85 o 
   2   2  15     2837.02     2602.30     60.50 o 
   4   2  15      452.40      516.72     29.07 o 
   6   2  15      610.07      524.22     38.52 o 
   8   2  15      235.12      257.05     22.84 o 
  10   2  15       18.80       -3.01     14.38 o 
  12   2  15        4.17       16.88     16.90 o 
  14   2  15     1055.79      964.06     62.54 o 
  16   2  15        0.02       -1.30     16.44 o 
  18   2  15      132.05      125.88     48.57 o 
  20   2  15      262.31      270.86     28.39 o 
  22   2  15       20.69       -9.04     19.20 o 
  24   2  15      761.15      681.69     40.51 o 
  26   2  15        5.31      -18.51     29.51 o 
  28   2  15        9.99      -18.99     22.10 o 
 -47   3  15      213.60      247.59     38.96 o 
 -45   3  15        9.07       13.63     19.42 o 
 -43   3  15      144.59      137.24     22.70 o 
 -41   3  15     1637.60     1638.96     57.96 o 
 -39   3  15     1426.82     1483.48     54.95 o 
 -37   3  15      109.15      141.63     24.13 o 
 -35   3  15     1373.45     1329.19     73.45 o 
 -33   3  15      313.94      262.24     34.38 o 
 -31   3  15      470.29      481.00     29.72 o 
 -29   3  15      493.32      470.23     29.49 o 
 -27   3  15     1436.49     1337.48     44.03 o 
 -25   3  15     3806.71     3839.00     90.61 o 
 -23   3  15     3669.17     3566.31     75.81 o 
 -21   3  15      264.30      200.46     21.43 o 
 -19   3  15     3284.87     3045.42     68.05 o 
 -17   3  15      289.98      324.72     25.25 o 
 -15   3  15      110.87       53.95     15.96 o 
 -13   3  15      291.65      285.32     25.11 o 
 -11   3  15       25.65       66.03     19.74 o 
  -9   3  15      826.01      892.79     43.55 o 
  -7   3  15      149.76      139.23     23.41 o 
  -5   3  15      384.45      486.71     35.41 o 
  -3   3  15      442.37      481.39     34.39 o 
  -1   3  15        0.43       21.07     15.59 o 
   1   3  15       26.72       22.59     17.59 o 
   3   3  15      405.12      481.18     35.43 o 
   5   3  15      432.01      437.43     34.27 o 
   7   3  15     1457.12     1347.62     57.05 o 
   9   3  15      118.63      129.71     22.03 o 
  11   3  15     1115.75     1151.28     44.72 o 
  13   3  15       45.74       46.70     19.24 o 
  15   3  15     1316.04     1337.85     47.84 o 
  17   3  15      137.69      158.63     35.69 o 
  19   3  15        2.70       28.09     19.02 o 
  21   3  15      155.38      178.94     31.58 o 
 -32   4  15       50.49       47.37     22.02 o 
 -30   4  15      142.51      202.78     25.42 o 
 -28   4  15     1237.89     1342.33     63.50 o 
 -26   4  15      589.09      600.43     34.65 o 
 -24   4  15       18.57       23.31     16.49 o 
 -22   4  15      911.67      900.56     40.36 o 
 -20   4  15     2397.40     2270.42     81.93 o 
 -18   4  15       22.45       33.38     17.14 o 
 -16   4  15      974.25     1030.09     52.91 o 
 -14   4  15     2703.39     2762.49    107.75 o 
 -12   4  15      104.22      111.48     27.36 o 
 -10   4  15        1.75      -16.27     20.10 o 
  -8   4  15        4.32       17.90     20.28 o 
  -6   4  15      400.50      390.78     36.40 o 
  -4   4  15        1.72        6.30     19.87 o 
  -2   4  15      430.12      460.20     38.80 o 
   0   4  15     3977.41     3956.60    102.27 o 
   2   4  15     1662.48     1660.98     65.01 o 
   4   4  15      237.67      245.86     33.63 o 
   6   4  15      373.85      324.94     35.98 o 
 -56   0  16      141.10      142.72     37.60 o 
 -54   0  16       51.18      105.54     35.42 o 
 -52   0  16      497.89      502.45     49.63 o 
 -50   0  16        0.59       66.57     28.21 o 
 -48   0  16      123.00      210.19     36.18 o 
 -46   0  16     1660.80     1861.62     80.84 o 
 -44   0  16     1500.25     1454.68     81.65 o 
 -42   0  16     2366.94     2304.65    122.69 o 
 -40   0  16      202.11      271.09     36.78 o 
 -38   0  16     1235.17     1294.79     63.74 o 
 -36   0  16     4557.35     4697.72    237.74 o 
 -34   0  16     5778.14     6012.08    162.90 o 
 -32   0  16     1966.13     1943.89     77.28 o 
 -30   0  16     4701.29     4834.36    137.90 o 
 -28   0  16     2981.37     3073.94    102.13 o 
 -26   0  16    18452.63    18648.00    404.68 o 
 -24   0  16       56.32       74.28     26.43 o 
 -22   0  16     5771.85     5615.05    150.86 o 
 -20   0  16     9107.89     9137.38    179.51 o 
 -18   0  16     3451.04     3217.51    104.82 o 
 -16   0  16       35.53       38.61     41.00 o 
 -14   0  16     5921.14     5793.28    125.24 o 
 -12   0  16    10004.37    10442.23    199.41 o 
 -10   0  16     1328.72     1390.60     41.96 o 
  -8   0  16     2933.17     2952.03     65.13 o 
  -6   0  16      114.42      149.47     18.38 o 
  -4   0  16     7689.60     7985.62    136.33 o 
  -2   0  16       51.56       73.76     16.67 o 
   0   0  16     1509.02     1434.14     44.90 o 
   2   0  16     7815.10     8573.40    170.86 o 
   4   0  16       38.30       49.32     20.47 o 
   6   0  16        8.89        9.61     56.45 o 
   8   0  16       79.38       60.35     34.08 o 
  10   0  16       23.02       24.15     70.06 o 
  12   0  16     2616.46     2811.19     97.70 o 
  14   0  16       50.85      105.45     32.28 o 
  16   0  16     4842.34     4861.92    145.75 o 
  18   0  16     1202.92     1214.02     67.98 o 
  20   0  16      252.03      271.21     42.61 o 
  22   0  16      804.15      869.26    123.37 o 
  24   0  16      256.44      263.16     44.20 o 
  26   0  16       11.68       11.75     31.02 o 
  28   0  16      962.24      982.27     72.20 o 
 -55   1  16      350.52      400.98     34.99 o 
 -53   1  16      126.79      119.21     24.07 o 
 -51   1  16      308.69      305.33     27.16 o 
 -49   1  16       13.71       20.79     16.57 o 
 -47   1  16        0.31       22.80     19.67 o 
 -45   1  16       43.96       52.26     16.99 o 
 -43   1  16        3.39       12.08     14.66 o 
 -41   1  16      158.58      188.15     28.55 o 
 -39   1  16        0.12       14.76     13.87 o 
 -37   1  16     1396.43     1324.52     41.93 o 
 -35   1  16      155.76      155.50     19.74 o 
 -33   1  16      451.59      424.27     30.19 o 
 -31   1  16      538.38      545.74     28.77 o 
 -29   1  16       44.22       62.84     17.19 o 
 -27   1  16      349.77      410.87     25.12 o 
 -25   1  16      708.01      664.51     29.89 o 
 -23   1  16     5246.87     4961.09    112.58 o 
 -21   1  16     1094.15     1144.28     52.55 o 
 -19   1  16      808.18      776.89     31.37 o 
 -17   1  16     1109.79     1005.48     30.20 o 
 -15   1  16      165.68      158.93     15.65 o 
 -13   1  16        0.08       14.52     10.46 o 
 -11   1  16     1270.39     1169.69     34.17 o 
  -9   1  16     2954.87     2838.01     69.77 o 
  -7   1  16      560.54      647.53     26.75 o 
  -5   1  16      145.81      166.18     17.67 o 
  -3   1  16     4116.66     3895.11     73.97 o 
  -1   1  16     3339.41     3169.62     65.39 o 
   1   1  16      612.91      663.97     29.82 o 
   3   1  16      354.39      311.31     23.72 o 
   5   1  16     4757.56     4728.45     87.15 o 
   7   1  16      575.36      598.39     38.60 o 
   9   1  16     1547.84     1596.88     51.93 o 
  11   1  16      197.98      224.97     25.81 o 
  13   1  16       34.02       17.07     18.07 o 
  15   1  16        0.20       39.10     17.13 o 
  17   1  16       36.70       71.54     33.15 o 
  19   1  16       34.24       13.24     17.49 o 
  21   1  16       39.19       80.16     27.95 o 
  23   1  16      170.62      210.59     32.54 o 
  25   1  16      946.34     1062.19     61.58 o 
  27   1  16      108.71      100.70     29.79 o 
 -52   2  16      331.90      266.53     41.09 o 
 -50   2  16        0.83      -10.38     20.39 o 
 -48   2  16      194.01      239.59     25.66 o 
 -46   2  16     1125.06     1086.85     43.11 o 
 -44   2  16      550.67      619.39     34.24 o 
 -42   2  16      529.17      671.34     34.76 o 
 -40   2  16      457.95      498.59     31.04 o 
 -38   2  16     3410.85     3403.07     74.96 o 
 -36   2  16      665.11      682.48     33.60 o 
 -34   2  16      241.14      219.77     22.07 o 
 -32   2  16     1527.40     1499.70     45.52 o 
 -30   2  16      124.55      142.57     18.99 o 
 -28   2  16      934.87      918.79     36.69 o 
 -26   2  16      176.53      192.56     22.90 o 
 -24   2  16        4.05       11.37     15.49 o 
 -22   2  16     6136.15     6209.49    142.59 o 
 -20   2  16        5.88        3.92     12.81 o 
 -18   2  16      976.64      970.77     40.53 o 
 -16   2  16      129.51      113.59     17.27 o 
 -14   2  16       44.90       21.62     13.65 o 
 -12   2  16     1119.80     1069.91     35.68 o 
 -10   2  16        0.09       -2.92     12.12 o 
  -8   2  16     3793.40     3686.42    138.43 o 
  -6   2  16     3218.83     3108.07     79.05 o 
  -4   2  16       73.14       83.23     19.27 o 
  -2   2  16      410.20      393.94     29.84 o 
   0   2  16      127.58       99.01     19.90 o 
   2   2  16      174.08      185.34     21.19 o 
   4   2  16      452.58      415.05     27.99 o 
   6   2  16      195.99      219.05     23.17 o 
   8   2  16     4028.03     3586.42    143.73 o 
  10   2  16      480.15      585.74     35.62 o 
  12   2  16        0.77       17.24     17.38 o 
  14   2  16      130.25      138.69     23.15 o 
  16   2  16      472.84      540.66     37.04 o 
  18   2  16      735.84      637.94     39.17 o 
  20   2  16      298.80      269.84     30.56 o 
  22   2  16      202.35      171.24     28.23 o 
  24   2  16     1261.49     1394.74     56.76 o 
 -43   3  16     1040.30     1134.53     81.42 o 
 -41   3  16      120.73      231.51     28.94 o 
 -39   3  16      730.46      829.74     44.50 o 
 -37   3  16      654.92      670.09     40.85 o 
 -35   3  16      117.12      109.97     22.76 o 
 -33   3  16     1949.85     1862.06     61.63 o 
 -31   3  16      532.13      610.28     66.03 o 
 -29   3  16      135.42      151.96     24.02 o 
 -27   3  16      118.13      149.04     21.17 o 
 -25   3  16     1676.42     1726.72     50.14 o 
 -23   3  16       12.09       14.21     17.62 o 
 -21   3  16      634.07      734.51     36.12 o 
 -19   3  16     2121.30     2157.81     56.62 o 
 -17   3  16      832.14      805.65     35.49 o 
 -15   3  16       22.55       27.04     15.47 o 
 -13   3  16      182.70      233.93     31.04 o 
 -11   3  16       25.08       78.91     21.83 o 
  -9   3  16      150.82      226.90     27.31 o 
  -7   3  16      537.26      559.64     50.74 o 
  -5   3  16        0.25       -0.59     16.69 o 
  -3   3  16        9.93       65.11     29.48 o 
  -1   3  16       23.50       51.82     26.23 o 
   1   3  16      486.77      570.80     51.41 o 
   3   3  16      189.55      217.34     27.54 o 
   5   3  16      302.62      292.05     29.95 o 
   7   3  16      286.27      242.72     29.88 o 
   9   3  16        0.28        2.62     18.96 o 
  11   3  16      290.22      331.86     29.30 o 
  13   3  16       66.53       74.70     22.32 o 
  15   3  16      141.27      209.18     28.72 o 
 -26   4  16        8.70        0.25     20.00 o 
 -24   4  16       52.82       46.09     19.82 o 
 -22   4  16      134.43      110.83     22.57 o 
 -20   4  16        5.59       20.00     24.48 o 
 -18   4  16      135.71      104.37     27.89 o 
 -16   4  16      508.06      627.05     44.65 o 
 -14   4  16      211.12      287.91     33.63 o 
 -12   4  16       28.54       75.53     27.06 o 
 -10   4  16      751.80      946.28     52.24 o 
  -8   4  16       66.96       95.65     26.10 o 
  -6   4  16      436.41      453.19     41.10 o 
  -4   4  16      162.68      174.28     31.55 o 
  -2   4  16       23.13       26.90     27.91 o 
 -53   1  17       32.13       49.07     28.69 o 
 -51   1  17       20.71       21.96     19.43 o 
 -49   1  17      405.39      419.50     33.33 o 
 -47   1  17      264.94      300.19     36.78 o 
 -45   1  17      786.60      797.06     53.11 o 
 -43   1  17      855.46      901.89     38.35 o 
 -41   1  17     2179.14     2126.70     56.45 o 
 -39   1  17       24.66        0.74     14.43 o 
 -37   1  17       54.87       65.19     16.12 o 
 -35   1  17      323.60      342.53     25.29 o 
 -33   1  17      243.49      236.58     22.06 o 
 -31   1  17      655.46      656.32     31.93 o 
 -29   1  17     1614.30     1517.51     52.77 o 
 -27   1  17        7.77       21.97     14.60 o 
 -25   1  17      553.05      612.88     30.56 o 
 -23   1  17      707.07      744.20     32.53 o 
 -21   1  17     1270.82     1239.38     39.52 o 
 -19   1  17      156.76      190.72     20.67 o 
 -17   1  17     1302.49     1323.44     41.17 o 
 -15   1  17      546.96      533.27     34.99 o 
 -13   1  17     2439.06     2245.98     69.27 o 
 -11   1  17       27.97       14.37     12.57 o 
  -9   1  17      562.97      594.03     39.41 o 
  -7   1  17      223.94      229.78     20.01 o 
  -5   1  17      669.72      652.27     33.38 o 
  -3   1  17     1107.39     1183.25     42.86 o 
  -1   1  17        8.18       17.88     15.35 o 
   1   1  17     1839.17     1903.46     56.91 o 
   3   1  17     3544.60     3599.33    100.93 o 
   5   1  17      422.70      403.72     31.13 o 
   7   1  17       85.65      108.20     22.63 o 
   9   1  17      322.31      419.93     32.05 o 
  11   1  17      431.30      463.99     33.62 o 
  13   1  17        2.33       -6.22     19.84 o 
  15   1  17      165.05      221.47     28.97 o 
  17   1  17     1633.20     1643.98     64.49 o 
  19   1  17       26.51       62.35     36.73 o 
  21   1  17      135.83      193.48     47.25 o 
  23   1  17      643.55      641.61     76.94 o 
 -48   2  17      189.84      216.62     26.24 o 
 -46   2  17       50.72       49.16     22.39 o 
 -44   2  17      745.09      759.61     43.98 o 
 -42   2  17        3.82      -12.25     15.28 o 
 -40   2  17      119.70      141.24     21.94 o 
 -38   2  17      228.92      283.18     27.40 o 
 -36   2  17      124.75      173.58     21.76 o 
 -34   2  17      365.41      360.34     29.62 o 
 -32   2  17       66.25       80.60     18.77 o 
 -30   2  17       62.52       51.49     18.22 o 
 -28   2  17       86.40       75.28     19.10 o 
 -26   2  17       42.36       33.61     16.97 o 
 -24   2  17      131.47      150.46     22.66 o 
 -22   2  17     1926.80     1685.75     53.98 o 
 -20   2  17        1.79       11.09     13.98 o 
 -18   2  17      135.83      131.12     18.32 o 
 -16   2  17       46.88       38.57     14.45 o 
 -14   2  17      200.31      166.65     19.56 o 
 -12   2  17      428.60      441.11     29.95 o 
 -10   2  17        7.66        5.60     16.08 o 
  -8   2  17      492.57      539.72     34.25 o 
  -6   2  17      737.00      715.45     38.06 o 
  -4   2  17       42.43       38.44     17.57 o 
  -2   2  17      443.04      535.70     34.58 o 
   0   2  17     1322.77     1226.20     47.40 o 
   2   2  17       25.86       26.49     17.07 o 
   4   2  17       16.70       12.50     17.58 o 
   6   2  17     1637.68     1719.49     56.81 o 
   8   2  17      262.09      300.57     28.86 o 
  10   2  17        2.01        0.27     19.28 o 
  12   2  17     1144.93     1302.21     61.11 o 
  14   2  17     1992.44     2040.10     80.57 o 
  16   2  17        5.91       36.31     29.28 o 
  18   2  17       40.41       32.69     23.62 o 
  20   2  17      173.56      213.22     63.65 o 
 -39   3  17        0.49       -4.42     20.37 o 
 -37   3  17        9.04        1.11     18.91 o 
 -35   3  17      231.01      259.79     29.82 o 
 -33   3  17      473.18      460.80     43.99 o 
 -31   3  17       32.89       34.07     19.35 o 
 -29   3  17     1407.12     1428.99     53.10 o 
 -27   3  17       49.47       47.23     20.18 o 
 -25   3  17     2752.43     2685.64     69.35 o 
 -23   3  17       12.12       28.47     16.04 o 
 -21   3  17        0.22       22.86     16.68 o 
 -19   3  17        5.59       -3.21     15.27 o 
 -17   3  17       42.73       38.48     19.96 o 
 -15   3  17       71.70      122.63     23.59 o 
 -13   3  17      378.03      367.37     33.58 o 
 -11   3  17     1766.24     1743.98     61.86 o 
  -9   3  17     2158.01     2228.63     69.74 o 
  -7   3  17        8.50        3.68     18.83 o 
  -5   3  17     1642.26     1594.49     58.84 o 
  -3   3  17      928.60      989.51     49.11 o 
  -1   3  17       13.54        3.32     19.97 o 
   1   3  17      200.53      191.96     28.12 o 
   3   3  17      108.16      116.57     24.97 o 
   5   3  17      883.46      970.44     48.54 o 
   7   3  17      198.01      182.66     28.89 o 
   9   3  17      282.20      325.80     34.81 o 
 -52   0  18      582.17      671.38     81.42 o 
 -50   0  18     1199.45     1213.90    139.11 o 
 -48   0  18       21.36       45.31     28.81 o 
 -46   0  18       12.72       22.07     35.20 o 
 -44   0  18      625.86      611.63     54.25 o 
 -42   0  18       50.76       96.93     30.70 o 
 -40   0  18     1156.65     1258.00    130.90 o 
 -38   0  18      453.93      490.40     47.95 o 
 -36   0  18       63.32       46.94     26.21 o 
 -34   0  18     3123.36     3454.28    116.86 o 
 -32   0  18      667.47      702.94     53.87 o 
 -30   0  18       16.89       14.30     23.58 o 
 -28   0  18     4382.62     4417.81    134.39 o 
 -26   0  18      350.03      385.15     57.24 o 
 -24   0  18     5676.83     5517.41    167.11 o 
 -22   0  18      347.89      421.62     43.18 o 
 -20   0  18     6635.19     6378.67    172.94 o 
 -18   0  18       17.44       57.45     28.42 o 
 -16   0  18     6404.55     6664.10    201.08 o 
 -14   0  18     1201.23     1287.25    130.90 o 
 -12   0  18       10.48        0.12     23.31 o 
 -10   0  18      295.38      404.37     62.53 o 
  -8   0  18      221.27      263.71     38.42 o 
  -6   0  18     1791.52     1873.07     65.44 o 
  -4   0  18     2477.56     2563.65    125.69 o 
  -2   0  18     1738.56     1698.00     70.31 o 
   0   0  18     4184.58     4223.76    124.94 o 
   2   0  18      102.23       94.98     73.66 o 
   4   0  18     3789.67     3960.17    121.05 o 
   6   0  18     3654.03     3896.73    249.10 o 
   8   0  18     1201.04     1363.56     83.67 o 
  10   0  18     3036.05     3329.91    114.72 o 
  12   0  18       44.55       60.50     74.90 o 
  14   0  18      470.38      439.02     49.86 o 
  16   0  18     1242.46     1369.59    114.71 o 
  18   0  18        3.52       92.22     38.76 o 
  20   0  18      314.76      436.86     87.04 o 
 -49   1  18      627.51      648.20     51.33 o 
 -47   1  18     1056.17     1273.21     59.19 o 
 -45   1  18      494.55      563.36     43.73 o 
 -43   1  18       26.46       48.87     19.08 o 
 -41   1  18       99.94      168.98     23.08 o 
 -39   1  18       47.58       75.95     19.35 o 
 -37   1  18      288.73      287.28     25.31 o 
 -35   1  18      343.63      356.93     26.56 o 
 -33   1  18      308.59      304.12     24.92 o 
 -31   1  18     5399.91     5382.27     99.74 o 
 -29   1  18     1323.42     1176.18     41.44 o 
 -27   1  18      149.13      182.91     21.32 o 
 -25   1  18      111.77       78.55     19.25 o 
 -23   1  18      875.69      859.26     35.72 o 
 -21   1  18      820.16      853.06     35.73 o 
 -19   1  18     1198.34     1122.82     43.65 o 
 -17   1  18        4.03       18.54     15.21 o 
 -15   1  18       53.45       59.04     18.02 o 
 -13   1  18      649.89      690.12     36.34 o 
 -11   1  18        1.64        0.75     13.23 o 
  -9   1  18      624.98      623.50     38.37 o 
  -7   1  18       15.69        9.72     16.13 o 
  -5   1  18        8.67        8.95     17.06 o 
  -3   1  18       41.52       64.96     18.44 o 
  -1   1  18       12.78       30.25     17.79 o 
   1   1  18     1192.62     1298.68     55.08 o 
   3   1  18     1368.75     1405.91     50.84 o 
   5   1  18        0.72       14.75     18.48 o 
   7   1  18     1045.92     1055.82     53.01 o 
   9   1  18      600.72      675.17     38.98 o 
  11   1  18       88.68      119.61     24.40 o 
  13   1  18      307.36      403.85     66.61 o 
  15   1  18        0.60        1.17     28.14 o 
  17   1  18      224.17      288.91     74.40 o 
  19   1  18        3.99      -13.99     53.32 o 
 -46   2  18     1010.61     1141.23     82.32 o 
 -44   2  18       26.79       72.35     21.22 o 
 -42   2  18      983.03     1076.26     53.11 o 
 -40   2  18      122.03      138.99     22.14 o 
 -38   2  18       22.25       11.29     15.83 o 
 -36   2  18        6.69       23.94     18.23 o 
 -34   2  18        6.37       40.63     17.79 o 
 -32   2  18      903.39      864.90     42.36 o 
 -30   2  18      572.70      603.14     36.51 o 
 -28   2  18        7.88      -10.94     26.88 o 
 -26   2  18        6.41       12.17     19.16 o 
 -24   2  18     1276.13     1310.96     48.74 o 
 -22   2  18      793.14      769.21     39.80 o 
 -20   2  18     1094.54     1058.36     45.63 o 
 -18   2  18     1065.75     1018.74     44.26 o 
 -16   2  18     1231.12     1327.43     42.05 o 
 -14   2  18      285.22      295.04     28.16 o 
 -12   2  18        0.43       -0.87     16.37 o 
 -10   2  18      637.32      636.28     37.68 o 
  -8   2  18      399.24      418.27     32.34 o 
  -6   2  18      827.82      830.36     41.65 o 
  -4   2  18      552.16      605.82     37.63 o 
  -2   2  18      230.37      288.55     32.54 o 
   0   2  18       31.30       42.30     19.22 o 
   2   2  18      596.27      765.43     40.74 o 
   4   2  18      221.06      282.07     29.50 o 
   6   2  18        7.76       51.08     25.29 o 
   8   2  18     3113.60     3300.00    112.07 o 
  10   2  18     2072.30     2164.14    103.43 o 
  12   2  18      431.43      441.71     35.70 o 
  14   2  18       47.56       54.25     24.83 o 
 -35   3  18        7.32       17.44     26.63 o 
 -33   3  18      136.50      138.69     26.93 o 
 -31   3  18        2.01      -14.17     20.00 o 
 -29   3  18      147.51      199.05     28.05 o 
 -27   3  18        1.35       12.04     19.88 o 
 -25   3  18      106.96      110.77     26.23 o 
 -23   3  18       28.23       33.63     17.79 o 
 -21   3  18       19.04       21.00     24.03 o 
 -19   3  18      298.40      421.53     36.66 o 
 -17   3  18       41.09       81.56     23.82 o 
 -15   3  18     2176.87     2278.34     72.75 o 
 -13   3  18        0.92       29.72     21.31 o 
 -11   3  18        6.10       10.22     19.96 o 
  -9   3  18      891.37     1047.89     50.51 o 
  -7   3  18        2.81       -4.24     19.75 o 
  -5   3  18      144.79      234.85     30.38 o 
  -3   3  18       79.58       67.75     23.36 o 
  -1   3  18     2374.59     2445.51    117.52 o 
   1   3  18      192.63      174.83     29.57 o 
   3   3  18       28.24        7.08     23.54 o 
 -47   1  19        4.69       55.44     29.99 o 
 -45   1  19        1.53        2.93     19.80 o 
 -43   1  19      380.26      423.72     44.84 o 
 -41   1  19       28.87       68.74     21.78 o 
 -39   1  19      811.88      910.69     43.53 o 
 -37   1  19     3219.42     3518.55     86.39 o 
 -35   1  19       43.19       84.94     20.38 o 
 -33   1  19      166.86      232.76     26.16 o 
 -31   1  19      399.56      520.71     34.38 o 
 -29   1  19     2281.96     2337.01     83.30 o 
 -27   1  19     1637.99     1620.03     53.72 o 
 -25   1  19      110.12      120.14     19.85 o 
 -23   1  19     2248.13     2234.69     64.00 o 
 -21   1  19       63.87       98.44     21.63 o 
 -19   1  19       60.19      113.75     21.83 o 
 -17   1  19     1758.78     1766.54     56.20 o 
 -15   1  19      253.40      256.81     27.23 o 
 -13   1  19     3431.22     3390.69     81.64 o 
 -11   1  19        0.89        2.87     21.67 o 
  -9   1  19      222.48      250.15     26.57 o 
  -7   1  19      454.46      438.50     31.70 o 
  -5   1  19        3.81        8.35     18.17 o 
  -3   1  19      463.17      568.51     39.83 o 
  -1   1  19       87.50      125.09     25.07 o 
   1   1  19     1846.57     1947.11     68.90 o 
   3   1  19        6.11       47.97     23.69 o 
   5   1  19      639.78      766.42     41.99 o 
   7   1  19      166.16      234.44     49.67 o 
   9   1  19      160.52      165.38     30.53 o 
  11   1  19       15.93       11.56     27.02 o 
  13   1  19        5.57        6.53     34.09 o 
 -40   2  19      123.71      167.84     27.02 o 
 -38   2  19        2.13        8.49     19.62 o 
 -36   2  19       77.32      137.12     31.18 o 
 -34   2  19     1720.13     1676.13     67.21 o 
 -32   2  19      211.76      224.58     27.53 o 
 -30   2  19        0.62       39.86     19.00 o 
 -28   2  19     1751.62     1829.21     60.16 o 
 -26   2  19      367.32      418.03     41.87 o 
 -24   2  19      104.31      146.47     23.89 o 
 -22   2  19        8.01        3.00     17.41 o 
 -20   2  19      280.49      323.34     30.27 o 
 -18   2  19       39.01       74.75     20.60 o 
 -16   2  19      120.77      164.35     39.48 o 
 -14   2  19      916.18      974.28     45.51 o 
 -12   2  19      532.42      683.56     39.61 o 
 -10   2  19      640.89      635.49     38.57 o 
  -8   2  19      117.45      130.96     24.07 o 
  -6   2  19       55.93      124.20     23.55 o 
  -4   2  19      363.67      376.31     32.19 o 
  -2   2  19      831.09      842.68     43.35 o 
   0   2  19      160.11      187.96     27.78 o 
   2   2  19       94.31      126.23     27.87 o 
   4   2  19        0.05       -3.58     21.49 o 
   6   2  19       73.74       87.87     27.71 o 
   8   2  19       50.17       90.16     30.93 o 
 -27   3  19      346.93      363.69     49.93 o 
 -25   3  19      559.07      534.47     48.21 o 
 -23   3  19       10.46       -4.70     28.83 o 
 -21   3  19      132.97      150.55     37.04 o 
 -19   3  19     1116.91     1141.97     55.22 o 
 -17   3  19       52.32       66.50     32.07 o 
 -15   3  19      350.17      417.46     38.34 o 
 -13   3  19      895.95     1072.93     53.71 o 
 -11   3  19       24.14        7.64     23.25 o 
  -9   3  19      188.46      199.98     33.26 o 
  -7   3  19       15.79      -31.49     47.01 o 
 -44   0  20      299.29      356.49     61.40 o 
 -42   0  20      493.20      563.82     54.09 o 
 -40   0  20      715.59      892.73     64.80 o 
 -38   0  20      519.87      715.64     62.86 o 
 -36   0  20     3080.35     3213.81    117.43 o 
 -34   0  20     2487.53     2483.51    100.52 o 
 -32   0  20        3.70       28.87     27.22 o 
 -30   0  20       41.11       28.18     26.18 o 
 -28   0  20      151.14      247.66     38.14 o 
 -26   0  20      509.89      502.58     49.30 o 
 -24   0  20      342.85      352.99     44.83 o 
 -22   0  20     1886.82     1914.57     87.22 o 
 -20   0  20     4963.97     5179.77    178.36 o 
 -18   0  20      409.36      477.81     51.84 o 
 -16   0  20       75.16      152.32     37.56 o 
 -14   0  20        7.84        0.38     31.49 o 
 -12   0  20      577.43      604.27     54.52 o 
 -10   0  20      125.62      219.29     54.88 o 
   2   0  20      246.35      213.90     62.98 o 
   4   0  20       35.62       -2.02     56.00 o 
   6   0  20      320.14      171.84     62.30 o 
   8   0  20      223.73      189.16     70.62 o 
  10   0  20      696.21      567.47     82.77 o 
 -41   1  20       21.11       20.01     20.59 o 
 -39   1  20      171.38      210.93     38.91 o 
 -37   1  20      167.38      273.46     29.94 o 
 -35   1  20        1.81       45.34     20.63 o 
 -33   1  20      873.32      968.47     46.04 o 
 -31   1  20      490.86      504.56     35.62 o 
 -29   1  20      310.74      401.64     41.36 o 
 -27   1  20      793.18      869.27     47.91 o 
 -25   1  20     1199.81     1270.44     82.68 o 
 -23   1  20      455.02      571.13     70.58 o 
 -21   1  20       93.96       74.55     21.22 o 
 -19   1  20      583.06      504.94     34.61 o 
 -17   1  20      117.20      163.31     24.98 o 
 -15   1  20      412.86      503.95     35.18 o 
 -13   1  20       18.29       35.25     23.04 o 
 -11   1  20      937.25     1025.81     73.11 o 
  -9   1  20      650.98      766.28     50.66 o 
  -7   1  20      136.23      211.46     34.40 o 
  -5   1  20       10.88       14.82     22.11 o 
  -3   1  20       45.50       65.22     24.15 o 
  -1   1  20       48.41       25.67     23.56 o 
   1   1  20      235.57      280.20     34.41 o 
   3   1  20      178.01      191.44     57.02 o 
   5   1  20        5.53       17.35     28.08 o 
   7   1  20       88.39      136.87     34.97 o 
 -34   2  20        4.67       35.18     23.30 o 
 -32   2  20     1067.06     1144.09     72.37 o 
 -30   2  20     1403.10     1470.94     56.45 o 
 -28   2  20      744.96      844.12     44.87 o 
 -26   2  20      327.90      369.54     33.03 o 
 -24   2  20      735.47      697.56     41.38 o 
 -22   2  20      702.69      665.55     58.89 o 
 -20   2  20      151.78      180.59     43.00 o 
 -18   2  20     1335.14     1364.37     68.35 o 
 -16   2  20      539.03      525.48     47.94 o 
 -14   2  20        0.90        9.85     24.55 o 
 -12   2  20      662.38      752.31     64.09 o 
 -10   2  20       35.91       49.37     22.79 o 
  -8   2  20        1.56       12.74     20.89 o 
  -6   2  20      176.44      166.07     26.57 o 
  -4   2  20      242.34      284.36     31.41 o 
  -2   2  20      228.61      225.49     29.60 o 
   0   2  20       21.01       16.62     27.88 o 
 -35   1  21       15.00       60.09     37.22 o 
 -33   1  21      399.80      430.19     48.97 o 
 -31   1  21       81.69       46.06     34.18 o 
 -29   1  21      246.87      289.56     35.24 o 
 -27   1  21      139.43      118.61     33.99 o 
 -25   1  21       78.18       99.64     27.06 o 
 -23   1  21     2680.02     2676.21    119.94 o 
 -21   1  21      875.30      924.65     51.65 o 
 -19   1  21     1440.79     1579.12     71.94 o 
 -17   1  21       72.94       56.90     36.16 o 
 -15   1  21      140.46      209.32     50.72 o 
 -13   1  21       65.43      100.62     29.68 o 
 -11   1  21      777.41      807.19     54.04 o 
  -9   1  21       27.46       52.77     28.05 o 
  -7   1  21     1020.21     1164.83    169.70 o 
  -5   1  21      555.80      435.67     86.59 o 
  -3   1  21      243.70      335.80     77.82 o 
  -1   1  21       18.36       16.42     53.53 o 
 -20   2  21        2.14        9.90     46.33 o 
 -18   2  21       10.78        1.57     49.03 o 
 -16   2  21        1.27       50.83     50.61 o 
 -28   0  22     2785.10     2933.82    151.82 o 
 -26   0  22        2.30       93.57     45.21 o 
 -24   0  22      138.10      171.38     40.60 o 
 -22   0  22      273.55      381.65     51.13 o 
 -20   0  22      509.55      673.18     76.70 o 
 -18   0  22     2569.40     2753.44    147.32 o 
 -16   0  22     1203.64     1326.56    104.59 o 
                                                 
