# Supplementary material for: Binary and ternary cocrystals of sulfa drug acetazolamide with pyridine carboxamides and cyclic amides
Source: IUCrJ. 2016 Feb 25;3(Pt 2):152–60. doi: 10.1107/S2052252516000543 (PMC4775163; doi:10.1107/S2052252516000543)
Supplement: Supplementary file 6 [file m-03-00152-ACZMeHP11sup6.hkl]

# 
# h,k,l, Fc-squared, Fo-squared, sigma(Fo-squared) and status flag 
# 
data_ACZMeHP11
_shelx_title ' TEST2 in Pn #7              New: Pc' 
_shelx_refln_list_code          4 
_shelx_F_calc_maximum      415.19 
_exptl_crystal_F_000      1032.00 
_reflns_d_resolution_high  0.8370 
 
loop_ 
 _symmetry_equiv_pos_as_xyz 
 'x, y, z' 
 'x, -y, z+1/2' 
 
_cell_length_a    11.3972 
_cell_length_b    18.1641 
_cell_length_c    10.3380 
_cell_angle_alpha  90.000 
_cell_angle_beta   97.046 
_cell_angle_gamma  90.000 
 
_shelx_F_squared_multiplier     1.000 
 
loop_ 
 _refln_index_h 
 _refln_index_k 
 _refln_index_l 
 _refln_F_squared_calc 
 _refln_F_squared_meas 
 _refln_F_squared_sigma 
 _refln_observed_status 
   6   3  -8       95.50       86.60     13.49 o 
  -4   1  -7      400.91      315.50     23.95 o 
   5   1  -7      696.53      655.48     34.30 o 
   6   1  -7      193.60      197.42     19.25 o 
   6   2  -7      309.27      307.26     24.81 o 
   7   2  -7      668.38      683.01     37.47 o 
   6   3  -7      166.64      156.16     18.63 o 
   7   3  -7      956.06      946.14     45.37 o 
   6   4  -7      191.77      190.56     20.68 o 
   7   4  -7      955.69      930.19     45.72 o 
   6   5  -7      181.17      164.59     19.76 o 
   7   5  -7      292.80      263.48     24.56 o 
   6   6  -7      293.95      269.23     25.77 o 
   6   7  -7       15.47        9.18      5.37 o 
  -5   0  -6      156.87      159.17     17.71 o 
  -4   0  -6      441.88      445.30     27.75 o 
   5   0  -6      585.85      590.83     30.51 o 
   6   0  -6      471.08      441.22     27.15 o 
   7   0  -6     1527.98     1558.75     54.34 o 
   8   0  -6      518.61      530.30     32.48 o 
  -5   1  -6       86.32       84.95      9.57 o 
  -4   1  -6       10.28       12.40      4.83 o 
  -3   1  -6       51.09       50.03      8.75 o 
   5   1  -6      183.68      202.61     18.25 o 
   6   1  -6     2615.52     2629.67     71.66 o 
   7   1  -6      585.37      573.76     33.40 o 
   8   1  -6      257.39      278.13     23.81 o 
  -5   2  -6     1019.67     1021.99     44.59 o 
  -4   2  -6      568.52      555.33     30.73 o 
  -3   2  -6       90.91      115.42     13.03 o 
   6   2  -6      839.20      867.49     41.07 o 
   7   2  -6      143.48      141.01     17.17 o 
   8   2  -6       53.28       54.01     11.08 o 
  -5   3  -6      117.27      138.14     16.51 o 
  -4   3  -6      159.00      163.13     16.71 o 
  -3   3  -6      616.83      615.09     30.67 o 
   6   3  -6      126.88      145.80     17.48 o 
   7   3  -6      141.14      134.67     17.18 o 
   8   3  -6       59.57       54.98     11.12 o 
  -5   4  -6      149.54      137.42     16.60 o 
  -4   4  -6      126.54      129.39     15.51 o 
   6   4  -6     2009.17     2022.22     68.23 o 
   7   4  -6      619.51      599.86     36.60 o 
   8   4  -6      276.52      265.83     24.59 o 
  -4   5  -6       74.23       73.90     12.14 o 
   6   5  -6      790.12      804.35     43.10 o 
   7   5  -6      451.13      417.27     31.04 o 
   8   5  -6       32.92       41.56     10.23 o 
   6   6  -6       48.68       65.27     13.06 o 
   7   6  -6      564.83      543.73     35.90 o 
   6   7  -6     1708.07     1516.29     61.25 o 
   7   7  -6      512.88      476.04     33.82 o 
   6   8  -6      259.20      240.51     24.41 o 
   6   9  -6       39.05       37.30     10.24 o 
  -6   1  -5      184.79      192.95     13.76 o 
  -5   1  -5      178.15      193.55     18.89 o 
  -4   1  -5     6091.53     6624.66    116.06 o 
  -3   1  -5      355.45      365.50     21.91 o 
   5   1  -5      118.82      114.83      8.97 o 
   6   1  -5     1608.51     1550.91     50.79 o 
   7   1  -5      134.74      120.44     10.29 o 
   8   1  -5      615.36      579.72     23.96 o 
   9   1  -5      159.72      159.83     12.89 o 
  -6   2  -5       16.39       13.18      5.63 o 
  -5   2  -5      116.57      129.67     15.25 o 
  -4   2  -5       32.95       44.01      8.75 o 
  -3   2  -5      563.02      563.98     27.44 o 
  -2   2  -5      111.66      115.82     11.39 o 
  -1   2  -5     1410.94     1534.75     38.40 o 
   6   2  -5      431.67      488.85     19.55 o 
   7   2  -5       79.84       85.08      8.84 o 
   8   2  -5      400.56      404.58     28.89 o 
   9   2  -5     1066.05     1083.46     49.82 o 
  -6   3  -5      566.98      619.10     35.12 o 
  -5   3  -5       14.09       13.09      5.69 o 
  -4   3  -5      182.20      203.86     18.35 o 
  -3   3  -5      664.97      692.83     30.85 o 
  -2   3  -5       24.47       27.07      5.94 o 
  -1   3  -5      554.13      544.41     22.36 o 
   6   3  -5       75.41       67.79     11.59 o 
   7   3  -5       20.40       19.75      7.72 o 
   8   3  -5       54.76       58.21     11.54 o 
   9   3  -5      420.51      415.40     30.82 o 
  -6   4  -5        4.63       11.26      6.16 o 
  -5   4  -5       45.10       51.30     10.17 o 
  -4   4  -5      540.40      586.30     30.89 o 
  -3   4  -5      527.71      549.97     27.90 o 
  -2   4  -5      708.83      779.71     30.62 o 
   6   4  -5      512.96      555.22     33.59 o 
   7   4  -5      245.09      247.04     22.93 o 
   8   4  -5      341.98      301.40     26.05 o 
   9   4  -5       41.93       53.02     11.53 o 
  -5   5  -5      209.74      206.45     20.04 o 
  -4   5  -5     1015.49     1063.40     43.34 o 
  -3   5  -5      369.91      356.47     23.33 o 
  -2   5  -5      314.38      325.42     20.60 o 
   6   5  -5     1579.34     1586.94     59.34 o 
   7   5  -5      263.72      240.31     23.11 o 
   8   5  -5     4808.01     4601.38    110.30 o 
  -5   6  -5      102.39      105.64     15.00 o 
  -4   6  -5      288.56      310.49     23.58 o 
  -3   6  -5      735.46      768.42     35.15 o 
  -2   6  -5      552.06      536.30     27.06 o 
   6   6  -5      449.89      388.41     29.74 o 
   7   6  -5      403.17      358.56     28.80 o 
   8   6  -5      212.17      195.56     21.77 o 
  -5   7  -5      163.66      178.42     19.22 o 
  -4   7  -5       87.44       92.62     13.85 o 
  -3   7  -5      124.76      119.08     14.34 o 
   6   7  -5       38.07       37.94     10.08 o 
   7   7  -5       59.66       64.61     12.63 o 
   8   7  -5       45.65       54.73     11.68 o 
  -4   8  -5     1410.38     1507.69     56.70 o 
  -3   8  -5      458.86      547.79     32.00 o 
   6   8  -5        6.36        7.99      6.23 o 
   7   8  -5      218.45      196.63     21.51 o 
  -4   9  -5      597.09      518.19     33.81 o 
   6   9  -5      112.21      112.49     16.59 o 
   7   9  -5      103.69       94.32     14.75 o 
   6  10  -5      462.67      473.58     33.64 o 
   6  11  -5       84.79       92.79     15.05 o 
  -7   0  -4      121.82      137.18     16.67 o 
  -6   0  -4      372.20      376.05     26.08 o 
  -1   0  -4       94.25       83.79      6.71 o 
   0   0  -4     1531.81     1557.49     32.84 o 
   1   0  -4    23155.62    25184.46    259.33 o 
   5   0  -4     4064.39     3762.91     74.50 o 
   6   0  -4     2048.95     2060.93     56.82 o 
   7   0  -4     4953.32     4739.24     96.41 o 
   8   0  -4      194.56      192.83     19.50 o 
   9   0  -4       34.76       40.93      9.92 o 
  -7   1  -4      208.40      256.74     16.09 o 
  -6   1  -4        1.87       -4.60      5.42 o 
  -5   1  -4      147.00      136.65     14.99 o 
  -1   1  -4      541.41      559.11     17.88 o 
   0   1  -4      211.22      216.19     13.76 o 
   1   1  -4      228.57      542.38    301.49 o 
   4   1  -4     4007.11     4056.98     71.77 o 
   5   1  -4       61.89       60.52      6.42 o 
   6   1  -4      177.88      160.15     10.79 o 
   7   1  -4     1614.33     1729.76     39.00 o 
   8   1  -4      967.54      971.55     30.96 o 
   9   1  -4      251.16      241.29     16.00 o 
  -7   2  -4      133.56      169.63     18.89 o 
  -6   2  -4      563.20      609.69     33.37 o 
  -5   2  -4      430.67      506.20     28.23 o 
  -4   2  -4     2522.64     2732.34     65.18 o 
  -3   2  -4       54.58       44.92      7.89 o 
  -2   2  -4     2569.91     3006.69     58.61 o 
  -1   2  -4      153.91      174.19     17.73 o 
   0   2  -4      198.56      187.22      7.38 o 
   4   2  -4     1404.16     1395.85     36.46 o 
   5   2  -4       20.75       20.69      5.21 o 
   6   2  -4      130.07      132.30      9.86 o 
   7   2  -4       32.21       30.54      5.71 o 
   8   2  -4       17.11       21.31      4.70 o 
   9   2  -4      280.47      270.48     17.00 o 
  -7   3  -4       95.70      106.01     15.02 o 
  -6   3  -4       10.90       16.48      6.72 o 
  -5   3  -4      364.77      409.35     26.20 o 
  -4   3  -4        0.20       -1.05      4.89 o 
  -3   3  -4      410.97      447.22     23.12 o 
  -2   3  -4      973.25     1137.30     33.99 o 
  -1   3  -4       72.03       69.33      6.90 o 
   0   3  -4      242.10      233.05     11.42 o 
   5   3  -4      484.88      500.88     22.61 o 
   6   3  -4      763.38      808.35     34.38 o 
   7   3  -4      162.51      149.79     11.39 o 
   8   3  -4      222.96      255.12     15.54 o 
   9   3  -4       21.53       24.75      6.34 o 
  -6   4  -4       23.09       22.24      7.89 o 
  -5   4  -4       49.44       43.59      9.09 o 
  -4   4  -4      345.12      356.03     22.88 o 
  -3   4  -4      308.75      300.00     19.64 o 
  -2   4  -4       45.32       46.70      7.48 o 
  -1   4  -4      136.46      198.70     13.01 o 
   0   4  -4       22.25       21.14      4.10 o 
   6   4  -4      184.47      186.69     18.60 o 
   7   4  -4     2720.00     2631.62     75.45 o 
   8   4  -4       39.05       31.52      8.70 o 
   9   4  -4      126.58      146.87     18.78 o 
  -6   5  -4      323.29      336.24     26.20 o 
  -5   5  -4     1732.14     1895.31     60.00 o 
  -4   5  -4      168.99      219.00     18.56 o 
  -3   5  -4      113.08      100.09     11.79 o 
  -2   5  -4      585.43      608.87     26.45 o 
  -1   5  -4     2760.72     3051.90     58.70 o 
   0   5  -4      477.82      478.91     19.15 o 
   6   5  -4      220.67      222.88     21.09 o 
   7   5  -4      510.42      537.08     33.54 o 
   8   5  -4      100.06       99.03     14.99 o 
   9   5  -4      103.06       99.02     16.19 o 
  -6   6  -4      232.75      287.80     24.50 o 
  -5   6  -4      410.12      460.07     29.41 o 
  -4   6  -4      133.44      152.68     16.15 o 
  -3   6  -4      331.38      331.73     21.99 o 
  -2   6  -4     1878.71     2095.98     52.85 o 
  -1   6  -4     3821.67     3925.29     72.07 o 
   6   6  -4      211.73      190.44     20.06 o 
   7   6  -4      864.31      735.30     39.94 o 
   8   6  -4       59.88       55.82     11.71 o 
   9   6  -4      334.13      314.83     27.45 o 
  -6   7  -4      136.10      146.21     18.02 o 
  -5   7  -4     1336.66     1445.59     53.88 o 
  -4   7  -4     2582.11     2656.12     71.45 o 
  -3   7  -4     1348.99     1492.98     49.10 o 
  -2   7  -4     3443.84     3565.16     75.98 o 
  -1   7  -4      534.48      617.46     27.48 o 
   6   7  -4        3.16        6.13      4.71 o 
   7   7  -4      652.30      615.29     36.96 o 
   8   7  -4     2212.59     2012.58     70.00 o 
  -5   8  -4     1631.07     1720.55     61.95 o 
  -4   8  -4        5.34        7.65      6.37 o 
  -3   8  -4      423.72      462.81     28.64 o 
  -2   8  -4     9200.44    10055.38    152.34 o 
  -1   8  -4     3464.11     3548.75     76.28 o 
   6   8  -4      106.09      111.73     15.96 o 
   7   8  -4      628.28      553.81     35.06 o 
   8   8  -4        7.22       11.63      5.90 o 
  -5   9  -4     1632.84     1729.79     63.96 o 
  -4   9  -4      391.89      386.57     28.79 o 
  -3   9  -4       60.58       56.94     10.94 o 
  -2   9  -4      745.45      779.27     37.07 o 
  -1   9  -4      510.44      520.05     29.02 o 
   6   9  -4       62.26       71.23     13.25 o 
   7   9  -4       71.15       61.21     12.04 o 
  -4  10  -4      240.69      262.73     24.83 o 
  -3  10  -4      113.28       93.93     14.51 o 
  -2  10  -4       82.64       84.02     13.48 o 
   6  10  -4       36.14       39.04      9.88 o 
   7  10  -4      260.19      254.01     23.73 o 
  -3  11  -4      273.04      254.40     24.60 o 
  -2  11  -4     1457.51     1282.64     52.43 o 
   6  11  -4      369.36      410.40     30.25 o 
   5  12  -4      703.46      735.65     39.49 o 
  -8   1  -3      381.74      443.23     21.15 o 
  -7   1  -3      156.59      172.43     17.43 o 
  -6   1  -3     5005.10     5998.51    110.75 o 
  -5   1  -3     1492.94     1623.27     49.09 o 
  -2   1  -3      560.63      547.58     13.79 o 
  -1   1  -3     1725.77     1799.61     30.27 o 
   0   1  -3   171661.45   165467.45   1071.22 o 
   1   1  -3     2997.24     3050.58     24.61 o 
   2   1  -3      215.28      215.13      8.01 o 
   3   1  -3      434.26      467.14     17.38 o 
   4   1  -3     1595.20     1440.22     36.24 o 
   5   1  -3      918.98      853.05     21.99 o 
   6   1  -3     2183.42     2028.72     38.17 o 
   7   1  -3       77.37       95.84      8.94 o 
   8   1  -3      273.42      259.07     15.66 o 
   9   1  -3     1984.74     2026.59     46.96 o 
  10   1  -3     1008.28      991.71     33.38 o 
  -7   2  -3       32.70       30.63      8.62 o 
  -6   2  -3      561.85      668.72     32.90 o 
  -5   2  -3       78.98       71.67     10.34 o 
  -4   2  -3      282.10      271.34     18.11 o 
  -3   2  -3      136.94      139.23     12.01 o 
  -2   2  -3      860.83      956.70     16.70 o 
  -1   2  -3     1583.00     1699.66     26.27 o 
   0   2  -3    37123.02    39141.34    265.43 o 
   1   2  -3     1661.65     1596.11     18.89 o 
   2   2  -3      171.67      185.71     10.52 o 
   3   2  -3      411.64      405.91     15.92 o 
   4   2  -3      563.93      592.48     21.73 o 
   5   2  -3      401.11      442.74     15.71 o 
   6   2  -3     4497.45     4827.84     81.55 o 
   7   2  -3      208.08      220.15     13.35 o 
   8   2  -3       74.97       62.41      7.79 o 
   9   2  -3     3008.25     3016.27     63.79 o 
  10   2  -3      121.16      133.71     12.30 o 
  -7   3  -3       79.59       83.12     12.73 o 
  -6   3  -3      463.73      518.91     29.51 o 
  -5   3  -3      152.47      131.47     14.01 o 
  -4   3  -3     1210.34     1356.07     41.63 o 
  -3   3  -3      546.84      523.54     23.07 o 
  -2   3  -3      179.60      184.52     12.11 o 
  -1   3  -3      257.07      257.37     12.95 o 
   0   3  -3      857.06      875.45     21.05 o 
   1   3  -3       47.25       48.81      4.09 o 
   2   3  -3     1248.72     1417.98     31.84 o 
   3   3  -3      390.23      440.04     15.79 o 
   4   3  -3      976.98      992.99     27.75 o 
   5   3  -3       85.08       86.28     10.37 o 
   6   3  -3     2367.41     2956.86     98.55 o 
   7   3  -3       31.51       24.08      4.65 o 
   8   3  -3      129.70      121.84     10.81 o 
   9   3  -3     2866.84     2829.09     56.92 o 
  -7   4  -3       69.66       68.37     11.97 o 
  -6   4  -3      663.81      718.96     35.41 o 
  -5   4  -3       59.97       60.20      9.77 o 
  -4   4  -3      259.08      294.12     19.67 o 
  -3   4  -3     1387.38     1649.34     43.72 o 
  -2   4  -3     2445.19     2695.35     53.02 o 
  -1   4  -3     1234.16     1325.44     31.99 o 
   0   4  -3       97.61       92.18      7.22 o 
   1   4  -3       71.70       62.70      5.70 o 
   4   4  -3      385.84      427.89     17.93 o 
   5   4  -3       49.75       53.62      7.43 o 
   6   4  -3      430.48      451.64     17.79 o 
   7   4  -3      211.72      212.12     17.76 o 
   8   4  -3      146.88      162.05     12.48 o 
   9   4  -3      139.86      168.27     13.54 o 
  -7   5  -3      257.16      286.12     24.65 o 
  -6   5  -3     1714.31     1859.66     60.56 o 
  -5   5  -3      551.50      647.37     32.69 o 
  -4   5  -3       97.95      108.64     12.50 o 
  -3   5  -3     2366.35     2719.76     60.35 o 
  -2   5  -3     1550.11     1441.69     39.28 o 
  -1   5  -3      458.15      410.66     18.03 o 
   0   5  -3      796.38      778.93     23.74 o 
   1   5  -3      242.95      269.57     12.96 o 
   6   5  -3     2970.76     2841.52     73.93 o 
   7   5  -3      491.28      484.25     31.21 o 
   8   5  -3       58.46       56.08     12.00 o 
   9   5  -3     6846.48     6705.87    138.25 o 
  -7   6  -3      179.09      172.00     19.48 o 
  -6   6  -3     1446.43     1559.03     55.94 o 
  -5   6  -3      861.47      858.30     38.63 o 
  -4   6  -3      382.71      384.80     23.94 o 
  -3   6  -3     7894.80     8496.45    127.32 o 
  -2   6  -3      589.30      610.31     25.63 o 
  -1   6  -3      124.05      171.46     13.08 o 
   0   6  -3      413.15      404.28     18.78 o 
   1   6  -3     3466.33     3276.31     57.64 o 
   6   6  -3     1528.68     1475.92     53.05 o 
   7   6  -3     2012.64     1883.06     63.60 o 
   8   6  -3     1301.19     1204.30     52.16 o 
   9   6  -3      941.74      967.48     48.13 o 
  -6   7  -3      546.09      582.80     34.33 o 
  -5   7  -3      555.03      603.73     33.08 o 
  -4   7  -3       36.86       29.30      7.45 o 
  -3   7  -3     3972.46     4254.79     84.71 o 
  -2   7  -3      865.79      932.60     34.53 o 
  -1   7  -3        4.74        6.06      4.58 o 
   0   7  -3     2853.13     3094.17     62.60 o 
   1   7  -3       27.52       38.86      6.75 o 
   6   7  -3       77.75       91.22     13.48 o 
   7   7  -3        2.78       14.34      6.70 o 
   8   7  -3       34.81       31.74      9.60 o 
   9   7  -3       56.14       62.42     11.63 o 
  -6   8  -3     1085.60     1184.95     51.71 o 
  -5   8  -3      545.71      587.25     34.52 o 
  -4   8  -3      172.75      161.58     17.31 o 
  -3   8  -3     2373.58     2620.54     68.02 o 
  -2   8  -3      148.23      154.13     15.67 o 
  -1   8  -3       74.33       62.93      9.42 o 
   0   8  -3      682.72      652.87     28.63 o 
   6   8  -3      612.86      589.13     34.36 o 
   7   8  -3      839.31      757.57     40.79 o 
   8   8  -3      758.18      714.17     40.28 o 
  -5   9  -3       65.65       47.07     11.28 o 
  -4   9  -3      348.68      366.22     27.26 o 
  -3   9  -3     1702.37     1882.97     59.83 o 
  -2   9  -3      208.42      194.76     18.29 o 
  -1   9  -3     1605.44     1609.97     51.23 o 
   0   9  -3     2730.56     2902.02     67.43 o 
   6   9  -3      224.70      252.70     22.47 o 
   7   9  -3       95.67       92.11     14.36 o 
   8   9  -3       38.94       29.34      8.40 o 
  -5  10  -3       70.09       66.38     13.24 o 
  -4  10  -3      187.04      164.05     19.50 o 
  -3  10  -3      327.30      296.83     24.76 o 
  -2  10  -3      893.61      865.49     40.85 o 
  -1  10  -3       31.51       26.44      6.68 o 
   0  10  -3      123.42      127.17     14.83 o 
   6  10  -3      760.54      713.03     38.38 o 
   7  10  -3       26.54       24.90      7.99 o 
  -4  11  -3       78.15       79.87     14.60 o 
  -3  11  -3      724.01      699.41     39.74 o 
  -2  11  -3      476.88      462.45     30.75 o 
  -1  11  -3      272.18      257.71     22.22 o 
   5  11  -3       14.32        9.06      6.08 o 
   6  11  -3     2258.02     2306.87     70.25 o 
  -3  12  -3     2213.54     2073.15     72.14 o 
  -2  12  -3      161.90      139.96     17.64 o 
  -1  12  -3     1071.22     1094.22     47.95 o 
  -2  13  -3     2211.21     2082.02     71.50 o 
  -8   0  -2      421.45      483.32     29.78 o 
  -7   0  -2     3540.62     3996.42     87.45 o 
  -6   0  -2      413.71      455.99     25.69 o 
  -2   0  -2      392.97      363.07      7.59 o 
  -1   0  -2     7634.03     8865.64     90.87 o 
   0   0  -2      822.94      756.03     16.12 o 
   1   0  -2     2331.28     2429.81     35.74 o 
   2   0  -2   108327.34   112777.55   1037.52 o 
   3   0  -2     1682.94     1968.26     34.65 o 
   4   0  -2     1134.56      993.79     18.83 o 
   5   0  -2     1769.88     1751.57     44.15 o 
   6   0  -2     6926.93     6939.31    111.63 o 
   7   0  -2      320.91      368.26     24.16 o 
   8   0  -2     4998.96     5110.42    105.73 o 
   9   0  -2      983.76     1067.74     47.85 o 
  10   0  -2     2652.13     2676.10     80.54 o 
  -8   1  -2      178.51      211.37     14.06 o 
  -7   1  -2      452.02      470.40     52.56 o 
  -6   1  -2       17.36       24.48      6.70 o 
  -5   1  -2        7.80        4.17      4.81 o 
  -3   1  -2     2249.64     2265.26     25.92 o 
   0   1  -2      915.60      913.17     12.94 o 
   1   1  -2     1877.85     1908.79     21.83 o 
   2   1  -2      493.21      492.84     10.48 o 
   3   1  -2      235.78      262.00      8.31 o 
   4   1  -2      524.44      522.07     11.19 o 
   5   1  -2     4621.00     4722.21     43.28 o 
   6   1  -2       16.39       12.95      3.86 o 
   7   1  -2      266.67      255.72     14.38 o 
   8   1  -2      185.79      233.34     14.73 o 
   9   1  -2      289.06      301.89     17.85 o 
  10   1  -2       11.59       20.22      6.88 o 
  -8   2  -2       56.17       52.93      7.70 o 
  -7   2  -2      855.19      921.84     39.75 o 
  -6   2  -2     1626.24     1852.01     53.79 o 
  -5   2  -2      335.84      315.76     19.54 o 
  -4   2  -2     4066.26     4704.79     79.55 o 
  -3   2  -2      208.22      244.74     14.35 o 
  -2   2  -2      264.66      296.31     13.81 o 
  -1   2  -2      505.26      595.96     16.78 o 
   0   2  -2      461.61      432.40     11.57 o 
   2   2  -2      943.53     1103.90     23.60 o 
   3   2  -2      156.72      157.10      6.38 o 
   4   2  -2      516.19      539.23     13.86 o 
   5   2  -2      346.48      362.59     13.73 o 
   6   2  -2       22.28       25.02      4.65 o 
   7   2  -2       47.44       45.97      6.23 o 
   8   2  -2      154.04      161.66     12.35 o 
   9   2  -2      159.78      164.94     13.25 o 
  10   2  -2       75.86       73.86      9.44 o 
  -8   3  -2       21.94       27.75      6.01 o 
  -7   3  -2      120.49      120.73     14.52 o 
  -6   3  -2       23.37       36.77      8.26 o 
  -5   3  -2       89.04       87.39     11.18 o 
  -4   3  -2     1326.36     1571.78     42.25 o 
  -3   3  -2      249.14      274.49     15.35 o 
  -2   3  -2      292.02      276.05     13.81 o 
  -1   3  -2     3786.01     3944.24     55.78 o 
   0   3  -2      781.06      763.87     17.86 o 
   1   3  -2      168.37      182.27      7.98 o 
   3   3  -2     2534.80     2627.59     41.01 o 
   4   3  -2      314.97      328.16     10.44 o 
   5   3  -2      417.48      437.83     15.39 o 
   6   3  -2      919.49     1096.11     46.02 o 
   7   3  -2      144.58      169.62     11.74 o 
   8   3  -2       63.46       74.73      8.57 o 
   9   3  -2      137.26      120.27     11.41 o 
  10   3  -2       97.66      106.99     11.07 o 
  -9   4  -2       26.72       27.35      7.66 o 
  -8   4  -2       43.28       50.57     10.36 o 
  -7   4  -2      514.85      507.12     30.52 o 
  -6   4  -2       28.35       26.12      7.35 o 
  -5   4  -2      135.52      174.06     15.44 o 
  -4   4  -2      712.71      696.83     28.41 o 
  -3   4  -2      892.11      824.16     28.03 o 
  -2   4  -2      304.84      375.24     16.78 o 
  -1   4  -2      182.25      229.13     11.95 o 
   0   4  -2      151.48      129.73      8.32 o 
   1   4  -2      509.50      516.94     16.26 o 
   3   4  -2      910.90      816.75     21.27 o 
   4   4  -2     3384.81     3552.48     59.00 o 
   5   4  -2     2558.61     3110.40     45.44 o 
   6   4  -2      255.34      257.98     13.32 o 
   7   4  -2      394.26      372.64     17.33 o 
   8   4  -2     1629.53     1595.81     41.36 o 
   9   4  -2      135.88      140.06     12.31 o 
  -8   5  -2       23.99       38.70      8.89 o 
  -7   5  -2      595.03      667.37     35.78 o 
  -6   5  -2      281.39      328.17     23.89 o 
  -5   5  -2       92.75      129.54     14.21 o 
  -4   5  -2     1077.39     1214.22     39.67 o 
  -3   5  -2      672.30      702.55     27.72 o 
  -2   5  -2     1422.74     1577.55     38.43 o 
  -1   5  -2      523.14      554.93     20.18 o 
   0   5  -2     1695.70     1631.17     35.67 o 
   1   5  -2      993.33      949.66     25.89 o 
   2   5  -2     1008.78     1066.64     26.26 o 
   4   5  -2     1526.52     1670.24     37.69 o 
   5   5  -2     8999.40    10165.71    105.62 o 
   6   5  -2      250.11      273.76     13.88 o 
   7   5  -2       50.04       47.44      6.69 o 
   8   5  -2        7.54       13.92      4.78 o 
   9   5  -2      496.29      445.86     32.60 o 
  -7   6  -2     2921.48     3287.54     84.65 o 
  -6   6  -2      141.80      140.98     16.31 o 
  -5   6  -2      162.55      186.31     17.49 o 
  -4   6  -2      441.29      502.55     26.10 o 
  -3   6  -2      874.52      831.84     31.45 o 
  -2   6  -2     2674.81     2665.18     55.24 o 
  -1   6  -2      745.20      728.05     25.70 o 
   0   6  -2     2880.67     2890.28     55.40 o 
   1   6  -2     1342.39     1294.08     33.92 o 
   2   6  -2      909.94      794.72     25.65 o 
   5   6  -2      696.25      849.36     35.93 o 
   6   6  -2       41.68       36.04      5.37 o 
   7   6  -2      119.78      132.13     10.89 o 
   8   6  -2     2446.51     2244.75     72.54 o 
   9   6  -2      579.92      526.33     35.64 o 
  -9   7  -2       53.77       64.29     10.74 o 
  -7   7  -2     3316.74     3463.12     90.02 o 
  -6   7  -2     2125.38     2220.48     67.08 o 
  -5   7  -2     1576.50     1612.50     53.20 o 
  -4   7  -2     2299.04     2246.85     59.98 o 
  -3   7  -2     2395.75     2570.11     61.23 o 
  -2   7  -2      181.74      189.12     15.03 o 
  -1   7  -2     8300.21     7748.29    113.07 o 
   0   7  -2    11746.01    11517.58    148.45 o 
   1   7  -2     2059.67     1934.79     45.83 o 
   2   7  -2     8101.84     8139.20    112.41 o 
   5   7  -2     7531.27     8035.98    132.92 o 
   6   7  -2      702.28      607.81     32.80 o 
   7   7  -2     2329.67     2088.23     65.82 o 
   8   7  -2     2434.21     2301.17     73.70 o 
   9   7  -2      677.80      658.81     39.51 o 
  -9   8  -2       44.80       46.81      9.67 o 
  -8   8  -2      440.03      418.08     26.74 o 
  -6   8  -2        4.75       25.37      9.35 o 
  -5   8  -2      434.71      426.07     28.70 o 
  -4   8  -2      750.21      768.82     36.05 o 
  -3   8  -2      474.10      530.41     28.22 o 
  -2   8  -2      233.20      274.81     19.47 o 
  -1   8  -2     1170.14     1351.25     42.61 o 
   0   8  -2      405.24      382.99     21.90 o 
   1   8  -2       77.07       93.13     10.87 o 
   2   8  -2      257.21      321.44     19.10 o 
   5   8  -2       61.62       54.69      9.58 o 
   6   8  -2       40.41       32.75      8.12 o 
   7   8  -2       77.95       80.52     13.04 o 
   8   8  -2      314.60      363.85     28.52 o 
   9   8  -2      297.26      258.72     24.23 o 
  -9   9  -2      412.05      433.99     26.95 o 
  -8   9  -2      335.37      315.77     23.46 o 
  -7   9  -2     1189.57     1113.37     43.78 o 
  -6   9  -2      140.84      137.43     18.18 o 
  -5   9  -2       83.06       89.80     13.99 o 
  -4   9  -2     2286.84     2166.93     65.71 o 
  -3   9  -2        7.73       13.89      7.05 o 
  -2   9  -2      771.91      796.30     35.87 o 
  -1   9  -2     1460.13     1514.67     48.08 o 
   0   9  -2     1566.26     1736.27     50.58 o 
   1   9  -2      237.69      257.84     18.63 o 
   5   9  -2      114.08      124.96     15.12 o 
   6   9  -2       19.42       23.24      7.12 o 
   7   9  -2        2.27        1.30      4.08 o 
   8   9  -2      521.29      502.17     33.10 o 
  -9  10  -2       11.32       12.13      4.48 o 
  -8  10  -2        2.44        1.89      4.49 o 
  -7  10  -2        1.53       -2.47      5.46 o 
  -5  10  -2      153.52      157.68     19.59 o 
  -4  10  -2     4718.65     4512.55    104.26 o 
  -3  10  -2      130.06      114.66     15.54 o 
  -2  10  -2      328.31      293.79     23.16 o 
  -1  10  -2      118.44      104.74     13.54 o 
   0  10  -2      434.79      433.08     26.23 o 
   1  10  -2      922.78      929.36     37.69 o 
   5  10  -2      878.20      959.52     41.62 o 
   6  10  -2       32.54       30.23      8.68 o 
  -9  11  -2       60.21       65.59     10.27 o 
  -8  11  -2       33.86       34.78      7.67 o 
  -7  11  -2      314.17      300.06     23.07 o 
  -6  11  -2      741.78      663.45     33.94 o 
  -5  11  -2      241.79      251.55     25.44 o 
  -4  11  -2     2989.90     2791.61     83.21 o 
  -3  11  -2      883.64      867.60     43.22 o 
  -2  11  -2      154.37      147.24     17.59 o 
  -1  11  -2     2051.19     1966.17     62.57 o 
   0  11  -2     1340.87     1333.94     49.31 o 
   1  11  -2      277.65      265.04     21.42 o 
  -9  12  -2      664.74      687.28     31.31 o 
  -8  12  -2       57.13       70.03     10.52 o 
  -7  12  -2      476.54      451.42     28.27 o 
  -6  12  -2       53.53       62.28     11.32 o 
  -5  12  -2       27.91       24.70      6.75 o 
  -4  12  -2      931.38      902.16     47.37 o 
  -3  12  -2     1480.84     1451.24     58.49 o 
  -2  12  -2      508.94      460.11     31.18 o 
  -1  12  -2      287.84      245.36     22.23 o 
   0  12  -2        3.20        9.85      5.24 o 
   1  12  -2      615.66      589.97     33.41 o 
  -8  13  -2       31.71       26.49      6.96 o 
  -7  13  -2      180.33      188.15     17.98 o 
  -6  13  -2        8.40       12.16      4.62 o 
  -5  13  -2      123.55      114.10     14.12 o 
  -4  13  -2      229.85      217.34     18.93 o 
  -3  13  -2      325.41      330.39     28.64 o 
  -2  13  -2      466.64      456.03     32.50 o 
  -1  13  -2      798.76      757.76     40.91 o 
   0  13  -2     1882.73     1816.91     62.45 o 
  -8  14  -2       38.14       40.93      7.60 o 
  -7  14  -2      158.84      181.63     17.02 o 
  -6  14  -2      192.84      176.88     17.30 o 
  -5  14  -2      997.27      965.72     41.51 o 
  -4  14  -2      105.11      102.68     13.52 o 
  -3  14  -2      932.01      852.24     38.33 o 
  -2  14  -2      376.82      383.33     25.10 o 
  -1  14  -2     1633.99     1495.44     38.13 o 
   0  14  -2       67.44       83.57     12.96 o 
  -8  15  -2       10.77       10.37      4.15 o 
  -7  15  -2      167.82      158.37     14.99 o 
  -6  15  -2       12.22       11.06      4.85 o 
  -5  15  -2      135.39      143.37     15.74 o 
  -4  15  -2       15.55       15.58      6.95 o 
  -3  15  -2      114.56      122.56     14.62 o 
  -2  15  -2      273.51      239.75     20.18 o 
  -7  16  -2       19.90       22.34      5.95 o 
  -6  16  -2      206.05      221.43     18.00 o 
  -5  16  -2       74.33       74.21     11.16 o 
  -4  16  -2      142.34      168.65     16.77 o 
  -3  16  -2      240.63      240.70     20.45 o 
  -7  17  -2      131.33      135.23     11.42 o 
  -6  17  -2      284.84      322.01     19.99 o 
  -5  17  -2       89.66       80.74     11.02 o 
  -4  17  -2      200.38      216.51     18.25 o 
 -12   1  -1       46.19       49.60      8.72 o 
 -11   1  -1      292.04      278.16     15.09 o 
 -10   1  -1     1250.56     1280.81     33.62 o 
  -9   1  -1      149.95      163.30     11.17 o 
  -8   1  -1     1007.47     1203.85     32.19 o 
  -7   1  -1       69.34       69.16      7.45 o 
  -6   1  -1     1443.59     1654.12     46.79 o 
  -5   1  -1     2702.14     2881.10     59.54 o 
  -4   1  -1     2517.47     2505.44     49.91 o 
   2   1  -1      415.59      428.12     11.40 o 
   3   1  -1      124.03      139.48      5.38 o 
   4   1  -1     8160.87     8360.70     69.79 o 
   5   1  -1     1911.42     1856.52     36.95 o 
   6   1  -1     2141.34     2235.50     39.92 o 
   7   1  -1     4137.39     4328.31    154.22 o 
   8   1  -1      357.51      306.34     16.98 o 
   9   1  -1      105.14      108.13     11.14 o 
  10   1  -1      658.29      655.78     27.78 o 
 -13   2  -1       50.97       58.18      7.86 o 
 -11   2  -1       66.13       74.91      8.17 o 
 -10   2  -1      329.78      327.58     16.74 o 
  -9   2  -1        4.73        2.56      3.05 o 
  -8   2  -1      324.97      335.60     16.95 o 
  -7   2  -1       23.13       25.96      7.54 o 
  -6   2  -1       25.64       16.19      6.26 o 
  -5   2  -1       86.56       81.88      9.67 o 
  -4   2  -1      194.21      242.32      6.89 o 
  -3   2  -1     3826.72     4103.11     62.59 o 
  -2   2  -1     6577.91     6187.47     76.82 o 
  -1   2  -1     1905.00     1772.13     29.02 o 
   0   2  -1      115.18       98.29      4.81 o 
   3   2  -1     2806.62     3054.33     27.13 o 
   4   2  -1     9717.16    10826.20     94.27 o 
   5   2  -1       96.03      124.25      8.00 o 
   6   2  -1       11.16        4.65      2.96 o 
   7   2  -1      547.09      660.98     23.11 o 
   8   2  -1       77.34       66.04      8.16 o 
   9   2  -1      329.69      312.71     18.59 o 
  10   2  -1       16.28       18.68      5.54 o 
 -13   3  -1      187.30      189.14     13.32 o 
 -11   3  -1      999.69     1005.40     41.17 o 
 -10   3  -1       61.78       71.67     11.27 o 
  -9   3  -1      227.15      238.24     19.89 o 
  -8   3  -1      263.06      259.63     15.26 o 
  -7   3  -1      820.25      896.51     38.13 o 
  -6   3  -1      427.51      465.06     24.81 o 
  -5   3  -1     1249.65     1455.69     41.86 o 
  -4   3  -1     2367.38     2642.06     53.57 o 
  -3   3  -1      297.57      346.58     16.01 o 
  -2   3  -1     1740.16     1937.71     36.23 o 
  -1   3  -1     2245.27     2236.98     36.45 o 
   0   3  -1      282.99      247.74      9.77 o 
   1   3  -1    17186.24    16023.51    162.61 o 
   3   3  -1      157.94      141.73      8.71 o 
   4   3  -1     4049.58     4688.88     49.33 o 
   5   3  -1       34.35       43.75     10.26 o 
   6   3  -1       23.51       22.40      4.42 o 
   7   3  -1       93.52      106.41      9.34 o 
   8   3  -1      194.55      193.93     13.70 o 
   9   3  -1      642.31      653.43     26.85 o 
  10   3  -1      525.32      477.47     33.64 o 
 -13   4  -1       38.76       35.15      5.78 o 
 -12   4  -1       15.51       17.80      5.66 o 
 -10   4  -1      752.30      756.81     36.58 o 
  -9   4  -1     1082.94     1014.41     41.94 o 
  -8   4  -1     1427.72     1552.40     55.28 o 
  -7   4  -1      233.76      280.57     21.98 o 
  -6   4  -1     1044.31     1225.31     43.10 o 
  -5   4  -1      917.55     1003.49     35.07 o 
  -4   4  -1     2600.29     2718.92     56.76 o 
  -3   4  -1      168.31      167.63     11.91 o 
  -2   4  -1     8504.92     8972.81    109.79 o 
  -1   4  -1      712.22      711.53     20.24 o 
   0   4  -1     1696.71     1542.48     31.55 o 
   1   4  -1      808.67      860.07     22.23 o 
   3   4  -1      133.54      126.75      8.60 o 
   4   4  -1      229.13      214.51      7.07 o 
   5   4  -1       13.25       13.89      3.30 o 
   6   4  -1     1707.95     1782.01     37.23 o 
   7   4  -1      763.79      785.43     25.90 o 
   8   4  -1      177.74      193.80     13.83 o 
   9   4  -1      256.46      210.36     22.30 o 
  10   4  -1      725.69      669.97     39.80 o 
 -12   5  -1       68.46       56.38      8.81 o 
  -9   5  -1      177.44      186.78     18.21 o 
  -8   5  -1     1500.80     1556.25     55.94 o 
  -7   5  -1      819.50      904.20     40.30 o 
  -6   5  -1      251.26      271.84     20.55 o 
  -5   5  -1     1047.52      988.64     36.49 o 
  -4   5  -1     1142.95     1209.76     37.85 o 
  -3   5  -1     1947.04     1800.96     42.98 o 
  -2   5  -1     2077.36     2010.23     42.04 o 
  -1   5  -1     8520.32     7772.34    100.95 o 
   0   5  -1      815.84      729.59     23.38 o 
   1   5  -1    16785.76    16162.63    178.79 o 
   3   5  -1     3033.04     2891.54     49.18 o 
   4   5  -1      987.35      929.85     21.40 o 
   5   5  -1     1121.52     1068.10     25.50 o 
   6   5  -1      501.97      491.03     18.76 o 
   7   5  -1     8304.12     8130.76    167.84 o 
   8   5  -1      435.26      460.23     31.40 o 
   9   5  -1      738.38      677.83     40.04 o 
 -12   6  -1      340.05      342.20     20.43 o 
 -11   6  -1      269.20      310.69     22.06 o 
  -8   6  -1     3711.56     3960.63     96.96 o 
  -7   6  -1     2230.56     2342.76     68.15 o 
  -6   6  -1       94.97       87.93     12.54 o 
  -5   6  -1     9802.55    11108.95    157.53 o 
  -4   6  -1     1656.18     1660.68     46.22 o 
  -3   6  -1      653.59      638.48     26.53 o 
  -2   6  -1    22950.00    23174.23    253.47 o 
  -1   6  -1     2888.75     2671.89     53.37 o 
   0   6  -1     9429.08     9028.82    118.84 o 
   1   6  -1     1812.46     1629.87     39.49 o 
   4   6  -1    11507.62    11882.09    156.83 o 
   5   6  -1     2344.82     2278.56     57.76 o 
   6   6  -1      239.43      206.62     18.15 o 
   7   6  -1     1048.79     1016.48     44.28 o 
   8   6  -1     1139.84     1045.51     47.95 o 
   9   6  -1      615.95      566.53     36.35 o 
 -12   7  -1       88.19      108.29     11.27 o 
 -11   7  -1      320.50      316.23     21.97 o 
 -10   7  -1        1.37        3.24      3.88 o 
  -7   7  -1       13.05       27.05     10.26 o 
  -6   7  -1      147.39      156.42     17.36 o 
  -5   7  -1     2996.20     3567.22     80.89 o 
  -4   7  -1      458.83      509.50     27.15 o 
  -3   7  -1       25.24       24.33      7.24 o 
  -2   7  -1     1553.27     1573.73     43.67 o 
  -1   7  -1      621.49      635.45     26.54 o 
   0   7  -1      604.34      574.29     24.59 o 
   1   7  -1     1935.47     2112.81     49.16 o 
   4   7  -1       89.53       82.25     10.20 o 
   5   7  -1       28.04       38.02      7.95 o 
   6   7  -1      153.14      154.41     16.10 o 
   7   7  -1      182.75      212.09     20.53 o 
   8   7  -1      132.61      140.78     17.67 o 
   9   7  -1       90.23      101.66     15.57 o 
 -12   8  -1       70.00       62.10      8.12 o 
 -11   8  -1       30.26       30.31      7.02 o 
 -10   8  -1      290.68      312.44     23.20 o 
  -9   8  -1      391.48      362.66     25.75 o 
  -8   8  -1      101.55      109.36     14.11 o 
  -7   8  -1      595.56      636.22     37.78 o 
  -6   8  -1      251.92      246.47     22.69 o 
  -5   8  -1     3338.73     3843.47     88.93 o 
  -4   8  -1        1.06        6.24      5.96 o 
  -3   8  -1      703.19      771.25     33.72 o 
  -2   8  -1      200.57      291.80     19.95 o 
  -1   8  -1        8.96        8.63      5.31 o 
   0   8  -1     6998.79     7604.29    116.88 o 
   1   8  -1     1043.14      894.75     32.82 o 
   4   8  -1      102.79      120.62     12.78 o 
   5   8  -1      338.57      390.12     24.03 o 
   6   8  -1      157.21      133.11     15.15 o 
   7   8  -1      150.57      150.16     17.25 o 
   8   8  -1      812.03      819.82     42.41 o 
 -12   9  -1       21.90       29.63      5.45 o 
 -11   9  -1      124.61      124.52     12.97 o 
 -10   9  -1      146.03      129.15     14.77 o 
  -9   9  -1      104.06       97.56     13.45 o 
  -8   9  -1      148.64      122.53     15.11 o 
  -7   9  -1      121.42      120.98     14.48 o 
  -6   9  -1      332.76      365.69     28.69 o 
  -5   9  -1      857.38      861.33     41.83 o 
  -4   9  -1       91.73      101.18     13.90 o 
  -3   9  -1       40.10       40.97      9.36 o 
  -2   9  -1     5132.06     5376.98    101.33 o 
  -1   9  -1      559.97      578.74     29.22 o 
   0   9  -1       10.18       16.15      5.95 o 
   1   9  -1     2085.45     2385.41     60.07 o 
   4   9  -1        6.28       10.50      4.17 o 
   5   9  -1      153.14      167.80     15.97 o 
 -11  10  -1      463.12      481.07     24.17 o 
 -10  10  -1       68.78       62.85     10.38 o 
  -9  10  -1      117.28      103.68     13.78 o 
  -8  10  -1      241.45      217.25     20.08 o 
  -7  10  -1       96.61       67.12     11.06 o 
  -6  10  -1      175.92      195.77     22.15 o 
  -5  10  -1      103.89       94.70     14.95 o 
  -4  10  -1      395.88      412.05     29.28 o 
  -3  10  -1      167.26      179.36     18.76 o 
  -2  10  -1      473.36      484.69     29.13 o 
  -1  10  -1       45.90       27.58      8.12 o 
   0  10  -1      626.31      735.42     34.32 o 
   1  10  -1      414.21      430.11     25.77 o 
 -11  11  -1       49.00       55.62      7.97 o 
 -10  11  -1       60.77       65.27     10.34 o 
  -9  11  -1      128.70      126.03     15.26 o 
  -8  11  -1       22.08       17.19      5.68 o 
  -7  11  -1      274.40      236.11     20.97 o 
  -6  11  -1        5.15        5.60      4.16 o 
  -5  11  -1       28.26       38.65     10.78 o 
  -4  11  -1      329.12      294.67     25.94 o 
  -3  11  -1       80.38       67.29     12.59 o 
  -2  11  -1       46.03       33.42      7.87 o 
  -1  11  -1      318.85      307.20     24.00 o 
   0  11  -1      121.83      135.71     15.73 o 
   1  11  -1       32.26       29.46      8.07 o 
 -11  12  -1      349.00      392.75     18.07 o 
 -10  12  -1      127.26      135.17     13.44 o 
  -9  12  -1      108.48       93.89     12.44 o 
  -8  12  -1      178.89      187.66     18.45 o 
  -7  12  -1      156.19      139.14     16.25 o 
  -6  12  -1      613.48      598.53     33.16 o 
  -5  12  -1      357.19      308.81     23.12 o 
  -4  12  -1      400.28      370.69     29.76 o 
  -3  12  -1      302.29      276.40     25.11 o 
  -2  12  -1      722.22      602.48     35.65 o 
  -1  12  -1     2773.27     2619.49     75.47 o 
   0  12  -1     2760.42     2634.04     74.21 o 
   1  12  -1     1360.79     1334.49     51.17 o 
 -10  13  -1      280.01      313.82     18.56 o 
  -9  13  -1      683.62      704.65     32.38 o 
  -8  13  -1      115.10      129.28     15.28 o 
  -7  13  -1      231.14      228.49     20.53 o 
  -6  13  -1       26.01       15.79      6.30 o 
  -5  13  -1     2682.17     2528.88     70.60 o 
  -4  13  -1      882.77      778.68     36.72 o 
  -3  13  -1     2904.35     2722.75     83.09 o 
  -2  13  -1     1422.52     1206.57     52.41 o 
  -1  13  -1       34.34       45.71     10.56 o 
   0  13  -1      399.50      381.51     28.30 o 
 -10  14  -1      152.96      153.40     11.53 o 
  -9  14  -1      246.78      239.74     17.36 o 
  -8  14  -1       86.90       85.42     11.90 o 
  -7  14  -1      212.92      194.63     18.69 o 
  -6  14  -1      220.12      196.67     19.30 o 
  -5  14  -1      601.54      589.15     32.95 o 
  -4  14  -1       66.09       67.33     10.93 o 
  -3  14  -1     1348.64     1336.35     48.77 o 
  -2  14  -1       19.62       19.24      4.73 o 
  -1  14  -1       83.12       78.60     13.66 o 
   0  14  -1      108.42       79.56     14.03 o 
  -9  15  -1       99.49      103.81     10.51 o 
  -8  15  -1       70.95       83.57     10.96 o 
  -7  15  -1      354.72      399.38     25.58 o 
  -6  15  -1      320.25      314.00     23.49 o 
  -5  15  -1      119.59      123.54     14.94 o 
  -4  15  -1       13.54        9.02      5.00 o 
  -3  15  -1      412.88      414.77     27.17 o 
  -2  15  -1        0.46        2.34      3.22 o 
  -1  15  -1      231.24      201.83     18.71 o 
  -8  16  -1      135.50      133.20     12.47 o 
  -7  16  -1      343.62      386.03     23.73 o 
  -6  16  -1       21.32       23.60      6.63 o 
  -5  16  -1      420.74      408.92     26.72 o 
  -4  16  -1      118.26      115.54     14.57 o 
  -3  16  -1       79.66       83.22     12.30 o 
  -2  16  -1     1121.43     1077.85     44.42 o 
  -8  17  -1      295.23      317.01     16.80 o 
  -7  17  -1       10.14        7.59      3.95 o 
  -6  17  -1       78.47       77.85     10.87 o 
  -5  17  -1      393.24      428.56     26.44 o 
  -4  17  -1      343.77      375.13     25.38 o 
  -3  17  -1      534.10      554.20     31.30 o 
  -2  17  -1       76.02       73.07     10.58 o 
  -6  18  -1       76.81       85.97     10.39 o 
  -5  18  -1       33.14       36.42      7.70 o 
  -3  18  -1      160.26      181.17     15.96 o 
  -5  19  -1      184.36      200.87     13.77 o 
   1  20  -1       20.20       21.84      4.86 o 
   0  21  -1        6.55        7.61      3.23 o 
 -13   0   0      130.56      131.99     12.25 o 
 -12   0   0     2013.28     1996.55     57.12 o 
 -11   0   0      118.03      104.23     13.68 o 
 -10   0   0     1540.47     1482.38     51.19 o 
  -7   0   0      151.91      164.93     14.68 o 
  -6   0   0    15461.79    17568.53    207.26 o 
  -5   0   0     7641.97     8162.99    110.27 o 
  -3   0   0     2405.78     2693.96     32.54 o 
  -2   0   0     7513.34     7190.45     71.28 o 
  -1   0   0      265.55      267.43      4.80 o 
   1   0   0      237.33      239.86      4.50 o 
   4   0   0     7049.64     7271.05     99.36 o 
   5   0   0     7620.23     8812.21    122.54 o 
   6   0   0    15709.72    17694.69    218.92 o 
   7   0   0      152.56      145.50     15.55 o 
   8   0   0     1800.69     1773.06     60.32 o 
   9   0   0      283.28      302.54     26.27 o 
  10   0   0     1540.65     1571.98     62.54 o 
 -13   1   0       21.11       24.96      5.89 o 
 -12   1   0        7.44       12.07     13.07 o 
 -11   1   0      103.39      103.04      9.62 o 
 -10   1   0      158.63      147.18     11.21 o 
  -7   1   0      291.96      345.24     15.07 o 
  -6   1   0     5717.47     7346.51     98.13 o 
  -5   1   0       72.91       71.36      8.21 o 
  -4   1   0      180.93      188.77      6.14 o 
  -3   1   0    11493.80    11748.97     86.95 o 
  -2   1   0     1303.41     1213.60     22.37 o 
  -1   1   0     8712.35     8100.67     82.51 o 
   2   1   0     1312.74     1239.06     16.86 o 
   3   1   0    11385.08    11782.96    117.70 o 
   4   1   0      167.96      182.70     12.44 o 
   5   1   0      102.84      109.57     14.00 o 
   6   1   0     5877.80     7241.08    265.96 o 
   7   1   0      288.50      308.96     15.93 o 
   8   1   0       73.44       77.51      9.11 o 
   9   1   0     1975.91     1954.36     48.04 o 
  10   1   0      157.66      140.50     11.65 o 
 -13   2   0      335.66      346.55     18.97 o 
 -12   2   0      113.91      106.67     11.03 o 
 -11   2   0       39.38       40.65      6.53 o 
 -10   2   0      167.13      165.09     12.01 o 
  -9   2   0     1866.09     1721.83     37.86 o 
  -7   2   0       40.26       41.14      7.08 o 
  -6   2   0      218.78      271.29     17.53 o 
  -5   2   0        5.67        6.56      3.34 o 
  -4   2   0      225.60      261.87      7.91 o 
  -3   2   0      813.73      858.90     22.42 o 
  -2   2   0     5111.12     4961.35     62.25 o 
  -1   2   0     3425.66     3262.60     42.10 o 
   0   2   0    15772.43    13570.67    136.92 o 
   3   2   0      850.74      891.38      9.62 o 
   4   2   0      221.59      260.74      6.32 o 
   5   2   0        2.15        4.22      2.33 o 
   6   2   0      209.97      267.70     21.57 o 
   7   2   0       36.33       36.73      5.87 o 
   8   2   0       77.52       85.92      9.42 o 
   9   2   0     1897.13     1854.96     46.59 o 
  10   2   0      162.84      149.85     18.12 o 
 -13   3   0       18.48       18.09      3.32 o 
 -12   3   0       12.39       10.28      3.61 o 
 -11   3   0      248.25      262.13     14.98 o 
 -10   3   0      131.11      134.61     12.05 o 
  -9   3   0      280.62      271.62     14.77 o 
  -8   3   0      157.83      193.55     18.14 o 
  -7   3   0      157.11      167.27     16.31 o 
  -6   3   0      555.42      659.27     28.87 o 
  -5   3   0      353.68      418.47     20.71 o 
  -4   3   0      764.36      847.58     26.57 o 
  -3   3   0    10036.05    11032.86    128.59 o 
  -2   3   0      639.85      607.30     17.92 o 
  -1   3   0      348.36      322.11     11.99 o 
   0   3   0     1971.72     1497.17     29.01 o 
   1   3   0      347.36      309.32     12.21 o 
   2   3   0      643.39      602.98     14.37 o 
   3   3   0    10063.91    11208.21     75.38 o 
   4   3   0      766.19      862.33     12.89 o 
   5   3   0      352.50      426.99     15.44 o 
   6   3   0      583.23      650.58     33.61 o 
   7   3   0      151.85      148.12     15.30 o 
   8   3   0      159.56      168.97     12.99 o 
   9   3   0      267.16      261.09     25.41 o 
  10   3   0      128.99      146.16     11.76 o 
 -13   4   0       12.13       13.36      4.62 o 
 -12   4   0       96.37      117.46     12.83 o 
 -11   4   0       76.81       81.00      8.91 o 
 -10   4   0       73.88       70.08     10.01 o 
  -9   4   0     8284.94     7350.81    336.71 o 
  -8   4   0       60.98       64.65     10.80 o 
  -7   4   0       74.87       68.25     10.90 o 
  -6   4   0     4514.82     5250.34     94.19 o 
  -5   4   0      122.50      109.59     11.22 o 
  -4   4   0     3481.83     3522.91     63.68 o 
  -3   4   0     2484.21     2491.40     47.17 o 
  -2   4   0      130.68      121.22      8.93 o 
  -1   4   0     1189.83     1110.55     27.15 o 
   0   4   0      222.98      193.67     10.90 o 
   1   4   0     1190.23     1127.49     27.51 o 
   2   4   0      157.87      152.63      8.38 o 
   3   4   0     2526.27     2556.76     25.20 o 
   4   4   0     3481.56     3593.22     33.19 o 
   5   4   0      113.41       90.85      7.34 o 
   6   4   0     4490.90     5055.04    139.10 o 
   7   4   0       73.16       60.45      7.49 o 
   8   4   0       70.13       71.81     12.85 o 
   9   4   0     8379.83     7772.40    108.46 o 
  10   4   0       66.26       58.17      9.83 o 
  11   4   0       70.57       72.46     10.28 o 
 -13   5   0       52.32       57.51      7.83 o 
 -12   5   0      242.91      242.21     13.16 o 
 -11   5   0       76.53       67.71     10.89 o 
 -10   5   0      148.20      145.45     11.41 o 
  -9   5   0     1283.00     1261.71     33.16 o 
  -8   5   0      592.41      662.31     35.97 o 
  -7   5   0      185.15      208.35     18.64 o 
  -6   5   0      100.47      100.95     12.21 o 
  -5   5   0      720.80      769.32     30.63 o 
  -4   5   0      218.30      215.51     14.91 o 
  -3   5   0    23239.80    25468.69    271.76 o 
  -2   5   0     3590.26     3422.84     59.85 o 
  -1   5   0     3184.44     2973.61     54.23 o 
   0   5   0      757.79      702.46     23.89 o 
   1   5   0     3201.38     2949.21     53.18 o 
   2   5   0     3549.08     3480.27     53.90 o 
   3   5   0    23205.96    25754.37    186.14 o 
   4   5   0      208.98      224.77     14.91 o 
   5   5   0      712.62      765.11     30.55 o 
   6   5   0      130.06      123.37     13.84 o 
   7   5   0      191.13      202.28     19.41 o 
   8   5   0      588.48      563.10     34.33 o 
   9   5   0     1264.85     1269.35     54.86 o 
  10   5   0      146.35      159.83     15.93 o 
  11   5   0       78.92       70.83     10.13 o 
  13   5   0       51.33       47.82      6.57 o 
 -12   6   0      134.77      132.97      9.43 o 
 -11   6   0       26.63       20.92      6.52 o 
 -10   6   0       16.63        7.40      5.71 o 
  -9   6   0     1370.57     1230.74     33.10 o 
  -8   6   0      756.97      806.71     41.01 o 
  -7   6   0      150.84      173.62     18.59 o 
  -6   6   0     1842.53     1927.62     57.11 o 
  -5   6   0      305.91      352.16     22.34 o 
  -4   6   0       26.04       48.99      9.09 o 
  -3   6   0      536.04      536.01     24.10 o 
  -2   6   0     2789.79     2596.92     55.01 o 
  -1   6   0     1150.51     1053.04     32.66 o 
   0   6   0       91.89       77.40      9.43 o 
   1   6   0     1136.83     1051.57     32.10 o 
   2   6   0     2769.75     2675.94     49.32 o 
   3   6   0      483.68      540.22     17.02 o 
   4   6   0       51.33       63.88      8.38 o 
   5   6   0      265.69      310.37     19.62 o 
   6   6   0     1794.79     1789.33     54.63 o 
   7   6   0      148.78      151.04     17.15 o 
   8   6   0      752.87      692.15     38.38 o 
   9   6   0     1397.68     1218.72     53.18 o 
  10   6   0       20.38       21.51      6.72 o 
  11   6   0       22.46       23.29      6.56 o 
 -12   7   0      254.93      250.13     18.18 o 
 -11   7   0       63.36       55.48      6.82 o 
 -10   7   0       45.36       43.37      6.59 o 
  -9   7   0     3497.46     3635.40     83.83 o 
  -8   7   0     2110.89     2064.19    145.19 o 
  -7   7   0     2241.76     2262.48     69.59 o 
  -6   7   0      183.54      171.05     17.73 o 
  -5   7   0     2161.81     2267.65     61.61 o 
  -4   7   0      753.05      703.65     31.39 o 
  -3   7   0    13357.61    14163.99    182.25 o 
  -2   7   0      123.15      113.04     12.11 o 
  -1   7   0      601.34      558.04     25.35 o 
   0   7   0     2535.31     2411.79     54.88 o 
   1   7   0      607.57      535.61     24.71 o 
   2   7   0      119.04      115.91     10.49 o 
   3   7   0    13135.89    13557.92    151.62 o 
   4   7   0      755.05      643.03     26.63 o 
   5   7   0     2148.15     1972.24     53.69 o 
   6   7   0      151.74      142.63     15.47 o 
   7   7   0     2239.92     2099.94     65.39 o 
   8   7   0     2102.56     1920.42     64.91 o 
  10   7   0       46.03       44.50      9.02 o 
  11   7   0       59.94       63.98      9.77 o 
 -12   8   0       21.57       25.40      6.44 o 
 -11   8   0        7.16        7.71      3.11 o 
 -10   8   0        7.61        9.51      3.47 o 
  -9   8   0       85.04       88.25     13.34 o 
  -8   8   0      293.21      278.48     22.34 o 
  -7   8   0      219.99      205.01     21.58 o 
  -6   8   0      425.09      460.50     30.18 o 
  -5   8   0      271.42      279.63     22.47 o 
  -4   8   0       17.82       15.61      7.18 o 
  -3   8   0     6047.94     7096.96    119.09 o 
  -2   8   0      243.63      279.17     19.84 o 
  -1   8   0     1945.31     2021.14     53.67 o 
   0   8   0     6515.22     7679.41    119.10 o 
   1   8   0     1978.60     2083.82     53.95 o 
   2   8   0      247.82      290.92     17.73 o 
  11   8   0        6.76        4.46      3.47 o 
 -12   9   0      470.97      448.98     22.15 o 
 -11   9   0      229.59      220.14     18.27 o 
 -10   9   0      134.08      123.62     10.27 o 
  -9   9   0      601.27      542.94     32.14 o 
  -8   9   0       69.13       63.66     11.26 o 
  -7   9   0       46.90       38.28     10.70 o 
  -6   9   0     3132.90     3257.90     88.05 o 
  -5   9   0      171.53      139.25     17.43 o 
  -4   9   0      109.16      101.36     14.57 o 
  -3   9   0      301.74      325.37     23.45 o 
  -2   9   0     1212.42     1238.31     44.51 o 
  -1   9   0       73.24       78.43     11.88 o 
   0   9   0      219.99      240.62     19.00 o 
   1   9   0       69.65       64.80     10.12 o 
   2   9   0     1222.19     1279.00     40.28 o 
  11   9   0      224.40      222.11     16.59 o 
 -11  10   0       38.99       47.92      8.67 o 
 -10  10   0       62.99       62.58     10.83 o 
  -9  10   0      371.24      345.61     25.75 o 
  -8  10   0      179.54      161.46     17.76 o 
  -7  10   0      114.34       87.36     12.97 o 
  -6  10   0     5188.17     5393.69    121.36 o 
  -5  10   0       22.01       25.74      8.77 o 
  -4  10   0      110.15      127.42     16.78 o 
  -3  10   0        6.38        5.19      5.51 o 
  -2  10   0     1048.43     1017.96     42.51 o 
  -1  10   0      224.77      267.20     21.17 o 
   0  10   0     5671.33     5808.59    108.49 o 
   1  10   0      222.70      242.13     20.11 o 
   2  10   0     1082.92     1073.45     38.92 o 
  11  10   0       38.26       38.42      6.80 o 
 -11  11   0       87.62       90.44     10.97 o 
 -10  11   0       63.94       71.13     10.97 o 
  -9  11   0      948.49      867.17     40.42 o 
  -8  11   0       14.73        8.33      5.22 o 
  -7  11   0      163.81      136.22     16.23 o 
  -6  11   0     1787.32     1486.43     52.55 o 
  -5  11   0      724.77      710.43     41.03 o 
  -4  11   0      600.66      579.94     35.87 o 
  -3  11   0     2701.11     2478.63     73.16 o 
  -2  11   0     1227.20     1148.27     47.41 o 
  -1  11   0      686.14      648.64     34.69 o 
   0  11   0      433.38      404.71     27.15 o 
   2  11   0     1216.43     1175.35     42.89 o 
  11  11   0       90.12       87.23      9.47 o 
 -11  12   0      223.81      243.58     15.92 o 
 -10  12   0      131.25      177.00     16.57 o 
  -9  12   0      129.60      106.25     13.89 o 
  -8  12   0      143.97      133.94     16.16 o 
  -7  12   0     1456.77     1297.10     51.14 o 
  -6  12   0      106.78       95.21     13.71 o 
  -5  12   0      897.08      874.32     46.64 o 
  -4  12   0      641.96      672.18     39.71 o 
  -3  12   0      178.91      160.21     19.28 o 
  -2  12   0      100.47       92.10     14.98 o 
  -1  12   0      283.93      297.35     24.77 o 
   0  12   0     3642.39     3306.95     85.23 o 
   1  12   0      278.95      251.91     21.42 o 
  11  12   0      225.52      234.65     13.91 o 
 -10  13   0       29.89       39.41      7.58 o 
  -9  13   0      313.80      302.54     22.28 o 
  -8  13   0       13.25       11.50      5.75 o 
  -7  13   0      541.15      488.82     30.90 o 
  -6  13   0      867.81      833.82     40.22 o 
  -5  13   0       97.29       88.19     13.05 o 
  -4  13   0      143.77      133.40     11.73 o 
  -3  13   0     1076.87      952.31     47.30 o 
  -2  13   0       37.73       27.91      9.17 o 
  -1  13   0     1491.60     1421.54     56.22 o 
   0  13   0      551.11      491.12     32.69 o 
   1  13   0     1477.24     1435.51     52.94 o 
   5  13   0       81.73       78.44     11.51 o 
 -10  14   0      112.83      140.32     12.33 o 
  -9  14   0       49.99       51.52      8.93 o 
  -8  14   0       10.73       11.56      5.39 o 
  -7  14   0       50.58       39.19      9.01 o 
  -6  14   0      182.14      164.35     17.95 o 
  -5  14   0     1154.87      991.17     43.72 o 
  -4  14   0      617.34      527.27     30.90 o 
  -3  14   0      324.46      301.44     22.73 o 
  -2  14   0      347.64      307.88     27.08 o 
  -1  14   0      418.72      394.91     30.30 o 
   0  14   0     2772.94     2346.94     72.37 o 
   3  14   0      297.64      243.47     19.88 o 
   4  14   0      630.52      568.38     31.28 o 
   5  14   0     1157.77     1023.58     42.55 o 
  10  14   0      111.91      129.55     10.99 o 
  -9  15   0      113.45      112.44     11.92 o 
  -8  15   0      114.83      106.10     13.09 o 
  -7  15   0       84.03       75.31     11.81 o 
  -6  15   0        4.21       -0.72      4.04 o 
  -5  15   0      111.80      101.80     14.07 o 
  -4  15   0       17.62        8.10      4.93 o 
  -3  15   0     3229.14     3082.26     78.41 o 
  -2  15   0      171.13      156.53     16.62 o 
  -1  15   0       97.18       88.03     12.46 o 
   0  15   0       70.72       64.24     10.42 o 
   1  15   0       97.72       93.61     12.56 o 
   2  15   0      170.36      158.32     16.16 o 
   3  15   0     3199.97     3185.91     77.67 o 
   4  15   0       21.44       30.34      8.60 o 
   5  15   0      106.60      105.46     13.45 o 
  -9  16   0      366.85      444.92     20.87 o 
  -8  16   0       40.22       42.92      7.88 o 
  -7  16   0       55.79       47.59      8.97 o 
  -6  16   0       22.52       23.78      7.30 o 
  -5  16   0      292.50      281.87     22.78 o 
  -4  16   0       17.85       24.96      7.77 o 
  -3  16   0      363.89      424.75     27.91 o 
  -2  16   0      233.41      239.15     20.90 o 
  -1  16   0       39.20       34.77      7.90 o 
   0  16   0      237.98      230.33     19.64 o 
   1  16   0       35.27       30.26      7.54 o 
   2  16   0      227.79      240.56     20.16 o 
   4  16   0       14.82       13.84      5.31 o 
   5  16   0      291.80      294.89     21.83 o 
   7  16   0       58.30       57.25      9.18 o 
  -8  17   0       46.13       50.55      7.64 o 
  -7  17   0      102.83      115.88     12.76 o 
  -6  17   0       89.96      116.50     13.85 o 
  -5  17   0      188.77      192.93     18.32 o 
  -4  17   0        2.48        4.71      4.18 o 
  -3  17   0     2988.23     2810.37     74.62 o 
  -2  17   0      117.38      107.12     13.46 o 
  -1  17   0       99.60       98.87     12.84 o 
   0  17   0        3.34       -4.20      4.20 o 
   1  17   0      112.08      113.55     13.94 o 
   2  17   0      122.19      108.82     13.51 o 
   3  17   0     2979.04     2869.65     72.71 o 
   4  17   0        2.99        4.57      4.01 o 
   5  17   0      187.65      196.28     17.03 o 
   7  17   0       98.73      108.95     11.32 o 
  -7  18   0       24.13       40.15      7.17 o 
  -6  18   0      910.23      972.76     36.55 o 
  -5  18   0      168.41      186.37     17.08 o 
  -4  18   0      858.25      887.05     38.61 o 
  -3  18   0      125.47      116.74     13.65 o 
  -2  18   0      344.23      354.33     23.69 o 
  -1  18   0      201.98      206.57     18.10 o 
   0  18   0      570.42      563.65     30.00 o 
   1  18   0      192.27      198.82     17.65 o 
   3  18   0      135.82      129.62     14.20 o 
   4  18   0      858.00      926.94     36.71 o 
   7  18   0       28.09       31.03      5.59 o 
  -6  19   0       83.36      102.74      9.92 o 
  -5  19   0      122.71      126.63     12.18 o 
  -4  19   0      426.15      451.28     24.22 o 
  -3  19   0      470.72      555.70     27.69 o 
  -2  19   0      366.27      397.83     23.77 o 
  -1  19   0       83.04       75.05     10.44 o 
   0  19   0        2.41        1.89      3.32 o 
   1  19   0       78.45       75.32     10.53 o 
   2  19   0      367.33      377.88     23.25 o 
   3  19   0      466.96      511.85     26.07 o 
   4  19   0      429.92      447.78     22.97 o 
   6  19   0       81.64       78.23      8.67 o 
  -5  20   0       37.21       37.69      5.81 o 
  -4  20   0       89.20       88.94      9.51 o 
  -3  20   0       66.10       65.39      8.58 o 
  -2  20   0      134.55      136.80     12.62 o 
  -1  20   0        3.96       -3.07      3.84 o 
   0  20   0      141.75      166.33     14.07 o 
   1  20   0        3.83       -0.02      3.53 o 
   2  20   0      139.66      125.69     12.20 o 
   3  20   0       65.97       70.60      8.70 o 
  -3  21   0       28.66       32.73      5.11 o 
  -2  21   0        0.45        0.30      2.28 o 
  -1  21   0       35.34       45.94      6.35 o 
   0  21   0        1.61        2.44      2.80 o 
   1  21   0       34.79       38.12      6.24 o 
   2  21   0        0.47        0.23      2.31 o 
 -13   1   1      792.81      834.17     22.73 o 
 -12   1   1      215.88      214.84     13.24 o 
 -11   1   1      106.47      113.18     10.12 o 
 -10   1   1      727.44      657.71     23.92 o 
  -6   1   1     2138.73     2225.46     49.61 o 
  -5   1   1     1919.56     1890.35     27.98 o 
  -4   1   1     8413.39     8485.50    139.79 o 
  -3   1   1       92.05      101.93     12.87 o 
  -2   1   1      386.45      382.06      7.52 o 
  -1   1   1    11233.47    11794.93    118.31 o 
   0   1   1       32.80       28.37      2.04 o 
   1   1   1       64.05       65.23      3.87 o 
   2   1   1    33239.05    35739.34    242.56 o 
   3   1   1      147.74      167.31      8.55 o 
   4   1   1     2526.94     2580.47     38.02 o 
   5   1   1     2731.92     3116.33     46.12 o 
   6   1   1     1434.48     1632.67     35.59 o 
   7   1   1       70.46       68.92      8.07 o 
   8   1   1      988.45     1082.40     34.14 o 
   9   1   1      157.52      159.30      9.91 o 
  10   1   1     1257.40     1189.16     30.94 o 
  11   1   1      272.17      254.96     19.58 o 
  13   1   1      273.21      279.43     14.10 o 
 -13   2   1       32.00       43.08      7.67 o 
 -12   2   1        1.39        0.37      3.01 o 
 -11   2   1       14.11       13.16      4.01 o 
 -10   2   1       19.36       21.65      4.69 o 
  -9   2   1      330.72      273.76     21.37 o 
  -6   2   1       18.16       22.07      5.45 o 
  -5   2   1       96.85      115.97      6.14 o 
  -4   2   1     9590.43    10424.42     97.38 o 
  -3   2   1     2791.52     2817.82     42.62 o 
  -2   2   1     1004.66      985.03     21.21 o 
  -1   2   1     2533.64     2407.89     36.59 o 
   0   2   1       87.33       93.28      4.21 o 
   1   2   1     1882.86     1867.95     30.46 o 
   2   2   1     6473.44     6038.45     73.60 o 
   3   2   1     3845.37     4005.50     42.93 o 
   4   2   1      195.04      239.15      7.74 o 
   5   2   1       72.13       67.04      6.43 o 
   6   2   1       28.24       17.13      3.89 o 
   7   2   1       24.93       28.26      5.63 o 
   8   2   1      303.84      289.96     24.92 o 
   9   2   1        4.22        3.06      2.07 o 
  10   2   1      326.38      296.12     15.25 o 
  11   2   1       70.33       75.70     10.87 o 
  12   2   1        3.16        3.56      2.93 o 
  13   2   1       52.93       55.96      6.43 o 
 -13   3   1       74.46       75.20      9.60 o 
 -12   3   1       49.10       48.59      6.39 o 
 -11   3   1       11.59        7.44      3.57 o 
 -10   3   1      508.31      461.87     20.15 o 
  -9   3   1      638.36      603.49     22.24 o 
  -6   3   1       25.87       31.76      6.61 o 
  -5   3   1       37.10       37.03      3.79 o 
  -4   3   1     4088.44     4566.17     52.31 o 
  -3   3   1      159.10      144.92      6.79 o 
  -2   3   1     3802.73     3805.92     56.35 o 
  -1   3   1    17211.76    15869.97    169.12 o 
   0   3   1      277.27      253.03     12.04 o 
   1   3   1     2247.89     2309.10     38.33 o 
   2   3   1     1804.92     1957.07     34.96 o 
   3   3   1      299.78      365.71     10.46 o 
   4   3   1     2365.37     2658.05     59.86 o 
   5   3   1     1300.71     1424.20     41.86 o 
   6   3   1      428.10      454.63     25.94 o 
   7   3   1      843.33      799.57     38.22 o 
   8   3   1      280.71      238.47     22.62 o 
   9   3   1      222.05      215.77     11.30 o 
  10   3   1       72.06       73.14     10.93 o 
  11   3   1     1031.40      966.84     38.69 o 
  12   3   1       52.57       47.98      7.81 o 
  13   3   1      189.22      197.21     11.14 o 
 -13   4   1        8.20        2.24      4.80 o 
 -12   4   1       13.64       11.07      3.44 o 
 -11   4   1      412.18      415.69     19.09 o 
 -10   4   1      712.36      668.16     36.68 o 
  -9   4   1      252.92      244.33     14.48 o 
  -7   4   1      708.85      845.09     35.94 o 
  -6   4   1     1701.49     1858.57     50.24 o 
  -5   4   1       14.72       14.41      4.92 o 
  -4   4   1      253.79      231.35      9.26 o 
  -3   4   1      130.09      115.87      6.54 o 
  -2   4   1       33.50       25.50      5.59 o 
  -1   4   1      835.93      912.98     26.02 o 
   0   4   1     1678.80     1607.77     35.06 o 
   1   4   1      691.80      726.00     21.65 o 
   2   4   1     8473.94     8678.40    105.10 o 
   3   4   1      169.29      162.54      7.24 o 
   4   4   1     2612.47     2775.57     51.80 o 
   5   4   1      893.39      909.55     33.04 o 
   6   4   1     1031.38     1121.57     41.37 o 
   7   4   1      243.42      262.74     21.96 o 
   8   4   1     1445.24     1386.53     55.18 o 
   9   4   1     1078.92      990.36     31.15 o 
  10   4   1      751.05      785.23     36.13 o 
  11   4   1      343.08      347.05     23.03 o 
  12   4   1       17.48       11.29      4.04 o 
  13   4   1       36.33       34.04      4.74 o 
 -13   5   1      493.77      520.64     16.58 o 
 -12   5   1        1.29        0.34      3.48 o 
 -11   5   1       42.81       38.99      6.43 o 
 -10   5   1      142.66      134.75     11.13 o 
  -9   5   1      746.74      696.08     24.80 o 
  -7   5   1     8278.91     8762.04    141.88 o 
  -6   5   1      497.17      522.40     27.71 o 
  -5   5   1     1080.69     1088.02     37.60 o 
  -4   5   1      969.20      887.43     31.13 o 
  -3   5   1     3115.00     2762.88     74.55 o 
  -2   5   1     1574.39     1361.57     45.51 o 
  -1   5   1    16883.79    16849.16    191.75 o 
   0   5   1      820.37      718.32     25.05 o 
   1   5   1     8525.42     8253.82    106.60 o 
   2   5   1     1837.80     1888.53     39.79 o 
   3   5   1     2034.38     1878.80     70.05 o 
   4   5   1     1137.62     1080.38     32.95 o 
   5   5   1     1014.67      787.67     32.16 o 
   6   5   1      263.71      262.25     19.89 o 
   7   5   1      807.47      780.00     38.35 o 
   8   5   1     1503.02     1347.40     54.35 o 
   9   5   1      184.43      173.88     20.62 o 
  10   5   1        2.22        2.13      3.61 o 
  11   5   1       12.08        3.86      3.40 o 
  12   5   1       71.47       56.53      6.21 o 
 -13   6   1      141.79      155.17      8.62 o 
 -12   6   1      471.72      459.50     17.93 o 
 -11   6   1        2.49        8.94      5.49 o 
 -10   6   1     2463.13     2368.91     47.68 o 
  -9   6   1      599.60      576.78     32.24 o 
  -7   6   1     1112.44     1070.60     44.83 o 
  -6   6   1      208.72      206.22     18.49 o 
  -5   6   1     2330.21     2346.43     60.39 o 
  -4   6   1    11405.53    11594.00    157.27 o 
  -3   6   1      521.75      473.95     18.16 o 
  -2   6   1     1723.61     1406.54     51.55 o 
  -1   6   1     1758.94     1664.62     43.49 o 
   0   6   1     9499.11     9154.37    124.60 o 
   1   6   1     2825.12     2550.75     52.37 o 
   2   6   1    22863.30    23490.56    253.40 o 
   3   6   1      668.83      604.26     78.34 o 
   4   6   1     1673.07     1369.81     38.11 o 
   5   6   1     9931.22     9918.16    141.99 o 
   6   6   1       71.91       48.31      8.94 o 
   7   6   1     2243.02     1976.77     62.66 o 
   9   6   1       78.89       71.64     11.15 o 
  10   6   1       78.08       77.14     12.03 o 
  11   6   1      269.07      289.26     20.86 o 
  12   6   1      343.30      342.02     11.77 o 
 -12   7   1       20.82       16.85      3.57 o 
 -11   7   1        1.35        2.69      3.71 o 
 -10   7   1       35.11       45.47      9.32 o 
  -9   7   1       80.98       80.77     19.08 o 
  -8   7   1      144.47      152.80     16.41 o 
  -7   7   1      173.38      213.81     21.08 o 
  -6   7   1      160.36      169.81     17.84 o 
  -5   7   1       25.79       33.78      9.21 o 
  -4   7   1       82.54       77.39     11.59 o 
  -3   7   1      226.81      212.17     17.18 o 
  -2   7   1     1951.91     2106.51     53.91 o 
  -1   7   1     1934.89     2146.49     53.37 o 
   0   7   1      611.93      574.79     26.33 o 
   1   7   1      617.85      597.06     25.70 o 
   2   7   1     1541.89     1528.34     41.09 o 
   3   7   1       30.57       40.48      7.06 o 
   8   7   1      263.57      254.37     20.17 o 
   9   7   1       51.34       57.97     10.47 o 
  10   7   1        1.57        1.01      3.51 o 
  11   7   1      326.23      320.47     21.57 o 
  12   7   1       87.31       96.10     10.09 o 
 -12   8   1       10.94        8.91      3.08 o 
 -11   8   1       59.29       66.45      7.46 o 
 -10   8   1      127.25      101.11      9.78 o 
  -9   8   1      160.64      159.63     12.11 o 
  -8   8   1      809.92      738.82     34.52 o 
  -7   8   1      170.63      171.96     19.67 o 
  -6   8   1      157.65      134.64     16.76 o 
  -5   8   1      345.60      382.81     26.63 o 
  -4   8   1      147.94      144.64     15.53 o 
  -3   8   1     1360.63     1600.70     50.76 o 
  -2   8   1       24.10       17.71      6.59 o 
  -1   8   1     1089.65     1012.76     38.06 o 
   0   8   1     6934.02     7518.64    120.48 o 
   1   8   1        8.50       14.87      6.26 o 
   2   8   1      208.08      288.94     18.45 o 
   3   8   1      673.66      765.99     29.72 o 
   8   8   1       98.55       79.39     11.98 o 
   9   8   1      393.71      369.56     25.02 o 
  10   8   1      289.56      270.05     21.39 o 
  11   8   1       36.47       35.42      7.37 o 
  12   8   1       70.29       57.06      7.43 o 
 -12   9   1       28.17       30.55      4.38 o 
 -11   9   1        7.14        1.50      2.76 o 
 -10   9   1       10.73       11.11      4.07 o 
  -9   9   1       72.32       51.59     10.63 o 
  -8   9   1       62.67       64.80     11.51 o 
  -7   9   1       24.38       19.91      8.25 o 
  -6   9   1      128.42      135.91     17.53 o 
  -5   9   1      155.04      129.26     16.11 o 
  -4   9   1        6.26        2.50      5.14 o 
  -3   9   1      134.29      181.18     17.88 o 
  -2   9   1       23.63       19.37      7.84 o 
  -1   9   1     2085.97     2582.95     66.25 o 
   0   9   1        9.82       10.98      6.07 o 
   1   9   1      567.98      584.87     29.14 o 
   2   9   1     5132.77     5311.98     95.72 o 
   3   9   1       42.51       46.30      8.30 o 
   7   9   1      124.72      102.79     12.76 o 
   8   9   1      149.29      144.53     15.94 o 
   9   9   1      106.32      101.73     13.31 o 
  11   9   1      119.60      143.48     13.71 o 
  12   9   1       21.87       18.08      4.28 o 
 -12  10   1       11.82       10.75      2.81 o 
 -11  10   1       32.43       25.71      4.60 o 
 -10  10   1      126.98      132.27     10.98 o 
  -9  10   1      378.09      353.75     26.43 o 
  -8  10   1        7.38       13.99      6.97 o 
  -7  10   1      864.03      813.33     39.02 o 
  -6  10   1      489.81      511.41     34.65 o 
  -5  10   1       47.35       41.36     10.82 o 
  -4  10   1     4964.51     5083.58    108.96 o 
  -3  10   1       51.64       72.92     12.65 o 
  -2  10   1     1776.02     1963.93     60.82 o 
  -1  10   1      400.71      418.23     27.07 o 
   0  10   1      622.12      742.04     26.26 o 
   1  10   1       43.46       29.54      8.25 o 
   2  10   1      510.15      525.17     28.29 o 
   8  10   1      262.26      224.04     20.04 o 
   9  10   1      116.29      119.35     14.34 o 
  11  10   1      458.01      453.67     23.24 o 
 -11  11   1       47.53       54.38     12.76 o 
 -10  11   1      682.58      647.18     22.61 o 
  -9  11   1       23.18       20.79      7.46 o 
  -8  11   1       91.01       77.33     12.92 o 
  -7  11   1       35.41       23.48      7.09 o 
  -6  11   1      285.26      302.81     29.30 o 
  -5  11   1       22.99       34.15     10.48 o 
  -4  11   1     1367.96     1350.71     55.12 o 
  -3  11   1      438.50      525.36     32.70 o 
  -2  11   1       39.78       40.67     10.14 o 
  -1  11   1       38.26       29.46      8.50 o 
   0  11   1      116.78      119.80     11.10 o 
   1  11   1      312.22      301.86     23.17 o 
   2  11   1       37.86       28.03      7.49 o 
   6  11   1        5.29        5.28      4.55 o 
   8  11   1       27.90       29.61      7.47 o 
   9  11   1      140.11      110.99     13.34 o 
  11  11   1       45.54       47.30      7.36 o 
 -11  12   1       38.65       37.55      5.84 o 
 -10  12   1     1291.07     1379.01     31.97 o 
  -9  12   1       11.75       19.45      7.62 o 
  -8  12   1      115.01      113.12     15.42 o 
  -7  12   1      443.35      407.89     28.95 o 
  -6  12   1      526.49      516.65     31.17 o 
  -5  12   1       80.80      101.45     16.43 o 
  -4  12   1     2722.48     2581.15     79.28 o 
  -3  12   1       39.51       30.79      9.80 o 
  -2  12   1     1022.52      944.54     45.16 o 
  -1  12   1     1390.98     1296.48     37.18 o 
   0  12   1     2766.82     2535.70     73.06 o 
   1  12   1     2792.27     2722.15     74.60 o 
   2  12   1      776.82      619.42     33.40 o 
   5  12   1      343.25      281.00     22.04 o 
   6  12   1      590.06      572.95     32.10 o 
   8  12   1      163.34      149.89     16.51 o 
   9  12   1      104.88       98.98     12.38 o 
  11  12   1      348.05      391.84     18.38 o 
 -10  13   1       52.74       50.31      5.77 o 
  -9  13   1      842.17      812.15     37.65 o 
  -8  13   1      303.14      307.97     24.41 o 
  -7  13   1      996.89     1003.39     44.90 o 
  -6  13   1      118.78      103.06     14.67 o 
  -5  13   1     1086.41      934.27     41.81 o 
  -4  13   1      156.77      158.50     12.79 o 
  -3  13   1     2276.74     2227.67     74.25 o 
  -2  13   1      948.96      835.00     43.62 o 
  -1  13   1     2601.65     2338.38     52.39 o 
   0  13   1      401.93      386.97     28.45 o 
   1  13   1       31.61       27.53      7.91 o 
   4  13   1      870.50      713.96     35.36 o 
   5  13   1     2722.33     2530.80     70.18 o 
   6  13   1       22.57       18.66      6.43 o 
   8  13   1      106.90       99.55     13.15 o 
   9  13   1      684.13      719.83     31.61 o 
 -10  14   1      116.34      115.47      7.60 o 
  -9  14   1        0.17       -1.94      4.37 o 
  -8  14   1       25.03       20.49      7.27 o 
  -7  14   1       71.43       58.46     10.99 o 
  -6  14   1      102.44       83.39     12.93 o 
  -5  14   1      866.07      802.77     39.12 o 
  -4  14   1      410.39      393.75     26.69 o 
  -3  14   1       42.39       43.58      9.01 o 
  -2  14   1      129.18      106.88     11.73 o 
  -1  14   1      742.16      760.73     41.58 o 
   0  14   1      105.03      106.43     15.69 o 
   1  14   1       86.52       67.97     12.11 o 
   2  14   1       12.62       12.19      5.64 o 
   3  14   1     1354.48     1346.67     48.99 o 
   4  14   1       58.72       57.25     10.75 o 
   5  14   1      601.74      561.72     32.22 o 
   6  14   1      229.05      218.54     19.94 o 
   8  14   1       83.46       92.32     12.08 o 
   9  14   1      246.67      243.87     16.82 o 
  10  14   1      154.20      174.38     12.78 o 
  -9  15   1        3.17        7.07      4.17 o 
  -8  15   1        3.23        0.18      4.22 o 
  -7  15   1       65.66       52.75     10.54 o 
  -6  15   1      107.50       81.39     12.80 o 
  -5  15   1      279.91      270.59     22.54 o 
  -4  15   1      247.21      224.75     20.45 o 
  -3  15   1       88.64       92.42     13.18 o 
  -2  15   1      273.87      273.29     21.85 o 
  -1  15   1        8.11        8.03      4.43 o 
   0  15   1      103.65      113.72     13.80 o 
   1  15   1      230.01      215.92     18.95 o 
   2  15   1        0.47        7.30      4.24 o 
   3  15   1      416.61      406.59     27.13 o 
   4  15   1       13.47        7.80      4.91 o 
   5  15   1      111.71      102.83     13.61 o 
   6  15   1      332.33      317.06     23.41 o 
   7  15   1      346.25      356.06     24.43 o 
   8  15   1       69.03       64.84      9.38 o 
  -9  16   1       57.94       71.75      9.09 o 
  -8  16   1       89.77       97.55     11.73 o 
  -7  16   1      263.85      282.52     21.58 o 
  -6  16   1      163.72      147.76     16.58 o 
  -5  16   1      176.89      178.27     18.34 o 
  -4  16   1      602.49      637.55     34.61 o 
  -3  16   1      205.02      205.19     19.50 o 
  -2  16   1       78.67       68.53     11.65 o 
  -1  16   1      703.08      639.76     33.22 o 
   0  16   1      251.93      223.12     19.64 o 
   1  16   1       15.59       10.88      4.99 o 
   2  16   1     1094.23     1109.82     44.66 o 
   3  16   1       73.78       76.87     12.05 o 
   4  16   1      114.91      110.27     14.21 o 
   5  16   1      429.56      447.87     27.65 o 
   6  16   1       20.73       16.84      6.45 o 
   7  16   1      348.24      383.81     23.79 o 
   8  16   1      136.59      132.76     12.26 o 
  -8  17   1       85.81       86.88     10.04 o 
  -7  17   1      252.29      256.71     19.13 o 
  -6  17   1       83.91      108.48     13.82 o 
  -5  17   1       98.88      108.52     13.91 o 
  -4  17   1       18.75       23.39      7.67 o 
  -3  17   1      225.24      222.03     20.14 o 
  -2  17   1      136.44      138.50     15.70 o 
  -1  17   1      773.61      642.77     33.44 o 
   0  17   1       15.87       12.26      4.87 o 
   1  17   1       69.59       66.26     11.14 o 
   2  17   1       78.59       67.18     11.06 o 
   3  17   1      520.60      511.96     29.91 o 
   4  17   1      346.12      364.71     24.89 o 
   5  17   1      382.09      396.64     24.76 o 
   6  17   1       81.01       69.06      9.92 o 
   7  17   1       10.87       11.69      4.37 o 
   8  17   1      294.34      315.98     16.26 o 
  -7  18   1       17.85       18.27      5.31 o 
  -6  18   1      150.41      157.80     15.00 o 
  -5  18   1      144.67      163.27     16.13 o 
  -4  18   1        0.70        3.67      4.82 o 
  -3  18   1      214.84      237.51     19.78 o 
  -2  18   1      132.02      127.90     14.66 o 
  -1  18   1      372.87      368.39     24.51 o 
   0  18   1      112.57       86.49     12.28 o 
   1  18   1      129.97      151.21     16.13 o 
   2  18   1       27.52       23.21      5.06 o 
   3  18   1      161.34      161.56     16.37 o 
   4  18   1       28.17       37.78      8.08 o 
   5  18   1       28.59       31.52      6.72 o 
   7  18   1       27.85       26.29      5.33 o 
  -6  19   1       34.36       38.87      6.57 o 
  -5  19   1      413.07      463.48     24.01 o 
  -4  19   1      173.85      156.88     14.82 o 
  -3  19   1      488.59      527.81     27.73 o 
  -2  19   1      373.85      371.03     23.40 o 
  -1  19   1      785.73      671.09     31.94 o 
   0  19   1       70.84       68.44     10.40 o 
   1  19   1      123.38      125.27     13.73 o 
   2  19   1      292.93      337.78     22.61 o 
   3  19   1      264.47      279.54     19.80 o 
   4  19   1      207.85      249.73     17.80 o 
   5  19   1      188.14      191.11     14.16 o 
   6  19   1       38.04       54.88      7.45 o 
  -5  20   1      256.62      289.59     16.60 o 
  -4  20   1      320.16      341.52     19.35 o 
  -3  20   1       11.33       10.92      4.53 o 
  -2  20   1       16.62       14.64      4.79 o 
  -1  20   1       21.84       22.71      5.71 o 
   0  20   1      176.19      177.02     15.21 o 
   1  20   1       48.95       50.53      8.51 o 
   2  20   1      274.35      263.08     18.07 o 
   3  20   1       30.39       27.06      6.31 o 
   4  20   1       88.99      101.63      9.88 o 
  -3  21   1       31.00       36.44      5.93 o 
  -2  21   1       28.87       23.15      5.01 o 
  -1  21   1       25.37       27.01      5.63 o 
   0  21   1        6.84        5.94      3.16 o 
   1  21   1       25.25       28.20      5.71 o 
   2  21   1       13.74       11.71      3.64 o 
   3  21   1        5.98        9.74      3.49 o 
 -13   0   2      463.55      494.42     25.00 o 
 -12   0   2      222.98      239.80     20.18 o 
 -11   0   2      149.42      137.89     15.85 o 
 -10   0   2     2658.52     2535.21     50.59 o 
  -3   0   2     1644.00     1828.68     22.67 o 
  -2   0   2   107613.23   106942.20    979.14 o 
  -1   0   2     2406.96     2532.23     37.19 o 
   0   0   2      812.80      811.42     19.64 o 
   1   0   2     7783.71     9013.16    105.14 o 
   2   0   2      401.58      385.69     15.25 o 
   3   0   2      363.43      411.97     17.03 o 
   4   0   2    21898.57    23886.59    183.46 o 
   5   0   2      491.86      557.19     27.25 o 
   6   0   2      440.47      457.22     27.66 o 
   9   0   2      741.28      659.79     32.05 o 
  10   0   2     1086.86      968.74     40.05 o 
  11   0   2       37.70       30.99      7.57 o 
  12   0   2       46.53       41.81      9.85 o 
  13   0   2      419.77      464.62     24.82 o 
 -13   1   2        6.37        9.45      3.69 o 
 -12   1   2        4.47        8.94      4.25 o 
 -11   1   2      496.06      465.89     20.21 o 
 -10   1   2       10.91       10.20      3.31 o 
  -9   1   2      285.81      264.07     14.57 o 
  -5   1   2     4495.78     4732.23     68.26 o 
  -4   1   2      535.13      537.50     12.20 o 
  -3   1   2      243.63      260.40      5.80 o 
  -2   1   2      434.48      423.44      6.54 o 
  -1   1   2     1873.23     1911.79     23.68 o 
   0   1   2      895.39      963.69     16.09 o 
   1   1   2    13764.97    14176.86    107.12 o 
   2   1   2      471.09      452.64     12.06 o 
   3   1   2     2240.32     2324.25     26.27 o 
   4   1   2     1383.36     1540.44     29.04 o 
   5   1   2       15.70       16.59      3.69 o 
   6   1   2        6.41       17.08      7.01 o 
   7   1   2      425.67      402.78     28.10 o 
   9   1   2      266.67      247.86     13.82 o 
  10   1   2      307.58      282.69     15.64 o 
  11   1   2        8.84        9.55      3.93 o 
  12   1   2       28.95       30.24      6.13 o 
  13   1   2      198.40      229.59     12.26 o 
 -13   2   2      247.19      269.96     13.00 o 
 -12   2   2       88.05       74.97      8.18 o 
 -11   2   2      212.89      215.76     19.72 o 
 -10   2   2       73.25       59.16      5.51 o 
  -9   2   2      159.08      165.37      8.52 o 
  -4   2   2      512.22      529.03      9.42 o 
  -3   2   2      150.58      137.68      4.46 o 
  -2   2   2      921.63     1041.74     17.74 o 
  -1   2   2      564.42      624.17      9.57 o 
   0   2   2      477.88      450.53     12.92 o 
   1   2   2      560.90      664.10      9.90 o 
   2   2   2      260.80      250.83      5.39 o 
   3   2   2      196.04      221.12      9.07 o 
   4   2   2     3909.35     4312.47     65.57 o 
   5   2   2      359.13      326.58     15.95 o 
   6   2   2     1625.74     1810.35     56.04 o 
   7   2   2      851.92      873.05     41.41 o 
   9   2   2       12.24        9.87      3.39 o 
  10   2   2      439.83      406.55     18.28 o 
  11   2   2      129.21      123.61     13.80 o 
  12   2   2      405.57      412.44     14.79 o 
  13   2   2      331.71      346.49     14.62 o 
 -13   3   2        3.43        7.04      4.93 o 
 -12   3   2       19.68       19.06      4.38 o 
 -11   3   2      206.24      192.83     13.09 o 
 -10   3   2       99.31      108.01      8.37 o 
  -9   3   2      137.09      111.02      7.15 o 
  -5   3   2      414.27      414.85     19.61 o 
  -4   3   2      315.92      319.36      9.14 o 
  -3   3   2     2535.68     2388.60     35.28 o 
  -2   3   2     4958.91     5695.46     44.37 o 
  -1   3   2      167.45      188.56      7.67 o 
   0   3   2      785.39      815.76     23.36 o 
   1   3   2     3785.98     3864.47     60.31 o 
   2   3   2      289.14      277.92      7.29 o 
   3   3   2      240.78      230.43      4.95 o 
   4   3   2     1343.84     1508.18     68.35 o 
   5   3   2       92.53       79.64     10.21 o 
   6   3   2       25.41       40.37      8.42 o 
   7   3   2      121.34      120.10     15.55 o 
   9   3   2     1005.79      912.35     42.81 o 
  10   3   2      183.16      162.89     16.42 o 
  11   3   2       50.11       56.03      9.96 o 
  12   3   2        2.88        3.52      2.14 o 
 -13   4   2        8.95        6.01      3.20 o 
 -12   4   2       24.81       25.76      5.33 o 
 -11   4   2      969.38      993.05     51.67 o 
 -10   4   2      227.57      214.45     15.31 o 
  -9   4   2      131.81      130.50      7.71 o 
  -5   4   2     2439.90     2833.95     60.75 o 
  -4   4   2     3413.34     3357.29     71.00 o 
  -3   4   2      896.26      786.84     14.46 o 
  -2   4   2     2214.87     2301.47     26.96 o 
  -1   4   2      500.54      550.39     30.32 o 
   0   4   2      146.18      136.26     10.35 o 
   1   4   2      205.32      269.82     14.42 o 
   2   4   2      279.60      353.85     16.93 o 
   3   4   2      866.45      674.91     67.87 o 
   4   4   2      690.45      635.04     74.41 o 
   5   4   2      145.88      140.41     13.40 o 
   6   4   2       28.59       24.50      6.70 o 
   7   4   2      515.71      402.92     28.08 o 
   8   4   2       46.29       36.91      9.77 o 
   9   4   2       20.21       29.22      8.29 o 
  10   4   2        2.31        0.79      4.28 o 
  11   4   2       16.93       20.35      6.91 o 
  12   4   2       45.27       42.12      4.71 o 
 -13   5   2       34.21       42.18      5.19 o 
 -12   5   2      115.23      133.25     14.32 o 
 -11   5   2      269.95      289.22     15.90 o 
 -10   5   2      410.42      389.73     19.06 o 
  -9   5   2      502.26      478.25     20.65 o 
  -5   5   2     9040.57     9810.95    142.57 o 
  -4   5   2     1543.28     1509.83     29.78 o 
  -3   5   2      769.41      784.26     25.04 o 
  -2   5   2     1011.41     1047.88     22.13 o 
  -1   5   2      998.91      952.61     21.78 o 
   0   5   2     1690.38     1722.92     41.61 o 
   1   5   2      559.00      646.25     24.26 o 
   2   5   2     1414.82     1541.99     39.21 o 
   3   5   2      672.22      698.48     26.40 o 
   4   5   2     1079.34     1221.20     35.91 o 
   5   5   2       99.03       78.10     10.05 o 
   6   5   2      293.70      203.83     18.13 o 
   8   5   2       20.20       12.42      5.55 o 
   9   5   2      489.33      437.89     27.41 o 
  10   5   2      211.75      209.21     18.86 o 
  11   5   2       72.56       62.34      6.10 o 
  12   5   2      131.33      129.63      7.63 o 
 -13   6   2        3.30        3.94      4.11 o 
 -12   6   2       14.21       21.21      4.74 o 
 -11   6   2       22.37       13.90      6.26 o 
 -10   6   2       75.88       82.01      9.11 o 
  -9   6   2      584.53      561.01     22.35 o 
  -6   6   2       35.20       20.95      6.28 o 
  -5   6   2      614.78      786.25     34.71 o 
  -4   6   2      128.67      117.14      8.53 o 
  -3   6   2     1004.87      890.16     31.72 o 
  -2   6   2     1060.64      996.68     22.61 o 
  -1   6   2     1325.19     1204.04     26.80 o 
   0   6   2     2880.90     2989.59     61.74 o 
   1   6   2      637.62      632.35     26.12 o 
   2   6   2     2708.88     2686.44     57.84 o 
   3   6   2      838.28      864.39     31.39 o 
   4   6   2      420.79      494.12     23.32 o 
   8   6   2      409.10      400.22     25.69 o 
   9   6   2      601.96      621.41     33.10 o 
  10   6   2       92.99       79.29     11.94 o 
  11   6   2       10.75        9.51      2.85 o 
  12   6   2        9.26        9.18      2.74 o 
 -12   7   2      489.83      451.42     17.58 o 
 -11   7   2      228.30      230.08     14.00 o 
 -10   7   2       22.32       24.25      7.81 o 
  -9   7   2      678.03      668.00     24.43 o 
  -8   7   2     2488.40     2442.71     77.78 o 
  -6   7   2      675.96      633.56     34.36 o 
  -5   7   2     7584.05     8432.70    138.70 o 
  -4   7   2       87.12       75.49      7.28 o 
  -3   7   2      162.60      218.54     11.21 o 
  -2   7   2     8296.00     8393.49     89.88 o 
  -1   7   2     2041.54     1734.61    130.64 o 
   0   7   2    11817.75    11535.16    157.32 o 
   1   7   2     8053.35     7731.49    117.63 o 
   2   7   2      206.02      217.38     16.34 o 
   3   7   2     2355.58     2547.81     58.76 o 
   8   7   2      329.99      299.89     22.72 o 
   9   7   2       55.91       58.67     10.72 o 
  10   7   2      988.17      993.08     41.56 o 
  11   7   2        6.65        6.49      5.15 o 
  12   7   2      200.85      183.11     13.70 o 
 -12   8   2        4.82        1.22      2.59 o 
 -11   8   2      138.70      106.19      9.46 o 
 -10   8   2       18.66       15.34      4.60 o 
  -9   8   2      305.07      295.79     16.47 o 
  -8   8   2      314.68      310.66     22.82 o 
  -6   8   2       36.80       46.11      9.90 o 
  -5   8   2       54.23       43.78     10.22 o 
  -4   8   2      354.56      393.93     26.04 o 
  -3   8   2       20.90       19.31      7.06 o 
  -2   8   2      224.19      315.60     22.28 o 
  -1   8   2       73.33       94.79      9.15 o 
   0   8   2      387.01      325.63     22.37 o 
   1   8   2     1106.24     1244.44     42.32 o 
   2   8   2      227.69      282.33     19.86 o 
   3   8   2      473.28      518.36     26.58 o 
   7   8   2      172.92      171.63     17.00 o 
   8   8   2      431.47      389.87     26.37 o 
   9   8   2       45.21       46.25      9.37 o 
  10   8   2      165.57      161.65     16.57 o 
  11   8   2        6.57        9.34      4.36 o 
  12   8   2       74.78       68.47      7.99 o 
 -12   9   2       48.40       50.96      5.67 o 
 -11   9   2       51.65       43.29      5.94 o 
 -10   9   2      158.86      165.51     19.22 o 
  -9   9   2      493.44      451.30     20.49 o 
  -8   9   2      512.89      473.44     23.51 o 
  -6   9   2       19.65       27.94      8.96 o 
  -5   9   2      115.95      149.76     17.71 o 
  -4   9   2       83.29       95.63     14.13 o 
  -3   9   2      574.16      652.66     34.45 o 
  -2   9   2      551.14      662.45     24.18 o 
  -1   9   2      235.04      235.40     14.48 o 
   0   9   2     1566.41     1600.40     52.26 o 
   1   9   2     1496.39     1490.86     49.48 o 
   2   9   2      755.76      746.17     33.93 o 
   3   9   2       19.42       15.82      5.65 o 
   7   9   2     1214.92     1202.24     46.96 o 
   8   9   2      337.00      314.90     24.07 o 
   9   9   2      412.19      430.22     27.72 o 
  10   9   2      116.17      102.81     13.20 o 
  11   9   2       45.13       37.34      7.18 o 
 -12  10   2       12.40       14.33      3.23 o 
 -11  10   2      162.19      153.23     10.47 o 
 -10  10   2      325.22      309.97     23.88 o 
  -9  10   2        0.96       -0.07      3.12 o 
  -8  10   2      410.18      414.78     19.36 o 
  -7  10   2       77.44       61.66      9.44 o 
  -6  10   2       30.28       36.10      7.04 o 
  -5  10   2      915.28      998.00     47.06 o 
  -4  10   2       47.96       70.86     12.91 o 
  -3  10   2      139.77      172.75     18.80 o 
  -2  10   2     2706.51     2983.81     80.87 o 
  -1  10   2      938.61      993.18     30.75 o 
   0  10   2      429.86      404.57     27.01 o 
   1  10   2      117.87       87.50     13.10 o 
   2  10   2      321.01      299.64     22.71 o 
   3  10   2      101.54       96.26     12.84 o 
   6  10   2      725.80      661.29     33.87 o 
   7  10   2        3.07        4.38      3.71 o 
   8  10   2        2.42        3.85      3.01 o 
   9  10   2        7.80        3.04      3.99 o 
  10  10   2      682.65      676.35     32.44 o 
  11  10   2       73.44       70.16      9.22 o 
 -11  11   2     1378.62     1438.28     30.86 o 
 -10  11   2       11.04       13.16      5.70 o 
  -9  11   2      264.07      241.38     14.43 o 
  -8  11   2       59.29       55.62      7.65 o 
  -7  11   2       21.99       34.03      6.17 o 
  -6  11   2      740.08      716.54     24.72 o 
  -5  11   2     1667.37     1680.67     59.13 o 
  -4  11   2       88.16       91.71     10.99 o 
  -3  11   2      580.40      558.88     24.79 o 
  -2  11   2     2027.89     2235.76     49.40 o 
  -1  11   2      323.41      319.64     18.34 o 
   0  11   2     1336.10     1244.54     50.08 o 
   1  11   2     2048.24     1986.04     62.86 o 
   2  11   2      154.27      133.01     15.86 o 
   6  11   2      768.33      719.66     36.66 o 
   7  11   2      296.11      309.10     24.48 o 
   8  11   2       43.20       42.99      9.39 o 
   9  11   2       52.02       55.20      9.76 o 
  10  11   2      727.70      774.37     33.36 o 
  11  11   2       45.96       52.63      7.58 o 
 -11  12   2       20.67       20.70      3.93 o 
 -10  12   2      241.25      271.09     14.32 o 
  -9  12   2      752.80      764.55     37.68 o 
  -8  12   2       33.67       35.52      7.04 o 
  -7  12   2      577.42      570.80     22.70 o 
  -6  12   2       65.82       53.65      6.96 o 
  -5  12   2     1275.59     1297.79     41.03 o 
  -4  12   2      450.24      410.87     22.36 o 
  -3  12   2     1585.53     1582.03     43.20 o 
  -2  12   2     1207.90     1132.49     35.84 o 
  -1  12   2      631.87      565.71     35.42 o 
   0  12   2        3.01        2.84      5.12 o 
   1  12   2      304.70      267.83     23.49 o 
   2  12   2      528.55      500.52     31.50 o 
   5  12   2       26.69       17.47      6.08 o 
   6  12   2       53.84       42.14      9.26 o 
   7  12   2      471.40      446.22     29.44 o 
   8  12   2       54.97       58.02     10.87 o 
   9  12   2      659.14      657.37     32.25 o 
  10  12   2       33.97       39.91      7.42 o 
 -10  13   2       25.15       30.93      5.09 o 
  -9  13   2      308.95      284.85     22.10 o 
  -8  13   2       29.73       42.06      9.82 o 
  -7  13   2      106.85       99.25     14.28 o 
  -6  13   2        0.43       -0.89      4.79 o 
  -5  13   2      482.46      436.55     19.39 o 
  -4  13   2      156.39      150.37     11.16 o 
  -3  13   2     1325.92     1349.40     53.85 o 
  -2  13   2     1257.01     1207.80     38.21 o 
  -1  13   2     1511.86     1466.91     58.96 o 
   0  13   2     1899.87     1733.65     63.38 o 
   1  13   2      798.06      719.91     39.49 o 
   2  13   2      472.73      419.30     29.27 o 
   4  13   2      233.36      186.73     18.27 o 
   5  13   2      134.26      119.92     15.10 o 
   6  13   2       12.91        8.33      4.64 o 
   7  13   2      168.36      171.45     18.13 o 
   8  13   2       29.58       30.92      7.75 o 
   9  13   2        2.73        4.45      2.72 o 
  10  13   2      299.61      343.92     19.27 o 
 -10  14   2      132.84      127.34      8.27 o 
  -9  14   2      375.55      372.26     23.61 o 
  -8  14   2      181.52      198.48     18.92 o 
  -7  14   2       11.54       10.63      6.30 o 
  -6  14   2      865.26      871.80     41.29 o 
  -5  14   2     1191.81     1159.42     47.16 o 
  -4  14   2      448.66      436.31     28.07 o 
  -3  14   2     2424.16     2408.61     67.23 o 
  -2  14   2      490.26      396.23     17.29 o 
  -1  14   2       35.43       38.26      9.85 o 
   0  14   2       67.65       61.29     12.08 o 
   1  14   2     1655.38     1500.46     38.52 o 
   2  14   2      362.21      312.18     23.36 o 
   3  14   2      947.52      851.27     28.01 o 
   4  14   2      126.13      132.56     15.81 o 
   5  14   2      992.82      913.38     41.91 o 
   6  14   2      185.99      160.11     17.43 o 
   7  14   2      164.47      178.12     18.20 o 
   8  14   2       37.84       47.97      8.92 o 
   9  14   2      211.39      229.98     16.55 o 
  -9  15   2       31.44       25.57      6.21 o 
  -8  15   2       38.45       39.40      8.41 o 
  -7  15   2       36.51       35.47      8.41 o 
  -6  15   2       93.79       90.97     13.26 o 
  -5  15   2       66.05       66.58     11.39 o 
  -4  15   2        1.00        0.94      4.14 o 
  -3  15   2      203.96      236.35     20.65 o 
  -2  15   2      146.95      127.11     14.89 o 
  -1  15   2      376.26      351.11     13.72 o 
   0  15   2      961.56      814.76     37.82 o 
   1  15   2      740.49      697.71     35.15 o 
   2  15   2      280.67      272.37     22.05 o 
   3  15   2      123.06      117.99     10.63 o 
   4  15   2       21.14       19.11      7.05 o 
   5  15   2      132.60      118.75     15.02 o 
   6  15   2       12.54       20.29      7.32 o 
   7  15   2      147.97      119.78     14.15 o 
   8  15   2       10.86       14.84      4.99 o 
   9  15   2      104.71      104.87     10.10 o 
  -9  16   2       23.39       30.31      6.02 o 
  -8  16   2       23.91       25.15      6.22 o 
  -7  16   2      271.31      299.85     21.99 o 
  -6  16   2       10.47        4.24      4.86 o 
  -5  16   2      163.79      154.14     16.67 o 
  -4  16   2       89.57      102.81     14.04 o 
  -3  16   2      193.31      188.20     18.49 o 
  -2  16   2       78.27       62.47     11.30 o 
  -1  16   2       12.10       10.57      6.03 o 
   0  16   2       90.74       79.01     12.20 o 
   1  16   2      108.56       97.02     13.39 o 
   2  16   2      489.49      462.37     28.97 o 
   3  16   2      251.15      232.76     21.05 o 
   4  16   2      144.80      128.66     15.73 o 
   5  16   2       72.64       69.44     11.50 o 
   6  16   2      189.74      179.26     16.93 o 
   7  16   2       24.16       21.46      6.11 o 
   8  16   2       26.44       30.81      6.17 o 
  -8  17   2      127.41      142.03     12.69 o 
  -7  17   2      433.35      499.15     26.25 o 
  -6  17   2      513.04      526.62     28.71 o 
  -5  17   2      736.58      788.74     36.54 o 
  -4  17   2       20.03       31.12      8.34 o 
  -3  17   2      227.15      245.02     20.83 o 
  -2  17   2      674.05      618.71     32.93 o 
  -1  17   2       45.65       45.73      9.28 o 
   0  17   2       26.09       32.27      8.52 o 
   1  17   2     1469.69     1293.58     48.55 o 
   2  17   2        9.04        9.35      5.08 o 
   3  17   2       37.14       39.26      9.17 o 
   4  17   2      205.27      211.86     18.98 o 
   5  17   2       93.53      102.54     12.74 o 
   7  17   2      130.50      126.68     12.34 o 
  -7  18   2       40.13       51.89      8.15 o 
  -6  18   2      130.83      155.10     14.53 o 
  -5  18   2      369.54      410.77     24.72 o 
  -4  18   2      895.18      945.64     45.48 o 
  -3  18   2     1183.66     1164.02     44.24 o 
  -2  18   2     1361.08     1360.18     48.36 o 
  -1  18   2       57.43       55.67      9.71 o 
   0  18   2       75.65       59.88     10.45 o 
   1  18   2     1176.63     1021.72     41.72 o 
   2  18   2      291.13      262.57     21.02 o 
   3  18   2      959.54      988.92     40.43 o 
   4  18   2      337.53      358.74     23.23 o 
   5  18   2       52.90       45.23      8.26 o 
   6  18   2        4.08        2.83      3.03 o 
  -6  19   2      422.02      488.27     22.75 o 
  -5  19   2      631.79      674.02     29.04 o 
  -4  19   2       53.43       51.59      8.83 o 
  -3  19   2        1.75        2.66      3.88 o 
  -2  19   2      394.54      355.88     22.91 o 
  -1  19   2      352.15      362.40     23.42 o 
   0  19   2      533.74      532.44     28.47 o 
   1  19   2       47.04       52.42     10.14 o 
   2  19   2       22.78       26.91      6.88 o 
   3  19   2       20.38       19.13      5.68 o 
   4  19   2      275.39      284.18     18.91 o 
   5  19   2      303.63      339.81     18.87 o 
  -5  20   2        0.56       -0.26      2.73 o 
  -4  20   2       45.61       51.01      7.72 o 
  -3  20   2       25.06       19.24      5.25 o 
  -2  20   2       31.16       28.09      6.40 o 
  -1  20   2       13.96       14.24      4.91 o 
   0  20   2       19.83       21.77      5.74 o 
   1  20   2        4.44        2.33      2.95 o 
   2  20   2       85.11       86.57     10.54 o 
   3  20   2       32.02       37.13      6.86 o 
   4  20   2       12.59       15.07      4.43 o 
  -2  21   2        5.04        4.66      2.89 o 
  -1  21   2       66.98       71.64      6.20 o 
   0  21   2       55.81       53.46      7.79 o 
   1  21   2       19.24       25.63      5.27 o 
   2  21   2       38.11       45.42      6.60 o 
 -13   1   3      359.11      385.00     15.29 o 
 -12   1   3      709.06      706.66     23.63 o 
 -11   1   3       16.51       13.92      3.38 o 
 -10   1   3     1017.43      993.52     25.12 o 
  -9   1   3     1949.82     1952.74     29.89 o 
  -4   1   3     1580.16     1427.82     39.37 o 
  -3   1   3      425.24      456.39      8.81 o 
  -2   1   3      259.09      257.22      5.49 o 
  -1   1   3     2949.79     3083.27     28.29 o 
   0   1   3   172380.02   170940.77   1114.00 o 
   1   1   3     1591.04     1730.21     27.40 o 
   2   1   3      571.47      575.19     15.73 o 
   3   1   3       90.17       87.57      6.57 o 
   4   1   3     1304.54     1235.53     26.17 o 
   5   1   3     1496.79     1563.82     43.97 o 
   8   1   3      380.30      344.38     16.09 o 
   9   1   3       33.01       24.03      4.83 o 
  10   1   3      288.98      272.21     15.06 o 
  11   1   3      112.22      102.88      8.33 o 
  12   1   3      609.10      649.10     23.70 o 
 -13   2   3       30.83       28.28      4.67 o 
 -12   2   3      102.43       96.95      8.86 o 
 -11   2   3        5.00        4.41      3.16 o 
 -10   2   3      122.45      121.52      7.64 o 
  -9   2   3     3060.00     2951.55     58.20 o 
  -4   2   3      548.91      562.72     24.35 o 
  -3   2   3      511.44      488.29      9.91 o 
  -2   2   3      196.26      195.85      4.83 o 
  -1   2   3     1595.84     1615.48     19.15 o 
   0   2   3    36874.38    39441.60    276.06 o 
   1   2   3     1596.95     1725.24     27.66 o 
   2   2   3      839.12      919.59     22.28 o 
   3   2   3       96.63       94.52      6.95 o 
   4   2   3      268.65      268.69     16.79 o 
   5   2   3       93.18      103.01     11.05 o 
   8   2   3      279.19      261.92     18.93 o 
   9   2   3       59.28       60.47      7.27 o 
  10   2   3      145.61      133.76     15.16 o 
  11   2   3        2.25        2.43      3.25 o 
  12   2   3       93.63       98.80     12.69 o 
 -13   3   3      127.80      122.50     12.28 o 
 -12   3   3        8.76       14.08      7.71 o 
 -11   3   3       34.27       32.89      5.03 o 
 -10   3   3      217.15      203.35      9.87 o 
  -9   3   3     2877.25     2765.01     32.39 o 
  -5   3   3       85.32       97.63     11.64 o 
  -4   3   3      970.71      972.51     21.45 o 
  -3   3   3      406.36      443.99     10.85 o 
  -2   3   3     1241.86     1336.11     19.30 o 
  -1   3   3       44.15       45.04      4.00 o 
   0   3   3      833.00      876.42     14.07 o 
   1   3   3      258.38      291.85     11.23 o 
   2   3   3      186.74      172.75      6.48 o 
   3   3   3      467.28      433.64     21.58 o 
   4   3   3     1230.62     1318.81     39.15 o 
   5   3   3      131.20      119.53     11.96 o 
   8   3   3      239.32      243.13     18.77 o 
   9   3   3     4541.40     4100.79     63.13 o 
  10   3   3      141.17      125.96     11.07 o 
  11   3   3      275.65      287.40     13.26 o 
  12   3   3      137.20      155.19      8.53 o 
 -13   4   3        5.40        3.15      2.50 o 
 -12   4   3       22.70       18.76      6.69 o 
 -11   4   3      267.76      276.41     12.72 o 
 -10   4   3      315.98      301.84     11.85 o 
  -9   4   3      126.43      147.39      7.32 o 
  -5   4   3       51.17       55.17      9.43 o 
  -4   4   3      393.17      385.56     14.20 o 
  -3   4   3      298.48      304.80     13.25 o 
  -2   4   3       24.36       30.65     11.31 o 
  -1   4   3       75.32       75.89      5.34 o 
   0   4   3       87.78       85.19      5.59 o 
   1   4   3     1262.91     1298.40     32.32 o 
   2   4   3     2397.55     2600.23     56.81 o 
   3   4   3     1331.52     1478.06     42.06 o 
   4   4   3      264.11      315.14     19.30 o 
   5   4   3       44.38       44.17      7.58 o 
   8   4   3      551.98      543.60     21.11 o 
   9   4   3      637.25      641.35     33.26 o 
  10   4   3       55.82       57.50      6.39 o 
  11   4   3      129.27      136.14      8.91 o 
  12   4   3      204.56      224.83      9.89 o 
 -13   5   3       40.64       47.94      5.33 o 
 -12   5   3      108.24      101.04      8.76 o 
 -11   5   3      130.87      135.31     11.03 o 
 -10   5   3      116.42      128.84     10.86 o 
  -9   5   3     6802.64     6631.02     70.53 o 
  -5   5   3      149.78      130.01     13.71 o 
  -4   5   3     1608.88     1416.51     24.43 o 
  -3   5   3     4055.42     3506.19     74.08 o 
  -2   5   3      553.77      491.02     16.45 o 
  -1   5   3      271.25      289.07     17.77 o 
   0   5   3      608.51      592.45     23.40 o 
   1   5   3      468.78      440.60     13.08 o 
   2   5   3     1490.03     1290.66     40.05 o 
   3   5   3     2309.97     2497.39     58.48 o 
   4   5   3      116.83      120.46     12.63 o 
   8   5   3      815.76      802.03     37.41 o 
   9   5   3     1135.79     1021.29     57.44 o 
  10   5   3       81.16       69.10      6.81 o 
  11   5   3       65.43       67.83      6.23 o 
  12   5   3      163.40      181.69      8.39 o 
 -12   6   3      480.23      501.41     18.79 o 
 -11   6   3       20.04       14.62      6.76 o 
 -10   6   3       43.80       32.54      8.66 o 
  -9   6   3      948.85      950.84     24.06 o 
  -8   6   3     1311.79     1292.04     46.53 o 
  -5   6   3     1407.01     1234.81     41.74 o 
  -4   6   3      165.56      172.09      8.87 o 
  -3   6   3    14927.24    14409.00    107.05 o 
  -2   6   3      452.57      407.10     19.08 o 
  -1   6   3     3513.74     3323.17     70.41 o 
   0   6   3      540.68      513.29     25.64 o 
   1   6   3      143.74      178.86     15.26 o 
   2   6   3      600.16      621.57     28.73 o 
   3   6   3     7928.86     8239.97    127.09 o 
   4   6   3      365.00      341.23     21.74 o 
   8   6   3      507.55      445.75     28.14 o 
   9   6   3     3475.37     3488.35    105.75 o 
  10   6   3       58.22       63.08      6.31 o 
  11   6   3       47.74       55.76      5.35 o 
  12   6   3       39.24       37.13      4.53 o 
 -12   7   3        4.18        1.98      2.86 o 
 -11   7   3        0.82        3.95      3.14 o 
 -10   7   3       15.86       18.66      5.10 o 
  -9   7   3       55.47       62.88      7.89 o 
  -8   7   3       35.52       43.50      9.38 o 
  -5   7   3      114.68      114.34     21.57 o 
  -4   7   3       12.58       11.34      3.26 o 
  -3   7   3      231.08      219.48     12.63 o 
  -2   7   3     1012.43      964.90     44.52 o 
  -1   7   3       25.45       17.83      6.01 o 
   0   7   3     2811.24     2934.55     69.35 o 
   1   7   3        8.06       12.98      6.14 o 
   2   7   3      872.68      924.31     36.83 o 
   3   7   3     4005.73     4340.68     88.40 o 
   4   7   3       37.03       45.66      8.82 o 
   7   7   3       15.09       39.49      8.86 o 
   8   7   3       21.87       12.72      5.57 o 
   9   7   3      693.18      657.19     34.97 o 
  10   7   3        8.74        6.96      4.58 o 
  11   7   3       98.23       94.77     11.58 o 
 -12   8   3      154.24      143.38      9.42 o 
 -11   8   3       42.46       42.95      6.32 o 
 -10   8   3       29.28       27.71      4.76 o 
  -9   8   3      284.18      269.71     15.81 o 
  -8   8   3      753.43      705.85     40.76 o 
  -5   8   3      129.83      107.12     14.70 o 
  -4   8   3       55.87       63.26      6.00 o 
  -3   8   3     2032.15     2154.46     47.85 o 
  -2   8   3     1043.89     1111.18     48.38 o 
  -1   8   3     1940.75     1733.20     54.96 o 
   0   8   3      698.08      651.25     32.76 o 
   1   8   3       51.25       55.88     10.21 o 
   2   8   3      162.30      150.90     15.67 o 
   3   8   3     2284.35     2502.67     67.08 o 
   4   8   3      176.29      178.87     17.10 o 
   7   8   3      410.69      362.20     25.43 o 
   8   8   3      854.17      810.05     39.24 o 
   9   8   3      681.15      672.42     35.05 o 
  10   8   3       18.97       18.49      6.39 o 
  11   8   3       18.96       14.13      5.24 o 
 -12   9   3       27.65       19.44      4.29 o 
 -11   9   3       14.09       11.23      3.25 o 
 -10   9   3        2.86        0.23      3.96 o 
  -9   9   3      477.41      467.18     24.86 o 
  -8   9   3       40.24       31.56      5.66 o 
  -7   9   3       95.58      103.09      9.48 o 
  -5   9   3       45.79       40.29      7.95 o 
  -4   9   3       16.09       26.88      6.41 o 
  -3   9   3      389.41      456.39     57.33 o 
  -2   9   3       32.37       24.40      4.28 o 
  -1   9   3      284.80      255.91     21.84 o 
   0   9   3     2715.60     2511.10     70.26 o 
   1   9   3     1613.33     1505.39     52.85 o 
   2   9   3      214.09      188.07     18.36 o 
   3   9   3     1716.34     1873.29     60.02 o 
   6   9   3      553.46      502.51     29.54 o 
   7   9   3      248.02      221.79     20.49 o 
   8   9   3      233.25      199.20     19.61 o 
   9   9   3      105.71      116.24     14.51 o 
  10   9   3        1.94        1.78      4.13 o 
  11   9   3       18.72       17.24      3.88 o 
 -11  10   3       72.86       63.46      6.91 o 
 -10  10   3       55.36       55.88      7.23 o 
  -9  10   3       55.39       40.54      6.51 o 
  -8  10   3       95.96       73.77      8.41 o 
  -7  10   3       37.60       34.35      6.08 o 
  -5  10   3       10.99        7.04      4.40 o 
  -4  10   3        9.35        8.60      4.48 o 
  -3  10   3      232.37      254.60     17.41 o 
  -2  10   3      255.13      273.64     16.98 o 
  -1  10   3      146.11      131.51     16.76 o 
   0  10   3      114.03       85.55     13.15 o 
   1  10   3       34.26       14.82      5.81 o 
   2  10   3      909.68      830.28     39.98 o 
   3  10   3      307.93      256.79     22.27 o 
   6  10   3     2752.04     2398.23     68.97 o 
   7  10   3      167.53      148.07     16.92 o 
   8  10   3       42.84       35.40      8.95 o 
   9  10   3       26.91       22.39      7.55 o 
  10  10   3       10.83       13.48      3.60 o 
  11  10   3       47.90       47.30      7.28 o 
 -11  11   3       39.92       49.27      6.02 o 
 -10  11   3       48.82       42.30      8.78 o 
  -9  11   3       35.06       37.29      6.26 o 
  -8  11   3       13.66       10.09      3.59 o 
  -7  11   3      938.28      793.11     27.00 o 
  -6  11   3     2285.78     2200.53     45.23 o 
  -5  11   3       16.05       11.27      5.24 o 
  -4  11   3      116.14       95.83     10.85 o 
  -3  11   3      399.62      372.35     20.53 o 
  -2  11   3      569.26      581.45     36.33 o 
  -1  11   3      630.70      609.08     36.87 o 
   0  11   3      586.68      524.61     33.64 o 
   1  11   3      256.06      230.10     22.34 o 
   2  11   3      487.09      434.74     29.76 o 
   3  11   3      714.91      673.38     37.16 o 
   5  11   3      359.98      334.20     16.96 o 
   6  11   3     1765.20     1641.87     57.19 o 
   7  11   3       80.67       58.82     10.96 o 
   8  11   3       79.73       69.89     11.88 o 
   9  11   3      501.97      487.97     18.89 o 
  10  11   3       54.87       56.75      9.03 o 
 -11  12   3       17.22       16.60      3.55 o 
 -10  12   3       68.72       81.61     11.09 o 
  -9  12   3     1362.75     1378.81     33.88 o 
  -8  12   3      120.32      113.64     10.38 o 
  -7  12   3     1090.55     1024.52     30.79 o 
  -6  12   3     3362.56     3179.76     56.31 o 
  -5  12   3      140.33      133.25     10.85 o 
  -4  12   3      167.77      151.38     13.82 o 
  -3  12   3     3114.50     3119.85     63.31 o 
  -2  12   3     1731.02     1616.08     62.90 o 
  -1  12   3     3711.06     3457.58     93.96 o 
   0  12   3     3195.81     2969.82     85.57 o 
   1  12   3     1070.96     1013.08     48.07 o 
   2  12   3      162.93      152.61     18.19 o 
   4  12   3      352.91      304.70     16.07 o 
   5  12   3     1361.49     1228.99     33.86 o 
   6  12   3      199.12      170.50     12.48 o 
   7  12   3      210.19      188.50     13.03 o 
   8  12   3       33.47       30.64      5.44 o 
   9  12   3      491.57      492.60     27.36 o 
  10  12   3       76.08       76.81      9.69 o 
 -10  13   3      565.36      622.02     29.31 o 
  -9  13   3      294.38      353.11     18.09 o 
  -8  13   3       27.85       29.95      5.48 o 
  -7  13   3      277.96      289.54     16.02 o 
  -6  13   3      233.86      202.26     13.65 o 
  -5  13   3     1756.90     1609.25     38.63 o 
  -4  13   3     2295.02     2143.62     44.20 o 
  -3  13   3      257.57      253.27     19.50 o 
  -2  13   3       19.00       14.73      6.66 o 
  -1  13   3       12.46        3.68      5.75 o 
   0  13   3     4703.88     4275.74    106.98 o 
   1  13   3     1353.93     1202.15     53.38 o 
   2  13   3     2210.81     2025.90    118.68 o 
   3  13   3      666.16      633.81     20.80 o 
   4  13   3      317.83      273.64     15.53 o 
   5  13   3      421.79      372.69     18.26 o 
   6  13   3      207.88      187.71     12.94 o 
   7  13   3      522.63      519.67     31.59 o 
   8  13   3      306.12      304.43     22.57 o 
   9  13   3      186.14      188.51     16.01 o 
 -10  14   3       24.36       29.60      4.28 o 
  -9  14   3       12.20        9.98      3.16 o 
  -8  14   3       18.07       16.46      4.27 o 
  -7  14   3       40.76       48.29     10.61 o 
  -6  14   3       16.76       23.64      5.84 o 
  -5  14   3       43.03       46.86      7.10 o 
  -4  14   3       66.98       51.86      7.06 o 
  -3  14   3     1679.21     1756.78     56.15 o 
  -2  14   3      571.23      524.14     20.35 o 
  -1  14   3       16.95       13.58      3.87 o 
   0  14   3     1083.69     1026.10     28.94 o 
   1  14   3       71.90       69.45      7.88 o 
   2  14   3       40.84       43.93      6.29 o 
   3  14   3      551.96      493.30     24.79 o 
   4  14   3      255.85      247.71     14.76 o 
   5  14   3       84.23       79.11     12.75 o 
   6  14   3      290.80      257.49     21.80 o 
   7  14   3      354.34      352.24     25.04 o 
   8  14   3      150.13      165.61     15.76 o 
   9  14   3      137.94      145.57     12.63 o 
  -9  15   3       19.82       26.36      5.77 o 
  -8  15   3        1.89        0.56      2.97 o 
  -7  15   3       59.89       59.85      6.79 o 
  -6  15   3      367.70      374.41     17.45 o 
  -5  15   3      128.22      113.41     10.00 o 
  -4  15   3        4.95        4.31      3.67 o 
  -3  15   3     1683.59     1648.09     54.78 o 
  -2  15   3      175.61      171.30     11.79 o 
  -1  15   3       44.90       44.93      6.25 o 
   0  15   3       21.21       23.06      5.06 o 
   1  15   3       57.98       61.50      7.52 o 
   2  15   3      187.36      209.87     13.45 o 
   3  15   3       20.30       17.07      4.96 o 
   4  15   3       55.33       49.87     10.37 o 
   5  15   3      820.80      785.28     38.38 o 
   6  15   3       27.78       26.08      5.30 o 
   7  15   3       25.54       32.71      7.71 o 
   8  15   3       50.58       56.77      8.77 o 
  -8  16   3       98.57      102.85     11.50 o 
  -7  16   3      253.85      263.49     19.59 o 
  -6  16   3      225.00      251.78     13.57 o 
  -5  16   3       97.21       89.42      8.72 o 
  -4  16   3       22.34       19.92      4.76 o 
  -3  16   3     2580.31     2553.48     69.06 o 
  -2  16   3       57.35       53.18      9.59 o 
  -1  16   3       16.96       16.72      4.29 o 
   0  16   3      112.65       91.35      8.76 o 
   1  16   3       30.31       22.71      5.00 o 
   2  16   3       12.73       10.68      3.19 o 
   3  16   3     3726.06     3572.23     86.40 o 
   4  16   3      118.84      104.57     14.20 o 
   5  16   3      297.38      300.56     22.79 o 
   6  16   3      349.69      341.84     23.72 o 
   7  16   3       55.71       64.10      9.56 o 
   8  16   3       59.73       63.26      8.34 o 
  -8  17   3       55.33       59.13      7.87 o 
  -7  17   3        8.22        5.80      4.24 o 
  -6  17   3      292.90      274.27     19.80 o 
  -5  17   3      370.49      394.22     16.62 o 
  -4  17   3      622.46      665.81     22.52 o 
  -3  17   3      578.63      540.58     20.87 o 
  -2  17   3        1.34        7.32      5.67 o 
  -1  17   3       40.62       44.71      9.28 o 
   0  17   3       27.61       19.48      4.48 o 
   1  17   3      174.59      157.91     16.71 o 
   2  17   3      137.18      132.77     15.81 o 
   3  17   3      532.87      580.25     32.12 o 
   4  17   3       54.50       57.64     10.45 o 
   5  17   3       45.78       53.45      9.36 o 
   6  17   3      271.03      317.14     20.82 o 
   7  17   3       49.43       48.98      7.36 o 
  -7  18   3       35.70       37.04      4.67 o 
  -6  18   3       59.97       67.56      6.63 o 
  -5  18   3       61.65       75.58      9.85 o 
  -4  18   3      339.59      361.06     23.52 o 
  -3  18   3      122.15      119.57     12.66 o 
  -2  18   3      194.10      189.05     12.01 o 
  -1  18   3       67.52       72.91     11.72 o 
   0  18   3        8.92        8.27      4.68 o 
   1  18   3       70.82       54.69      7.13 o 
   2  18   3      128.13      144.79     15.62 o 
   3  18   3      180.31      164.42     16.16 o 
   4  18   3       58.72       55.33      9.38 o 
   5  18   3       26.69       26.71      6.28 o 
   6  18   3       32.53       36.55      6.50 o 
  -6  19   3      539.87      611.21     24.36 o 
  -5  19   3      143.04      158.68     13.66 o 
  -4  19   3      594.69      655.08     29.31 o 
  -3  19   3      582.45      552.71     27.70 o 
  -2  19   3      225.48      232.17     12.16 o 
  -1  19   3        0.37        0.11      4.67 o 
   0  19   3      390.37      449.70     25.81 o 
   1  19   3       31.92       28.10      6.86 o 
   2  19   3      535.04      535.22     27.69 o 
   3  19   3       55.25       60.81      9.42 o 
   4  19   3      284.51      309.51     19.07 o 
   5  19   3       23.85       33.62      6.48 o 
  -4  20   3        4.08        4.29      2.69 o 
  -3  20   3      337.12      382.17     20.76 o 
  -2  20   3      200.38      194.86     15.26 o 
  -1  20   3       68.64       65.97      9.09 o 
   0  20   3       11.68       10.96      4.63 o 
   1  20   3        1.12       -3.48      4.12 o 
   2  20   3        6.97        6.11      3.17 o 
   3  20   3      245.56      266.43     16.52 o 
  -1  21   3      110.20      115.51     10.52 o 
   0  21   3       68.91       66.93      8.02 o 
 -13   0   4     1045.99     1141.43     36.24 o 
 -12   0   4      193.64      198.40     17.67 o 
 -11   0   4      604.59      650.06     46.18 o 
 -10   0   4      757.06      718.90     25.97 o 
  -9   0   4       31.39       31.15      6.07 o 
  -4   0   4     1283.91     1481.64     42.78 o 
  -3   0   4     1437.02     1435.19     25.19 o 
  -2   0   4     3831.83     4270.42     49.47 o 
  -1   0   4    23238.62    25688.56    271.99 o 
   0   0   4     1371.21     1414.31     37.79 o 
   1   0   4      159.27      174.27     13.40 o 
   2   0   4     7508.13     8988.10    125.50 o 
   3   0   4     1647.01     1728.86     46.70 o 
   4   0   4     1428.79     1324.73     42.27 o 
   5   0   4      955.71      959.20     37.38 o 
   8   0   4       26.11       27.87      5.63 o 
   9   0   4       19.92       16.19      6.21 o 
  10   0   4      194.27      179.86     13.26 o 
  11   0   4      524.74      518.77     33.04 o 
  12   0   4        7.61       19.08      6.27 o 
 -13   1   4       36.15       40.83      5.22 o 
 -12   1   4        4.06        1.48      2.83 o 
 -11   1   4        7.44        8.49      3.45 o 
 -10   1   4      430.28      398.75     13.57 o 
  -9   1   4      259.48      251.92     10.63 o 
  -5   1   4       66.31       66.28     11.58 o 
  -4   1   4     4148.26     4395.89     56.26 o 
  -3   1   4      837.43      969.40     17.51 o 
  -2   1   4     1032.51     1133.34     15.67 o 
  -1   1   4      286.95      299.68     20.29 o 
   0   1   4      184.17      194.17      9.53 o 
   1   1   4      565.69      592.57     17.44 o 
   2   1   4     1078.32     1071.22     24.80 o 
   3   1   4       83.22       80.27      7.12 o 
   4   1   4      442.78      523.84     18.52 o 
   5   1   4      144.46      122.96     13.10 o 
   8   1   4      146.78      119.89      8.65 o 
   9   1   4       21.47       19.89      3.63 o 
  10   1   4      322.58      322.18     12.91 o 
  11   1   4      123.89      122.75      8.71 o 
  12   1   4        6.99        5.64      3.19 o 
 -13   2   4      123.50      111.06      7.86 o 
 -12   2   4       46.33       41.90      5.95 o 
 -11   2   4        9.49        9.49      3.30 o 
 -10   2   4       73.65       72.16      6.08 o 
  -9   2   4      287.51      283.25     11.36 o 
  -5   2   4       19.71       17.48      6.84 o 
  -4   2   4     1433.11     1364.91     42.45 o 
  -3   2   4      415.28      426.56     11.75 o 
  -2   2   4     3275.46     3515.53     31.60 o 
  -1   2   4     1109.74     1238.67     16.04 o 
   0   2   4      182.23      178.96      6.89 o 
   1   2   4      141.46      155.66      6.34 o 
   2   2   4     2590.27     2921.13     44.28 o 
   3   2   4       52.29       50.57      5.99 o 
   4   2   4     2501.71     2453.09     60.28 o 
   5   2   4      401.91      452.86     25.28 o 
   8   2   4     1035.36      980.68     28.68 o 
   9   2   4       48.06       49.88      5.20 o 
  10   2   4      526.37      529.31     18.89 o 
  11   2   4       20.38       27.43      5.58 o 
  12   2   4        5.21        6.28      2.80 o 
 -13   3   4       23.56       25.32      4.12 o 
 -12   3   4       51.90       54.19      6.65 o 
 -11   3   4      133.42      124.32      9.21 o 
 -10   3   4      237.50      256.22     10.98 o 
  -9   3   4       21.25       20.28      3.40 o 
  -5   3   4      488.05      444.83     25.74 o 
  -4   3   4      101.82      123.66     13.28 o 
  -3   3   4      495.05      459.19     16.67 o 
  -2   3   4      163.35      193.24      7.81 o 
  -1   3   4      409.94      491.06     11.59 o 
   0   3   4      235.14      225.75      6.61 o 
   1   3   4       58.97       59.27      4.19 o 
   2   3   4      948.59     1138.28     67.53 o 
   3   3   4      418.32      451.09     24.56 o 
   4   3   4        0.62       14.86      5.03 o 
   5   3   4      332.56      394.34     23.85 o 
   8   3   4       88.06       82.88      6.32 o 
   9   3   4      248.41      226.26     12.56 o 
  10   3   4       13.48       11.70      3.81 o 
  11   3   4       65.51       78.64      6.83 o 
  12   3   4       30.24       30.32      5.84 o 
 -13   4   4       97.88       99.91      7.10 o 
 -12   4   4       31.75       28.42      4.96 o 
 -11   4   4       44.20       38.83      5.55 o 
 -10   4   4     1169.92     1153.78     23.13 o 
  -9   4   4      133.70      134.14      7.13 o 
  -5   4   4     1432.99     1216.28     43.35 o 
  -4   4   4     1543.07     1607.25     32.09 o 
  -3   4   4      101.92       97.94      7.86 o 
  -2   4   4      697.70      621.14     33.99 o 
  -1   4   4      425.53      525.80     24.67 o 
   0   4   4       28.80       21.44      6.37 o 
   1   4   4      171.76      201.19      9.09 o 
   2   4   4       47.52       41.65      7.98 o 
   3   4   4      301.83      292.96     20.47 o 
   4   4   4      366.84      351.09     22.48 o 
   5   4   4       38.38       28.22      6.99 o 
   7   4   4        4.82        8.57      3.25 o 
   8   4   4      166.22      139.54      9.63 o 
   9   4   4        5.31        3.82      2.86 o 
  10   4   4        7.01        5.17      3.05 o 
  11   4   4      121.27      110.33      9.40 o 
 -12   5   4       38.16       40.16      5.51 o 
 -11   5   4      154.13      153.67      9.23 o 
 -10   5   4       31.20       32.25      4.32 o 
  -9   5   4       96.95      100.06      7.07 o 
  -8   5   4      113.64      119.48      8.48 o 
  -5   5   4     1418.59     1325.95     46.15 o 
  -4   5   4     4656.19     4638.49    210.31 o 
  -3   5   4      448.07      480.96     23.25 o 
  -2   5   4      186.62      235.39     17.64 o 
  -1   5   4     2036.30     2483.89     59.63 o 
   0   5   4      470.03      472.13     25.06 o 
   1   5   4     2773.01     3065.47     69.85 o 
   2   5   4      646.94      631.99     30.31 o 
   3   5   4      111.08      102.97     12.96 o 
   4   5   4      181.81      233.81     19.14 o 
   5   5   4     1776.62     1804.67     54.63 o 
   7   5   4      363.88      312.63     13.86 o 
   8   5   4       75.77       66.57      5.93 o 
   9   5   4      271.05      259.24     13.20 o 
  10   5   4      229.14      234.00     11.94 o 
  11   5   4      184.93      205.56     10.02 o 
 -12   6   4        0.42        0.46      2.51 o 
 -11   6   4       95.02       98.30      9.15 o 
 -10   6   4      214.66      205.47     11.04 o 
  -9   6   4      330.54      297.10     11.57 o 
  -8   6   4       58.41       51.44      5.02 o 
  -5   6   4      396.31      359.18     24.02 o 
  -4   6   4      360.70      344.04     15.93 o 
  -3   6   4      554.46      578.38     22.25 o 
  -2   6   4      278.52      317.93     21.70 o 
  -1   6   4     2235.91     2510.50     63.47 o 
   0   6   4     1751.93     1941.54     55.55 o 
   1   6   4     3789.57     3977.68     84.50 o 
   2   6   4     1817.35     1987.95     58.41 o 
   3   6   4      350.31      363.34     24.34 o 
   4   6   4      115.04      113.32     14.12 o 
   7   6   4      923.49      906.28     29.15 o 
   8   6   4      173.04      167.74     12.97 o 
   9   6   4       69.31       68.10      6.73 o 
  10   6   4        1.57        1.07      2.29 o 
  11   6   4       55.82       51.39      8.21 o 
 -12   7   4      179.00      163.04     10.02 o 
 -11   7   4       21.11       17.84      4.18 o 
 -10   7   4     1242.92     1221.15     27.04 o 
  -9   7   4      787.38      747.25     18.24 o 
  -8   7   4     2217.90     2125.91     30.86 o 
  -5   7   4       75.36       67.08     11.02 o 
  -4   7   4     2107.42     2044.82     49.55 o 
  -3   7   4      154.66      120.97     17.75 o 
  -2   7   4     2227.43     2198.31     62.91 o 
  -1   7   4     2099.45     2275.34     63.63 o 
   0   7   4     3014.11     3109.64     75.73 o 
   1   7   4      472.44      491.82     29.06 o 
   2   7   4     3386.49     3433.05     82.10 o 
   3   7   4     1393.70     1514.96     52.48 o 
   4   7   4     2625.66     2817.54     74.90 o 
   7   7   4      817.52      772.26     37.81 o 
   8   7   4     1533.75     1490.67     54.18 o 
   9   7   4       19.68       22.31      7.17 o 
  10   7   4       20.25       17.40      5.98 o 
  11   7   4       53.10       48.64      7.80 o 
 -12   8   4       48.55       49.63      7.60 o 
 -11   8   4       39.28       33.26      5.28 o 
 -10   8   4      266.28      266.77     14.50 o 
  -9   8   4       45.06       39.69      6.49 o 
  -8   8   4        8.08        4.17      4.96 o 
  -7   8   4      624.41      563.24     21.59 o 
  -5   8   4      124.07      125.21     14.49 o 
  -4   8   4      191.08      167.88     32.62 o 
  -3   8   4        4.62        4.40      3.26 o 
  -2   8   4      721.65      690.42     33.96 o 
  -1   8   4      183.91      171.15     17.90 o 
   0   8   4      863.34      801.58     38.59 o 
   1   8   4     3456.69     3447.80     84.72 o 
   2   8   4     9146.77     9326.93    156.21 o 
   3   8   4      429.40      411.22     28.02 o 
   4   8   4        6.05       15.93      6.57 o 
   6   8   4       66.60       76.87     11.96 o 
   7   8   4      552.09      503.80     31.00 o 
   8   8   4      592.81      561.91     32.97 o 
   9   8   4        8.67        9.16      5.91 o 
  10   8   4       77.58       91.05     11.76 o 
  11   8   4       19.29       19.18      5.25 o 
 -12   9   4       26.41       23.55      3.74 o 
 -11   9   4      120.55      118.88      9.10 o 
 -10   9   4       67.09       59.29      6.04 o 
  -9   9   4      121.03      118.15     10.61 o 
  -8   9   4       16.38       13.36      4.25 o 
  -7   9   4       70.68       67.22      7.73 o 
  -5   9   4      167.67      101.69     15.07 o 
  -4   9   4      343.15      285.75     78.08 o 
  -3   9   4      363.52      335.86     35.64 o 
  -2   9   4       99.89      100.40     18.03 o 
  -1   9   4     1286.24     1039.90     46.46 o 
   0   9   4     1567.51     1476.43     55.71 o 
   1   9   4      534.31      519.28     32.46 o 
   2   9   4      789.54      815.27     41.34 o 
   3   9   4       47.95       42.91      9.33 o 
   6   9   4      194.02      199.17     19.34 o 
   7   9   4       43.78       40.99      9.46 o 
   8   9   4      178.62      165.30     18.06 o 
   9   9   4       71.83       66.41     10.86 o 
  10   9   4      161.03      147.94     14.38 o 
 -11  10   4      118.07      123.46      8.84 o 
 -10  10   4       30.54       24.43      4.84 o 
  -9  10   4       13.06       13.11      8.44 o 
  -8  10   4       68.16       58.95      7.80 o 
  -7  10   4      256.23      242.71     14.88 o 
  -6  10   4       37.24       40.29      6.28 o 
  -5  10   4      110.86       68.19     12.51 o 
  -4  10   4      147.75       97.72     15.49 o 
  -3  10   4      466.11      420.38     31.16 o 
  -2  10   4      315.69      280.06     43.65 o 
  -1  10   4      984.12      918.46     45.35 o 
   0  10   4       43.24       32.40      9.67 o 
   1  10   4     1249.76     1070.42     48.91 o 
   2  10   4      100.58       74.73     13.68 o 
   3  10   4      109.97      108.85     15.63 o 
   5  10   4      387.85      393.45     26.65 o 
   6  10   4      214.51      253.52     22.33 o 
   7  10   4       20.71       21.57      7.92 o 
   8  10   4       12.35       10.73      5.75 o 
   9  10   4      106.69      105.72     13.68 o 
  10  10   4       49.91       49.75      5.66 o 
 -11  11   4        6.35        8.57      2.94 o 
 -10  11   4      570.61      586.57     20.27 o 
  -9  11   4      158.29      147.03     11.23 o 
  -8  11   4      163.87      153.64     11.97 o 
  -7  11   4      322.73      296.99     16.42 o 
  -6  11   4      352.09      332.03     17.23 o 
  -5  11   4      100.79      100.66      9.24 o 
  -4  11   4     2049.31     1687.98     65.51 o 
  -3  11   4      140.06      105.17     16.25 o 
  -2  11   4     2280.14     1940.78     70.16 o 
  -1  11   4      937.02      802.32     43.94 o 
   0  11   4      475.40      423.88     31.58 o 
   1  11   4      798.68      639.47     38.58 o 
   2  11   4     1444.11     1175.58     53.02 o 
   3  11   4      278.17      256.17     24.17 o 
   4  11   4     1116.36     1069.36     30.85 o 
   5  11   4      248.01      269.61     15.74 o 
   6  11   4      117.78      122.94     14.94 o 
   7  11   4       13.22       18.85      4.73 o 
   8  11   4       73.36       65.84      7.60 o 
   9  11   4       28.31       33.06      5.92 o 
  10  11   4      116.50      127.73      7.87 o 
 -10  12   4      182.42      189.60     11.12 o 
  -9  12   4      153.73      157.26     11.21 o 
  -8  12   4       86.56       83.00     11.29 o 
  -7  12   4       53.77       57.78     12.28 o 
  -6  12   4      252.73      225.05     14.40 o 
  -5  12   4      707.75      622.28     23.41 o 
  -4  12   4     1662.18     1615.91     51.61 o 
  -3  12   4      588.40      549.85     38.09 o 
  -2  12   4        9.33       -4.48      7.81 o 
  -1  12   4      271.72      217.79     23.74 o 
   0  12   4      605.58      566.76     37.57 o 
   1  12   4       97.81       96.79     15.53 o 
   2  12   4      104.07       92.00     14.79 o 
   3  12   4      133.60      126.01     10.75 o 
   4  12   4      412.00      375.65     18.55 o 
   5  12   4      571.04      562.95     24.50 o 
   6  12   4       58.66       64.70      8.10 o 
   7  12   4      132.35      139.48     11.52 o 
   8  12   4        3.13        2.63      2.87 o 
   9  12   4      129.21      131.39      8.69 o 
 -10  13   4      457.21      498.93     16.55 o 
  -9  13   4        1.65        5.82      3.40 o 
  -8  13   4      242.75      243.77     14.02 o 
  -7  13   4       25.20       21.56      4.82 o 
  -6  13   4       65.88       56.74      7.49 o 
  -5  13   4      538.61      523.11     21.85 o 
  -4  13   4      271.29      243.53     14.42 o 
  -3  13   4       55.68       53.40      7.41 o 
  -2  13   4      135.57      125.46     14.35 o 
  -1  13   4      892.95      877.00     32.66 o 
   0  13   4      639.42      619.60     22.68 o 
   1  13   4      217.03      214.81     13.39 o 
   2  13   4       70.03       83.81      7.06 o 
   3  13   4      376.66      364.78     18.15 o 
   4  13   4        6.89       -0.02      4.55 o 
   5  13   4      261.43      234.18     14.60 o 
   6  13   4       26.90       26.68      5.78 o 
   7  13   4      217.51      227.63     13.59 o 
   8  13   4       36.72       38.04      5.30 o 
   9  13   4       72.88       70.90      9.22 o 
  -9  14   4      153.71      178.05     10.13 o 
  -8  14   4        1.54        4.87      3.24 o 
  -7  14   4      318.66      376.42     17.27 o 
  -6  14   4      297.55      291.58     15.85 o 
  -5  14   4      912.03      912.76     28.24 o 
  -4  14   4      405.73      379.88     18.22 o 
  -3  14   4      602.86      574.40     21.67 o 
  -2  14   4        8.13        7.21      3.46 o 
  -1  14   4     1083.85     1036.33     29.68 o 
   0  14   4      255.48      225.38     13.87 o 
   1  14   4      797.79      768.66     25.92 o 
   2  14   4      180.72      166.30     10.08 o 
   3  14   4      822.53      826.38     33.12 o 
   4  14   4      111.37       96.72      9.63 o 
   5  14   4      142.59      145.87     11.43 o 
   6  14   4        7.17       10.70      3.78 o 
   7  14   4        6.10        7.65      3.16 o 
   8  14   4       14.53       11.08      4.58 o 
  -9  15   4       40.80       38.90      4.55 o 
  -8  15   4       12.34        7.23      3.38 o 
  -7  15   4      439.15      461.38     18.08 o 
  -6  15   4       59.25       60.62      7.35 o 
  -5  15   4       10.18        6.98      3.62 o 
  -4  15   4       21.20       17.15      4.58 o 
  -3  15   4       86.84       95.88     12.62 o 
  -2  15   4      612.06      565.30     21.86 o 
  -1  15   4      629.82      635.80     23.19 o 
   0  15   4      174.57      159.98     11.75 o 
   1  15   4        8.50       12.09      4.59 o 
   2  15   4      113.46      128.56      8.91 o 
   3  15   4      536.84      560.26     22.31 o 
   4  15   4      107.67      105.13      9.89 o 
   5  15   4      681.19      725.05     24.29 o 
   6  15   4      103.78       99.57      8.68 o 
   7  15   4      460.15      509.05     27.05 o 
   8  15   4       28.78       30.92      6.18 o 
  -8  16   4       54.71       50.98      9.45 o 
  -7  16   4        1.93        3.69      2.51 o 
  -6  16   4       53.89       46.59      5.89 o 
  -5  16   4       71.28       74.53      7.81 o 
  -4  16   4       67.73       77.02      8.17 o 
  -3  16   4       95.87       92.10      8.88 o 
  -2  16   4       16.65       20.26      4.58 o 
  -1  16   4       12.75       12.83      4.18 o 
   0  16   4      134.70      126.04     10.27 o 
   1  16   4      116.06      106.97      7.93 o 
   2  16   4       80.13       73.20      8.22 o 
   3  16   4      359.34      374.22     17.57 o 
   4  16   4      395.70      460.15     18.87 o 
   5  16   4       90.62       96.31      7.05 o 
   6  16   4      216.15      238.96     18.73 o 
   7  16   4      173.88      212.57     15.73 o 
  -7  17   4      130.31      127.93      9.36 o 
  -6  17   4      130.79      150.68     14.23 o 
  -5  17   4       23.94       22.70      3.74 o 
  -4  17   4      940.69     1022.53     28.01 o 
  -3  17   4      140.87      155.85     11.19 o 
  -2  17   4      545.13      581.03     31.23 o 
  -1  17   4       20.56       21.56      4.58 o 
   0  17   4       53.56       50.64      6.62 o 
   1  17   4       79.10       79.89      6.77 o 
   2  17   4      466.14      521.14     19.91 o 
   3  17   4       55.46       56.21      7.05 o 
   4  17   4      392.34      425.57     16.82 o 
   5  17   4       85.67      102.29     12.19 o 
   6  17   4       53.54       60.91      8.87 o 
  -6  18   4      284.09      302.67     11.80 o 
  -5  18   4     1325.28     1499.59     63.00 o 
  -4  18   4      376.19      394.25     18.32 o 
  -3  18   4      160.97      193.41     11.63 o 
  -2  18   4       86.39      110.46      9.16 o 
  -1  18   4     1361.60     1391.31     47.12 o 
   0  18   4       56.62       55.01      5.28 o 
   1  18   4      415.04      461.03     17.78 o 
   2  18   4      124.26      125.21      9.12 o 
   3  18   4      164.12      179.95     16.14 o 
   4  18   4       48.97       52.87      8.70 o 
   5  18   4      562.93      611.52     26.46 o 
  -5  19   4       97.93      119.62     11.00 o 
  -4  19   4      468.65      491.67     15.74 o 
  -3  19   4      408.11      457.65     16.09 o 
  -2  19   4       82.93       84.70      7.38 o 
  -1  19   4      301.43      305.66     14.25 o 
   0  19   4      104.00      109.54     11.02 o 
   1  19   4        7.36        8.72      3.68 o 
   2  19   4      293.66      294.38     19.32 o 
   3  19   4      219.56      238.70     16.78 o 
   4  19   4      233.86      265.12     11.59 o 
  -3  20   4       42.04       47.14      3.76 o 
  -2  20   4      112.14      117.21      6.10 o 
  -1  20   4       95.60       98.26      5.78 o 
   0  20   4       50.35       56.11      5.52 o 
   1  20   4       29.44       23.86      5.33 o 
   2  20   4      196.21      223.76     14.84 o 
 -13   1   5      222.57      218.25      7.93 o 
 -12   1   5      232.36      224.70     10.14 o 
 -11   1   5      205.39      226.04      9.84 o 
 -10   1   5      608.89      638.40     16.91 o 
  -9   1   5      159.05      158.14      8.53 o 
  -8   1   5      642.22      617.33     18.57 o 
  -5   1   5      134.59      146.21     15.57 o 
  -4   1   5       96.78       99.71      8.76 o 
  -3   1   5      872.93      871.32     18.56 o 
  -2   1   5    12397.56    13981.11     86.95 o 
  -1   1   5     1252.25     1443.69     23.74 o 
   0   1   5      353.41      355.75     14.65 o 
   1   1   5      388.14      416.23     16.34 o 
   2   1   5        1.52        6.76      3.21 o 
   3   1   5      275.72      280.51     14.35 o 
   4   1   5     6131.09     6377.28     80.68 o 
   5   1   5      188.58      190.78     18.05 o 
   7   1   5      570.79      541.20     25.67 o 
   8   1   5       79.96       71.06      6.08 o 
   9   1   5      200.22      195.56      9.84 o 
  10   1   5       35.49       30.35      5.10 o 
  11   1   5        5.67        6.98      3.68 o 
 -12   2   5       17.26       19.70      5.63 o 
 -11   2   5      936.15      974.74     23.42 o 
 -10   2   5      330.32      337.52     12.35 o 
  -9   2   5     1058.02     1094.67     22.04 o 
  -8   2   5      386.25      411.07     12.93 o 
  -5   2   5     1872.95     1973.67     58.37 o 
  -4   2   5       37.59       49.58      6.67 o 
  -3   2   5       19.86       21.38      3.36 o 
  -2   2   5     3717.24     4154.68     44.36 o 
  -1   2   5      254.01      248.89     11.95 o 
   0   2   5      130.23      135.92     14.59 o 
   1   2   5     1445.58     1599.75     33.44 o 
   2   2   5      118.29      116.02      9.16 o 
   3   2   5      569.00      568.90     20.68 o 
   4   2   5       33.76       28.56      7.94 o 
   5   2   5      116.00      119.84     14.09 o 
   7   2   5      188.27      158.82      8.57 o 
   8   2   5       52.80       50.94      5.21 o 
   9   2   5       69.70       65.93      7.03 o 
  10   2   5      234.08      229.71     12.18 o 
  11   2   5       10.25       16.02      8.22 o 
 -12   3   5       14.79       13.50      3.13 o 
 -11   3   5      514.16      539.77     14.79 o 
 -10   3   5      176.44      166.85      8.94 o 
  -9   3   5      421.47      406.39     12.00 o 
  -8   3   5       56.91       53.61      5.01 o 
  -5   3   5      183.66      198.88     18.79 o 
  -4   3   5      177.88      195.37     18.08 o 
  -3   3   5      246.69      260.65     10.40 o 
  -2   3   5       11.93       13.37      2.17 o 
  -1   3   5       53.67       54.74      4.65 o 
   0   3   5      364.30      412.37     16.28 o 
   1   3   5      612.34      614.83     20.57 o 
   2   3   5       18.27       22.95      4.86 o 
   3   3   5      631.47      614.15     31.17 o 
   4   3   5      153.37      153.11     16.06 o 
   5   3   5       19.06       16.00      5.75 o 
   7   3   5      610.76      563.10     16.21 o 
   8   3   5       75.72       65.99      7.16 o 
   9   3   5       48.56       53.49      6.46 o 
  10   3   5      106.70      121.77     10.26 o 
  11   3   5       22.55       26.70      3.96 o 
 -12   4   5       17.11       12.23      3.96 o 
 -11   4   5       21.96       18.81      3.26 o 
 -10   4   5       77.26       80.66      6.36 o 
  -9   4   5       41.18       49.86      4.76 o 
  -8   4   5      344.13      327.23     17.42 o 
  -5   4   5      217.37      234.00     20.42 o 
  -4   4   5      385.38      368.47     24.58 o 
  -3   4   5      415.03      430.50     34.70 o 
  -2   4   5      377.90      510.34     46.17 o 
  -1   4   5       29.69       22.95      6.90 o 
   0   4   5      258.24      295.00     21.07 o 
   1   4   5     2595.30     2837.14     70.26 o 
   2   4   5      700.00      712.99     34.42 o 
   3   4   5      511.65      453.90     28.03 o 
   4   4   5      536.60      537.68     30.22 o 
   5   4   5       50.58       48.37      9.36 o 
   7   4   5      139.41      148.60      9.93 o 
   8   4   5       38.86       40.50      5.65 o 
   9   4   5      785.02      827.67     28.39 o 
  10   4   5       56.92       73.68      6.76 o 
  11   4   5       34.58       36.92      3.55 o 
 -12   5   5      252.05      266.08     10.03 o 
 -11   5   5      333.95      323.04     12.68 o 
 -10   5   5       22.16       18.61      3.50 o 
  -9   5   5      164.70      173.65      9.06 o 
  -8   5   5     4823.18     4941.91     70.40 o 
  -6   5   5     1545.29     1425.17     53.13 o 
  -5   5   5     2501.82     2357.41     67.39 o 
  -4   5   5     1307.05     1198.62     45.79 o 
  -3   5   5     1453.24     1441.45    103.78 o 
  -2   5   5     5144.11     5218.86    307.17 o 
  -1   5   5      681.42      851.85     37.17 o 
   0   5   5     3800.56     4103.83     88.43 o 
   1   5   5      610.37      635.00     32.72 o 
   2   5   5      331.23      329.27     24.23 o 
   3   5   5      377.76      340.20     24.95 o 
   4   5   5      988.72      961.25     42.02 o 
   5   5   5      220.09      203.36     19.38 o 
   6   5   5      476.39      491.73     21.35 o 
   7   5   5      399.43      398.78     13.92 o 
   8   5   5      120.41      112.13      8.88 o 
   9   5   5      102.74      115.39      9.22 o 
  10   5   5      235.25      270.31     12.08 o 
  11   5   5       38.61       46.66      7.39 o 
 -12   6   5      305.12      280.24     12.21 o 
 -11   6   5      454.90      434.61     14.31 o 
 -10   6   5      132.16      130.66      6.83 o 
  -9   6   5     1247.77     1203.55     23.17 o 
  -8   6   5      245.51      249.18     12.33 o 
  -7   6   5      393.49      389.35     18.05 o 
  -6   6   5      431.21      357.23     26.43 o 
  -5   6   5     6190.37     5658.77    112.50 o 
  -4   6   5      872.25      875.96     45.47 o 
  -3   6   5     1266.63     1164.95     95.63 o 
  -2   6   5     1511.99     1626.21     77.94 o 
  -1   6   5      836.93      867.86     39.04 o 
   0   6   5     4326.78     4664.92     99.19 o 
   1   6   5     2375.71     2295.83     66.84 o 
   2   6   5      513.30      482.00     30.14 o 
   3   6   5      718.64      713.57     37.58 o 
   4   6   5      298.57      283.60     23.60 o 
   5   6   5       94.13       84.94     12.70 o 
   6   6   5      495.22      461.43     28.17 o 
   7   6   5     2197.80     2360.38     56.96 o 
   8   6   5       57.96       64.48      6.70 o 
   9   6   5       41.92       43.83      5.44 o 
  10   6   5      110.92      113.46      7.49 o 
  11   6   5        9.09        6.63      2.44 o 
 -12   7   5       42.75       39.66      4.70 o 
 -11   7   5        7.33        3.81      2.77 o 
 -10   7   5       14.87       13.77      3.02 o 
  -9   7   5       25.46       28.16      4.09 o 
  -8   7   5       46.13       55.54      7.68 o 
  -7   7   5       61.18       67.92      8.02 o 
  -5   7   5       46.57       38.34      9.47 o 
  -4   7   5        7.94        8.36      4.46 o 
  -3   7   5       28.53       31.71      5.68 o 
  -2   7   5      226.40      211.34     14.12 o 
  -1   7   5      277.87      290.33     23.70 o 
   0   7   5       45.48       62.74     11.88 o 
   1   7   5      252.42      266.50     23.20 o 
   2   7   5      289.49      313.95     25.24 o 
   3   7   5      119.95      108.53     15.12 o 
   4   7   5       86.73       85.61     13.52 o 
   6   7   5       51.31       57.82     10.79 o 
   7   7   5      570.04      612.66     34.15 o 
   8   7   5        9.02        8.13      5.37 o 
   9   7   5       40.39       44.78      8.66 o 
  10   7   5       16.08       19.07      5.48 o 
 -11   8   5       18.21       17.84      3.74 o 
 -10   8   5        4.88        5.09      3.26 o 
  -9   8   5      614.16      572.87     22.18 o 
  -8   8   5       14.44       23.99      5.10 o 
  -7   8   5      217.15      204.31     19.44 o 
  -6   8   5        3.05        4.39      4.72 o 
  -5   8   5      180.24      184.43     19.03 o 
  -4   8   5        1.18       -1.49      4.02 o 
  -3   8   5       14.73       22.76     12.39 o 
  -2   8   5      574.56      556.44     23.45 o 
  -1   8   5      238.12      230.82     22.15 o 
   0   8   5      761.88      765.50     40.67 o 
   1   8   5      317.22      314.01     26.32 o 
   2   8   5       44.98       44.97     10.73 o 
   3   8   5      448.78      502.70     33.26 o 
   4   8   5     1427.89     1396.69     55.94 o 
   5   8   5      111.07      117.89     14.37 o 
   6   8   5      509.17      474.50     29.89 o 
   7   8   5      211.23      210.14     20.29 o 
   8   8   5       83.75       66.88      8.15 o 
   9   8   5       39.80       40.40      8.52 o 
  10   8   5      189.99      216.68     11.16 o 
 -11   9   5       50.30       43.38      5.16 o 
 -10   9   5       83.28       78.58      6.49 o 
  -9   9   5        7.66        8.78      3.81 o 
  -8   9   5       67.88       61.95      7.68 o 
  -7   9   5      102.46       90.44     13.70 o 
  -6   9   5      114.44       90.30     13.28 o 
  -5   9   5      806.38      849.20     40.32 o 
  -4   9   5       28.38       29.69      6.68 o 
  -3   9   5        0.47       -0.61      3.57 o 
  -2   9   5       21.72       17.67      5.28 o 
  -1   9   5       78.12       70.97     13.88 o 
   0   9   5      300.88      308.42     26.79 o 
   1   9   5     1001.83     1002.62     48.89 o 
   2   9   5       92.91       91.33     14.81 o 
   3   9   5       81.97       72.26     13.37 o 
   4   9   5      584.43      516.65     22.46 o 
   5   9   5      236.62      232.00     14.63 o 
   6   9   5       38.95       44.59      9.97 o 
   7   9   5      143.90      145.69     17.01 o 
   8   9   5       93.68       95.32      9.33 o 
   9   9   5        0.11       -0.77      3.61 o 
  10   9   5       46.52       57.93      5.74 o 
 -11  10   5      189.45      191.05      9.80 o 
 -10  10   5       25.36       26.62      3.86 o 
  -9  10   5      236.04      224.86     13.51 o 
  -8  10   5       46.75       36.79      6.17 o 
  -7  10   5       55.81       41.85      9.63 o 
  -6  10   5      461.80      400.27     27.19 o 
  -5  10   5      975.33      862.29     39.26 o 
  -4  10   5      493.32      298.58     26.47 o 
  -3  10   5       55.76       41.74      7.33 o 
  -2  10   5      445.62      366.11     57.05 o 
  -1  10   5      133.89       96.33     15.71 o 
   0  10   5     1406.80     1162.27     53.61 o 
   1  10   5      120.21       79.11     14.49 o 
   2  10   5      114.91      151.35     19.85 o 
   3  10   5      150.75      145.93     12.07 o 
   4  10   5     1772.70     1582.21     38.31 o 
   5  10   5      161.79      169.19     12.41 o 
   6  10   5      354.59      348.80     26.39 o 
   7  10   5       29.51       41.31      9.18 o 
   8  10   5       37.75       41.25      5.01 o 
   9  10   5      105.51      102.62      8.26 o 
 -10  11   5       37.02       38.49      4.27 o 
  -9  11   5      210.77      192.57     12.05 o 
  -8  11   5      310.88      294.46     15.67 o 
  -7  11   5      426.57      386.54     18.24 o 
  -6  11   5       74.09       73.67     12.73 o 
  -5  11   5      391.91      351.22     25.57 o 
  -4  11   5       97.90      113.20     13.85 o 
  -3  11   5     1594.23     1401.48    222.82 o 
  -2  11   5      420.20      407.14     32.41 o 
  -1  11   5      276.77      239.73     25.37 o 
   0  11   5     1122.78      889.16     47.97 o 
   1  11   5      706.45      646.33     41.14 o 
   2  11   5      244.24      226.45     11.35 o 
   3  11   5      503.23      476.35     20.62 o 
   4  11   5      191.05      176.97     12.86 o 
   5  11   5        5.32        8.00      3.17 o 
   6  11   5      145.77      139.92     11.63 o 
   7  11   5      388.74      394.25     18.46 o 
   8  11   5       94.25       89.86      6.87 o 
   9  11   5      308.75      326.38     13.55 o 
 -10  12   5       38.52       45.00      5.14 o 
  -9  12   5      708.22      697.12     21.68 o 
  -8  12   5      364.94      355.42     16.52 o 
  -7  12   5       41.58       30.16      7.78 o 
  -6  12   5       14.33       14.66      7.74 o 
  -5  12   5     2161.84     1922.31     61.58 o 
  -4  12   5        4.82        1.07      5.81 o 
  -3  12   5     2555.51     2472.02     66.15 o 
  -2  12   5      997.49     1052.07     29.69 o 
  -1  12   5      585.51      590.47     32.50 o 
   0  12   5      678.05      584.06     22.12 o 
   1  12   5     2019.46     1955.02     34.62 o 
   2  12   5       62.93       67.88      6.61 o 
   3  12   5      717.92      683.30     25.13 o 
   4  12   5      101.94       93.71      9.50 o 
   5  12   5       87.11       75.69      7.20 o 
   6  12   5       55.92       51.74      7.26 o 
   7  12   5      233.73      226.81     13.52 o 
   8  12   5       27.45       28.08      3.79 o 
   9  12   5      152.80      171.49      8.93 o 
 -10  13   5      125.75      129.20      7.37 o 
  -9  13   5      335.75      357.82     14.36 o 
  -8  13   5      120.10      131.35      9.70 o 
  -7  13   5       87.04       91.80      8.76 o 
  -6  13   5     1339.07     1271.32     48.25 o 
  -5  13   5       97.44      106.23     14.69 o 
  -4  13   5      241.07      209.64     20.13 o 
  -3  13   5      741.52      740.19     35.23 o 
  -2  13   5     1419.67     1308.71     38.22 o 
  -1  13   5      415.78      382.83     20.29 o 
   0  13   5     1297.86     1258.14     41.33 o 
   1  13   5      142.55      129.68      8.95 o 
   2  13   5      348.87      359.90     18.06 o 
   3  13   5      418.43      364.38     18.34 o 
   4  13   5      783.13      751.13     26.30 o 
   5  13   5       25.48       20.13      3.87 o 
   6  13   5      129.16      130.45     16.44 o 
   7  13   5       10.94       10.57      6.10 o 
   8  13   5        1.48        1.25      1.90 o 
  -9  14   5        2.69        4.30      2.46 o 
  -8  14   5       17.82       17.53      4.00 o 
  -7  14   5       12.81        9.29      3.34 o 
  -6  14   5        9.04       14.96      7.31 o 
  -5  14   5      117.99      119.77     15.29 o 
  -4  14   5      220.19      224.28     20.74 o 
  -3  14   5      153.33      165.17     12.01 o 
  -2  14   5     1307.83     1283.63     64.14 o 
  -1  14   5       18.52       16.97      7.69 o 
   0  14   5       31.10       31.11      5.77 o 
   1  14   5       80.20       72.66      6.73 o 
   2  14   5      103.63       90.42     10.30 o 
   3  14   5      823.44      844.22     27.72 o 
   4  14   5      333.57      353.80     17.64 o 
   5  14   5       85.16       87.46      7.21 o 
   6  14   5       92.44       96.80      8.63 o 
   7  14   5       68.37       77.90      7.15 o 
   8  14   5        7.98        8.78      2.43 o 
  -8  15   5        7.49        6.84      2.21 o 
  -7  15   5        3.67        2.34      2.29 o 
  -6  15   5       15.68        9.80      4.98 o 
  -5  15   5      342.24      352.22     24.17 o 
  -4  15   5       51.94       53.38      7.11 o 
  -3  15   5      283.77      327.52     23.56 o 
  -2  15   5       32.86       34.28      5.79 o 
  -1  15   5       10.38       10.22      3.91 o 
   0  15   5        7.82        2.36      2.72 o 
   1  15   5      479.73      466.47     16.53 o 
   2  15   5      159.01      170.88     12.31 o 
   3  15   5      422.88      462.98     19.92 o 
   4  15   5      179.83      198.84     12.71 o 
   5  15   5      272.57      284.09     15.04 o 
   6  15   5      467.84      508.53     18.06 o 
   7  15   5      104.56      119.06      8.32 o 
  -7  16   5       92.05      100.94      7.45 o 
  -6  16   5      131.99      123.49      8.98 o 
  -5  16   5      402.45      388.31     16.66 o 
  -4  16   5       81.41       79.78      8.14 o 
  -3  16   5      363.88      404.93     18.25 o 
  -2  16   5        0.90        2.70      5.24 o 
  -1  16   5       32.46       26.71      5.21 o 
   0  16   5      161.37      160.34      9.42 o 
   1  16   5     1332.32     1366.01     29.03 o 
   2  16   5      123.78      144.84     11.08 o 
   3  16   5       89.26       96.17      9.95 o 
   4  16   5       14.08       16.97      3.30 o 
   5  16   5      122.01      126.38      9.03 o 
   6  16   5       54.97       57.32      5.54 o 
  -7  17   5      258.85      282.86     22.69 o 
  -6  17   5      135.36      153.98      8.96 o 
  -5  17   5      153.78      167.77     10.17 o 
  -4  17   5       44.95       52.71      6.43 o 
  -3  17   5      155.72      173.22     11.36 o 
  -2  17   5      462.90      486.68     27.01 o 
  -1  17   5       23.08       25.52      3.76 o 
   0  17   5      139.27      136.64      8.32 o 
   1  17   5       23.15       16.46      5.13 o 
   2  17   5       42.91       43.39      5.81 o 
   3  17   5      371.82      420.71     16.67 o 
   4  17   5       68.48       66.64      5.29 o 
   5  17   5       29.01       27.54      3.92 o 
  -5  18   5        2.83        5.95      2.81 o 
  -4  18   5       89.99       99.32      7.64 o 
  -3  18   5       44.64       48.81      5.90 o 
  -2  18   5       23.10       25.95      3.61 o 
  -1  18   5       45.79       60.40     10.24 o 
   0  18   5      114.86      119.35      8.84 o 
   1  18   5       98.88       97.80      7.92 o 
   2  18   5       42.35       44.67      8.24 o 
   3  18   5       55.74       59.22      4.84 o 
   4  18   5       24.69       29.67      3.86 o 
  -4  19   5      112.50      112.78      6.99 o 
  -3  19   5      144.53      149.54      6.85 o 
  -2  19   5      193.03      209.47      8.49 o 
  -1  19   5       17.27       14.68      3.33 o 
   0  19   5       64.73       73.00      9.15 o 
   1  19   5       12.25       14.35      4.64 o 
   2  19   5       72.40       69.53      5.84 o 
 -12   0   6      222.26      220.60     11.32 o 
 -11   0   6       54.17       62.03      7.18 o 
 -10   0   6     1252.75     1337.36     33.57 o 
  -9   0   6     6274.12     6647.97    125.41 o 
  -8   0   6      482.88      510.03     31.05 o 
  -5   0   6      567.04      556.95     30.95 o 
  -4   0   6     1995.81     1936.56     57.37 o 
  -3   0   6     2432.81     2653.64     66.05 o 
  -2   0   6      685.62      693.61     21.67 o 
  -1   0   6     3474.04     3799.26     55.51 o 
   0   0   6    21525.82    24972.31    291.47 o 
   1   0   6      832.68      890.31     36.89 o 
   2   0   6      340.80      369.58     24.52 o 
   3   0   6     1049.34     1125.74     44.51 o 
   4   0   6      417.36      444.24     28.75 o 
   6   0   6     2042.96     1739.83    415.72 o 
   7   0   6      121.59       93.49     23.59 o 
   8   0   6      261.54      270.26     41.60 o 
   9   0   6      228.26      221.26     23.80 o 
  10   0   6       18.85       33.95      9.28 o 
  11   0   6       44.89       38.41      7.31 o 
 -12   1   6      369.22      359.61     10.23 o 
 -11   1   6       62.04       63.89      5.26 o 
 -10   1   6      699.21      713.97     20.42 o 
  -9   1   6      468.22      496.61     29.24 o 
  -8   1   6      252.27      293.49     13.13 o 
  -7   1   6      590.17      631.29     32.55 o 
  -5   1   6      183.81      184.06     18.33 o 
  -4   1   6      483.27      516.91     20.34 o 
  -3   1   6      112.00      132.85     10.21 o 
  -2   1   6      213.13      227.87      8.77 o 
  -1   1   6     1248.61     1291.07     24.58 o 
   0   1   6    11772.32    13281.32    127.42 o 
   1   1   6      681.26      706.94     23.51 o 
   2   1   6      973.94      955.09     28.26 o 
   3   1   6       42.86       35.62      6.06 o 
   4   1   6       14.75       17.70      4.59 o 
   5   1   6       89.38       95.24     13.90 o 
   6   1   6      264.75      247.02     13.88 o 
   7   1   6       76.94       72.50      7.67 o 
   8   1   6      445.99      430.32     19.38 o 
   9   1   6      110.50      107.58      8.70 o 
  10   1   6       42.20       42.30      5.47 o 
 -12   2   6      131.97      118.38     10.31 o 
 -11   2   6       93.76       94.78      7.46 o 
 -10   2   6       40.84       39.85      5.40 o 
  -9   2   6      281.31      302.55     13.46 o 
  -8   2   6       52.52       59.37      7.45 o 
  -7   2   6      146.01      142.46     15.82 o 
  -5   2   6       11.19        5.28      5.95 o 
  -4   2   6        1.84       11.34      4.71 o 
  -3   2   6      116.69      131.61      9.97 o 
  -2   2   6      161.39      188.64      9.48 o 
  -1   2   6      324.45      316.73     11.92 o 
   0   2   6    10758.75    12365.40     98.18 o 
   1   2   6      517.26      573.04     23.98 o 
   2   2   6      325.09      320.43     21.31 o 
   3   2   6       86.61      107.19     11.57 o 
   4   2   6      572.86      532.94     31.42 o 
   5   2   6     1004.27      983.31     44.27 o 
   6   2   6     1181.87     1146.00     25.68 o 
   7   2   6      134.49      136.51     11.75 o 
   8   2   6      149.22      145.53     10.31 o 
   9   2   6      646.39      630.27     20.37 o 
  10   2   6      113.09      127.54      8.91 o 
 -12   3   6        1.00        2.11      3.21 o 
 -11   3   6        6.20       14.43      3.68 o 
 -10   3   6       45.29       42.98      5.70 o 
  -9   3   6     1014.12     1045.43     25.45 o 
  -8   3   6       58.24       54.55      6.18 o 
  -7   3   6      146.04      150.10      9.07 o 
  -5   3   6       50.04       43.70     10.34 o 
  -4   3   6       70.73       83.57     13.01 o 
  -3   3   6      243.64      229.21     10.79 o 
  -2   3   6       97.93      101.44      7.14 o 
  -1   3   6      194.40      246.27     13.35 o 
   0   3   6     5262.73     6342.79    180.37 o 
   1   3   6      645.46      710.91     24.28 o 
   2   3   6      250.04      228.80     20.40 o 
   3   3   6      624.98      661.76     34.94 o 
   4   3   6      150.92      160.61     17.66 o 
   5   3   6      119.63      104.13     14.40 o 
   6   3   6      462.06      436.32     17.06 o 
   7   3   6       79.71       80.65      7.79 o 
   8   3   6      115.78      120.94      9.30 o 
   9   3   6       12.08       12.50      2.88 o 
  10   3   6       50.48       52.27      5.24 o 
 -12   4   6       21.96       22.90      3.82 o 
 -11   4   6       24.14       21.34      3.80 o 
 -10   4   6       33.95       33.87      6.29 o 
  -9   4   6     2897.86     2992.38     47.07 o 
  -8   4   6      282.02      282.31     11.07 o 
  -7   4   6      632.73      651.17     18.87 o 
  -6   4   6     2047.90     1954.39     65.04 o 
  -5   4   6      270.97      226.57     21.42 o 
  -4   4   6     1948.91     1731.85     58.54 o 
  -3   4   6     1741.93     1677.27     61.46 o 
  -2   4   6      209.19      202.65     17.65 o 
  -1   4   6      109.90      128.49     14.86 o 
   0   4   6     1292.53     1370.74     50.20 o 
   1   4   6      204.27      229.76     20.78 o 
   2   4   6      358.64      343.70     25.84 o 
   3   4   6      645.71      602.70     34.21 o 
   4   4   6      131.32      130.04     16.16 o 
   5   4   6      134.90      126.93     21.11 o 
   6   4   6       48.66       39.99      5.29 o 
   7   4   6       33.41       33.77      5.12 o 
   8   4   6      389.88      403.22     16.59 o 
   9   4   6      419.35      419.91     13.72 o 
  10   4   6        3.63        3.36      3.02 o 
 -12   5   6      122.13      132.50      8.07 o 
 -11   5   6       91.95       90.13      9.20 o 
 -10   5   6      119.39      124.26      8.52 o 
  -9   5   6       13.73       18.84      3.77 o 
  -8   5   6       31.67       39.41      5.81 o 
  -7   5   6      449.09      433.28     15.42 o 
  -6   5   6      782.89      707.71     38.69 o 
  -5   5   6      485.35      460.18     30.73 o 
  -4   5   6       96.18       81.33     13.20 o 
  -3   5   6     2358.08     2646.60    151.92 o 
  -2   5   6      396.72      405.06     33.23 o 
  -1   5   6      487.05      533.63     31.27 o 
   0   5   6      356.09      400.34     27.70 o 
   1   5   6        9.47       19.55      7.32 o 
   2   5   6      905.11      949.57     44.74 o 
   3   5   6      809.90      808.76     41.02 o 
   4   5   6       71.34       62.85     11.68 o 
   5   5   6       80.15       69.44      6.71 o 
   6   5   6       66.89       61.25      5.57 o 
   7   5   6       30.86       34.43      4.26 o 
   8   5   6      344.71      369.24     16.37 o 
   9   5   6     1116.00     1116.86     40.53 o 
  10   5   6      109.72      108.93     13.45 o 
 -12   6   6       14.45       16.50      4.58 o 
 -11   6   6       24.70       25.66      4.71 o 
 -10   6   6       58.92       56.21      5.65 o 
  -9   6   6      895.18      931.63     20.07 o 
  -8   6   6       45.46       53.42      6.29 o 
  -7   6   6      557.35      544.93     21.80 o 
  -6   6   6       38.59       38.86      5.72 o 
  -5   6   6      186.63      192.05     20.54 o 
  -4   6   6      112.43       83.16     13.87 o 
  -3   6   6     1211.40     1309.55     99.69 o 
  -2   6   6      160.32      148.70     18.30 o 
  -1   6   6      717.14      757.64     39.20 o 
   0   6   6      367.41      393.48     28.29 o 
   1   6   6       12.76       14.64      7.26 o 
   2   6   6      426.44      412.41     30.06 o 
   3   6   6       31.60       25.36      8.26 o 
   4   6   6       27.45       26.72      8.16 o 
   5   6   6      102.91      104.76     13.69 o 
   6   6   6      503.50      551.12     18.53 o 
   7   6   6       37.89       35.36      6.25 o 
   8   6   6      126.24      111.37     13.43 o 
   9   6   6      333.52      346.29     16.20 o 
  10   6   6       14.13       11.41      3.16 o 
 -11   7   6       43.18       39.23      5.35 o 
 -10   7   6      207.04      208.16     10.28 o 
  -9   7   6      341.90      359.44     14.38 o 
  -8   7   6      428.70      461.27     20.46 o 
  -7   7   6      503.09      498.10     21.28 o 
  -6   7   6     1686.26     1631.52     34.02 o 
  -5   7   6      145.55      141.83     17.35 o 
  -4   7   6      621.76      604.90     35.34 o 
  -3   7   6     1019.63     1071.30     54.66 o 
  -2   7   6      422.07      406.22     20.84 o 
  -1   7   6     1976.48     1958.51     66.87 o 
   0   7   6      397.57      428.41     30.98 o 
   1   7   6      364.82      390.61     29.89 o 
   2   7   6      328.61      334.93     27.82 o 
   3   7   6     1070.47     1095.30     51.21 o 
   4   7   6      178.51      178.32     17.22 o 
   5   7   6      450.71      432.59     20.14 o 
   6   7   6      150.83      150.60      9.57 o 
   7   7   6        4.18        3.51      6.13 o 
   8   7   6      136.00      128.31     10.41 o 
   9   7   6      971.19     1033.66     48.27 o 
  10   7   6       41.21       46.48      4.20 o 
 -11   8   6        7.00       -1.20      3.66 o 
 -10   8   6       20.93       18.92      4.53 o 
  -9   8   6      626.62      647.48     23.07 o 
  -8   8   6      209.08      203.65     13.65 o 
  -7   8   6      675.90      695.33     32.67 o 
  -6   8   6      248.27      232.62     11.96 o 
  -5   8   6      180.32      176.94     10.31 o 
  -4   8   6       36.61       34.51      9.54 o 
  -3   8   6      863.40      805.93     29.78 o 
  -2   8   6      166.23      169.27     13.94 o 
  -1   8   6     1051.83     1098.18     51.57 o 
   0   8   6     1500.39     1645.14     63.91 o 
   1   8   6      352.89      332.86     28.29 o 
   2   8   6      229.66      211.14     23.02 o 
   3   8   6     2823.51     2788.28     55.09 o 
   4   8   6       47.56       55.18     10.56 o 
   5   8   6      400.51      398.12     27.03 o 
   6   8   6      917.16      995.57     43.86 o 
   7   8   6      162.38      171.84     10.06 o 
   8   8   6       37.32       33.00      5.28 o 
   9   8   6      237.74      264.67     10.41 o 
 -11   9   6       28.26       18.60      5.11 o 
 -10   9   6        3.85       -0.94      3.21 o 
  -9   9   6       50.07       46.94     10.10 o 
  -8   9   6        0.61        6.30      5.78 o 
  -7   9   6      263.58      262.39     15.05 o 
  -6   9   6       40.61       50.70      8.17 o 
  -5   9   6       68.88       69.34      6.70 o 
  -4   9   6      574.92      517.59     18.33 o 
  -3   9   6      571.66      458.11     36.39 o 
  -2   9   6      133.92      120.22     12.13 o 
  -1   9   6      232.65      236.74     24.92 o 
   0   9   6      667.46      750.92     44.07 o 
   1   9   6       79.24       59.23     13.04 o 
   2   9   6      986.67      961.34     31.50 o 
   3   9   6     1174.38     1172.52     26.32 o 
   4   9   6      191.09      175.89     14.88 o 
   5   9   6      173.58      168.47     12.78 o 
   6   9   6     1458.67     1431.31     56.87 o 
   7   9   6      105.61      110.05      8.09 o 
   8   9   6      315.37      314.46     15.00 o 
   9   9   6      264.52      286.34     12.64 o 
 -10  10   6       25.04       25.24      4.52 o 
  -9  10   6       87.57       92.76     13.00 o 
  -8  10   6       17.32       16.25      6.91 o 
  -7  10   6      407.24      364.96     25.68 o 
  -6  10   6       64.78       60.32     11.26 o 
  -5  10   6       69.66       63.45     11.60 o 
  -4  10   6       78.62       79.36      6.03 o 
  -3  10   6     1495.47     1477.79     29.55 o 
  -2  10   6       34.69       31.38      7.49 o 
  -1  10   6     1805.04     1518.18     64.59 o 
   0  10   6       47.03       57.97     10.19 o 
   1  10   6       36.64       36.54      8.69 o 
   2  10   6      339.65      290.92     15.80 o 
   3  10   6      276.42      240.90     12.04 o 
   4  10   6      214.72      208.35     11.46 o 
   5  10   6      264.91      250.67     15.33 o 
   6  10   6      427.07      407.96     19.27 o 
   7  10   6       80.25       74.80      6.94 o 
   8  10   6       63.28       62.60      6.75 o 
   9  10   6      224.52      243.73     10.77 o 
 -10  11   6      280.32      256.20     16.63 o 
  -9  11   6       67.35       65.80     10.34 o 
  -8  11   6        2.87        0.12      5.30 o 
  -7  11   6      335.87      316.61     24.07 o 
  -6  11   6     1849.24     1811.11     58.94 o 
  -5  11   6      290.09      279.09     23.14 o 
  -4  11   6     1208.08     1106.08     31.57 o 
  -3  11   6       88.29       88.79     12.72 o 
  -2  11   6      371.58      349.03     14.47 o 
  -1  11   6     1005.71      992.05     37.05 o 
   0  11   6     3299.45     3376.40     80.54 o 
   1  11   6      616.52      636.96     33.56 o 
   2  11   6      289.63      265.42     16.19 o 
   3  11   6      598.60      539.45     18.19 o 
   4  11   6       67.57       66.46      6.76 o 
   5  11   6      691.71      636.03     24.32 o 
   6  11   6      113.71      120.40     10.57 o 
   7  11   6        5.12        8.44      2.61 o 
   8  11   6        9.53        8.16      2.81 o 
  -9  12   6       38.53       48.93      8.29 o 
  -8  12   6       12.16       13.55      5.98 o 
  -7  12   6      112.05       92.83     13.39 o 
  -6  12   6      985.64     1015.14     43.26 o 
  -5  12   6      208.71      184.16     18.64 o 
  -4  12   6      336.31      323.88     25.15 o 
  -3  12   6       77.65       72.38     11.66 o 
  -2  12   6      633.64      601.27     32.05 o 
  -1  12   6       36.14       24.28      7.78 o 
   0  12   6      108.49      115.69     10.00 o 
   1  12   6      126.24      121.53      8.59 o 
   2  12   6      817.03      721.74     25.80 o 
   3  12   6      197.27      177.24     10.55 o 
   4  12   6       56.77       50.77      5.85 o 
   5  12   6       65.28       61.46      7.93 o 
   6  12   6       46.09       44.34      6.32 o 
   7  12   6       48.84       50.22      4.89 o 
   8  12   6       57.45       48.94      5.00 o 
  -9  13   6      245.78      255.82     16.79 o 
  -8  13   6        6.37        1.17      4.31 o 
  -7  13   6       13.42       23.78      7.43 o 
  -6  13   6      380.98      394.61     26.26 o 
  -5  13   6       28.13       38.09     10.05 o 
  -4  13   6       10.26       10.10      6.88 o 
  -3  13   6     1971.81     2078.98     60.73 o 
  -2  13   6      187.40      174.71     12.21 o 
  -1  13   6      228.24      228.35     13.98 o 
   0  13   6       36.84       35.77      4.65 o 
   1  13   6      122.97      130.95     11.40 o 
   2  13   6       27.56       28.22      5.41 o 
   3  13   6      164.13      155.47      9.75 o 
   4  13   6        2.09       -0.43      2.71 o 
   5  13   6       43.78       43.17      6.47 o 
   6  13   6       33.53       39.51      5.74 o 
   7  13   6      115.37      126.79      6.94 o 
  -8  14   6        6.00        3.92      4.25 o 
  -7  14   6       16.85       15.35      5.74 o 
  -6  14   6      225.56      214.50     18.48 o 
  -5  14   6      263.09      259.56     21.40 o 
  -4  14   6      198.46      182.96     12.41 o 
  -3  14   6      282.67      297.54     15.68 o 
  -2  14   6      111.39      116.81     10.08 o 
  -1  14   6       14.38       18.82      4.23 o 
   0  14   6      402.08      391.88     15.02 o 
   1  14   6      250.20      271.63     15.42 o 
   2  14   6       18.41       18.74      5.09 o 
   3  14   6        0.62        7.90      2.96 o 
   4  14   6       51.76       47.22      6.70 o 
   5  14   6      146.66      145.39     10.41 o 
   6  14   6       28.01       28.55      4.49 o 
   7  14   6       82.08       97.99      9.49 o 
  -8  15   6        0.29        1.12      3.56 o 
  -7  15   6        6.66        5.45      3.82 o 
  -6  15   6       73.66       74.68     10.41 o 
  -5  15   6       78.77       90.85     10.58 o 
  -4  15   6      100.64      102.10     19.37 o 
  -3  15   6      880.79      953.64     27.97 o 
  -2  15   6       97.49      101.41      9.12 o 
  -1  15   6       16.53       16.62      3.44 o 
   0  15   6      113.00      110.71      7.89 o 
   1  15   6       36.12       36.51      8.24 o 
   2  15   6      155.91      167.35     11.80 o 
   3  15   6     1166.71     1230.51     25.53 o 
   4  15   6      161.94      166.09     11.05 o 
   5  15   6      117.26      125.36      8.97 o 
   6  15   6       45.39       40.59      4.97 o 
  -7  16   6        7.88        5.11      3.94 o 
  -6  16   6       12.99        8.81      4.40 o 
  -5  16   6       31.69       27.04      4.36 o 
  -4  16   6      237.49      251.67     14.04 o 
  -3  16   6       12.58       10.84      3.62 o 
  -2  16   6       41.08       36.82      7.50 o 
  -1  16   6       18.95       16.98      3.10 o 
   0  16   6      129.62      116.00      9.45 o 
   1  16   6      163.60      165.18     11.99 o 
   2  16   6      154.35      160.74      8.70 o 
   3  16   6       58.04       73.92      6.00 o 
   4  16   6       44.86       47.56      5.57 o 
   5  16   6      341.05      390.13     13.86 o 
  -6  17   6      363.80      413.19     19.22 o 
  -5  17   6       28.27       30.49      4.25 o 
  -4  17   6      328.65      356.36     31.35 o 
  -3  17   6      118.53      118.77      8.73 o 
  -2  17   6       51.87       56.22      6.55 o 
  -1  17   6       25.66       25.58      3.53 o 
   0  17   6       65.83       81.13      7.32 o 
   1  17   6        5.54        5.50      2.34 o 
   2  17   6      296.87      333.70     14.05 o 
   3  17   6      208.31      215.46     10.57 o 
   4  17   6       13.49       11.44      2.85 o 
  -4  18   6      452.98      507.10     32.59 o 
  -3  18   6      994.72     1038.06     45.37 o 
  -2  18   6       45.79       49.47      5.41 o 
  -1  18   6       36.35       35.93      4.61 o 
   0  18   6        4.00        3.70      3.05 o 
   1  18   6        4.70        4.97      2.50 o 
   2  18   6       79.11       88.81      6.56 o 
 -12   1   7       55.13       47.73      8.14 o 
 -11   1   7      136.99      153.55     11.18 o 
 -10   1   7       13.22       16.43      6.40 o 
  -9   1   7       57.43       59.06      9.05 o 
  -8   1   7      111.05      113.22     15.31 o 
  -7   1   7      405.33      411.29     19.26 o 
  -6   1   7      198.65      212.76     10.51 o 
  -5   1   7      720.52      638.65     35.45 o 
  -4   1   7       11.24       12.85      3.99 o 
  -3   1   7       49.18       45.97      6.79 o 
  -2   1   7      217.74      240.08     11.33 o 
  -1   1   7     1650.06     1671.99     26.81 o 
   0   1   7      150.99      147.08      9.19 o 
   1   1   7      236.34      219.21     14.19 o 
   2   1   7      192.97      224.94     14.56 o 
   3   1   7      185.72      194.18     13.91 o 
   4   1   7      418.20      296.48     38.38 o 
   5   1   7      310.53      250.77     52.46 o 
   6   1   7      121.88       94.93     10.80 o 
   7   1   7       20.36       13.45      5.49 o 
   8   1   7       40.83       36.20      8.16 o 
   9   1   7        4.62        8.80      4.24 o 
  10   1   7       36.09       43.54      5.61 o 
 -12   2   7       16.67       11.87      5.04 o 
 -11   2   7      166.75      178.13     18.91 o 
 -10   2   7      247.71      247.48     14.90 o 
  -9   2   7       55.56       56.66      8.62 o 
  -8   2   7      171.02      172.95     13.04 o 
  -7   2   7      645.96      708.97     36.99 o 
  -6   2   7      327.06      322.40     12.76 o 
  -5   2   7      410.47      400.04     28.42 o 
  -4   2   7       45.24       44.65      6.78 o 
  -3   2   7       35.68       38.61      6.32 o 
  -2   2   7      588.47      638.14     18.95 o 
  -1   2   7     1664.42     1772.64     52.72 o 
   0   2   7      107.64      132.32     10.84 o 
   1   2   7      176.80      192.00     13.31 o 
   2   2   7      496.83      570.93     27.99 o 
   3   2   7       20.76       16.87      6.95 o 
   4   2   7       29.90       42.04      6.97 o 
   5   2   7       51.55       34.86      6.39 o 
   6   2   7        5.04        8.00      4.19 o 
   7   2   7       80.29       77.62     14.29 o 
   8   2   7        9.29       10.05      2.79 o 
   9   2   7       19.02       20.81      5.45 o 
  10   2   7       83.26       85.99      7.36 o 
 -11   3   7       61.86       39.99      5.93 o 
 -10   3   7       10.22        8.81      4.82 o 
  -9   3   7       19.10       21.23      6.58 o 
  -8   3   7      181.71      191.19     15.43 o 
  -7   3   7      953.09      981.58     74.98 o 
  -6   3   7      167.68      171.00     12.34 o 
  -5   3   7      225.50      204.05     21.21 o 
  -4   3   7     1117.74     1122.26     48.48 o 
  -3   3   7       73.50       74.92     13.06 o 
  -2   3   7      305.66      298.00     16.84 o 
  -1   3   7       59.08       62.57     11.51 o 
   0   3   7        5.07        7.68      5.78 o 
   1   3   7      232.51      225.80     21.11 o 
   2   3   7     1221.98     1227.82     50.57 o 
   3   3   7       89.55       70.53     12.43 o 
   4   3   7     1153.18     1015.13    128.40 o 
   5   3   7      259.32      238.15     24.00 o 
   6   3   7      203.25      188.08     24.53 o 
   7   3   7       73.24       76.12     13.28 o 
   8   3   7      500.26      506.79     24.31 o 
   9   3   7       51.93       58.34      7.09 o 
  10   3   7      256.98      277.85     12.30 o 
 -11   4   7        2.85        5.11      6.61 o 
 -10   4   7       14.17       16.73      5.34 o 
  -9   4   7       76.19       85.27      7.57 o 
  -8   4   7      206.37      208.01     11.14 o 
  -7   4   7      968.89     1019.84     28.97 o 
  -6   4   7      179.51      193.10     12.52 o 
  -5   4   7      586.97      578.46     35.55 o 
  -4   4   7      923.16      815.00     41.88 o 
  -3   4   7      543.30      488.43     31.99 o 
  -2   4   7      286.70      296.02     25.25 o 
  -1   4   7     1883.70     2177.42     67.89 o 
   0   4   7      351.61      370.02     27.54 o 
   1   4   7     2142.91     2228.89     70.83 o 
   2   4   7      795.78      758.74     40.33 o 
   3   4   7      248.67      240.87     22.83 o 
   4   4   7      141.88      108.04     17.01 o 
   5   4   7      956.09      918.85     61.64 o 
   6   4   7      108.73      105.57     10.71 o 
   7   4   7      674.02      730.43     54.19 o 
   8   4   7       50.28       50.84      5.60 o 
   9   4   7      108.90      113.00      7.10 o 
 -11   5   7      178.99      191.25     15.75 o 
 -10   5   7     1486.25     1477.11     34.00 o 
  -9   5   7      273.15      292.73     12.86 o 
  -8   5   7      838.56      868.03     30.56 o 
  -7   5   7      295.97      280.84     15.68 o 
  -6   5   7      177.09      165.96      9.19 o 
  -5   5   7      899.67      830.89     22.84 o 
  -4   5   7      672.15      604.70     36.41 o 
  -3   5   7      229.82      201.64     20.84 o 
  -2   5   7      411.44      448.14     28.61 o 
  -1   5   7      180.74      169.72     19.18 o 
   0   5   7      627.86      667.36     38.47 o 
   1   5   7      798.59      888.48     44.77 o 
   2   5   7     1335.92     1335.65     55.33 o 
   3   5   7      227.09      218.60     20.74 o 
   4   5   7      425.64      406.20     19.58 o 
   5   5   7      145.01      149.56     12.28 o 
   6   5   7       31.92       35.89      6.58 o 
   7   5   7      420.90      445.40     20.50 o 
   8   5   7       61.33       59.85      6.96 o 
   9   5   7       49.51       51.55      9.61 o 
 -11   6   7      255.59      242.32     29.53 o 
 -10   6   7       51.74       47.12      4.88 o 
  -9   6   7      266.68      301.16     16.14 o 
  -8   6   7      851.96      852.09     27.45 o 
  -7   6   7     1098.46     1062.60     30.58 o 
  -6   6   7      318.57      287.53     13.37 o 
  -5   6   7      255.06      235.24     10.53 o 
  -4   6   7     1189.42     1124.37     33.02 o 
  -3   6   7      156.08      160.75     13.20 o 
  -2   6   7      773.41      706.52     32.30 o 
  -1   6   7      513.50      487.58     33.19 o 
   0   6   7      171.27      163.52     20.03 o 
   1   6   7      433.36      478.04     33.81 o 
   2   6   7       81.28       71.88     13.29 o 
   3   6   7      306.18      291.32     16.42 o 
   4   6   7      687.68      633.48     35.97 o 
   5   6   7       63.12       61.56     11.46 o 
   6   6   7       22.20       23.05      8.40 o 
   7   6   7        7.96        7.23      6.29 o 
   8   6   7      240.96      226.68     12.71 o 
   9   6   7       36.43       32.79      3.72 o 
 -11   7   7        6.70        6.14      3.05 o 
 -10   7   7      169.20      179.80     12.67 o 
  -9   7   7       70.38       63.01      5.93 o 
  -8   7   7       26.06       30.79      5.93 o 
  -7   7   7        2.91        4.30      5.14 o 
  -6   7   7       13.28       13.01      3.44 o 
  -5   7   7       30.62       23.64      4.41 o 
  -4   7   7      630.79      558.93     18.23 o 
  -3   7   7      102.95       89.40      7.73 o 
  -2   7   7      587.30      527.51     45.69 o 
  -1   7   7      360.85      353.66     29.32 o 
   0   7   7       54.03       54.63     12.18 o 
   1   7   7      143.52      150.87     19.90 o 
   2   7   7     1616.46     1621.33     53.61 o 
   3   7   7      172.90      164.55     18.13 o 
   4   7   7      168.09      154.19     15.27 o 
   5   7   7       17.38       15.05      7.09 o 
   6   7   7       90.94      101.32     14.67 o 
   7   7   7       40.59       36.01      8.50 o 
   8   7   7      296.32      291.66     16.14 o 
   9   7   7       15.42       11.87      2.43 o 
 -10   8   7       95.59       87.29     10.57 o 
  -9   8   7      217.79      198.37     15.28 o 
  -8   8   7      208.71      209.52     13.45 o 
  -7   8   7       86.37       85.93     16.82 o 
  -6   8   7        2.04       -1.63      3.69 o 
  -5   8   7      163.98      150.03      9.78 o 
  -4   8   7      660.56      624.64     16.60 o 
  -3   8   7       25.27       24.05      4.56 o 
  -2   8   7      458.31      406.26     20.05 o 
  -1   8   7      314.63      240.85     20.66 o 
   0   8   7      498.50      498.31     28.72 o 
   1   8   7      174.27      145.23     15.76 o 
   2   8   7       62.83       76.31     12.31 o 
   3   8   7      126.45      126.35     15.24 o 
   4   8   7      192.18      206.35     19.55 o 
   5   8   7      704.14      719.56     25.82 o 
   6   8   7      159.38      186.16     18.32 o 
   7   8   7      121.20      121.41      9.95 o 
   8   8   7       70.71       75.13      7.11 o 
   9   8   7        1.86        2.68      4.09 o 
 -10   9   7       55.09       37.72      6.38 o 
  -9   9   7       12.16       11.25      2.92 o 
  -8   9   7       41.12       33.06      6.01 o 
  -7   9   7        5.82        4.01      3.80 o 
  -6   9   7        3.03        3.85      4.07 o 
  -5   9   7       27.17       37.18      5.82 o 
  -4   9   7       66.53       66.35      5.86 o 
  -3   9   7      208.23      191.15     10.82 o 
  -2   9   7       74.42       62.82      8.30 o 
  -1   9   7        8.55        8.20      2.97 o 
   0   9   7       44.72       48.10      9.91 o 
   1   9   7       51.09       46.66      9.81 o 
   2   9   7      202.48      216.44     19.65 o 
   3   9   7        4.50        2.62      5.26 o 
   4   9   7       83.88       80.57      8.72 o 
   5   9   7       70.68       76.65      8.38 o 
   6   9   7       35.29       38.27      9.16 o 
   7   9   7       63.12       64.56     10.59 o 
   8   9   7       30.52       31.82      6.91 o 
 -10  10   7        2.24        5.05      3.02 o 
  -9  10   7       36.98       29.53      4.81 o 
  -8  10   7       23.06       15.17      6.26 o 
  -7  10   7       44.61       40.04      8.87 o 
  -6  10   7       56.35       58.00      9.43 o 
  -5  10   7       13.91       10.80      4.33 o 
  -4  10   7       41.59       39.63      6.24 o 
  -3  10   7       28.88       22.70      4.35 o 
  -2  10   7      392.03      401.40     15.82 o 
  -1  10   7       49.37       39.27      5.46 o 
   0  10   7      176.66      184.02     18.09 o 
   1  10   7      418.51      440.26     28.00 o 
   2  10   7      364.68      357.37     25.45 o 
   3  10   7      111.37      100.14     13.78 o 
   4  10   7      237.54      232.58     25.14 o 
   5  10   7      104.06      105.97      9.78 o 
   6  10   7       11.44       14.40      4.40 o 
   7  10   7       23.13       26.18      6.77 o 
   8  10   7       23.88       29.00      6.07 o 
  -9  11   7       12.67       11.00      3.38 o 
  -8  11   7       58.35       55.74      9.69 o 
  -7  11   7       82.34       97.62     13.52 o 
  -6  11   7       30.06       26.68      8.33 o 
  -5  11   7      234.10      224.18     14.46 o 
  -4  11   7       55.08       51.96      7.13 o 
  -3  11   7      240.70      261.27     14.74 o 
  -2  11   7       94.90       97.07     16.56 o 
  -1  11   7       99.06      119.07     10.36 o 
   0  11   7      159.96      156.64     12.03 o 
   1  11   7       83.52       74.00     11.77 o 
   2  11   7       27.92       27.25      8.29 o 
   3  11   7       30.62       34.37      9.38 o 
   4  11   7      187.23      186.13     33.95 o 
   5  11   7       41.47       43.54      6.99 o 
   6  11   7        6.68        5.54      3.30 o 
   7  11   7       51.82       48.55      8.08 o 
  -9  12   7       40.07       47.88      5.25 o 
  -8  12   7      275.54      311.72     20.38 o 
  -7  12   7      305.97      342.83     22.88 o 
  -6  12   7       50.24       47.50      9.90 o 
  -5  12   7      668.33      660.28     33.99 o 
  -4  12   7      238.75      252.66     21.60 o 
  -3  12   7       72.05       77.14      7.19 o 
  -2  12   7      534.93      541.57     21.03 o 
  -1  12   7      289.07      283.68     17.71 o 
   0  12   7      206.24      212.64     13.79 o 
   1  12   7       50.35       60.18     11.23 o 
   2  12   7      219.21      215.85     19.54 o 
   3  12   7        0.51        0.90      5.65 o 
   4  12   7      143.21      125.51     13.50 o 
   5  12   7       14.89       17.15      4.10 o 
   6  12   7        2.08        2.49      3.96 o 
   7  12   7        5.51        7.25      4.20 o 
  -8  13   7       35.33       35.30      6.94 o 
  -7  13   7       60.26       74.42     10.75 o 
  -6  13   7      218.90      221.31     18.68 o 
  -5  13   7      703.40      790.74     36.38 o 
  -4  13   7     1267.29     1342.94     49.18 o 
  -3  13   7      170.72      194.72     21.01 o 
  -2  13   7      411.23      430.20     26.44 o 
  -1  13   7      153.85      163.48     11.52 o 
   0  13   7      265.67      294.67     15.44 o 
   1  13   7      493.41      495.68     20.21 o 
   2  13   7       64.27       65.77     11.13 o 
   3  13   7       32.78       26.61      8.21 o 
   4  13   7        4.09        3.00      3.28 o 
   5  13   7        8.83        6.58      3.05 o 
   6  13   7       16.24       18.14      5.85 o 
  -7  14   7      278.07      291.66     18.46 o 
  -6  14   7      107.39      103.19     12.69 o 
  -5  14   7       52.05       43.41      9.08 o 
  -4  14   7      164.96      174.76     17.10 o 
  -3  14   7      109.24      123.58     16.16 o 
  -2  14   7       81.44      103.25     13.12 o 
  -1  14   7      563.86      618.08     31.13 o 
   0  14   7       76.55       92.69     12.93 o 
   1  14   7      129.15      145.15     10.44 o 
   2  14   7       67.76       76.96      6.26 o 
   3  14   7      121.80      124.88     13.98 o 
   4  14   7       31.47       29.89      4.87 o 
   5  14   7      235.05      238.58     11.43 o 
  -7  15   7       53.35       61.86      8.19 o 
  -6  15   7       32.24       34.01      7.18 o 
  -5  15   7        7.20        6.93      5.22 o 
  -4  15   7      107.46      120.56     13.94 o 
  -3  15   7       70.56       79.16     11.80 o 
  -2  15   7       47.27       49.15      6.63 o 
  -1  15   7      151.55      148.70     14.92 o 
   0  15   7       41.20       49.91      9.81 o 
   1  15   7      127.41      129.12     13.97 o 
   2  15   7       86.09       83.86      7.59 o 
   3  15   7      273.15      303.95     13.14 o 
   4  15   7      339.32      368.08     13.58 o 
   5  15   7      123.21      152.61      6.46 o 
  -5  16   7       89.37       98.84     10.72 o 
  -4  16   7      105.70      119.52     12.38 o 
  -3  16   7        4.03        2.23      4.35 o 
  -2  16   7       34.10       37.68      7.93 o 
  -1  16   7        2.50       -0.18      4.31 o 
   0  16   7       67.49       64.54      9.57 o 
   1  16   7       31.93       42.89      8.41 o 
   2  16   7       51.29       63.34      8.89 o 
   3  16   7      160.21      157.42     12.91 o 
   4  16   7       38.53       37.12      6.25 o 
  -4  17   7      153.31      166.00     12.90 o 
  -3  17   7       30.05       34.94      6.74 o 
  -2  17   7        8.67        6.76      4.31 o 
  -1  17   7      120.70      135.45     12.79 o 
   0  17   7       63.80       64.44      8.69 o 
   1  17   7      135.75      138.33     11.82 o 
   2  17   7       22.67       16.75      4.81 o 
 -11   0   8      772.63      817.60     31.56 o 
 -10   0   8      197.27      216.29     18.68 o 
  -9   0   8      150.66      164.03     17.59 o 
  -8   0   8       75.96       68.80     13.05 o 
  -7   0   8      155.83      157.45     17.47 o 
  -6   0   8      751.55      743.41     64.71 o 
  -5   0   8      441.68      460.66     49.09 o 
  -4   0   8      101.51      105.92     13.97 o 
  -3   0   8      117.07      125.23     15.81 o 
  -2   0   8     1859.25     1941.18     62.20 o 
  -1   0   8      446.78      437.68     20.00 o 
   0   0   8      656.95      659.40     25.06 o 
   1   0   8      426.12      530.97     32.78 o 
   2   0   8      158.78      120.32     16.00 o 
   3   0   8      919.58      754.97     40.30 o 
   4   0   8     1407.99     1066.39     49.26 o 
   5   0   8       72.25       53.44     11.81 o 
   6   0   8       40.86       42.92     10.36 o 
   7   0   8       11.02       16.49      6.36 o 
   8   0   8        5.96        0.07      4.29 o 
   9   0   8        9.18       11.39      4.91 o 
 -11   1   8      168.76      176.10     10.42 o 
 -10   1   8      154.66      176.80     11.93 o 
  -9   1   8      658.99      736.06     25.30 o 
  -8   1   8      495.09      516.08     21.73 o 
  -7   1   8      102.33       97.04     10.04 o 
  -6   1   8      489.07      498.69     34.89 o 
  -5   1   8       52.97       57.26      5.47 o 
  -4   1   8       10.02        3.46      3.93 o 
  -3   1   8      120.97      123.39     11.07 o 
  -2   1   8     2033.12     2126.13     61.97 o 
  -1   1   8      105.91      106.17     10.83 o 
   0   1   8      916.47      930.95     24.87 o 
   1   1   8       62.12       55.99      6.82 o 
   2   1   8      127.13      103.04     10.42 o 
   3   1   8      243.94      181.74     14.63 o 
   4   1   8      572.68      447.04     88.83 o 
   5   1   8      154.33      124.76     14.56 o 
   6   1   8      283.69      235.06     34.39 o 
   7   1   8       12.70       14.12      4.96 o 
   8   1   8        2.60        2.60      3.15 o 
   9   1   8      108.31      111.75      8.61 o 
 -11   2   8       37.45       36.11      5.09 o 
 -10   2   8       13.37       22.34      5.52 o 
  -9   2   8       12.39       21.31      6.24 o 
  -8   2   8       97.43       87.88      9.53 o 
  -7   2   8       14.52       17.19      5.27 o 
  -6   2   8       47.82       73.43     13.17 o 
  -5   2   8      134.28      136.99      7.65 o 
  -4   2   8       20.19        6.14      6.15 o 
  -3   2   8      393.61      377.83     20.06 o 
  -2   2   8     1594.50     1510.83     56.79 o 
  -1   2   8      295.90      279.83     21.29 o 
   0   2   8      161.02      172.10     10.88 o 
   1   2   8     1222.53     1094.54    120.94 o 
   2   2   8      118.54      100.78     10.32 o 
   3   2   8     1363.00     1108.07    144.48 o 
   4   2   8      730.21      615.20    101.08 o 
   5   2   8      188.08      143.59     31.68 o 
   6   2   8      346.23      279.22     64.86 o 
   7   2   8      575.82      529.56     64.05 o 
   8   2   8      142.45      140.06     10.98 o 
   9   2   8      257.70      287.12     10.17 o 
 -11   3   8      110.27      111.37      7.96 o 
 -10   3   8       83.81       86.86      8.42 o 
  -9   3   8       42.58       44.36      7.78 o 
  -8   3   8      137.62      133.95     15.82 o 
  -7   3   8       10.08        7.76      6.16 o 
  -6   3   8       85.28      102.07     11.50 o 
  -5   3   8      708.69      700.46     19.44 o 
  -4   3   8       48.94       30.64      5.44 o 
  -3   3   8        4.16        7.90      3.85 o 
  -2   3   8      254.65      288.81     25.17 o 
  -1   3   8        1.17       -3.01      4.96 o 
   0   3   8      868.54      855.17     31.04 o 
   1   3   8      163.71      122.87     11.00 o 
   2   3   8      145.34      128.49     11.54 o 
   3   3   8      107.72       99.68     10.36 o 
   4   3   8      341.90      280.94     32.76 o 
   5   3   8       91.25       93.88     22.88 o 
   6   3   8      241.90      219.14     37.39 o 
   7   3   8       11.23        6.76      3.60 o 
   8   3   8        7.98       14.55      4.14 o 
   9   3   8       76.34       77.53      5.28 o 
 -11   4   8      283.08      284.12     17.59 o 
 -10   4   8       47.78       37.25      5.70 o 
  -9   4   8       86.58       77.82      8.45 o 
  -8   4   8      540.89      554.94     45.90 o 
  -7   4   8       55.56       64.58     12.66 o 
  -6   4   8      256.22      259.69     21.31 o 
  -5   4   8      395.94      371.96     16.56 o 
  -4   4   8       91.49       82.98      7.61 o 
  -3   4   8       33.72       26.73      5.89 o 
  -2   4   8      391.90      371.70     12.01 o 
  -1   4   8       41.97       38.96      4.74 o 
   0   4   8      111.45       91.28      7.65 o 
   1   4   8      263.09      235.27     15.03 o 
   2   4   8      138.11      128.65     18.62 o 
   3   4   8       16.84       23.44      5.47 o 
   4   4   8       87.03       79.10      9.16 o 
   5   4   8       16.87       16.79      6.41 o 
   6   4   8       94.95      104.91     15.30 o 
   7   4   8       39.84       44.05      6.61 o 
   8   4   8       15.75       12.89      3.02 o 
 -10   5   8       34.84       34.99      5.11 o 
  -9   5   8       64.80       82.29     13.54 o 
  -8   5   8       50.30       52.43      7.36 o 
  -7   5   8        7.27       21.27      9.07 o 
  -6   5   8       42.47       43.75     12.13 o 
  -5   5   8      438.21      395.64     14.76 o 
  -4   5   8      199.20      165.77      9.59 o 
  -3   5   8       16.06        8.22      4.26 o 
  -2   5   8       22.57       20.39      4.20 o 
  -1   5   8       15.24       10.74      3.00 o 
   0   5   8      331.72      281.03     13.12 o 
   1   5   8       28.75       29.77      6.69 o 
   2   5   8       80.39       68.73      8.19 o 
   3   5   8       46.66       40.13      5.09 o 
   4   5   8       12.04        8.18      2.79 o 
   5   5   8        0.27        0.95      3.44 o 
   6   5   8       72.36       87.05      7.34 o 
   7   5   8      240.87      272.54     15.02 o 
   8   5   8       19.90       20.88      4.03 o 
 -10   6   8       18.72       32.52      7.80 o 
  -9   6   8      160.66      174.60     17.18 o 
  -8   6   8      427.56      465.31     34.17 o 
  -7   6   8       23.09       27.87      5.69 o 
  -6   6   8      457.45      437.88     28.75 o 
  -5   6   8      398.31      363.02     19.12 o 
  -4   6   8      285.61      249.52     13.62 o 
  -3   6   8      194.56      170.69     11.37 o 
  -2   6   8      905.25      817.77     25.69 o 
  -1   6   8      144.85      134.90      9.61 o 
   0   6   8      893.41      824.91     57.04 o 
   1   6   8      105.09      114.76     15.18 o 
   2   6   8      106.65      117.36     10.53 o 
   3   6   8       12.54        8.03      3.70 o 
   4   6   8      145.31      151.31     12.01 o 
   5   6   8       33.65       35.14      6.38 o 
   6   6   8      128.95      128.31     10.77 o 
   7   6   8       92.55       92.49      8.58 o 
   8   6   8       19.92       19.62      3.93 o 
 -10   7   8       14.30        8.63      4.52 o 
  -9   7   8      785.54      855.24     43.08 o 
  -8   7   8      469.86      475.57     25.00 o 
  -7   7   8      155.45      188.73     12.85 o 
  -6   7   8      203.26      212.43     13.50 o 
  -5   7   8      471.04      472.38     19.94 o 
  -4   7   8      186.94      155.21     14.45 o 
  -3   7   8     1024.11      967.64     31.71 o 
  -2   7   8      120.97      117.84     17.82 o 
  -1   7   8      202.09      163.49     13.34 o 
   0   7   8      218.86      187.14     18.75 o 
   1   7   8      428.16      459.36     27.89 o 
   2   7   8       62.06       71.09      9.59 o 
   3   7   8      432.27      449.84     20.55 o 
   4   7   8      127.21      146.71     11.80 o 
   5   7   8       17.22       27.25      5.69 o 
   6   7   8      113.06      116.95      9.90 o 
   7   7   8      493.16      554.40     19.60 o 
   8   7   8       10.46        9.58      2.72 o 
 -10   8   8       11.10       13.62      4.47 o 
  -9   8   8       76.55       83.04      9.82 o 
  -8   8   8      122.56      134.88     10.41 o 
  -7   8   8       68.96       66.40      7.87 o 
  -6   8   8      216.57      224.30     13.92 o 
  -5   8   8      724.05      709.32     24.45 o 
  -4   8   8      106.96       99.01      9.25 o 
  -3   8   8      267.88      214.15     15.04 o 
  -2   8   8      178.68      179.18     13.81 o 
  -1   8   8       79.27       67.89      7.87 o 
   0   8   8      434.48      437.24     17.05 o 
   1   8   8      907.35      971.54     41.49 o 
   2   8   8       48.81       44.81      9.48 o 
   3   8   8       62.54       74.09     12.04 o 
   4   8   8      138.48      145.36     16.17 o 
   5   8   8       88.30      104.26     13.89 o 
   6   8   8       61.60       62.07      7.13 o 
   7   8   8      306.13      351.55     20.86 o 
  -9   9   8      124.70      110.91     12.19 o 
  -8   9   8      106.01      116.60     18.35 o 
  -7   9   8      118.55      117.42     27.44 o 
  -6   9   8      465.77      472.44     19.59 o 
  -5   9   8      346.89      314.70     25.74 o 
  -4   9   8      226.23      200.34     13.02 o 
  -3   9   8       69.64       78.54      6.70 o 
  -2   9   8      309.19      305.76     16.13 o 
  -1   9   8       68.13       76.68      9.09 o 
   0   9   8      865.04      858.38     27.95 o 
   1   9   8       57.21       62.85     11.40 o 
   2   9   8       30.74       34.96      8.86 o 
   3   9   8       98.20       90.84     13.24 o 
   4   9   8      911.70     1068.00     42.83 o 
   5   9   8       77.66       87.76     12.33 o 
   6   9   8      323.67      350.80     22.24 o 
   7   9   8      107.67      138.18     12.66 o 
  -9  10   8      149.28      147.62     12.51 o 
  -8  10   8        5.38        3.81      3.05 o 
  -7  10   8       39.34       33.37      5.49 o 
  -6  10   8       56.09       61.86      7.20 o 
  -5  10   8      374.26      355.91     44.69 o 
  -4  10   8      102.62      100.88      9.73 o 
  -3  10   8     1125.23     1089.20     29.38 o 
  -2  10   8       19.85       29.14      5.33 o 
  -1  10   8      103.70      101.63      9.51 o 
   0  10   8      418.77      407.73     20.29 o 
   1  10   8      109.88       96.02     13.34 o 
   2  10   8       95.28      112.77     14.26 o 
   3  10   8      169.15      191.10     18.24 o 
   4  10   8       66.98       75.61     11.49 o 
   5  10   8       10.03        7.31      4.52 o 
   6  10   8        5.13        4.63      4.28 o 
   7  10   8       97.04      124.07     11.14 o 
  -8  11   8      264.26      261.13     17.36 o 
  -7  11   8      123.49      158.08     15.54 o 
  -6  11   8      146.08      142.33     10.25 o 
  -5  11   8      678.74      714.36     51.20 o 
  -4  11   8       82.47       91.12      8.97 o 
  -3  11   8      948.85      976.46     23.13 o 
  -2  11   8     1117.35     1105.41     28.54 o 
  -1  11   8      242.20      278.42     15.34 o 
   0  11   8      110.26      113.11      9.98 o 
   1  11   8      516.28      533.02     25.53 o 
   2  11   8       79.62       90.06     12.83 o 
   3  11   8      344.06      389.44     25.08 o 
   4  11   8        7.62        7.53      5.64 o 
   5  11   8       21.89       31.42      7.35 o 
   6  11   8        4.85        8.21      4.12 o 
  -8  12   8       90.25       87.19      9.63 o 
  -7  12   8       46.82       46.87      8.31 o 
  -6  12   8      307.06      321.40     21.06 o 
  -5  12   8       72.76       76.09     10.10 o 
  -4  12   8       27.32       24.64      5.18 o 
  -3  12   8      123.70      126.53     10.00 o 
  -2  12   8       88.61       90.52      7.33 o 
  -1  12   8       41.42       38.53      6.23 o 
   0  12   8      190.39      195.56     12.61 o 
   1  12   8        5.47        8.74      3.90 o 
   2  12   8       10.34        7.22      5.89 o 
   3  12   8       44.02       55.98     10.06 o 
   4  12   8       47.73       41.85      8.06 o 
   5  12   8        6.82        3.88      3.94 o 
   6  12   8        5.84       -0.01      3.37 o 
  -7  13   8        1.94        0.55      3.79 o 
  -6  13   8        1.70        1.37      4.20 o 
  -5  13   8      281.40      280.96     19.76 o 
  -4  13   8       19.65       24.85      7.27 o 
  -3  13   8      112.77      117.93      9.37 o 
  -2  13   8      103.71      105.56      7.47 o 
  -1  13   8       30.61       34.60      8.56 o 
   0  13   8       53.88       49.33      6.64 o 
   1  13   8      200.97      215.83     12.50 o 
   2  13   8       18.23       17.17      6.90 o 
   3  13   8        5.83       -0.09      3.00 o 
   4  13   8       71.44       67.67      6.52 o 
   5  13   8       18.53       24.56      3.94 o 
  -6  14   8      147.38      168.63     13.53 o 
  -5  14   8       64.93       70.34      9.57 o 
  -4  14   8      105.55      127.45     13.52 o 
  -3  14   8      124.30      137.55     14.06 o 
  -2  14   8      149.60      157.50     10.54 o 
  -1  14   8       45.91       43.10      4.74 o 
   0  14   8      293.11      312.87     14.04 o 
   1  14   8       73.25       59.31      6.34 o 
   2  14   8       62.72       66.52      6.64 o 
   3  14   8      101.01       96.94      7.44 o 
   4  14   8       38.95       47.09      4.86 o 
  -5  15   8        7.03        9.21      4.31 o 
  -4  15   8        7.04        9.46      5.11 o 
  -3  15   8       30.79       38.55      7.88 o 
  -2  15   8      132.16      147.26     13.80 o 
  -1  15   8        3.58        0.18      2.79 o 
   0  15   8       26.99       30.58      7.27 o 
   1  15   8      184.97      220.73     15.89 o 
   2  15   8       57.34       64.59      5.75 o 
   3  15   8       35.14       37.65      4.33 o 
  -3  16   8      102.55      107.58     10.45 o 
  -2  16   8       41.29       41.30      7.22 o 
  -1  16   8       23.09       30.56      6.42 o 
   0  16   8       37.61       44.30      7.87 o 
   1  16   8       78.55       87.17      9.07 o 
 -10   1   9       81.76       91.04      7.73 o 
  -9   1   9     1281.70     1410.39     32.07 o 
  -8   1   9      144.34      166.85     11.99 o 
  -7   1   9      250.03      275.19     15.36 o 
  -6   1   9        0.66        0.02      5.07 o 
  -5   1   9       32.04       44.54      6.72 o 
  -4   1   9       47.62       46.29      4.69 o 
  -3   1   9      220.06      176.37     26.69 o 
  -2   1   9      136.66      116.18      7.87 o 
  -1   1   9      541.18      497.78     17.54 o 
   0   1   9     1034.27      842.96     76.09 o 
   1   1   9       66.43       42.98      7.34 o 
   2   1   9       63.28       46.65      8.11 o 
   3   1   9      136.52      111.04     11.42 o 
   4   1   9      118.17       99.23     17.27 o 
   5   1   9       53.76       39.57      6.91 o 
   6   1   9      336.57      245.12     25.55 o 
   7   1   9       53.11       46.69      6.48 o 
   8   1   9        6.75        8.29      3.08 o 
 -10   2   9      342.30      346.16     13.82 o 
  -9   2   9       32.25       43.05      6.40 o 
  -8   2   9       26.37       32.57      6.66 o 
  -7   2   9       19.99       16.87      7.28 o 
  -6   2   9      119.35      143.43      9.15 o 
  -5   2   9        1.73       16.79      6.81 o 
  -4   2   9      149.70      149.67     12.59 o 
  -3   2   9       65.42       46.78     14.06 o 
  -2   2   9       69.23       65.52      6.02 o 
  -1   2   9      289.86      249.10     11.19 o 
   0   2   9     2475.79     2470.82     48.18 o 
   1   2   9      174.89      154.75     10.18 o 
   2   2   9       88.43       73.04      9.73 o 
   3   2   9       19.57        9.58      4.79 o 
   4   2   9        1.18       -3.58      4.60 o 
   5   2   9        3.33        3.49      3.48 o 
   6   2   9        8.10        7.13      4.10 o 
   7   2   9        2.39        4.83      5.71 o 
 -10   3   9        3.48        2.53      2.70 o 
  -9   3   9      283.71      294.85     14.06 o 
  -8   3   9       65.63       81.35      8.64 o 
  -7   3   9       95.48      102.29     15.04 o 
  -6   3   9      956.84      810.61     37.31 o 
  -5   3   9       62.33       76.76     10.17 o 
  -4   3   9      493.87      489.04     23.03 o 
  -3   3   9      108.11       95.25     10.56 o 
  -2   3   9      138.42      128.24      8.79 o 
  -1   3   9      368.77      315.42     13.64 o 
   0   3   9     2935.21     2614.88     44.06 o 
   1   3   9      440.90      387.68     14.50 o 
   2   3   9      755.28      778.29     31.05 o 
   3   3   9       64.38       60.66      8.26 o 
   4   3   9      126.07      111.15     11.04 o 
   5   3   9      155.72      157.12     16.48 o 
   6   3   9      275.58      271.07     28.72 o 
   7   3   9       91.19       96.17      9.94 o 
 -10   4   9       32.55       25.82      6.61 o 
  -9   4   9      336.91      361.84     22.93 o 
  -8   4   9       45.98       23.53      8.38 o 
  -7   4   9      239.74      271.94     22.29 o 
  -6   4   9      131.13      149.48     15.28 o 
  -5   4   9      121.26      130.64     15.29 o 
  -4   4   9       50.04       47.24      6.55 o 
  -3   4   9      849.95      875.35     31.87 o 
  -2   4   9      125.86      105.11     12.07 o 
  -1   4   9      431.42      424.31     14.79 o 
   0   4   9      508.41      477.92     21.89 o 
   1   4   9      198.09      179.47     11.10 o 
   2   4   9      383.16      362.64     23.77 o 
   3   4   9      563.74      560.94     58.18 o 
   4   4   9      149.90      147.15     12.30 o 
   5   4   9      305.39      304.11     18.38 o 
   6   4   9       10.62       10.38      3.34 o 
   7   4   9       12.66       11.63      3.47 o 
  -9   5   9      514.90      523.92     26.81 o 
  -8   5   9       97.78      105.14     13.91 o 
  -7   5   9      633.19      683.19     35.12 o 
  -6   5   9       23.27       28.01      9.70 o 
  -5   5   9      137.04      152.07     11.06 o 
  -4   5   9       42.58       42.84      6.65 o 
  -3   5   9      449.02      422.20     17.02 o 
  -2   5   9       71.18       63.93      8.42 o 
  -1   5   9      297.45      281.69     16.72 o 
   0   5   9       13.07       13.69      3.51 o 
   1   5   9       40.03       34.50      5.66 o 
   2   5   9       73.51       57.27      8.35 o 
   3   5   9      105.66       93.66      9.75 o 
   4   5   9        2.03        3.62      3.03 o 
   5   5   9      128.80      126.94     10.39 o 
   6   5   9       10.70       13.78      3.82 o 
   7   5   9        7.06        8.14      3.04 o 
  -9   6   9      289.34      310.98     19.97 o 
  -8   6   9       69.67       75.48     12.06 o 
  -7   6   9       33.69       47.97     10.72 o 
  -6   6   9      560.54      545.55     31.24 o 
  -5   6   9       92.31      118.04     13.37 o 
  -4   6   9      330.67      325.52     15.09 o 
  -3   6   9       15.38       15.63      6.15 o 
  -2   6   9       17.94        6.74      8.57 o 
  -1   6   9       15.60       11.82      5.50 o 
   0   6   9       53.12       46.95      7.38 o 
   1   6   9       40.04       27.58      7.74 o 
   2   6   9       82.15       78.15     13.06 o 
   3   6   9       77.05       84.48     13.35 o 
   4   6   9       19.63       15.14      6.27 o 
   5   6   9       10.92        9.58      3.92 o 
   6   6   9       26.85       25.11      5.83 o 
   7   6   9        1.78        2.33      2.35 o 
  -9   7   9       15.26       16.99      5.67 o 
  -8   7   9       14.30       15.35      6.55 o 
  -7   7   9       10.43       14.60      6.78 o 
  -6   7   9      205.99      200.04     19.26 o 
  -5   7   9       23.50       17.45      7.64 o 
  -4   7   9      198.14      177.39     18.01 o 
  -3   7   9       24.64       28.24      8.26 o 
  -2   7   9       36.31       21.16      7.72 o 
  -1   7   9       82.64       83.28     13.00 o 
   0   7   9      567.17      580.96     57.72 o 
   1   7   9       93.24       80.30      9.11 o 
   2   7   9      205.16      216.91     20.21 o 
   3   7   9       99.25       94.74      9.18 o 
   4   7   9       30.80       33.67      5.64 o 
   5   7   9      114.52      129.67      9.86 o 
   6   7   9      543.65      611.93     19.22 o 
  -9   8   9       62.45       70.99      8.67 o 
  -8   8   9       18.26       16.14      6.48 o 
  -7   8   9      179.48      212.59     18.14 o 
  -6   8   9      201.11      196.48     18.05 o 
  -5   8   9       38.53       41.20     10.09 o 
  -4   8   9       61.92       61.23     11.14 o 
  -3   8   9      474.84      414.21     27.40 o 
  -2   8   9       91.13       77.34     12.46 o 
  -1   8   9      643.63      559.56     32.21 o 
   0   8   9       19.52       21.70      7.76 o 
   1   8   9       30.59       22.51      7.56 o 
   2   8   9       39.94       41.36      7.86 o 
   3   8   9      518.78      584.46     29.79 o 
   4   8   9      104.89      123.62     13.40 o 
   5   8   9      234.53      265.84     18.28 o 
   6   8   9       51.04       63.55      8.84 o 
  -8   9   9       52.82       42.54      6.64 o 
  -7   9   9       66.88       65.82      7.72 o 
  -6   9   9       53.30       68.69      8.07 o 
  -5   9   9       96.29      105.58     13.77 o 
  -4   9   9       50.00       54.20     10.90 o 
  -3   9   9       32.85       34.76      8.34 o 
  -2   9   9        5.94        5.55      5.93 o 
  -1   9   9        0.36        1.28      6.00 o 
   0   9   9       15.43       13.32      4.32 o 
   1   9   9        0.06        0.90      3.55 o 
   2   9   9        2.10       -2.99      4.31 o 
   3   9   9      117.09      146.99     14.81 o 
   4   9   9       17.62       14.44      5.82 o 
   5   9   9       39.45       44.94      7.85 o 
   6   9   9      268.91      325.25     17.31 o 
  -8  10   9       12.23        4.28      3.67 o 
  -7  10   9      251.75      258.15     45.35 o 
  -6  10   9       10.37       12.03      3.90 o 
  -5  10   9       30.34       31.24      5.33 o 
  -4  10   9        6.28        5.11      5.14 o 
  -3  10   9       49.07       50.58      9.45 o 
  -2  10   9       10.37       13.97      7.56 o 
  -1  10   9      206.20      226.17     15.80 o 
   0  10   9      117.98      127.15     14.15 o 
   1  10   9       65.09       67.55      7.61 o 
   2  10   9       66.05       71.56      7.76 o 
   3  10   9      376.52      415.46     17.37 o 
   4  10   9       65.01       77.02      7.52 o 
   5  10   9      158.11      201.39     10.55 o 
  -7  11   9      231.72      258.39     31.30 o 
  -6  11   9       23.16       20.23      4.08 o 
  -5  11   9       53.27       54.18      7.85 o 
  -4  11   9      129.95      128.45     18.44 o 
  -3  11   9      347.67      387.78     43.74 o 
  -2  11   9       44.72       48.64      6.37 o 
  -1  11   9      387.56      404.96     17.23 o 
   0  11   9       22.49       22.29      4.71 o 
   1  11   9       68.98       73.12      7.47 o 
   2  11   9       81.24       79.00     10.71 o 
   3  11   9        0.18       -1.39      3.06 o 
   4  11   9       12.18       12.79      3.85 o 
   5  11   9       79.31       93.59      6.75 o 
  -6  12   9      577.92      627.28     43.37 o 
  -5  12   9       66.27       68.80      9.43 o 
  -4  12   9      540.81      598.15     56.71 o 
  -3  12   9       32.44       29.87      4.75 o 
  -2  12   9       52.84       46.44      4.67 o 
  -1  12   9      138.53      153.05     10.19 o 
   0  12   9      438.74      484.27     17.85 o 
   1  12   9      100.40      111.24      8.64 o 
   2  12   9      128.25      142.70      9.40 o 
   3  12   9       19.88       14.58      7.12 o 
   4  12   9        0.59       -2.78      2.78 o 
  -5  13   9      112.40      122.23     10.87 o 
  -4  13   9        0.76        3.23      2.91 o 
  -3  13   9       69.81       63.10      5.91 o 
  -2  13   9      117.88      112.78      8.02 o 
  -1  13   9      280.12      321.83     13.85 o 
   0  13   9       86.64       96.75      8.22 o 
   1  13   9       33.44       38.23      5.38 o 
   2  13   9       41.44       36.47      7.52 o 
   3  13   9       32.12       30.97      4.06 o 
  -4  14   9      147.69      149.98     11.47 o 
  -3  14   9      688.82      747.96     26.78 o 
  -2  14   9      159.38      170.58      8.81 o 
  -1  14   9       62.00       66.65      5.73 o 
   0  14   9       26.08       24.08      3.19 o 
   1  14   9       12.67       17.09      3.41 o 
  -9   0  10       30.76       34.52      6.98 o 
  -8   0  10      213.84      219.38     16.83 o 
  -7   0  10       16.01       14.18      6.40 o 
  -6   0  10       17.92       19.48      6.74 o 
  -5   0  10       32.51       45.35     19.19 o 
  -4   0  10       35.61       54.80     17.93 o 
  -3   0  10        5.46      -14.30     14.30 o 
  -2   0  10      349.55      218.62     22.93 o 
  -1   0  10       27.18       39.84     11.80 o 
   0   0  10        1.23       -2.68      6.65 o 
   1   0  10       31.90       21.63      8.61 o 
   2   0  10       49.56       32.99      8.79 o 
   3   0  10       46.02       29.17      8.63 o 
   4   0  10       13.07        1.64      6.47 o 
   5   0  10       42.53       33.65      8.23 o 
   6   0  10       27.47       17.48      6.39 o 
  -9   1  10        1.67        1.11      3.10 o 
  -8   1  10       24.59       24.13      4.93 o 
  -7   1  10       68.33       76.25      8.05 o 
  -6   1  10       29.02       32.48      5.60 o 
  -5   1  10       84.36      110.40      8.46 o 
  -4   1  10      112.84      120.52      9.81 o 
  -3   1  10       28.41       15.86      8.88 o 
  -2   1  10       71.68       24.81      8.70 o 
  -1   1  10      236.13      210.41     20.83 o 
   0   1  10        6.75        2.45      4.18 o 
   1   1  10      162.43      137.48     14.67 o 
   2   1  10       15.51       11.35      5.98 o 
   3   1  10       12.62        1.38      6.48 o 
   4   1  10       33.19       23.37      5.09 o 
   5   1  10        4.11       -4.16      4.16 o 
   6   1  10        1.20       -5.42      5.42 o 
  -9   2  10        4.08        7.92      3.33 o 
  -8   2  10       28.38       29.91      5.05 o 
  -7   2  10      338.70      356.40     23.22 o 
  -6   2  10       47.80       62.86     11.13 o 
  -5   2  10      347.05      392.02     16.69 o 
  -4   2  10        3.00        7.30      4.94 o 
  -3   2  10       44.36       32.20      7.48 o 
  -2   2  10       54.54       19.34      8.72 o 
  -1   2  10      522.96      520.38     30.35 o 
   0   2  10      151.30      139.30     11.85 o 
   1   2  10      350.52      333.97     34.24 o 
   2   2  10       59.92       53.75      9.85 o 
   3   2  10       14.89        7.94      4.76 o 
   4   2  10      314.42      290.67     34.11 o 
   5   2  10      229.62      222.99     33.61 o 
   6   2  10      108.21      109.01     10.15 o 
  -9   3  10       26.78       26.16      6.55 o 
  -8   3  10        0.17        3.26      5.20 o 
  -7   3  10        4.92        4.88      6.02 o 
  -6   3  10       43.09       68.31     12.59 o 
  -5   3  10        9.44       24.82      9.28 o 
  -4   3  10      123.48      118.71     13.62 o 
  -3   3  10       95.35       74.70      7.89 o 
  -2   3  10      141.65       99.36     12.82 o 
  -1   3  10       26.91       37.40      5.68 o 
   0   3  10       67.53       65.80      6.71 o 
   1   3  10      200.95      213.00     15.61 o 
   2   3  10      453.69      471.59     19.63 o 
   3   3  10      174.32      159.78     19.02 o 
   4   3  10       77.94       70.52     19.81 o 
   5   3  10       53.35       42.70      5.96 o 
   6   3  10        7.02        0.63      3.88 o 
  -8   4  10       46.92       39.43      8.72 o 
  -7   4  10      125.51      130.01     14.81 o 
  -6   4  10       34.61       43.20      9.53 o 
  -5   4  10       94.56      136.89     12.42 o 
  -4   4  10        7.45       16.09      5.24 o 
  -3   4  10        0.31        3.29      4.93 o 
  -2   4  10        1.85       -0.69     14.80 o 
  -1   4  10        6.23       11.27      4.76 o 
   0   4  10       28.79       27.72      4.96 o 
   1   4  10        5.81        5.32      2.94 o 
   2   4  10        4.76        0.11      3.03 o 
   3   4  10        4.63        1.06      2.38 o 
   4   4  10        5.48        1.87      2.46 o 
   5   4  10       18.05       16.94      4.01 o 
   6   4  10       11.06        7.60      2.93 o 
  -8   5  10       71.35       70.68     10.37 o 
  -7   5  10        4.42        2.67      6.23 o 
  -6   5  10       38.88       39.28      9.36 o 
  -5   5  10       55.10       76.75     25.87 o 
  -4   5  10      286.54      313.63     14.39 o 
  -3   5  10      157.40      162.41     10.55 o 
  -2   5  10       38.79        6.81      8.60 o 
  -1   5  10      142.35      123.27      8.97 o 
   0   5  10       40.91       43.22      5.57 o 
   1   5  10       55.45       46.75      5.37 o 
   2   5  10       46.96       43.03      5.17 o 
   3   5  10       30.49       28.89      5.87 o 
   4   5  10      109.18      120.36      9.62 o 
   5   5  10        2.02       -1.40      2.75 o 
  -8   6  10      393.24      441.39     22.66 o 
  -7   6  10       35.13       47.59      9.18 o 
  -6   6  10       98.62      106.58     13.85 o 
  -5   6  10       46.19       46.82     10.16 o 
  -4   6  10       86.82      117.99      9.26 o 
  -3   6  10       48.15       46.55      6.42 o 
  -2   6  10      149.92      142.95      9.73 o 
  -1   6  10       19.45       10.26     10.79 o 
   0   6  10       72.54       64.58      8.06 o 
   1   6  10        5.95        5.65      3.80 o 
   2   6  10        2.20       -1.07      3.30 o 
   3   6  10        2.24        1.89      3.27 o 
   4   6  10       34.45       20.09     10.16 o 
   5   6  10        8.25       11.17      3.20 o 
  -7   7  10      408.90      484.12     25.01 o 
  -6   7  10      101.65      127.96     14.06 o 
  -5   7  10      290.82      358.43     23.55 o 
  -4   7  10       91.15       75.54     11.71 o 
  -3   7  10       18.91       10.04      6.21 o 
  -2   7  10      250.91      252.28     20.63 o 
  -1   7  10       48.98       29.70     23.05 o 
   0   7  10       24.92       38.10      7.29 o 
   1   7  10      104.40       99.14     22.47 o 
   2   7  10       24.73       22.32      4.66 o 
   3   7  10       62.75       51.16      6.40 o 
   4   7  10       34.07       31.77      5.02 o 
   5   7  10        5.85        6.57      4.56 o 
  -7   8  10      112.88      138.01     12.82 o 
  -6   8  10       32.98       43.00      8.70 o 
  -5   8  10       16.32       18.64      6.99 o 
  -4   8  10      223.87      235.43     19.18 o 
  -3   8  10       10.57        9.99      5.65 o 
  -2   8  10      171.16      182.48     17.44 o 
  -1   8  10      125.71      116.67     14.07 o 
   0   8  10       42.20       38.72      8.85 o 
   1   8  10       64.94       62.53     10.57 o 
   2   8  10      152.13      132.18     14.40 o 
   3   8  10        3.88        4.79      4.85 o 
   4   8  10       50.30       53.09      8.27 o 
  -6   9  10        1.32       10.44      5.96 o 
  -5   9  10      191.91      224.98     17.46 o 
  -4   9  10      162.27      183.71     16.13 o 
  -3   9  10       40.27       33.16      8.12 o 
  -2   9  10      239.32      285.13     20.82 o 
  -1   9  10       34.34       39.45      9.03 o 
   0   9  10       28.69       30.43      8.15 o 
   1   9  10      227.36      245.79     19.00 o 
   2   9  10      250.43      286.51     19.82 o 
   3   9  10       85.93       97.11     11.32 o 
   4   9  10      210.87      263.20     16.48 o 
  -6  10  10       39.84       53.22      7.94 o 
  -5  10  10      166.32      203.50     15.35 o 
  -4  10  10       28.01       40.10      8.43 o 
  -3  10  10       71.28       74.78     10.90 o 
  -2  10  10      191.93      217.01     17.31 o 
  -1  10  10        9.11       11.99      5.94 o 
   0  10  10       29.53       29.36      7.43 o 
   1  10  10        8.79        8.38      5.29 o 
   2  10  10        3.14        1.83      4.15 o 
   3  10  10        4.68        4.06      3.66 o 
  -5  11  10      342.55      405.34     19.61 o 
  -4  11  10       30.63       36.31      7.18 o 
  -3  11  10       18.76       22.36      6.37 o 
  -2  11  10       85.53       93.26     10.66 o 
  -1  11  10      126.84      145.08     13.33 o 
   0  11  10       85.75       99.66     11.27 o 
   1  11  10        6.96       10.87      5.22 o 
   2  11  10       51.42       47.31      5.05 o 
  -4  12  10      148.04      190.01     12.48 o 
  -3  12  10      104.73      116.67     10.64 o 
  -2  12  10       65.54       69.24      8.59 o 
  -1  12  10       12.46        7.89      3.97 o 
   0  12  10       39.68       42.81      6.99 o 
   1  12  10       50.60       58.55      5.10 o 
  -7   1  11        5.26        7.91      4.84 o 
  -6   1  11       46.57       57.58      8.73 o 
  -5   1  11       63.06      106.39     19.27 o 
  -4   1  11       50.35       69.52      8.83 o 
  -3   1  11       27.35       27.41      6.58 o 
  -2   1  11      184.56      113.08     18.73 o 
   0   1  11       85.51       91.89     18.63 o 
   1   1  11        2.43        6.96      4.61 o 
   2   1  11        2.10        1.71      3.82 o 
   3   1  11       36.53       33.35      5.81 o 
   4   1  11      167.24      122.85     16.49 o 
  -7   2  11        8.95        6.52      4.63 o 
  -6   2  11      197.00      212.72     15.93 o 
  -5   2  11       24.15       44.90     11.49 o 
  -4   2  11        5.87       12.76      9.55 o 
  -3   2  11       57.21       51.95      6.51 o 
  -2   2  11      485.76      415.06     29.48 o 
  -1   2  11       27.85      -10.16     10.16 o 
   0   2  11       50.64       49.43      7.24 o 
   1   2  11        6.08       11.96      6.63 o 
   2   2  11        5.50        3.98      5.13 o 
   3   2  11       13.38       14.14      4.38 o 
   4   2  11       18.93       22.25      4.43 o 
  -7   3  11       61.49       66.80      9.18 o 
  -6   3  11       95.13      109.33     12.27 o 
  -5   3  11        7.64       32.80     14.17 o 
  -4   3  11       13.33       31.58     12.42 o 
  -3   3  11      162.02      192.22     10.90 o 
  -2   3  11      483.09      458.50     24.38 o 
  -1   3  11      136.92      120.65     12.05 o 
   0   3  11      117.15      149.73     12.28 o 
   1   3  11       50.06       52.18      7.61 o 
   2   3  11        3.59        7.70      6.24 o 
   3   3  11      159.63      188.31     15.78 o 
   4   3  11      128.27      140.79     16.40 o 
  -7   4  11       11.00       13.88      5.87 o 
  -6   4  11      101.45      129.29     13.04 o 
  -5   4  11      274.37      273.30     19.17 o 
  -4   4  11       77.16      100.83     11.03 o 
  -3   4  11       10.29       18.74      9.13 o 
  -2   4  11        4.95       -0.23      5.21 o 
  -1   4  11       14.30        0.72      7.88 o 
   0   4  11      356.68      353.67     13.62 o 
   1   4  11       68.96       70.30     10.98 o 
   2   4  11       89.78       95.91      6.68 o 
   3   4  11       37.88       44.32      6.19 o 
   4   4  11       39.82       40.43      5.10 o 
  -6   5  11      131.05      138.58     13.03 o 
  -5   5  11      192.60      210.00     16.37 o 
  -4   5  11       86.91      109.73     12.83 o 
  -3   5  11      116.80      113.18     10.04 o 
  -2   5  11      126.95      111.43      9.18 o 
  -1   5  11        6.13       -5.18      5.18 o 
   0   5  11       74.06       42.53      9.37 o 
   1   5  11      125.15       96.73      7.77 o 
   2   5  11       58.72       50.76      5.34 o 
   3   5  11       45.35       36.29      8.68 o 
  -6   6  11      147.30      168.67     14.01 o 
  -5   6  11       26.64       31.47      7.97 o 
  -4   6  11       28.66       42.55     13.13 o 
  -3   6  11       88.44      102.22      7.50 o 
  -2   6  11       43.54       39.38      6.48 o 
  -1   6  11       26.54       12.50      4.35 o 
   0   6  11        5.63       -0.34     14.06 o 
   1   6  11       12.40        7.02     16.58 o 
   2   6  11        2.52        5.16      2.78 o 
   3   6  11       43.62       34.68     13.88 o 
  -5   7  11       21.97       25.08      7.11 o 
  -4   7  11       29.03       24.29      7.03 o 
  -3   7  11       99.23       94.10     11.58 o 
  -2   7  11       51.84       47.81      8.80 o 
  -1   7  11       32.06       18.10      5.91 o 
   0   7  11       14.81        8.91      6.40 o 
   1   7  11       33.53       13.57      9.77 o 
   2   7  11        1.16        0.78      3.48 o 
  -5   8  11      122.51      133.32     12.25 o 
  -4   8  11       28.47       36.00      7.66 o 
  -3   8  11      125.59      138.22     13.06 o 
  -2   8  11        6.13        4.01      4.51 o 
  -1   8  11       10.93        2.46      4.99 o 
   0   8  11       86.10      107.90     11.54 o 
   1   8  11       25.88       17.71      5.41 o 
   2   8  11       14.00       11.86      4.42 o 
  -4   9  11       19.45       25.12      6.18 o 
  -3   9  11       14.89       20.00      5.66 o 
  -2   9  11       13.96       12.96      5.23 o 
  -1   9  11        2.01       -4.88      5.15 o 
   0   9  11       32.84       39.59      7.24 o 
   1   9  11       44.09       53.72      7.54 o 
  -4   0  12      120.85      172.00     17.52 o 
  -3   0  12       27.33       50.61     12.20 o 
  -2   0  12        9.46        9.30      8.17 o 
  -1   0  12      215.51      190.32     17.70 o 
   1   0  12       32.45       -5.01      9.35 o 
  -4   1  12       36.85       90.46     17.28 o 
  -3   1  12       82.90      121.67     10.99 o 
  -2   1  12       59.78       61.96      8.34 o 
  -1   1  12      192.12      158.08     24.12 o 
   0   1  12       68.71       33.55     15.26 o 
   1   1  12        0.16      -10.15     10.15 o 
  -4   2  12      177.89      221.05     19.01 o 
  -3   2  12       84.49      118.71     10.73 o 
  -2   2  12      129.12      142.51     11.28 o 
  -1   2  12       97.03       79.63     12.69 o 
   0   2  12      412.56      345.68     18.94 o 
   1   2  12      124.04       86.81     28.45 o 
  -4   3  12        9.27        9.84      3.99 o 
  -3   3  12       68.87       87.56      9.05 o 
  -2   3  12       17.90       43.64      7.23 o 
  -1   3  12       82.45       81.71      8.49 o 
   0   3  12      263.00      232.18     12.54 o 
  -3   4  12       53.47       67.02      5.59 o 
  -2   4  12       25.88       42.25      7.03 o 
  -1   4  12       63.31       65.95      5.25 o 
   0   4  12      230.31      222.04     11.56 o 
  -2   5  12        0.84       26.54      5.25 o 
  -1   5  12       48.07       50.24      9.11 o 
                                                 
