# Supplementary material for: Binary and ternary cocrystals of sulfa drug acetazolamide with pyridine carboxamides and cyclic amides
Source: IUCrJ. 2016 Feb 25;3(Pt 2):152–60. doi: 10.1107/S2052252516000543 (PMC4775163; doi:10.1107/S2052252516000543)
Supplement: Supplementary file 7 [file m-03-00152-ACZNAM11sup7.hkl]

# 
# h,k,l, Fc-squared, Fo-squared, sigma(Fo-squared) and status flag 
# 
data_ACZNAM11
_shelx_title ' AN1 in P-1 #2' 
_shelx_refln_list_code          4 
_shelx_F_calc_maximum      146.92 
_exptl_crystal_F_000       356.00 
_reflns_d_resolution_high  0.8371 
 
loop_ 
 _symmetry_equiv_pos_as_xyz 
 'x, y, z' 
 '-x, -y, -z' 
 
_cell_length_a     5.1477 
_cell_length_b    10.8147 
_cell_length_c    14.2604 
_cell_angle_alpha  69.797 
_cell_angle_beta   85.463 
_cell_angle_gamma  81.889 
 
_shelx_F_squared_multiplier     1.000 
 
loop_ 
 _refln_index_h 
 _refln_index_k 
 _refln_index_l 
 _refln_F_squared_calc 
 _refln_F_squared_meas 
 _refln_F_squared_sigma 
 _refln_observed_status 
   1   0   0      225.63      238.56      6.75 o 
   2   0   0       58.07       54.87      3.31 o 
   3   0   0      331.47      297.94     16.22 o 
   4   0   0       78.50       74.04     11.25 o 
   5   0   0       13.37       14.71      4.97 o 
   6   0   0       35.57       56.38     10.54 o 
  -6   1   0        7.27       17.60      6.79 o 
  -5   1   0        8.90       15.73      6.71 o 
  -4   1   0        0.35        1.36      1.93 o 
  -3   1   0      181.03      166.32     10.66 o 
  -2   1   0      471.59      433.09     11.42 o 
  -1   1   0       38.92       39.33      3.82 o 
   0   1   0     1273.40     1311.55     14.26 o 
   1   1   0      358.58      398.72     10.91 o 
   2   1   0      366.37      364.61      9.61 o 
   3   1   0       22.67       18.82      3.58 o 
   4   1   0        5.02        5.65      2.79 o 
   5   1   0      134.15      155.76     14.92 o 
   6   1   0        7.49       -3.39      6.72 o 
  -5   2   0       43.98       56.70      8.88 o 
  -4   2   0        4.25        5.92      2.38 o 
  -3   2   0       69.00       67.54      9.87 o 
  -2   2   0     2350.48     2007.56     27.23 o 
  -1   2   0        8.13        7.93      1.42 o 
   0   2   0       49.41       51.79      2.66 o 
   1   2   0     1077.24      994.39     58.55 o 
   2   2   0      543.70      524.06     12.96 o 
   3   2   0       32.04       26.84      4.21 o 
   4   2   0      169.90      147.52     17.76 o 
   5   2   0       46.64       45.72      8.64 o 
   6   2   0        0.20       14.92      6.88 o 
  -5   3   0       28.33       36.28      6.46 o 
  -4   3   0        9.71        3.85      3.78 o 
  -3   3   0       92.49       86.24     11.62 o 
  -2   3   0      205.86      190.20      7.94 o 
  -1   3   0      298.59      263.18     10.60 o 
   0   3   0      146.95      153.15      5.28 o 
   1   3   0      469.02      443.65     10.52 o 
   2   3   0       58.80       58.44      5.30 o 
   3   3   0      179.92      160.67     15.58 o 
   4   3   0      145.46      141.41      9.87 o 
   5   3   0       65.91       79.46     16.38 o 
   6   3   0       29.12       59.41     10.34 o 
  -5   4   0        0.01        0.29      3.02 o 
  -4   4   0      142.55      141.83     12.57 o 
  -3   4   0      259.43      239.54     19.78 o 
  -2   4   0      247.04      255.70     10.19 o 
  -1   4   0     4750.32     4690.05     47.64 o 
   0   4   0       29.66       42.22      4.15 o 
   1   4   0      537.41      617.41     21.84 o 
   2   4   0      460.66      421.41     15.06 o 
   3   4   0      122.94      127.48      9.59 o 
   4   4   0        0.62        3.73      2.49 o 
   5   4   0       74.51       91.71     12.74 o 
  -5   5   0        0.53        1.39      5.54 o 
  -4   5   0       30.41       69.88     10.58 o 
  -3   5   0       54.87       48.78      6.29 o 
  -2   5   0        3.35        2.76      3.62 o 
  -1   5   0      391.54      373.53     21.03 o 
   0   5   0     1004.90     1019.85     23.16 o 
   1   5   0       51.71       38.38      4.51 o 
   2   5   0      547.37      550.35     31.73 o 
   3   5   0        5.22        3.70      2.73 o 
   4   5   0       41.40       43.90      5.17 o 
   5   5   0       65.34       67.39     13.87 o 
  -4   6   0        7.92        7.02      2.64 o 
  -3   6   0      326.83      333.76     16.18 o 
  -2   6   0       22.79       15.69      7.47 o 
  -1   6   0       33.83       27.98      7.07 o 
   0   6   0      269.99      267.78     36.14 o 
   1   6   0      166.97      176.76     10.72 o 
   2   6   0       16.18       14.52      5.58 o 
   3   6   0      171.47      175.49     18.16 o 
   4   6   0       11.19        8.71      2.63 o 
   5   6   0       22.36       22.56      4.31 o 
  -4   7   0       15.45       17.05      4.24 o 
  -3   7   0        2.05        5.07      2.40 o 
  -2   7   0      137.25      118.79     14.64 o 
  -1   7   0        6.16        4.13      4.48 o 
   0   7   0      605.49      578.98     59.13 o 
   1   7   0       74.57       67.63      7.70 o 
   2   7   0       32.15       34.83      8.92 o 
   3   7   0      120.38      137.14     10.14 o 
   4   7   0        5.09        7.27      2.88 o 
   5   7   0        9.31        7.82      3.08 o 
  -4   8   0       27.46       26.73      5.19 o 
  -3   8   0        5.53        0.89      3.37 o 
  -2   8   0        4.31        0.26      4.53 o 
  -1   8   0       17.05       18.19      4.56 o 
   0   8   0      229.67      238.72     21.83 o 
   1   8   0      393.65      444.69     30.81 o 
   2   8   0       23.82       22.48      5.86 o 
   3   8   0        6.28        6.32      2.61 o 
   4   8   0        0.43        1.61      2.30 o 
   5   8   0        3.02       -2.19      5.88 o 
  -3   9   0       16.19       13.29      4.87 o 
  -2   9   0       10.12       16.19      4.37 o 
  -1   9   0       43.71       44.61      7.02 o 
   0   9   0        0.02       -0.49      3.90 o 
   1   9   0      394.53      372.66     28.14 o 
   2   9   0       78.07       76.37     10.80 o 
   3   9   0        2.43        1.46      1.95 o 
   4   9   0      135.68      180.77     14.20 o 
  -2  10   0        9.04       12.97      4.68 o 
  -1  10   0        0.09       -1.38      2.30 o 
   0  10   0        3.97        0.28      3.78 o 
   1  10   0       69.68       52.81     11.82 o 
   2  10   0       65.08       66.19      9.56 o 
   3  10   0       22.75       28.05      6.25 o 
   4  10   0       23.78       32.02      5.41 o 
  -1  11   0      110.55      139.85     16.22 o 
   0  11   0        1.34        0.59      3.37 o 
   1  11   0       20.73       25.10      7.61 o 
   2  11   0       76.98      123.65     11.50 o 
   3  11   0       19.15       38.96      6.31 o 
   0  12   0        0.54        1.24      2.30 o 
   1  12   0        1.38       -2.73      2.93 o 
  -2 -11   1       36.00       65.84      8.02 o 
  -1 -11   1       29.23       28.09      7.72 o 
   0 -11   1        2.31        0.05      3.20 o 
   1 -11   1       10.04       10.36      4.65 o 
  -3 -10   1        4.46        5.41      3.23 o 
  -2 -10   1       62.01       81.28     10.36 o 
  -1 -10   1       43.25       33.70      9.35 o 
   0 -10   1       52.31       69.73     13.00 o 
   1 -10   1       41.22       52.08      6.92 o 
   2 -10   1       15.86       15.42      3.70 o 
  -4  -9   1       24.16       28.55      4.21 o 
  -3  -9   1       34.00       44.89      5.78 o 
  -2  -9   1      175.48      166.07     15.66 o 
  -1  -9   1      142.01      136.38     10.79 o 
   0  -9   1      152.84      173.86     20.38 o 
   1  -9   1       21.57       23.71      5.29 o 
   2  -9   1        0.88        1.05      1.97 o 
   3  -9   1       14.36       15.66      4.80 o 
  -4  -8   1      103.96      132.40      9.77 o 
  -3  -8   1      127.12      136.63     10.43 o 
  -2  -8   1       96.83       91.93     11.67 o 
  -1  -8   1      834.67      757.04     24.98 o 
   0  -8   1      337.90      351.56     27.16 o 
   1  -8   1       28.71       23.45      5.04 o 
   2  -8   1       38.06       39.35      6.59 o 
   3  -8   1       29.23       35.55      7.95 o 
  -5  -7   1        0.27        0.83      2.97 o 
  -4  -7   1       19.41       27.37      5.53 o 
  -3  -7   1        5.91        3.10      1.96 o 
  -2  -7   1      624.39      646.87     37.11 o 
  -1  -7   1      235.20      257.21     22.71 o 
   0  -7   1       11.34       11.36      3.65 o 
   1  -7   1       58.91       64.73     11.90 o 
   2  -7   1       18.76       14.91      4.20 o 
   3  -7   1      111.07      140.94     16.11 o 
   4  -7   1        6.97        9.21      3.98 o 
  -5  -6   1       22.65       26.27      6.46 o 
  -4  -6   1       15.84       19.61      4.23 o 
  -3  -6   1       90.14       92.84      8.94 o 
  -2  -6   1      212.08      190.14     18.56 o 
  -1  -6   1        1.85        5.64      3.11 o 
   0  -6   1        3.09        6.35      2.92 o 
   1  -6   1      928.55      976.18     40.75 o 
   2  -6   1        4.97        9.39      5.30 o 
   3  -6   1       68.72       67.12     11.49 o 
   4  -6   1        8.86       12.61      4.59 o 
  -5  -5   1        2.36        0.99      2.88 o 
  -4  -5   1      488.89      487.91     16.75 o 
  -3  -5   1        2.46        5.70      2.99 o 
  -2  -5   1        3.74        2.55      2.43 o 
  -1  -5   1       29.08       25.54      4.05 o 
   0  -5   1        1.95        1.26      1.89 o 
   1  -5   1        5.42        3.82      3.19 o 
   2  -5   1      170.65      172.88     17.48 o 
   3  -5   1       13.22       14.05      6.13 o 
   4  -5   1        1.41        1.39      2.05 o 
   5  -5   1        5.52       19.73      9.50 o 
  -5  -4   1      100.49       53.28      9.17 o 
  -4  -4   1      357.93      327.65     13.74 o 
  -3  -4   1      176.84      172.03     11.51 o 
  -2  -4   1     3205.75     3305.09    101.55 o 
  -1  -4   1      738.36      707.39     17.42 o 
   0  -4   1       27.38       30.22      3.88 o 
   1  -4   1       31.48       20.76      3.58 o 
   2  -4   1      320.83      318.16     14.04 o 
   3  -4   1       84.98       71.49     11.02 o 
   4  -4   1      416.90      489.15     15.62 o 
   5  -4   1       12.83       24.57     11.12 o 
  -6  -3   1        0.48       12.30      5.79 o 
  -5  -3   1       80.83       87.01     17.01 o 
  -4  -3   1      139.58      122.49      7.49 o 
  -3  -3   1      253.64      228.45     19.01 o 
  -2  -3   1      738.49      767.61     19.62 o 
  -1  -3   1      791.65      797.88     33.80 o 
   0  -3   1       24.20       42.05      4.10 o 
   1  -3   1      394.34      357.12     10.30 o 
   2  -3   1      617.07      636.70     18.00 o 
   3  -3   1       25.36       14.08      4.96 o 
   4  -3   1      191.67      187.18     12.96 o 
   5  -3   1        3.67        3.75      4.84 o 
  -6  -2   1        8.86       19.16      7.00 o 
  -5  -2   1       26.02       26.62      8.39 o 
  -4  -2   1       40.93       34.96      9.31 o 
  -3  -2   1      692.30      550.94     17.82 o 
  -2  -2   1      201.93      213.98      7.05 o 
  -1  -2   1       77.08       80.22      6.99 o 
   0  -2   1     4375.56     4308.19    182.60 o 
   1  -2   1      258.79      220.31      7.38 o 
   2  -2   1        3.73        1.46      1.13 o 
   3  -2   1      193.01      172.95     15.69 o 
   4  -2   1       58.48       54.23      5.46 o 
   5  -2   1       38.04       44.99      9.61 o 
  -5  -1   1       91.99      113.89     12.81 o 
  -4  -1   1       77.85       68.84      8.08 o 
  -3  -1   1      216.55      193.13     11.00 o 
  -2  -1   1       71.60       59.24      2.85 o 
  -1  -1   1        1.22        7.86      2.51 o 
   0  -1   1      141.99      185.28      5.27 o 
   1  -1   1      635.91      606.92     10.62 o 
   2  -1   1      586.14      486.75     12.86 o 
   3  -1   1       36.74       25.83      5.86 o 
   4  -1   1       40.56       41.74      4.77 o 
   5  -1   1      114.63      134.08     23.94 o 
  -6   0   1        0.70        3.90      5.40 o 
  -5   0   1      128.31      143.51     11.94 o 
  -4   0   1       58.30       61.36      7.98 o 
  -3   0   1       40.96       42.80      5.46 o 
  -2   0   1     1255.53     1067.37     17.16 o 
  -1   0   1      551.72      510.29      7.59 o 
   0   0   1       30.34       55.55      3.48 o 
   1   0   1     1358.92     1111.60     17.36 o 
   2   0   1      143.38      137.15      6.95 o 
   3   0   1      543.76      517.44     19.70 o 
   4   0   1       74.52       66.89     11.02 o 
   5   0   1       14.68       19.10      8.88 o 
   6   0   1        9.24       17.65      8.06 o 
  -5   1   1       71.78      102.15     10.34 o 
  -4   1   1      150.39      151.88      9.81 o 
  -3   1   1       80.84       72.95      7.22 o 
  -2   1   1      425.65      351.32     11.44 o 
  -1   1   1      828.11      751.19     23.30 o 
   0   1   1     3626.03     3649.23     25.04 o 
   1   1   1     2416.01     2282.99     19.24 o 
   2   1   1      155.70      149.74      5.50 o 
   3   1   1      129.46       92.08      7.45 o 
   4   1   1      121.05      115.76     13.91 o 
   5   1   1        0.17        0.98      6.89 o 
   6   1   1        7.20        4.04      6.59 o 
  -5   2   1        0.02        5.01      3.02 o 
  -4   2   1      130.76      118.13      9.24 o 
  -3   2   1       17.47       21.21      5.94 o 
  -2   2   1      413.52      365.77      8.60 o 
  -1   2   1        2.36        2.55      1.48 o 
   0   2   1     1954.07     1978.30     17.87 o 
   1   2   1     1522.59     1331.81     13.53 o 
   2   2   1      427.97      424.89      9.51 o 
   3   2   1       64.57       48.13      5.42 o 
   4   2   1        0.06       -1.85      2.94 o 
   5   2   1        9.25        6.00      5.97 o 
   6   2   1        9.40       -7.36      8.80 o 
  -5   3   1        0.64        0.89      2.41 o 
  -4   3   1      248.22      230.05     15.32 o 
  -3   3   1      151.19      129.60     10.02 o 
  -2   3   1     1055.84      918.84     17.07 o 
  -1   3   1      705.87      531.36     13.01 o 
   0   3   1      598.54      579.76     11.67 o 
   1   3   1        6.35        9.15      1.74 o 
   2   3   1     2646.83     2565.25     23.68 o 
   3   3   1       15.04       12.05      2.40 o 
   4   3   1       84.82       70.90     12.17 o 
   5   3   1      123.70      139.92     12.26 o 
   6   3   1       11.43       32.74      8.64 o 
  -5   4   1       16.77       21.79      9.99 o 
  -4   4   1       91.55       92.19     14.14 o 
  -3   4   1      172.50      144.95     15.90 o 
  -2   4   1      353.50      321.89     13.95 o 
  -1   4   1        3.98        6.66      2.20 o 
   0   4   1      134.46      122.13      5.38 o 
   1   4   1      925.87      966.87     26.81 o 
   2   4   1      621.81      593.46     22.27 o 
   3   4   1      284.93      277.39     13.92 o 
   4   4   1      360.39      340.18     16.14 o 
   5   4   1        9.40       11.72      6.00 o 
   6   4   1        0.13        4.38      5.22 o 
  -5   5   1       32.80       39.96     10.42 o 
  -4   5   1        1.24        1.35      5.91 o 
  -3   5   1       98.02       65.52      8.20 o 
  -2   5   1       49.53       42.10      5.91 o 
  -1   5   1     1532.07     1594.83     42.81 o 
   0   5   1       81.90       53.11      4.21 o 
   1   5   1       22.96       26.81      3.69 o 
   2   5   1       53.47       63.18      9.35 o 
   3   5   1      572.63      574.86     29.97 o 
   4   5   1       58.07       66.82      7.61 o 
   5   5   1       30.26       34.57      5.83 o 
  -4   6   1        0.00        0.37      1.75 o 
  -3   6   1      631.10      494.17     22.66 o 
  -2   6   1       53.15       51.85     10.04 o 
  -1   6   1        0.26       -1.10      2.27 o 
   0   6   1     1028.57     1063.03     82.72 o 
   1   6   1      241.77      238.50     16.74 o 
   2   6   1        3.89        3.92      3.70 o 
   3   6   1      249.48      240.16     20.80 o 
   4   6   1        0.02       -2.01      2.01 o 
   5   6   1       29.25       35.14      4.69 o 
  -4   7   1        0.49       -0.06      1.64 o 
  -3   7   1      164.60      163.70     11.70 o 
  -2   7   1       35.61       31.19      7.72 o 
  -1   7   1       31.96       37.28      8.42 o 
   0   7   1       13.95       14.65      3.65 o 
   1   7   1     1097.41     1057.32     98.57 o 
   2   7   1        1.00        1.41      3.16 o 
   3   7   1       43.78       40.52      4.60 o 
   4   7   1       65.81       77.42      6.37 o 
   5   7   1       44.39       58.54      5.39 o 
  -4   8   1        0.05       -2.90      2.90 o 
  -3   8   1        8.10        7.20      2.80 o 
  -2   8   1      210.67      199.59     14.32 o 
  -1   8   1        0.01        6.05      3.14 o 
   0   8   1       41.14       42.34      9.23 o 
   1   8   1      542.62      721.83     39.08 o 
   2   8   1      821.34      755.62     31.74 o 
   3   8   1       36.36       38.37      5.69 o 
   4   8   1        4.65        8.92      3.41 o 
   5   8   1       11.18       18.97      5.39 o 
  -3   9   1        2.89        1.38      3.07 o 
  -2   9   1       28.63       24.46      5.21 o 
  -1   9   1      156.60      163.64     17.58 o 
   0   9   1       55.07       56.02      7.63 o 
   1   9   1       11.15       11.91      3.65 o 
   2   9   1      105.38      124.57     13.49 o 
   3   9   1      172.15      238.23     13.55 o 
   4   9   1        0.24        1.52      2.27 o 
  -2  10   1        9.73       11.22      3.55 o 
  -1  10   1       69.06       85.27     10.35 o 
   0  10   1       44.21       51.30     11.52 o 
   1  10   1        2.09       -0.64      3.63 o 
   2  10   1      125.87      143.55     14.24 o 
   3  10   1        1.74        1.38      2.09 o 
   4  10   1       30.64       38.81      6.36 o 
  -2  11   1        0.78       -0.78      1.99 o 
  -1  11   1        6.12       10.98      5.74 o 
   0  11   1       53.46       71.17     13.00 o 
   1  11   1        0.57       -3.62      4.07 o 
   2  11   1        4.10        4.10      2.77 o 
   3  11   1        0.10        1.11      2.05 o 
   0  12   1       67.48       91.04     12.57 o 
   1  12   1       18.29       18.94      5.95 o 
   2  12   1        0.04       -2.29      2.29 o 
  -2 -11   2       12.82       22.04      4.32 o 
  -1 -11   2        7.66        7.47      4.17 o 
   0 -11   2        3.48        6.00      3.80 o 
   1 -11   2        8.56       19.60      5.80 o 
  -3 -10   2       55.67       72.95      8.94 o 
  -2 -10   2       39.75       44.31      7.36 o 
  -1 -10   2       76.21       55.90     11.30 o 
   0 -10   2        5.69        2.10      3.79 o 
   1 -10   2       18.24       17.91      6.50 o 
   2 -10   2       20.94       20.84      4.51 o 
  -4  -9   2        3.94        6.08      2.01 o 
  -3  -9   2       13.41       12.11      3.09 o 
  -2  -9   2      119.57      142.23     14.30 o 
  -1  -9   2       58.62       62.42      7.27 o 
   0  -9   2       24.20       31.14      8.59 o 
   1  -9   2       34.80       34.17      7.96 o 
   2  -9   2       23.34       21.13      4.47 o 
   3  -9   2        1.51       -2.12      2.80 o 
  -4  -8   2        9.40        8.55      3.08 o 
  -3  -8   2        7.42        6.62      5.11 o 
  -2  -8   2       21.40       14.29      4.96 o 
  -1  -8   2      252.72      223.79     11.10 o 
   0  -8   2      297.09      316.59     26.95 o 
   1  -8   2        3.45        0.93      2.08 o 
   2  -8   2       29.29       27.98      7.35 o 
   3  -8   2       50.14       49.35      8.94 o 
  -5  -7   2       14.49       22.75      5.48 o 
  -4  -7   2       11.04        9.70      3.13 o 
  -3  -7   2      448.81      476.31     19.26 o 
  -2  -7   2      245.53      145.70     15.47 o 
  -1  -7   2      198.44      203.44     21.08 o 
   0  -7   2      817.56      868.27     42.73 o 
   1  -7   2        2.04        1.45      1.58 o 
   2  -7   2        8.44        8.07      3.31 o 
   3  -7   2       45.80       49.85      9.79 o 
   4  -7   2       22.35       19.76      5.35 o 
  -5  -6   2        2.83       -1.53      2.95 o 
  -4  -6   2       22.87       26.88      4.73 o 
  -3  -6   2        6.72        9.86      4.38 o 
  -2  -6   2       96.53       87.90      9.31 o 
  -1  -6   2        0.55       -3.88      3.94 o 
   0  -6   2      275.04      282.69     15.43 o 
   1  -6   2      178.77      177.61     18.23 o 
   2  -6   2       12.38       11.31      5.18 o 
   3  -6   2        0.66       -0.21      4.08 o 
   4  -6   2       23.84       24.76      8.68 o 
  -5  -5   2       22.99       12.96      4.46 o 
  -4  -5   2       28.60       21.61      6.75 o 
  -3  -5   2       34.10       30.16      5.46 o 
  -2  -5   2      488.86      533.32     39.85 o 
  -1  -5   2        1.38        5.39      4.22 o 
   0  -5   2      113.59      123.64      9.32 o 
   1  -5   2      762.42      819.23     35.33 o 
   3  -5   2       72.55       68.29     11.51 o 
   4  -5   2       13.21       11.45      7.30 o 
   5  -5   2        2.93        8.90      7.52 o 
  -5  -4   2       16.61       10.18      4.61 o 
  -4  -4   2       81.56       66.01      7.94 o 
  -3  -4   2      282.66      217.05     20.05 o 
  -2  -4   2       14.11       14.31      3.72 o 
  -1  -4   2       71.07       87.16     11.10 o 
   0  -4   2       96.74      125.24      8.46 o 
   1  -4   2       47.91       49.72      8.19 o 
   2  -4   2        0.77       -2.76      2.76 o 
   3  -4   2        0.02        3.30      3.73 o 
   4  -4   2      248.14      261.66     21.76 o 
   5  -4   2       22.52       20.16     10.07 o 
  -5  -3   2       21.19       38.72     11.39 o 
  -4  -3   2      429.48      373.03     16.18 o 
  -3  -3   2       26.43       18.52      6.30 o 
  -2  -3   2      114.03      114.45     10.36 o 
  -1  -3   2     1509.69     1832.22     40.77 o 
   0  -3   2     2128.09     2662.99     33.03 o 
   1  -3   2      108.28      126.82     21.04 o 
   2  -3   2      256.86      217.17     11.35 o 
   3  -3   2       53.65       45.03      8.74 o 
   4  -3   2        0.60       -1.31      1.80 o 
   5  -3   2       49.19       70.94     16.76 o 
  -6  -2   2       19.23       39.89      8.08 o 
  -5  -2   2       17.52        8.16     10.33 o 
  -4  -2   2       89.04       85.48      7.79 o 
  -3  -2   2        0.06        1.15      3.00 o 
  -2  -2   2        1.66       -0.02      1.60 o 
  -1  -2   2     1776.94     2012.89     37.07 o 
   0  -2   2      111.26      114.56      8.54 o 
   1  -2   2      425.77      458.34     11.29 o 
   2  -2   2       72.15       57.35      5.11 o 
   3  -2   2       15.29       15.84      5.26 o 
   4  -2   2       49.09       47.55      4.82 o 
   5  -2   2       53.51       76.68     11.53 o 
  -6  -1   2       28.19       19.36      6.00 o 
  -5  -1   2       16.13        9.31      4.19 o 
  -4  -1   2       14.63       16.59      3.61 o 
  -3  -1   2      390.47      346.06     14.82 o 
  -2  -1   2     1356.20     1300.26     19.56 o 
  -1  -1   2     1754.92     1869.46     74.29 o 
   0  -1   2    10944.56    12313.05     64.18 o 
   1  -1   2     1249.83     1276.35     22.10 o 
   2  -1   2        0.66        0.42      1.85 o 
   3  -1   2      131.81      117.14     12.43 o 
   4  -1   2        4.62        8.39      2.43 o 
   5  -1   2        0.31       -7.09      9.70 o 
  -6   0   2        1.15        3.13      4.66 o 
  -5   0   2       38.63       41.14      8.09 o 
  -4   0   2       13.36        9.64      2.62 o 
  -3   0   2       78.64       65.63      6.87 o 
  -2   0   2     2831.71     2898.73     37.27 o 
  -1   0   2     1651.06     1735.60     22.97 o 
   0   0   2      559.81      643.18     40.17 o 
   1   0   2     6795.85     6292.75     44.77 o 
   2   0   2     1102.28      995.42     26.10 o 
   3   0   2      482.72      443.51     22.84 o 
   4   0   2        5.67       -0.98      3.46 o 
   5   0   2        0.02       10.10      8.40 o 
   6   0   2       51.45       84.89     12.94 o 
  -5   1   2       43.00       60.07      8.02 o 
  -4   1   2       99.68       94.72      6.41 o 
  -3   1   2      104.60      101.43      8.62 o 
  -2   1   2     1372.31     1297.51     22.48 o 
  -1   1   2     6558.64     6437.96     31.83 o 
   0   1   2       39.48       42.67      2.59 o 
   1   1   2      250.32      269.94      8.82 o 
   2   1   2      362.00      382.93     11.75 o 
   3   1   2      365.19      321.56     30.63 o 
   4   1   2       13.82        8.24      4.47 o 
   5   1   2       33.00       21.53     21.74 o 
   6   1   2       46.14       79.88     12.83 o 
  -5   2   2       52.76       48.59      7.59 o 
  -4   2   2       48.41       46.97      6.24 o 
  -3   2   2      285.85      261.36     13.95 o 
  -2   2   2      171.67      123.59      5.04 o 
  -1   2   2      376.49      368.58      9.54 o 
   0   2   2     1717.22     1668.58     16.61 o 
   1   2   2    12696.60    12242.28     66.44 o 
   2   2   2       10.59        9.23      1.65 o 
   3   2   2      230.57      211.62     17.00 o 
   4   2   2      290.08      280.42     21.11 o 
   5   2   2        2.73       -0.75      9.82 o 
   6   2   2        1.29       -0.56      6.50 o 
  -5   3   2        0.26       -0.98      2.16 o 
  -4   3   2       22.37       15.87      4.03 o 
  -3   3   2      417.21      371.73     23.35 o 
  -2   3   2      318.00      334.18     17.10 o 
  -1   3   2      352.43      329.06     10.87 o 
   0   3   2      152.34       97.32      4.34 o 
   1   3   2      302.10      312.63      8.60 o 
   2   3   2       99.76       86.98      4.67 o 
   3   3   2      162.83      177.25     11.90 o 
   4   3   2       46.97       50.42     10.55 o 
   5   3   2       51.78       51.21     11.36 o 
   6   3   2        0.33       -8.38      8.38 o 
  -5   4   2        4.44        7.55      6.58 o 
  -4   4   2       84.06       87.27     19.19 o 
  -3   4   2      299.11      263.90     21.40 o 
  -2   4   2      110.42       95.64      7.61 o 
  -1   4   2      873.11      793.65     18.64 o 
   0   4   2     3713.76     3633.21     37.02 o 
   1   4   2       78.05       92.70      5.70 o 
   2   4   2      216.39      185.16      8.92 o 
   3   4   2      377.43      330.33     15.01 o 
   4   4   2        4.96        2.33      1.92 o 
   5   4   2      162.97      200.60     14.45 o 
   6   4   2       32.90       60.39     10.31 o 
  -5   5   2       31.76       29.36      5.79 o 
  -4   5   2       42.43       39.28     10.42 o 
  -3   5   2      166.07      149.32     16.10 o 
  -2   5   2       57.48       47.00      6.04 o 
  -1   5   2      181.17      154.97      9.44 o 
   0   5   2       13.74       12.73      2.17 o 
   1   5   2       14.02       15.60      2.93 o 
   2   5   2      119.18      105.71     12.07 o 
   3   5   2        0.03       -5.09      5.09 o 
   4   5   2        9.54       11.66      3.50 o 
   5   5   2      137.59      168.92     12.98 o 
  -4   6   2       22.00       18.00      4.79 o 
  -3   6   2        0.91        8.76      4.35 o 
  -2   6   2      522.27      530.08     21.65 o 
  -1   6   2       41.89       41.13      5.69 o 
   0   6   2     1756.69     1669.63     31.24 o 
   1   6   2      121.80      124.40      9.15 o 
   2   6   2       77.25       90.10     11.81 o 
   3   6   2       60.88       55.01     10.23 o 
   4   6   2       23.81       34.12      5.68 o 
   5   6   2        0.78       -0.21      2.00 o 
  -4   7   2       18.58       15.80      5.01 o 
  -3   7   2       33.92       29.96      5.35 o 
  -2   7   2       62.76       47.93      9.12 o 
  -1   7   2      174.03      178.96     17.80 o 
   0   7   2       40.80       37.93      7.77 o 
   1   7   2       10.41       14.81      3.54 o 
   2   7   2       75.34       87.57     12.58 o 
   3   7   2       94.82      108.40      7.36 o 
   4   7   2        3.54        0.27      1.72 o 
   5   7   2        0.19        1.99      1.93 o 
  -4   8   2        2.34        4.04      1.76 o 
  -3   8   2       25.33       27.78      6.21 o 
  -2   8   2      118.77      112.67     10.72 o 
  -1   8   2      238.78      238.24     28.07 o 
   0   8   2       52.34       47.83      9.24 o 
   1   8   2      369.45      450.73     29.17 o 
   2   8   2      258.07      266.92     18.56 o 
   3   8   2        3.07        3.38      1.87 o 
   4   8   2      102.57      136.33     11.16 o 
   5   8   2       20.38       34.70      5.41 o 
  -3   9   2        0.82        0.12      3.50 o 
  -2   9   2       36.27       38.21      6.99 o 
  -1   9   2      113.51      114.29     14.08 o 
   0   9   2      133.41      158.27     12.61 o 
   1   9   2      215.42      190.20     40.52 o 
   2   9   2      245.19      264.91     19.48 o 
   3   9   2       23.16       24.93      4.78 o 
   4   9   2        2.06        4.44      2.40 o 
  -3  10   2       28.90       44.98      6.60 o 
  -2  10   2        0.37       -2.24      2.24 o 
  -1  10   2       13.13       12.69      4.12 o 
   0  10   2       17.33       23.30      8.04 o 
   1  10   2      123.09      119.03     31.58 o 
   2  10   2       14.57       18.10      5.53 o 
   3  10   2        0.11       -0.88      2.66 o 
   4  10   2        1.86        3.79      2.52 o 
  -2  11   2        3.90        7.03      3.63 o 
  -1  11   2       14.12       15.20      6.39 o 
   0  11   2      107.77      108.75     16.38 o 
   1  11   2        1.61        1.46      3.39 o 
   2  11   2        1.54        4.22      2.73 o 
   3  11   2        1.24        3.90      2.91 o 
  -1  12   2        2.22       -0.45      2.84 o 
   0  12   2        0.92       -2.72      3.53 o 
   1  12   2       26.20       16.85      6.17 o 
   2  12   2        0.28       -2.39      2.39 o 
  -1 -11   3       48.51       33.40      7.07 o 
   0 -11   3        2.78        3.33      3.09 o 
  -3 -10   3       49.62       67.56      7.82 o 
  -2 -10   3        0.49       -0.83      2.16 o 
  -1 -10   3        4.30        9.30      4.66 o 
   0 -10   3        3.99        2.09      3.26 o 
   1 -10   3        5.11       -4.41      4.41 o 
  -3  -9   3      226.44      258.77     18.11 o 
  -2  -9   3        4.67        6.76      3.70 o 
  -1  -9   3        0.14        0.92      3.66 o 
   0  -9   3      170.21      192.46     21.11 o 
   1  -9   3       44.66       56.62     11.64 o 
   2  -9   3       11.84       16.29      3.86 o 
  -4  -8   3        7.57        7.41      2.51 o 
  -3  -8   3       29.25       29.06      4.75 o 
  -2  -8   3      157.28      160.02     11.65 o 
  -1  -8   3        2.42        2.77      2.60 o 
   0  -8   3      169.62      162.35     12.56 o 
   1  -8   3       52.60       52.22     12.68 o 
   2  -8   3       53.63       45.86      7.05 o 
   3  -8   3        0.33        4.79      3.83 o 
  -4  -7   3       15.65       17.38      3.74 o 
  -3  -7   3        7.49        6.94      3.80 o 
  -2  -7   3      321.68      240.17     20.86 o 
  -1  -7   3      838.31      713.58     35.90 o 
   0  -7   3      147.84      127.20      8.88 o 
   1  -7   3      143.71      124.92     10.36 o 
   2  -7   3        0.03        2.48      2.35 o 
   3  -7   3       28.31       31.58      8.19 o 
   4  -7   3       20.63       24.34      5.68 o 
  -5  -6   3       13.75       12.13      4.30 o 
  -4  -6   3      149.80      138.97     10.30 o 
  -3  -6   3        8.91       10.06      4.03 o 
  -2  -6   3      347.61      382.39     49.54 o 
  -1  -6   3       28.70       25.40      4.88 o 
   0  -6   3      230.88      219.74     21.13 o 
   1  -6   3       22.08       18.68      5.98 o 
   2  -6   3        4.46        5.82      2.37 o 
   3  -6   3       18.91        8.43      5.11 o 
   4  -6   3       79.13       90.13     25.94 o 
  -5  -5   3        0.06        3.48      3.43 o 
  -4  -5   3      117.74      112.50     14.12 o 
  -3  -5   3      101.28       71.42      8.17 o 
  -2  -5   3       62.00       65.51      8.09 o 
  -1  -5   3      367.41      358.45     31.96 o 
   0  -5   3       61.03       57.18     10.45 o 
   1  -5   3      103.17       99.68     12.13 o 
   3  -5   3       18.86       23.84      7.71 o 
   4  -5   3      144.15      177.78     29.94 o 
  -5  -4   3       38.90       33.02      7.19 o 
  -4  -4   3      399.34      364.33     60.57 o 
  -3  -4   3      102.88       82.28     13.67 o 
  -2  -4   3       67.26       83.27     11.33 o 
  -1  -4   3      603.00      597.89     36.55 o 
   0  -4   3       17.97       20.64      6.44 o 
   1  -4   3      329.86      382.88     21.24 o 
   2  -4   3     1375.25     1465.76     46.96 o 
   3  -4   3        5.68        2.82      3.98 o 
   4  -4   3       29.01       27.76      8.25 o 
   5  -4   3       46.10       48.33     12.53 o 
  -5  -3   3       39.77       26.00     10.89 o 
  -4  -3   3       11.95       13.66      5.64 o 
  -3  -3   3      885.91      672.85     35.70 o 
  -2  -3   3     1087.41     1217.86    119.49 o 
  -1  -3   3      139.39      145.51     12.69 o 
   0  -3   3      623.75      775.99     29.30 o 
   1  -3   3       32.70       24.56      5.30 o 
   2  -3   3        7.10        4.92      2.10 o 
   3  -3   3      272.91      236.14     19.04 o 
   4  -3   3       82.21       86.02     15.82 o 
   5  -3   3        0.89       -3.79     10.10 o 
  -5  -2   3       30.23       27.94      9.60 o 
  -4  -2   3       71.02       59.63      6.62 o 
  -3  -2   3      719.35      546.07     30.97 o 
  -2  -2   3      117.62      136.58      9.70 o 
  -1  -2   3     1433.66     1823.94     56.49 o 
   0  -2   3      242.92      259.67      9.89 o 
   1  -2   3       23.73       24.58      2.94 o 
   2  -2   3       51.20       49.07      5.07 o 
   3  -2   3      496.90      403.40     24.02 o 
   4  -2   3      103.90      100.99      8.59 o 
   5  -2   3       17.90       26.98      8.16 o 
  -5  -1   3        0.74       -2.95     12.68 o 
  -4  -1   3      804.81      753.61     38.56 o 
  -3  -1   3       50.57       41.88      8.61 o 
  -2  -1   3      160.43      130.67      6.27 o 
  -1  -1   3      894.40     1105.36     27.40 o 
   0  -1   3       12.24       19.22      2.44 o 
   1  -1   3      628.03      770.54     16.00 o 
   2  -1   3      116.51      129.48     11.63 o 
   3  -1   3       91.10       75.50     10.20 o 
   4  -1   3        7.63        4.23      1.81 o 
   5  -1   3        5.76       14.24     10.47 o 
  -5   0   3       26.73       32.99      6.94 o 
  -4   0   3        0.94       -2.52      2.52 o 
  -3   0   3       58.90       56.90      9.96 o 
  -2   0   3     1635.38     1647.72     26.38 o 
  -1   0   3       46.29       79.54     34.10 o 
   0   0   3     1014.66     1067.20     40.85 o 
   1   0   3    17456.03    17764.73     92.45 o 
   2   0   3       54.85       57.68      4.40 o 
   3   0   3       36.81       33.55      6.84 o 
   4   0   3      286.63      250.03     19.20 o 
   5   0   3       12.55        4.71      9.58 o 
   6   0   3        3.63       14.16      8.99 o 
  -5   1   3        0.42        8.52      4.76 o 
  -4   1   3       31.29       21.46      3.77 o 
  -3   1   3       19.78       17.16      5.34 o 
  -2   1   3      949.24      959.55     19.98 o 
  -1   1   3      800.20      810.10     15.21 o 
   0   1   3        2.63       11.36      2.07 o 
   1   1   3      246.61      282.87     11.02 o 
   2   1   3       23.45       28.64      5.09 o 
   3   1   3      272.28      253.07     17.31 o 
   4   1   3        3.28        3.63      3.27 o 
   5   1   3        1.96       16.27     10.18 o 
   6   1   3       25.50       54.59     11.30 o 
  -5   2   3        3.11        2.46      2.98 o 
  -4   2   3      232.25      221.79     15.02 o 
  -3   2   3       12.74        8.31      4.37 o 
  -2   2   3      525.63      545.52     15.79 o 
  -1   2   3     3024.20     2922.30     18.08 o 
   0   2   3      229.18      251.71      7.20 o 
   1   2   3     3266.40     2974.31    103.72 o 
   2   2   3       34.93       28.96      6.09 o 
   3   2   3       26.82       31.45      4.67 o 
   4   2   3       12.07       11.30      4.81 o 
   5   2   3      100.12      119.62     11.57 o 
   6   2   3        1.42       -0.21      6.27 o 
  -5   3   3       84.02       84.70      9.14 o 
  -4   3   3      104.20       93.07      9.90 o 
  -3   3   3        0.06        2.84      3.10 o 
  -2   3   3       78.49       64.24      4.62 o 
  -1   3   3      433.20      411.70     28.55 o 
   0   3   3      140.40      125.77      4.74 o 
   1   3   3      202.72      210.36      6.00 o 
   2   3   3        1.89        2.61      1.28 o 
   3   3   3       23.26       21.18      3.97 o 
   4   3   3      140.16      124.75      8.48 o 
   5   3   3       71.24       77.97      9.40 o 
   6   3   3       14.93        8.47      6.82 o 
  -5   4   3       31.07       29.25      5.59 o 
  -4   4   3        0.02        0.95      1.70 o 
  -3   4   3      913.89      857.85     38.57 o 
  -2   4   3      166.67      160.49      9.86 o 
  -1   4   3       50.32       52.79      5.13 o 
   0   4   3      500.89      496.66     10.30 o 
   1   4   3      176.12      193.55      8.21 o 
   2   4   3       27.34       33.04      4.10 o 
   3   4   3      470.41      400.73     16.23 o 
   4   4   3       36.22       28.71      7.86 o 
   5   4   3        0.38        0.16      3.23 o 
   6   4   3        0.15       -7.84      7.84 o 
  -5   5   3       20.17       19.22      5.10 o 
  -4   5   3        0.07        1.70      2.90 o 
  -3   5   3      886.13      854.59     65.27 o 
  -2   5   3        5.77        4.51      2.27 o 
  -1   5   3        4.92       -1.69      2.33 o 
   0   5   3      282.34      260.55     10.35 o 
   1   5   3      997.29     1028.86     46.10 o 
   2   5   3        1.64        2.15      3.24 o 
   3   5   3      791.25      774.41     35.41 o 
   4   5   3       34.85       37.34      5.99 o 
   5   5   3       38.23       47.53      7.20 o 
  -4   6   3        0.46       -1.31      8.27 o 
  -3   6   3       68.91       62.61      8.36 o 
  -2   6   3       33.72       35.27      5.75 o 
  -1   6   3       17.69       14.87      3.60 o 
   0   6   3      119.95      119.84      6.86 o 
   1   6   3        6.75        8.29      2.82 o 
   2   6   3      348.95      377.71     23.98 o 
   3   6   3       12.49       13.85      5.56 o 
   4   6   3       13.92       17.91      4.46 o 
   5   6   3       62.24       65.76      8.65 o 
  -4   7   3       22.77       24.89      6.15 o 
  -3   7   3       27.25       28.90      6.15 o 
  -2   7   3      192.90      190.02     17.35 o 
  -1   7   3       93.75       83.18      8.63 o 
   0   7   3        3.00        2.76      1.74 o 
   1   7   3       74.22       61.77      6.67 o 
   2   7   3      121.88      138.81     15.76 o 
   3   7   3       37.22       33.01      4.20 o 
   4   7   3       94.22      112.36     12.63 o 
   5   7   3        0.54        1.71      2.28 o 
  -4   8   3       23.42       25.71      5.26 o 
  -3   8   3       67.97       88.60      9.63 o 
  -2   8   3      339.21      305.71     52.59 o 
  -1   8   3        3.38        4.61      3.18 o 
   0   8   3       48.00       52.94     10.00 o 
   1   8   3      162.39      199.93     17.95 o 
   2   8   3      206.42      220.25     20.96 o 
   3   8   3      211.49      248.54     11.56 o 
   4   8   3       23.16       33.62      4.41 o 
   5   8   3        0.75        2.66      2.39 o 
  -3   9   3       28.04       31.61      4.56 o 
  -2   9   3       34.12       25.01      5.70 o 
  -1   9   3       32.74       42.82      6.83 o 
   0   9   3      168.07      161.20     15.73 o 
   1   9   3        2.37        2.28      1.96 o 
   2   9   3      323.95      387.94     23.50 o 
   3   9   3        0.32        1.66      1.97 o 
   4   9   3        1.38        1.42      1.73 o 
  -3  10   3        6.06       11.28      3.27 o 
  -2  10   3        4.77        4.08      3.82 o 
  -1  10   3       16.05       15.73      4.65 o 
   0  10   3        0.29        0.40      3.69 o 
   1  10   3        1.07       -0.17      3.08 o 
   2  10   3       47.19       65.79      9.87 o 
   3  10   3      163.67      219.91     12.46 o 
   4  10   3        0.29        0.15      1.98 o 
  -2  11   3        9.03        6.50      3.93 o 
  -1  11   3        0.03       -4.51      4.51 o 
   0  11   3      151.93      180.25     21.38 o 
   1  11   3        4.68        3.96      4.42 o 
   2  11   3        3.47        7.03      3.67 o 
   3  11   3       80.65      150.12     13.24 o 
  -1  12   3        3.72        4.64      3.26 o 
   0  12   3       18.47       20.52      6.55 o 
   1  12   3       39.29       31.18      8.04 o 
   2  12   3        1.89        2.29      2.18 o 
  -2 -10   4        3.48        9.73      3.45 o 
  -1 -10   4       12.86       10.63      4.54 o 
   0 -10   4        1.11       -2.57      4.07 o 
   1 -10   4       16.29       18.98      5.81 o 
  -3  -9   4       13.24       12.47      4.12 o 
  -2  -9   4       14.98       18.85      5.23 o 
  -1  -9   4       93.83       93.93     14.13 o 
   0  -9   4       50.72       67.85     12.45 o 
   1  -9   4       14.85       11.11      5.67 o 
   2  -9   4        0.52       -2.14      2.14 o 
  -4  -8   4        2.95        1.14      1.47 o 
  -3  -8   4      139.94      141.06      9.76 o 
  -2  -8   4      245.23      230.73     20.54 o 
  -1  -8   4      364.49      390.02     19.54 o 
   0  -8   4      398.66      410.89     20.00 o 
   1  -8   4       48.28       53.80     11.64 o 
   2  -8   4        6.86        4.56      2.73 o 
   3  -8   4       17.47       18.93      5.07 o 
  -4  -7   4        2.55        1.01      1.63 o 
  -3  -7   4       33.65       36.42      7.44 o 
  -2  -7   4      123.50      115.59     14.37 o 
  -1  -7   4       87.89       72.25     11.24 o 
   0  -7   4       91.63       91.52      9.04 o 
   1  -7   4       11.82        7.85      4.28 o 
   2  -7   4        9.67        9.26      5.43 o 
   3  -7   4        3.20        5.21      3.99 o 
  -5  -6   4       52.35       53.05      7.48 o 
  -4  -6   4      117.10      107.90     10.50 o 
  -3  -6   4       30.01       18.57      5.52 o 
  -2  -6   4       11.70        2.74      5.61 o 
  -1  -6   4      158.79      155.23     12.27 o 
   0  -6   4        1.13        0.95      1.96 o 
   1  -6   4       70.73       61.11     11.29 o 
   2  -6   4       47.81       41.61      6.95 o 
   3  -6   4        6.60        6.84      4.51 o 
   4  -6   4        5.25        8.69      4.45 o 
  -5  -5   4        2.16        0.57      2.52 o 
  -4  -5   4       12.08       20.49      6.40 o 
  -3  -5   4      440.28      379.96     18.92 o 
  -2  -5   4       24.43       19.52      6.81 o 
  -1  -5   4      331.95      351.69     36.20 o 
   0  -5   4       48.08       42.86      6.44 o 
   1  -5   4       56.79       58.92     10.10 o 
   3  -5   4        8.74        9.37      5.32 o 
   4  -5   4      102.06      110.67     17.62 o 
  -5  -4   4       14.08       12.44      4.39 o 
  -4  -4   4      146.99      128.96     15.17 o 
  -3  -4   4      422.50      332.89     27.44 o 
  -2  -4   4       85.90       95.45     13.11 o 
  -1  -4   4      751.42      851.15     34.99 o 
   0  -4   4      431.41      483.95     18.36 o 
   1  -4   4      193.85      184.39     16.33 o 
   2  -4   4       95.90       78.00     11.47 o 
   3  -4   4       61.81       52.49     10.46 o 
   4  -4   4       10.69        5.91      5.12 o 
   5  -4   4       18.45       17.56      7.65 o 
  -5  -3   4        0.75        2.56      2.61 o 
  -4  -3   4       10.57        7.29      3.23 o 
  -3  -3   4      521.43      410.10     29.22 o 
  -2  -3   4        2.30       -0.52      2.77 o 
  -1  -3   4        0.93        1.37      2.60 o 
   0  -3   4      129.34      110.43      8.32 o 
   1  -3   4       12.29       10.25      4.22 o 
   2  -3   4      568.30      550.98     26.53 o 
   3  -3   4      189.25      190.50     17.29 o 
   4  -3   4       17.59       15.67      6.39 o 
   5  -3   4       45.19       44.09      6.53 o 
  -5  -2   4       83.91       86.56     16.05 o 
  -4  -2   4      223.63      206.20     15.78 o 
  -3  -2   4        0.28        0.78      2.54 o 
  -2  -2   4      991.68      890.48    123.02 o 
  -1  -2   4      169.57      212.20      9.79 o 
   0  -2   4      101.70      103.82      7.13 o 
   1  -2   4      514.32      503.10     73.58 o 
   2  -2   4      160.42      136.30     10.72 o 
   3  -2   4       47.31       34.60      7.58 o 
   4  -2   4       35.05       34.67      5.53 o 
   5  -2   4       67.69       67.64     10.09 o 
  -5  -1   4       54.43       62.17      9.31 o 
  -4  -1   4        0.07       -0.37      2.09 o 
  -3  -1   4      130.21      107.94     13.86 o 
  -2  -1   4     1443.72     1472.24     22.71 o 
  -1  -1   4       13.33       23.73      4.02 o 
   0  -1   4      105.41      140.04      7.30 o 
   1  -1   4      128.58      130.42      7.23 o 
   2  -1   4       42.01       39.76      4.48 o 
   3  -1   4      417.09      360.35     22.50 o 
   4  -1   4       14.50       17.90      3.79 o 
   5  -1   4       30.66       37.44     13.29 o 
  -5   0   4        3.49        1.57      3.56 o 
  -4   0   4      413.93      396.66     22.39 o 
  -3   0   4       98.11       81.25     11.68 o 
  -2   0   4      369.43      359.25     13.50 o 
  -1   0   4     1058.39     1054.73     22.94 o 
   0   0   4        2.15        2.29      1.78 o 
   1   0   4     1140.24     1321.88     20.93 o 
   2   0   4       19.51       21.51      3.22 o 
   3   0   4        1.52       -0.22      2.48 o 
   4   0   4        6.86        9.01      2.74 o 
   5   0   4       38.91       42.50     13.63 o 
  -5   1   4       47.65       49.61     13.40 o 
  -4   1   4      186.23      198.80     10.58 o 
  -3   1   4      280.22      247.70     20.19 o 
  -2   1   4       93.58      108.32      7.34 o 
  -1   1   4     3554.20     3934.72     41.97 o 
   0   1   4       24.34       28.80      3.12 o 
   1   1   4    21585.44    20679.96    108.20 o 
   2   1   4      267.73      325.13     11.20 o 
   3   1   4       17.14       16.18      5.01 o 
   4   1   4       93.66       82.75      7.13 o 
   5   1   4       62.41       69.26     14.47 o 
   6   1   4        1.07       26.14      9.09 o 
  -5   2   4        0.03        9.55      6.59 o 
  -4   2   4       13.69        9.10      3.75 o 
  -3   2   4      191.88      164.91     11.09 o 
  -2   2   4     1127.29     1232.52     26.75 o 
  -1   2   4     3202.70     3408.26     25.23 o 
   0   2   4      174.20      179.08      7.01 o 
   1   2   4        7.18       14.23      3.57 o 
   2   2   4      756.95      801.82     21.60 o 
   3   2   4        0.26        1.22      1.94 o 
   4   2   4       80.21       72.38      6.67 o 
   5   2   4       15.48       31.29      6.69 o 
   6   2   4        0.18       10.15      8.01 o 
  -5   3   4       30.55       25.42      5.23 o 
  -4   3   4        8.75       14.38      3.64 o 
  -3   3   4      139.03      119.30     13.91 o 
  -2   3   4      473.36      497.35     19.31 o 
  -1   3   4     2041.95     2284.45     52.02 o 
   0   3   4     1698.25     1804.90     23.36 o 
   1   3   4        0.90       11.11      6.72 o 
   2   3   4      381.51      338.17     15.98 o 
   3   3   4      365.78      334.11     19.67 o 
   4   3   4        0.36       -0.44      1.42 o 
   5   3   4       19.75       27.54      5.85 o 
   6   3   4       54.12       82.12     12.14 o 
  -5   4   4       48.33       43.77      6.21 o 
  -4   4   4        3.13        5.43      2.22 o 
  -3   4   4      130.14      116.21     14.47 o 
  -2   4   4      326.89      339.48     14.47 o 
  -1   4   4       71.08       67.04      5.80 o 
   0   4   4        3.77        4.66      1.36 o 
   1   4   4        2.01        1.56      1.71 o 
   2   4   4       24.85       24.76      5.70 o 
   3   4   4       74.44       77.46      7.27 o 
   4   4   4        8.61        5.48      2.71 o 
   5   4   4      111.48      137.68     11.85 o 
   6   4   4        0.04       12.07      6.66 o 
  -5   5   4       48.95       70.16      8.87 o 
  -4   5   4       37.07       39.84     11.69 o 
  -3   5   4        5.05        0.63      7.45 o 
  -2   5   4      869.31      862.34     25.20 o 
  -1   5   4      214.47      232.51     12.35 o 
   0   5   4     1542.47     1519.18     20.85 o 
   1   5   4      166.58      150.72      8.79 o 
   2   5   4       41.44       41.73      7.89 o 
   3   5   4        0.51       -1.95      4.33 o 
   4   5   4      224.64      232.33     21.82 o 
   5   5   4       18.81       18.28      4.77 o 
  -4   6   4        0.41        0.29      2.94 o 
  -3   6   4        8.14        9.44     10.34 o 
  -2   6   4      762.52      735.11     25.27 o 
  -1   6   4        3.14        3.99      2.38 o 
   0   6   4       65.20       77.78      6.31 o 
   1   6   4     2106.94     2264.54     68.50 o 
   2   6   4        0.01       -2.71      4.02 o 
   3   6   4       47.44       46.18      9.91 o 
   4   6   4       12.02       11.62      3.52 o 
   5   6   4        3.43        4.84      3.29 o 
  -4   7   4        3.95        2.46      2.68 o 
  -3   7   4        3.02       -2.33      3.04 o 
  -2   7   4      578.78      521.08     27.88 o 
  -1   7   4      199.56      210.96     13.48 o 
   0   7   4        5.29        4.91      2.13 o 
   1   7   4       42.17       31.35      4.86 o 
   2   7   4      295.72      417.15     27.37 o 
   3   7   4        1.16        3.32      2.54 o 
   4   7   4       28.56       36.94      6.02 o 
   5   7   4       29.25       30.51      7.44 o 
  -4   8   4       29.64       44.90      6.88 o 
  -3   8   4       25.06       34.54      8.89 o 
  -2   8   4       94.72       81.86      9.01 o 
  -1   8   4      852.59      940.75     29.62 o 
   0   8   4        2.67        1.03      2.89 o 
   1   8   4       99.44       97.47      9.06 o 
   2   8   4      180.60      232.57     21.37 o 
   3   8   4      173.28      201.70     10.52 o 
   4   8   4       20.95       29.10      4.20 o 
   5   8   4       14.63       23.07      5.81 o 
  -3   9   4       30.08       45.25      5.35 o 
  -2   9   4       41.00       47.31      6.87 o 
  -1   9   4      113.03      109.93     10.73 o 
   0   9   4       92.93      104.30     16.10 o 
   1   9   4       26.49       19.28      7.25 o 
   2   9   4        9.82       12.70      5.34 o 
   3   9   4        6.49        9.59      2.60 o 
   4   9   4       36.63       40.73      5.67 o 
  -3  10   4       35.74       50.71      6.66 o 
  -2  10   4        4.67        3.96      2.32 o 
  -1  10   4       25.59       17.81      7.50 o 
   0  10   4      183.44      190.55     22.49 o 
   1  10   4        8.12        8.14      4.74 o 
   2  10   4        9.17        8.64      3.73 o 
   3  10   4        0.61       -0.12      1.85 o 
   4  10   4        0.00       -1.57      1.59 o 
  -2  11   4       13.05        9.39      3.90 o 
  -1  11   4        0.21        1.66      3.46 o 
   0  11   4        4.59        6.93      4.23 o 
   1  11   4       16.68       18.48      7.43 o 
   2  11   4        5.44        5.92      2.98 o 
   3  11   4        9.04       14.70      3.21 o 
  -1  12   4       28.59       28.63      7.17 o 
   0  12   4       17.84       17.54      3.82 o 
   1  12   4       14.17       14.36      6.06 o 
   2  12   4        3.76        4.21      2.61 o 
  -1 -10   5        0.63       -3.42      3.42 o 
   0 -10   5       57.13       88.74     11.51 o 
  -3  -9   5       34.04       52.22      6.99 o 
  -2  -9   5       15.13       12.83      4.11 o 
  -1  -9   5        3.93        3.37      3.51 o 
   0  -9   5       20.60       22.51      7.25 o 
   1  -9   5       12.36       14.24      5.51 o 
   2  -9   5        0.11        0.99      2.21 o 
  -3  -8   5        6.89        1.24      5.62 o 
  -2  -8   5       14.60       11.28      5.17 o 
  -1  -8   5      172.70      179.70     13.26 o 
   0  -8   5      163.14      154.27     16.16 o 
   1  -8   5      113.11      120.05     16.64 o 
   2  -8   5        2.15        4.68      5.93 o 
   3  -8   5        2.73        3.02      2.36 o 
  -4  -7   5       25.61       30.33      4.27 o 
  -3  -7   5        3.58        0.31      1.99 o 
  -2  -7   5      297.44      262.03     21.55 o 
  -1  -7   5       75.44       57.94     10.24 o 
   0  -7   5       74.52       64.29      7.57 o 
   1  -7   5      391.53      344.13     25.51 o 
   2  -7   5       22.25       18.37      4.46 o 
   3  -7   5        0.11        3.31      3.04 o 
  -4  -6   5        0.81        2.12      1.95 o 
  -3  -6   5      229.31      206.89     18.12 o 
  -2  -6   5       10.70        9.10      3.36 o 
  -1  -6   5      288.12      234.30     19.07 o 
   0  -6   5       21.46       27.00      7.22 o 
   1  -6   5      138.06      130.25     15.25 o 
   2  -6   5      124.93      117.32     19.71 o 
   3  -6   5        3.11       -3.18      3.84 o 
   4  -6   5        0.12        7.14      3.91 o 
  -5  -5   5        7.39        6.62      3.11 o 
  -4  -5   5       72.37       67.18     10.79 o 
  -3  -5   5       15.21       14.37      4.30 o 
  -2  -5   5       45.80       45.51     10.32 o 
  -1  -5   5      164.04      183.43     13.97 o 
   0  -5   5      177.94      170.77     17.14 o 
   1  -5   5       18.92       24.29      7.26 o 
   2  -5   5      427.67      410.70     23.55 o 
   3  -5   5       36.76       52.25     10.80 o 
   4  -5   5        0.96        1.92      4.08 o 
  -5  -4   5      108.65       86.51     10.24 o 
  -4  -4   5        4.89        4.05      3.70 o 
  -3  -4   5      244.96      180.82     13.57 o 
  -2  -4   5      399.27      375.13     26.66 o 
  -1  -4   5      121.66      136.30     10.27 o 
   0  -4   5        4.29        3.80      3.49 o 
   1  -4   5       10.41        9.04      4.81 o 
   2  -4   5       17.34       11.16      4.55 o 
   3  -4   5       63.67       70.93     12.05 o 
   4  -4   5        1.21        4.15      4.55 o 
  -5  -3   5      153.81       93.48     10.95 o 
  -4  -3   5       14.32       14.50      3.73 o 
  -3  -3   5      697.22      522.82     34.46 o 
  -2  -3   5       38.75       38.63      8.47 o 
  -1  -3   5      895.85     1207.78     27.42 o 
   0  -3   5      576.65      588.82     26.79 o 
   1  -3   5      344.25      355.31     22.59 o 
   2  -3   5       70.25       51.26      9.12 o 
   3  -3   5      241.50      226.02     20.80 o 
   4  -3   5        0.86       -2.40      4.99 o 
   5  -3   5       21.26       22.03      4.90 o 
  -5  -2   5       42.56       45.50     11.19 o 
  -4  -2   5      630.49      589.47     41.33 o 
  -3  -2   5      349.27      293.86     24.66 o 
  -2  -2   5        7.35        7.08      3.33 o 
  -1  -2   5        9.05        9.42      2.60 o 
   0  -2   5      607.96      702.92     26.37 o 
   1  -2   5        2.29        2.86      1.63 o 
   2  -2   5      370.18      372.85     33.01 o 
   3  -2   5      260.73      238.18     19.34 o 
   4  -2   5        0.10        9.11      5.11 o 
   5  -2   5        0.12       -2.78      3.75 o 
  -5  -1   5        7.71        0.54      8.55 o 
  -4  -1   5        4.30        3.36      6.45 o 
  -3  -1   5       76.08       63.14     11.24 o 
  -2  -1   5      498.95      525.68     23.14 o 
  -1  -1   5     2022.62     2342.27     60.21 o 
   0  -1   5        2.80        1.67      2.01 o 
   1  -1   5     1230.47     1389.39     35.62 o 
   2  -1   5       24.67       18.12      3.56 o 
   3  -1   5       30.76       27.19      6.77 o 
   4  -1   5      149.56      140.15     14.01 o 
   5  -1   5        0.17        2.55     10.73 o 
  -5   0   5        0.54        2.02      5.11 o 
  -4   0   5      114.93      102.11     11.72 o 
  -3   0   5      102.81       85.19     12.34 o 
  -2   0   5      189.33      222.59     11.53 o 
  -1   0   5     1254.14     1437.15     30.64 o 
   0   0   5       22.22       29.81      3.69 o 
   1   0   5       89.31      111.33      9.90 o 
   2   0   5      181.56      221.76     10.68 o 
   3   0   5       30.12       21.83      6.01 o 
   4   0   5      113.96      113.98      8.94 o 
   5   0   5        1.07       14.31     11.58 o 
  -5   1   5        1.78        2.88      6.07 o 
  -4   1   5       31.25       23.68      4.09 o 
  -3   1   5     1055.28      949.08     40.44 o 
  -2   1   5      377.96      444.24     15.82 o 
  -1   1   5      386.44      403.88     10.00 o 
   0   1   5      454.61      495.36     17.97 o 
   1   1   5      161.90      209.13     12.88 o 
   2   1   5      804.73      895.94     27.37 o 
   3   1   5        9.73       13.50      4.90 o 
   4   1   5       12.44       21.81     10.71 o 
   5   1   5       17.40       12.85      9.18 o 
  -5   2   5       22.10       23.58      9.38 o 
  -4   2   5      138.90      132.07     11.61 o 
  -3   2   5      522.05      488.00     19.61 o 
  -2   2   5      337.15      322.52     13.15 o 
  -1   2   5       11.69       19.45      2.28 o 
   0   2   5       75.02       83.42      4.60 o 
   1   2   5       84.63       82.37      8.24 o 
   2   2   5     1290.66     1465.89     34.46 o 
   3   2   5       25.32       27.20      6.39 o 
   4   2   5        1.85        0.79      1.72 o 
   5   2   5      100.22      116.83     17.49 o 
  -5   3   5       31.78       32.78      5.51 o 
  -4   3   5        5.94        2.85      2.43 o 
  -3   3   5       75.41       50.22      9.63 o 
  -2   3   5      339.90      330.78     20.53 o 
  -1   3   5       29.38       38.76      4.42 o 
   0   3   5      145.92      153.00      6.23 o 
   1   3   5      482.92      508.16     12.04 o 
   2   3   5        3.37        6.73      2.81 o 
   3   3   5      210.20      195.66     26.01 o 
   4   3   5       17.36       14.02      3.24 o 
   5   3   5       18.26       25.58      5.52 o 
   6   3   5        0.08        8.86      6.44 o 
  -5   4   5       62.59       72.28      9.04 o 
  -4   4   5       21.69       17.43      4.67 o 
  -3   4   5      408.49      390.39     26.75 o 
  -2   4   5      480.31      526.41     18.64 o 
  -1   4   5       27.34       37.93      4.66 o 
   0   4   5      129.53      115.67      7.08 o 
   1   4   5      648.36      669.66     25.17 o 
   2   4   5      247.86      267.12     16.44 o 
   3   4   5      502.94      500.54     19.16 o 
   4   4   5       48.13       51.43      5.59 o 
   5   4   5        2.50        4.83      5.20 o 
  -5   5   5        3.41        4.17      2.76 o 
  -4   5   5      218.83      217.67     18.52 o 
  -3   5   5      175.25      166.73     13.23 o 
  -2   5   5        3.49        6.77      3.75 o 
  -1   5   5       74.88       74.79      6.88 o 
   0   5   5       52.65       60.39      4.35 o 
   1   5   5       39.00       44.61      4.89 o 
   2   5   5      135.80      130.18     13.59 o 
   3   5   5      254.85      232.59     20.46 o 
   4   5   5        9.39       13.78      3.77 o 
   5   5   5        9.76       12.41      6.32 o 
  -4   6   5      123.38      148.39     14.78 o 
  -2   6   5       29.30       26.30      5.05 o 
  -1   6   5      119.45      126.00      9.69 o 
   0   6   5      266.55      260.43     14.73 o 
   1   6   5      124.19      125.31      8.81 o 
   2   6   5       19.31       25.39      6.62 o 
   3   6   5       61.38       66.79     11.24 o 
   4   6   5      139.79      153.25     14.42 o 
   5   6   5        0.30        1.98      3.07 o 
  -4   7   5        5.19        7.24      3.63 o 
  -2   7   5      135.36      133.44     13.90 o 
  -1   7   5      122.12      129.70     10.59 o 
   0   7   5       83.71       84.00      7.81 o 
   1   7   5       46.86       62.33      6.67 o 
   2   7   5       13.95       15.40      5.60 o 
   3   7   5       14.37       18.71      3.30 o 
   4   7   5      142.55      193.97     17.39 o 
   5   7   5        0.16        1.17      2.87 o 
  -4   8   5        0.03        0.17      2.16 o 
  -3   8   5       54.28       63.05     15.54 o 
  -2   8   5      104.99       90.44     18.21 o 
  -1   8   5        1.76        1.96      1.87 o 
   0   8   5       60.95       69.01     11.61 o 
   1   8   5       43.68       39.82     10.93 o 
   2   8   5      237.26      241.48     41.95 o 
   3   8   5      146.49      176.21      9.90 o 
   4   8   5        1.90        2.88      1.81 o 
   5   8   5       16.49       18.30      5.22 o 
  -3   9   5       62.26      106.57     11.67 o 
  -2   9   5        1.79       -0.37      2.09 o 
  -1   9   5      114.52      121.17     16.18 o 
   0   9   5      104.82      102.15     16.21 o 
   1   9   5        0.00       -1.49      2.66 o 
   2   9   5      153.85      186.46     16.38 o 
   3   9   5      230.89      308.37     16.11 o 
   4   9   5        7.99        7.31      2.54 o 
  -3  10   5        5.48       13.01      3.92 o 
  -2  10   5       41.08       30.59      8.23 o 
  -1  10   5       26.29       19.99      7.56 o 
   0  10   5       18.54       13.65      6.86 o 
   1  10   5        1.51        1.62      1.92 o 
   2  10   5       58.36       67.99     10.04 o 
   3  10   5       47.34       65.10      7.28 o 
   4  10   5       21.12       25.88      4.10 o 
  -2  11   5       22.99       14.09      4.60 o 
  -1  11   5       11.79       10.87      5.76 o 
   0  11   5        0.24       -2.08      4.06 o 
   1  11   5      155.61      117.08     17.63 o 
   2  11   5        0.95        4.77      3.08 o 
   3  11   5       11.87        8.67      5.29 o 
  -1  12   5       12.02        8.78      4.60 o 
   0  12   5        9.50        9.12      3.41 o 
   1  12   5        9.13        3.49      3.84 o 
   2  12   5        6.23        8.78      4.86 o 
   3  12   5        2.07        2.39      2.71 o 
  -2  -9   6      170.66      185.85     12.68 o 
  -1  -9   6        5.91        8.13      4.21 o 
   0  -9   6       10.35       11.50      5.01 o 
   1  -9   6       53.29       58.82      9.73 o 
  -3  -8   6       45.62       41.00      6.83 o 
  -2  -8   6       66.81       52.88      6.24 o 
  -1  -8   6       33.21       38.26      6.15 o 
   0  -8   6        0.07       -1.72      2.47 o 
   1  -8   6        9.42        7.30      4.99 o 
   2  -8   6       47.52       48.71      8.81 o 
  -4  -7   6      119.09      105.19      6.82 o 
  -3  -7   6       17.73       27.79      6.03 o 
  -2  -7   6       12.48       14.45      5.47 o 
  -1  -7   6       47.43       51.77     10.59 o 
   0  -7   6      158.00      136.63     10.96 o 
   1  -7   6      106.15       98.70     13.94 o 
   2  -7   6       20.16       19.97      5.20 o 
   3  -7   6        6.68        9.46      4.03 o 
  -4  -6   6       82.99       79.92     13.62 o 
  -3  -6   6       18.77       14.24      4.79 o 
  -2  -6   6       21.15       12.59      5.13 o 
  -1  -6   6      428.43      338.63     23.70 o 
   0  -6   6      286.63      274.65     14.98 o 
   1  -6   6      230.81      330.36     25.55 o 
   2  -6   6       23.23       22.76      4.92 o 
   3  -6   6        4.87        3.19      3.75 o 
  -4  -5   6        6.21        2.09      2.58 o 
  -3  -5   6       10.66       13.07      5.24 o 
  -2  -5   6      208.48      154.30     11.11 o 
  -1  -5   6        1.16        0.91      2.56 o 
   0  -5   6        1.82        3.22      3.79 o 
   1  -5   6       23.25       17.89      5.01 o 
   2  -5   6        6.53        5.36      2.82 o 
   3  -5   6       51.88       61.16      7.48 o 
   4  -5   6        0.08        1.21      3.08 o 
  -5  -4   6        1.09       -0.72      1.87 o 
  -4  -4   6        5.58        6.76      4.09 o 
  -3  -4   6      598.64      489.85     37.08 o 
  -2  -4   6        1.33       -1.39      3.60 o 
  -1  -4   6        7.26        3.59      2.32 o 
   0  -4   6      152.19      146.85     15.39 o 
   1  -4   6       44.85       38.73      8.43 o 
   2  -4   6       25.27       26.43      4.94 o 
   3  -4   6      347.35      381.80     21.32 o 
   4  -4   6        3.82       -0.60      3.95 o 
  -5  -3   6      107.43       71.44      8.97 o 
  -4  -3   6       18.80       19.12      4.06 o 
  -3  -3   6        5.47        6.50      3.67 o 
  -2  -3   6      180.85      173.63     17.54 o 
  -1  -3   6      310.29      383.64     16.44 o 
   0  -3   6       24.18       16.75      5.42 o 
   1  -3   6       26.55       31.45      7.85 o 
   2  -3   6       70.08       53.56      9.61 o 
   3  -3   6       31.87       26.28      7.99 o 
   4  -3   6       35.19       33.52      8.67 o 
   5  -3   6       50.82       55.67      6.76 o 
  -5  -2   6      190.91      168.05     19.27 o 
  -4  -2   6       25.37       26.12      5.04 o 
  -3  -2   6       56.14       45.65     10.20 o 
  -1  -2   6       67.09       96.95     10.12 o 
   0  -2   6      518.81      642.24     27.08 o 
   1  -2   6      647.85      699.16     29.32 o 
   2  -2   6       32.93       26.57      4.42 o 
   3  -2   6        6.93        5.65      3.05 o 
   4  -2   6      112.75      118.97     16.00 o 
   5  -2   6        2.56        5.83      4.20 o 
  -5  -1   6       86.13       76.83      8.66 o 
  -4  -1   6       23.92       17.43      7.92 o 
  -3  -1   6      522.32      418.94     29.37 o 
  -2  -1   6      236.69      272.06     18.47 o 
  -1  -1   6      226.62      329.04     17.35 o 
   0  -1   6        2.41        4.49      2.82 o 
   1  -1   6       91.64       87.30     10.04 o 
   2  -1   6      406.42      389.68     18.33 o 
   3  -1   6        4.46        4.51      3.48 o 
   4  -1   6       36.87       38.53      7.47 o 
   5  -1   6        0.08       -2.28      4.05 o 
  -5   0   6       38.50       27.82      9.67 o 
  -4   0   6      150.83      122.02     20.48 o 
  -3   0   6       69.12       64.34     11.34 o 
  -2   0   6        0.83        1.15      1.79 o 
  -1   0   6     1644.03     1804.39     38.68 o 
   0   0   6      270.07      315.18     16.45 o 
   1   0   6      542.99      689.21     25.69 o 
   2   0   6     2833.44     2700.79     92.34 o 
   3   0   6        0.79        0.51      2.67 o 
   4   0   6        1.14        1.79      2.14 o 
   5   0   6       43.21       64.65      8.62 o 
  -5   1   6       38.53       34.03     10.26 o 
  -4   1   6        4.15        5.62      2.46 o 
  -3   1   6      178.63      165.91     17.23 o 
  -2   1   6       31.75       31.06      4.80 o 
  -1   1   6     1643.07     1886.03     45.63 o 
   0   1   6       10.20       15.50      3.90 o 
   1   1   6      226.58      277.33     16.03 o 
   2   1   6      773.90      849.24     30.85 o 
   3   1   6      130.87      129.99     14.51 o 
   4   1   6       29.66       20.31      5.45 o 
   5   1   6       16.47       29.60      6.02 o 
  -5   2   6       45.79       45.88     11.84 o 
  -4   2   6       17.88       12.67      4.46 o 
  -3   2   6      139.57      120.64     10.00 o 
  -2   2   6       57.02       52.06      5.75 o 
  -1   2   6       42.22       44.55      3.64 o 
   0   2   6     2591.05     2966.09     50.65 o 
   1   2   6      178.76      187.19     13.35 o 
   2   2   6       46.02       47.57      7.37 o 
   3   2   6        3.52        3.42      3.35 o 
   4   2   6       57.79       47.49     16.93 o 
   5   2   6       12.77       24.23     10.87 o 
  -5   3   6        0.89        2.49      4.62 o 
  -4   3   6       18.72       18.34      6.01 o 
  -3   3   6      204.64      214.89     19.67 o 
  -2   3   6       17.11       12.85      4.97 o 
  -1   3   6      732.85      858.57     41.28 o 
   0   3   6      256.34      301.23     11.30 o 
   1   3   6       51.71       63.16      4.88 o 
   2   3   6     1281.34     1272.39     36.12 o 
   3   3   6      114.48      110.19     13.30 o 
   4   3   6        4.21        5.62      1.78 o 
   5   3   6       25.23       26.63      5.80 o 
  -5   4   6       16.46       20.26      4.06 o 
  -4   4   6       73.02       83.08      9.27 o 
  -3   4   6       21.60       24.81      5.92 o 
  -2   4   6      827.37      840.24     24.38 o 
  -1   4   6     1177.45     1388.52     30.35 o 
   0   4   6      160.95      181.91      9.45 o 
   1   4   6      687.41      684.04     27.13 o 
   2   4   6      151.82      152.52     13.34 o 
   3   4   6       95.82       90.04     15.51 o 
   4   4   6      161.40      166.79     12.14 o 
   5   4   6        2.04        2.51      6.82 o 
  -5   5   6       42.83       58.57      7.13 o 
  -4   5   6       87.39       87.48      9.16 o 
  -3   5   6        5.31        9.69      3.84 o 
  -2   5   6      502.92      503.80     20.03 o 
  -1   5   6       17.85       18.88      4.00 o 
   0   5   6      158.62      182.61      7.84 o 
   1   5   6     1124.87     1247.05     26.54 o 
   2   5   6      179.20      189.15     17.00 o 
   3   5   6        8.19        7.11      2.83 o 
   4   5   6      220.32      248.72     21.73 o 
   5   5   6        0.46       -1.07      2.26 o 
  -4   6   6       22.61       19.57      5.72 o 
  -3   6   6        0.32        0.96      3.68 o 
  -2   6   6        7.26        8.29      3.15 o 
  -1   6   6        9.58        7.53      2.85 o 
   0   6   6        4.07        3.00      1.89 o 
   1   6   6        1.35        1.96      1.73 o 
   2   6   6        0.27       -0.32      2.97 o 
   3   6   6        5.05        4.68      3.84 o 
   4   6   6       25.56       25.69      7.33 o 
   5   6   6        5.08        3.86      3.01 o 
  -4   7   6       58.67      110.08     11.35 o 
  -3   7   6       22.76       21.39      7.67 o 
  -2   7   6      274.78      246.35     18.25 o 
  -1   7   6      739.20      824.54     40.60 o 
   0   7   6      254.69      295.92     16.63 o 
   1   7   6      209.17      246.55     14.13 o 
   2   7   6      174.83      203.66     19.26 o 
   3   7   6        0.47        3.21      1.82 o 
   4   7   6        0.06        0.90      2.32 o 
   5   7   6       41.87       50.21      9.13 o 
  -4   8   6        6.10       12.60      3.84 o 
  -3   8   6        9.60        8.24      3.66 o 
  -2   8   6      394.83      356.56     61.61 o 
  -1   8   6       82.53       78.17      8.63 o 
   0   8   6        1.31        0.41      3.01 o 
   1   8   6        8.94       18.74      7.37 o 
   2   8   6      114.92      120.72     12.44 o 
   3   8   6       81.43       73.06      8.65 o 
   4   8   6       32.22       32.30      5.22 o 
   5   8   6        7.16        7.58      2.38 o 
  -3   9   6        9.10       13.37      4.94 o 
  -2   9   6       75.27       51.71      7.79 o 
  -1   9   6      129.31      133.48     18.73 o 
   0   9   6      102.47      104.86     16.49 o 
   1   9   6        5.12        2.91      3.32 o 
   2   9   6       54.01       56.36      8.98 o 
   3   9   6      130.70      172.27     20.90 o 
   4   9   6        6.43        5.33      4.36 o 
  -3  10   6       10.65       14.13      3.79 o 
  -2  10   6       22.74       12.11      5.02 o 
  -1  10   6       58.28       52.06     12.05 o 
   0  10   6       46.03       40.40     10.85 o 
   1  10   6       10.30       12.07      3.59 o 
   2  10   6       31.82       33.70      7.29 o 
   3  10   6       58.27       87.24      8.35 o 
   4  10   6       16.20       18.30      5.38 o 
  -2  11   6       22.02       15.37      4.80 o 
  -1  11   6       38.74       49.43     11.27 o 
   0  11   6        0.01        2.73      3.18 o 
   1  11   6       48.62       41.37     10.77 o 
   2  11   6        4.90        4.51      3.31 o 
   3  11   6        4.17        2.63      2.87 o 
  -1  12   6        9.19        6.23      3.50 o 
   0  12   6        0.05       -2.44      2.47 o 
   1  12   6       31.54       35.92      7.10 o 
   2  12   6        4.15        7.74      4.73 o 
   3  12   6        0.01        2.36      2.38 o 
  -1  -9   7       11.73       16.18      4.85 o 
   0  -9   7        8.53       10.80      4.55 o 
  -2  -8   7      124.94      120.55     11.23 o 
  -1  -8   7       66.74       67.07      7.41 o 
   0  -8   7       57.58       51.01      7.31 o 
   1  -8   7      191.92      234.54     20.25 o 
   2  -8   7       60.17       55.67      8.01 o 
  -3  -7   7        4.96        5.55      1.99 o 
  -2  -7   7        6.26        2.69      2.78 o 
  -1  -7   7        0.43       -1.47      2.68 o 
   0  -7   7        3.76        5.43      2.98 o 
   1  -7   7       89.35       74.97     11.86 o 
   2  -7   7        0.01       -1.63      2.98 o 
  -4  -6   7       39.56       36.59      6.48 o 
  -3  -6   7      135.96      134.92     13.51 o 
  -2  -6   7       17.18       12.21      4.73 o 
  -1  -6   7      104.95      100.69     13.08 o 
   0  -6   7      540.81      475.73     20.09 o 
   1  -6   7        0.11       -1.08      3.02 o 
   2  -6   7       27.45       19.73      6.71 o 
   3  -6   7       27.55       25.85      6.23 o 
  -4  -5   7       19.46       21.28      3.75 o 
  -3  -5   7        1.75        1.29      2.40 o 
  -2  -5   7      168.03      174.34     26.75 o 
  -1  -5   7       13.75       11.10      4.43 o 
   0  -5   7       23.77       18.46      5.97 o 
   1  -5   7        0.49        2.88      3.34 o 
   2  -5   7       51.71       53.60      7.08 o 
   3  -5   7        5.12        5.34      2.73 o 
   4  -5   7        1.57        2.25      3.34 o 
  -4  -4   7        1.57       -0.95      2.88 o 
  -3  -4   7       93.70       83.56     11.52 o 
  -2  -4   7      301.91      233.01     17.92 o 
  -1  -4   7       64.22       55.96      9.24 o 
   0  -4   7      573.18      505.71     28.93 o 
   1  -4   7      269.30      251.39     21.14 o 
   2  -4   7        9.13        8.21      3.21 o 
   3  -4   7       39.93       39.94      9.07 o 
   4  -4   7       10.18       13.09      5.56 o 
  -5  -3   7       76.64       53.03      7.01 o 
  -4  -3   7       37.10       37.15      5.49 o 
  -3  -3   7       78.92       80.97      8.84 o 
  -1  -3   7       17.80       21.61      5.67 o 
   0  -3   7       55.71       58.28      9.38 o 
   1  -3   7      232.96      190.53     17.76 o 
   2  -3   7      163.35      162.89     17.35 o 
   3  -3   7      228.66      267.40     26.26 o 
   4  -3   7       27.75       37.45      8.95 o 
  -5  -2   7        2.12        3.08      2.09 o 
  -4  -2   7      113.33      113.38     12.82 o 
  -3  -2   7        0.16       -1.00      1.92 o 
  -2  -2   7      140.33      140.34     17.83 o 
  -1  -2   7      705.40      761.29     30.41 o 
   0  -2   7      118.08      130.28     13.19 o 
   1  -2   7      180.87      155.55     15.86 o 
   2  -2   7      193.73      168.54     16.65 o 
   3  -2   7       31.14       31.87      8.55 o 
   4  -2   7       13.53       17.94      7.15 o 
   5  -2   7        0.98       -0.86      3.12 o 
  -5  -1   7        3.20        2.29      4.02 o 
  -4  -1   7       35.34       34.90      5.91 o 
  -3  -1   7        4.82       -0.59      2.14 o 
  -2  -1   7      234.90      238.03     14.35 o 
  -1  -1   7      109.76      118.61     11.38 o 
   0  -1   7      278.13      354.13     20.09 o 
   1  -1   7       51.56       49.92      8.47 o 
   2  -1   7      182.50      170.48     10.88 o 
   3  -1   7       64.14       58.84      5.71 o 
   4  -1   7       54.00       54.60     10.81 o 
  -5   0   7        1.04       -4.12      4.40 o 
  -4   0   7       28.85       39.86     12.16 o 
  -3   0   7     1828.54     1540.29     54.28 o 
  -2   0   7      231.64      259.19     18.72 o 
  -1   0   7        0.62       -0.68      2.15 o 
   0   0   7      420.28      489.80     22.60 o 
   1   0   7      251.35      248.90     17.09 o 
   2   0   7      197.88      215.17     12.43 o 
   3   0   7      161.43      147.27     15.84 o 
   4   0   7        0.71        3.32      9.45 o 
   5   0   7        2.12        4.59      4.04 o 
  -5   1   7        6.81        6.29      4.54 o 
  -4   1   7        0.42        0.31      3.24 o 
  -3   1   7       41.72       26.03      7.25 o 
  -2   1   7      607.46      753.57     23.33 o 
  -1   1   7       20.34       19.22      3.51 o 
   0   1   7      869.30     1030.76     32.39 o 
   1   1   7      201.07      204.43     15.15 o 
   2   1   7     2544.77     2758.42     58.18 o 
   3   1   7      174.67      153.53     16.23 o 
   4   1   7        4.60       17.52      5.11 o 
   5   1   7       31.12       45.84      7.41 o 
  -5   2   7       61.29       72.28     14.08 o 
  -4   2   7       56.85       50.37     13.88 o 
  -3   2   7       60.12       74.20     11.78 o 
  -2   2   7       20.10       18.43      5.33 o 
  -1   2   7       51.32       45.10      5.09 o 
   0   2   7      478.66      538.30     23.68 o 
   1   2   7       49.92       60.09      8.41 o 
   2   2   7       15.95        7.30      3.39 o 
   3   2   7      174.74      178.01     17.73 o 
   4   2   7        3.47       -1.10      3.37 o 
   5   2   7        1.12        0.51      3.75 o 
  -5   3   7       61.60       67.22     12.53 o 
  -4   3   7       13.74       10.39      3.48 o 
  -3   3   7       13.74       14.65      4.73 o 
  -2   3   7      122.99      140.99     14.78 o 
  -1   3   7      468.91      588.82     18.46 o 
   0   3   7     1401.69     1596.22     28.04 o 
   1   3   7      195.27      190.59      9.38 o 
   2   3   7     1111.15     1162.34     36.65 o 
   3   3   7       33.05       37.50      8.41 o 
   4   3   7      120.51      112.07      8.34 o 
   5   3   7        0.98        3.18      8.48 o 
  -5   4   7       26.12       27.11      7.46 o 
  -4   4   7      205.36      224.06     14.36 o 
  -3   4   7        1.12        1.35      1.59 o 
  -2   4   7      266.74      263.18     21.01 o 
  -1   4   7       23.86       31.97      3.83 o 
   0   4   7       57.10       65.64      6.13 o 
   1   4   7       27.23       21.44      5.52 o 
   2   4   7      158.48      153.08     14.41 o 
   3   4   7        0.34       -2.73      2.73 o 
   4   4   7       47.10       45.81      7.73 o 
   5   4   7        1.05        3.59      2.82 o 
  -4   5   7       62.76       82.04      8.56 o 
  -3   5   7      121.10      216.67     22.54 o 
  -2   5   7      264.51      250.32     21.05 o 
  -1   5   7      175.82      182.40     11.93 o 
   0   5   7       29.90       31.45      3.67 o 
   1   5   7      197.93      227.45     17.66 o 
   2   5   7      210.60      227.69     18.21 o 
   3   5   7       42.86       44.36      6.54 o 
   4   5   7        4.84        6.44      4.54 o 
   5   5   7       13.17        7.36      4.15 o 
  -4   6   7       97.33      135.09     12.79 o 
  -3   6   7        1.31        1.95      1.85 o 
  -2   6   7       80.93       89.04     12.76 o 
  -1   6   7      293.04      323.25     23.40 o 
   0   6   7        7.77       10.82      3.04 o 
   1   6   7        1.94        1.18      1.82 o 
   2   6   7      861.64     1048.75     42.37 o 
   3   6   7       79.61       57.81     10.32 o 
   4   6   7       59.78       64.77     11.29 o 
   5   6   7        4.04        4.26      3.54 o 
  -4   7   7       11.60       21.84      5.04 o 
  -3   7   7       18.11       19.77      4.20 o 
  -2   7   7       17.23       13.46      5.59 o 
  -1   7   7      105.10      113.13     10.14 o 
   0   7   7        3.19        1.55      2.84 o 
   1   7   7       46.29       59.15      6.89 o 
   2   7   7        0.22       -4.07      4.07 o 
   3   7   7      299.44      301.18     44.23 o 
   4   7   7        1.15        1.87      2.66 o 
   5   7   7        0.87        1.34      1.68 o 
  -4   8   7        0.20       -2.27      2.27 o 
  -3   8   7      103.50      115.84     47.87 o 
  -2   8   7        6.36        5.75      4.20 o 
  -1   8   7       11.86        7.48      4.18 o 
   0   8   7      270.73      336.25     24.93 o 
   1   8   7        0.96       -1.28      7.61 o 
   2   8   7       13.40        9.74      4.23 o 
   3   8   7      116.26      118.47     21.89 o 
   4   8   7       25.31       19.96      6.54 o 
   5   8   7        6.27        5.78      2.05 o 
  -3   9   7        5.03        6.09      2.42 o 
  -2   9   7       10.28        8.14      4.50 o 
  -1   9   7       21.49       13.25      6.64 o 
   0   9   7       75.83       64.49      8.53 o 
   1   9   7       44.92       39.26      6.03 o 
   2   9   7       69.27       61.71      9.62 o 
   3   9   7        4.42        4.08      2.53 o 
   4   9   7        1.10        0.39      2.38 o 
  -3  10   7        0.25        4.70      1.84 o 
  -2  10   7      106.54       84.16     12.15 o 
  -1  10   7       49.28       51.99     11.82 o 
   0  10   7       25.76       17.33      4.89 o 
   1  10   7      138.51      110.63     17.64 o 
   2  10   7        0.84        0.11      1.88 o 
   3  10   7        8.73        2.45      6.89 o 
   4  10   7       17.63       26.92      6.48 o 
  -2  11   7       19.65       17.36      5.12 o 
  -1  11   7        0.25        2.30      4.65 o 
   0  11   7        0.07        0.48      2.42 o 
   1  11   7        2.45       -2.93      2.93 o 
   2  11   7        2.95       -1.57      3.72 o 
   3  11   7        9.61        5.49      8.50 o 
  -1  12   7       26.56       21.66      5.60 o 
   0  12   7       15.19        9.92      2.94 o 
   1  12   7       44.23       47.80      8.91 o 
   2  12   7       24.42       40.36     18.47 o 
   3  12   7        0.15        0.68      1.68 o 
  -2  -8   8       22.54       25.54      4.61 o 
  -1  -8   8       26.47       25.92      4.33 o 
   0  -8   8       40.79       40.76      8.31 o 
   1  -8   8       11.77       12.76      4.76 o 
  -3  -7   8       36.04       40.40      6.28 o 
  -2  -7   8        0.60        1.05      2.71 o 
  -1  -7   8      277.36      283.44     20.85 o 
   0  -7   8       45.74       34.83      5.51 o 
   1  -7   8       28.03       26.70      7.00 o 
   2  -7   8       86.76       80.22     10.44 o 
  -3  -6   8       42.31       27.31      5.57 o 
  -2  -6   8      148.89      140.52     15.02 o 
  -1  -6   8       51.63       42.87      8.62 o 
   0  -6   8       54.95       51.71      6.82 o 
   1  -6   8        0.16        0.90      3.48 o 
   2  -6   8       37.35       41.78      9.52 o 
   3  -6   8       12.68       14.48      4.09 o 
  -4  -5   8       11.04        7.37      2.16 o 
  -3  -5   8      108.24       86.33     11.45 o 
  -2  -5   8        4.31        4.04      3.27 o 
  -1  -5   8       29.89       27.14      6.74 o 
   0  -5   8       86.79       72.05      7.85 o 
   1  -5   8        7.49        8.41      4.74 o 
   2  -5   8        7.72       14.58      6.12 o 
   3  -5   8       28.64       26.85      4.57 o 
  -4  -4   8      108.09      104.90     11.72 o 
  -3  -4   8        0.47       -0.22      2.43 o 
  -2  -4   8       69.79       74.13     10.09 o 
  -1  -4   8       23.78       20.84      4.21 o 
   0  -4   8      122.68      120.27      9.66 o 
   1  -4   8       65.41       70.49     10.93 o 
   2  -4   8       12.33       12.09      3.03 o 
   3  -4   8       11.25       10.72      3.63 o 
   4  -4   8        1.95       -0.34      3.10 o 
  -4  -3   8      310.91      304.46     33.23 o 
  -3  -3   8       67.00       66.95     10.53 o 
  -2  -3   8      297.23      277.24     14.57 o 
  -1  -3   8        9.37        4.56      3.25 o 
   0  -3   8      111.96      125.89     14.40 o 
   1  -3   8      249.59      236.01     20.40 o 
   2  -3   8      168.03      183.20     21.40 o 
   3  -3   8       25.44       22.41      4.76 o 
   4  -3   8       22.30       24.01      7.21 o 
  -4  -2   8      110.77      111.87     12.31 o 
  -3  -2   8      152.23      141.33     11.36 o 
  -2  -2   8      483.42      509.83     22.95 o 
  -1  -2   8       37.18       43.21      7.95 o 
   0  -2   8       49.48       49.12      8.91 o 
   1  -2   8      328.22      334.07     23.25 o 
   2  -2   8        0.47       -5.23      5.23 o 
   3  -2   8        5.08        0.95      3.96 o 
   4  -2   8       62.10       76.78     12.55 o 
  -5  -1   8       11.42        8.74      4.01 o 
  -4  -1   8       16.19       17.12      6.59 o 
  -3  -1   8      184.80      180.21     14.20 o 
  -2  -1   8       42.55       55.96      7.49 o 
  -1  -1   8      378.96      374.38     21.79 o 
   0  -1   8      190.53      187.87     15.87 o 
   1  -1   8      125.83      109.78     12.70 o 
   2  -1   8      290.23      298.08     23.70 o 
   3  -1   8       34.61       28.92      4.71 o 
   4  -1   8        5.93        4.10      4.20 o 
   5  -1   8       14.75       16.53      5.39 o 
  -5   0   8       53.14       61.16     11.10 o 
  -4   0   8       36.57       43.06      6.60 o 
  -3   0   8      106.66      104.14      9.64 o 
  -2   0   8       27.85       24.85      5.00 o 
  -1   0   8      522.88      599.73     26.76 o 
   0   0   8       24.10       30.80      6.48 o 
   1   0   8      137.78      134.07     13.46 o 
   2   0   8       71.27       77.75      7.93 o 
   3   0   8      245.09      240.46     16.54 o 
   4   0   8        1.76        1.02      2.00 o 
   5   0   8       11.24       21.42      6.00 o 
  -5   1   8       51.16       40.42      9.40 o 
  -4   1   8       30.23       35.51      6.11 o 
  -3   1   8        0.90       -0.22      1.55 o 
  -2   1   8      579.64      642.68     28.06 o 
  -1   1   8      408.76      495.79     17.68 o 
   0   1   8      333.55      338.39     20.22 o 
   1   1   8       36.56       42.75      8.05 o 
   2   1   8        7.46        9.74      5.21 o 
   3   1   8       12.35       11.60      5.14 o 
   4   1   8       13.86       19.73      4.09 o 
   5   1   8        5.34        4.31      3.79 o 
  -5   2   8       38.73       40.59      9.73 o 
  -3   2   8      254.62      250.28     19.44 o 
  -2   2   8      670.35      715.70     34.05 o 
  -1   2   8      380.42      438.33     16.67 o 
   0   2   8      965.74     1077.43     36.67 o 
   1   2   8       11.20        8.94      4.30 o 
   2   2   8      411.90      529.49     27.80 o 
   3   2   8      201.98      227.01     20.60 o 
   4   2   8        7.52        5.85      6.81 o 
   5   2   8        0.00       -3.67      3.67 o 
  -5   3   8        0.19        0.88      3.25 o 
  -4   3   8       50.25       61.96     14.97 o 
  -3   3   8       26.54       33.49      7.24 o 
  -2   3   8        0.65       -0.34      2.63 o 
  -1   3   8      440.91      503.89     18.29 o 
   0   3   8      261.56      257.16     12.26 o 
   1   3   8       60.28       54.57      5.67 o 
   2   3   8       16.31       14.34      5.07 o 
   3   3   8      173.56      181.75     18.71 o 
   4   3   8        1.60        2.62      3.27 o 
   5   3   8        0.87       -0.23      6.03 o 
  -4   4   8      199.84      262.76     14.59 o 
  -3   4   8        0.10        0.10      3.19 o 
  -2   4   8       58.83       50.77      9.75 o 
  -1   4   8       76.99       82.00      7.64 o 
   0   4   8      307.00      364.66     15.12 o 
   1   4   8      729.20      831.27     33.60 o 
   2   4   8      398.05      447.21     25.79 o 
   3   4   8       15.00       13.94      5.69 o 
   4   4   8       47.37       45.82      8.59 o 
   5   4   8       24.40       22.56      6.06 o 
  -4   5   8        4.19        8.40      3.12 o 
  -3   5   8       72.92       99.96      8.64 o 
  -2   5   8       84.76       77.83     12.20 o 
  -1   5   8        6.05        9.32      3.07 o 
   0   5   8       21.34       22.02      4.15 o 
   1   5   8        5.67        7.72      4.03 o 
   2   5   8       10.90        8.96      4.41 o 
   3   5   8        6.87       11.13      3.66 o 
   4   5   8       59.76       50.29      6.97 o 
   5   5   8        4.84        7.04      2.61 o 
  -4   6   8        6.25        2.97      2.53 o 
  -3   6   8      182.23      221.41     10.70 o 
  -2   6   8       47.74       40.77      9.24 o 
  -1   6   8      301.89      325.05     16.53 o 
   0   6   8      196.13      250.64     13.32 o 
   1   6   8       72.45       85.78      8.03 o 
   2   6   8      172.00      206.66     19.61 o 
   3   6   8       62.03       59.42     10.56 o 
   4   6   8       28.55       23.26      6.83 o 
   5   6   8       24.91       20.17      4.40 o 
  -4   7   8        0.02        1.17      1.85 o 
  -3   7   8       50.60       57.93      5.43 o 
  -2   7   8       12.56        6.63      4.20 o 
  -1   7   8       25.43       17.20      6.79 o 
   0   7   8       61.08       65.00     10.88 o 
   1   7   8       47.77       62.35      7.28 o 
   2   7   8      383.94      553.54     32.84 o 
   3   7   8        8.31        2.73      3.15 o 
   4   7   8        6.94        4.67      3.89 o 
   5   7   8        9.75        8.21      2.57 o 
  -3   8   8        0.49        1.40      1.27 o 
  -2   8   8       31.21       24.08      7.30 o 
  -1   8   8      476.01      400.18     27.29 o 
   0   8   8       68.84       56.11      7.98 o 
   1   8   8       17.74       11.10      6.63 o 
   2   8   8        4.40        4.40      3.70 o 
   3   8   8       37.66       35.01      8.92 o 
   4   8   8       66.15       64.55     11.07 o 
   5   8   8        0.02       -1.62      1.62 o 
  -3   9   8        8.01        8.18      3.18 o 
  -2   9   8       38.66       28.96      7.77 o 
  -1   9   8      146.76      118.77     15.63 o 
   0   9   8      446.14      371.84     20.24 o 
   1   9   8       44.69       44.65      9.46 o 
   2   9   8        1.19        3.15      4.09 o 
   3   9   8       82.41       96.03     14.13 o 
   4   9   8       87.78      116.33     13.80 o 
  -2  10   8        1.58        1.26      2.63 o 
  -1  10   8       63.81       56.90     10.66 o 
   0  10   8       15.04        9.72      5.44 o 
   1  10   8       33.24       37.37      9.09 o 
   2  10   8        7.38        7.52      4.61 o 
   3  10   8       25.41       26.35      7.52 o 
   4  10   8        1.11        1.93      2.24 o 
  -2  11   8        2.34        0.27      2.54 o 
  -1  11   8       20.09       19.83      5.98 o 
   0  11   8        4.06        3.87      5.45 o 
   1  11   8       23.15       28.57      7.86 o 
   2  11   8       39.12       23.93      7.88 o 
   3  11   8        0.34       -1.06      1.75 o 
  -1  12   8        0.51       -0.33      2.25 o 
   0  12   8        9.43        9.66      2.76 o 
   1  12   8        0.48       -1.89      3.58 o 
   2  12   8        7.25        2.32      3.20 o 
  -2  -7   9        1.83       -1.57      2.33 o 
  -1  -7   9        1.04        3.53      2.86 o 
   0  -7   9      134.14      125.32     12.48 o 
   1  -7   9       58.44       60.96      9.83 o 
  -3  -6   9       63.21       40.62      5.87 o 
  -2  -6   9        1.73        2.82      2.94 o 
  -1  -6   9       40.74       39.00      7.90 o 
   0  -6   9      219.16      221.94     19.11 o 
   1  -6   9        5.40        4.95      3.84 o 
   2  -6   9       57.88       57.95      6.62 o 
  -3  -5   9        0.63       -0.69      2.14 o 
  -2  -5   9       82.28       74.86     11.01 o 
  -1  -5   9      103.14       83.41     11.65 o 
   0  -5   9       30.52       21.77      4.56 o 
   1  -5   9        4.29        5.80      4.18 o 
   2  -5   9        9.60        7.81      4.76 o 
   3  -5   9        0.30        0.73      1.67 o 
  -4  -4   9        0.12       -1.27      2.21 o 
  -3  -4   9        0.12       -0.66      2.38 o 
  -2  -4   9      251.58      218.53     31.63 o 
  -1  -4   9       35.17       36.37      8.06 o 
   0  -4   9        0.08       -2.05      2.05 o 
   1  -4   9      494.26      554.42     20.70 o 
   2  -4   9        4.57        7.71      3.05 o 
   3  -4   9        9.10        9.01      2.90 o 
  -4  -3   9       71.60       70.19      9.50 o 
  -3  -3   9       39.39       37.33      7.55 o 
  -2  -3   9       88.76       76.21      9.04 o 
  -1  -3   9      184.64      172.88     16.65 o 
   0  -3   9      171.88      195.91     12.17 o 
   1  -3   9       32.52       31.94      5.07 o 
   2  -3   9       26.13       37.43      7.97 o 
   3  -3   9        0.37        1.75      2.06 o 
   4  -3   9        0.49       -3.49      3.49 o 
  -4  -2   9      244.32      228.30     32.63 o 
  -3  -2   9        9.60        7.18      3.75 o 
  -2  -2   9      213.52      244.17     15.24 o 
  -1  -2   9      169.20      156.47     15.58 o 
   0  -2   9       97.60      103.34     12.98 o 
   1  -2   9       49.78       51.85      9.69 o 
   2  -2   9      288.50      310.28     49.71 o 
   3  -2   9        0.03       -1.06      3.16 o 
   4  -2   9        1.76        4.40      4.12 o 
  -4  -1   9       98.92      113.60      9.79 o 
  -3  -1   9       88.67       84.54     11.82 o 
  -2  -1   9       67.92       57.23      7.06 o 
  -1  -1   9       89.83       96.67     11.64 o 
   0  -1   9        1.38        0.21      2.19 o 
   1  -1   9        3.78        4.23      3.53 o 
   2  -1   9       46.08       48.35      5.50 o 
   3  -1   9      132.83      117.20     16.04 o 
   4  -1   9        4.30        7.61      4.66 o 
  -4   0   9        2.20        0.50      1.98 o 
  -3   0   9        4.54        3.20      4.96 o 
  -2   0   9      192.06      226.66     14.52 o 
  -1   0   9      111.38      135.66     13.85 o 
   0   0   9     1729.40     1898.03     52.09 o 
   1   0   9        4.54        5.35      3.42 o 
   2   0   9        0.97        0.89      1.81 o 
   3   0   9      251.50      240.57     13.92 o 
   4   0   9        3.43        7.32      4.66 o 
   5   0   9        3.54        4.44      3.89 o 
  -4   1   9      117.25      116.86     10.26 o 
  -3   1   9       61.69       66.36     10.20 o 
  -2   1   9        7.73       12.81      5.15 o 
  -1   1   9       37.97       44.02      5.90 o 
   0   1   9      640.54      688.67     31.21 o 
   1   1   9        2.27        0.39      2.74 o 
   2   1   9       23.35       27.51      7.25 o 
   3   1   9      183.04      195.90     12.39 o 
   4   1   9       15.35        9.62      3.60 o 
   5   1   9        3.15        0.44      2.53 o 
  -4   2   9       31.67       32.71      5.52 o 
  -3   2   9        7.10        6.27      3.96 o 
  -2   2   9      633.52      685.31     34.64 o 
  -1   2   9       13.73       18.32      4.83 o 
   0   2   9        0.81       -1.22      2.11 o 
   1   2   9      850.43      987.29     38.11 o 
   2   2   9       35.09       62.74     10.52 o 
   3   2   9        0.06        0.28      2.15 o 
   4   2   9        4.50        3.18      3.51 o 
   5   2   9        8.93        7.26      3.83 o 
  -4   3   9        4.50        2.80      4.28 o 
  -3   3   9       12.27       12.24      4.65 o 
  -2   3   9      153.81      165.65     17.29 o 
  -1   3   9        0.47        1.50      2.86 o 
   0   3   9      510.32      628.01     20.61 o 
   1   3   9      290.55      318.00     21.80 o 
   2   3   9        7.13        9.46      4.54 o 
   3   3   9       24.49       22.04      4.49 o 
   4   3   9       10.90       11.68      4.69 o 
   5   3   9        0.03        0.05      2.65 o 
  -4   4   9        5.81        8.36      5.82 o 
  -3   4   9      169.07      161.80     16.18 o 
  -2   4   9       20.66       21.37      4.34 o 
  -1   4   9      394.89      440.58     18.56 o 
   0   4   9      100.74      107.63      8.84 o 
   1   4   9       79.11       80.79     11.31 o 
   2   4   9       57.03       60.36     10.10 o 
   3   4   9      110.44      105.09     11.86 o 
   4   4   9        3.41        1.78      3.20 o 
   5   4   9       10.19        6.51      2.40 o 
  -4   5   9       65.84       82.49     14.32 o 
  -3   5   9        6.47       10.34      4.37 o 
  -2   5   9      201.35      213.20     19.95 o 
  -1   5   9      484.79      511.09     28.49 o 
   0   5   9        7.64        7.58      2.89 o 
   1   5   9        0.60       -0.89      2.93 o 
   2   5   9      531.82      620.82     32.73 o 
   3   5   9        8.85       10.16      4.70 o 
   4   5   9        7.84        7.38      3.93 o 
   5   5   9       21.46       23.40      4.68 o 
  -4   6   9        8.70       10.72      2.59 o 
  -3   6   9       90.65       90.61     11.78 o 
  -2   6   9       13.80       15.64      5.84 o 
  -1   6   9        4.41        4.98      2.46 o 
   0   6   9      113.93      124.50      9.84 o 
   1   6   9       33.49       27.65      7.07 o 
   2   6   9       69.99       96.85     13.85 o 
   3   6   9        4.47        7.71      2.87 o 
   4   6   9        2.63        0.54      2.02 o 
   5   6   9        6.97        8.83      5.94 o 
  -4   7   9       14.51       17.44      3.54 o 
  -3   7   9       42.20       52.21      4.96 o 
  -2   7   9        3.77        7.61      4.43 o 
  -1   7   9       69.32       72.16     11.42 o 
   0   7   9      327.27      371.88     25.91 o 
   1   7   9       77.20       87.89      8.68 o 
   2   7   9        8.07       -0.04      2.67 o 
   3   7   9       61.03       68.89     11.49 o 
   4   7   9        1.42        3.45      2.59 o 
   5   7   9        2.54        0.68      3.14 o 
  -3   8   9        0.26        1.42      1.27 o 
  -2   8   9        0.43        0.84      3.25 o 
  -1   8   9       18.39       17.75      6.14 o 
   0   8   9       59.93       48.61      6.86 o 
   1   8   9        6.70       18.95      6.63 o 
   2   8   9       11.90       10.42      5.01 o 
   3   8   9       38.60       35.23      8.39 o 
   4   8   9        8.86        9.02      4.25 o 
  -3   9   9        0.55        0.66      1.83 o 
  -2   9   9       33.06       25.60      7.99 o 
  -1   9   9       51.59       45.46      9.64 o 
   0   9   9        0.72       -2.20      2.20 o 
   1   9   9       54.18       45.68      9.64 o 
   2   9   9        0.27        2.16      3.29 o 
   3   9   9        1.96       -0.03      3.00 o 
   4   9   9       39.72       52.29      8.93 o 
  -2  10   9       38.49       29.63      7.05 o 
  -1  10   9       46.71       42.16      8.87 o 
   0  10   9        0.76        2.47      2.52 o 
   1  10   9       44.97       48.78      9.98 o 
   2  10   9        0.03       -0.92      3.09 o 
   3  10   9        1.45       -0.07      3.34 o 
   4  10   9       38.14       50.30     26.37 o 
  -2  11   9        2.20        2.18      3.86 o 
  -1  11   9       13.80       13.24      5.09 o 
   0  11   9        1.13       -0.35      2.12 o 
   1  11   9        3.03        2.72      3.63 o 
   2  11   9       29.24       22.21      6.85 o 
   3  11   9        0.58        0.09      2.26 o 
   0  12   9        2.48       -0.15      1.70 o 
   1  12   9        4.59        7.43      4.25 o 
   2  12   9       61.94       91.09     51.74 o 
  -1  -7  10       10.33        8.31      2.25 o 
   0  -7  10        7.12        5.10      2.04 o 
  -2  -6  10       48.48       46.03      7.30 o 
  -1  -6  10       37.30       39.13      7.53 o 
   0  -6  10       10.73       14.48      3.95 o 
   1  -6  10      158.84      150.74     14.36 o 
   2  -6  10        6.02       -0.97      2.06 o 
  -3  -5  10        0.37       -1.62      1.91 o 
  -2  -5  10        5.64        7.63      3.59 o 
  -1  -5  10       70.14       75.95     11.04 o 
   0  -5  10       73.65       68.73      7.33 o 
   1  -5  10        9.59       10.09      4.94 o 
   2  -5  10        2.67        2.09      2.95 o 
  -3  -4  10        0.17       -2.33      2.55 o 
  -2  -4  10        7.07        6.08      2.31 o 
  -1  -4  10      306.13      295.09     21.76 o 
   0  -4  10        5.70        5.21      2.08 o 
   1  -4  10        0.38        0.22      2.20 o 
   2  -4  10       56.58       57.76     10.27 o 
   3  -4  10        0.31       -1.27      3.87 o 
  -4  -3  10       32.03       24.57      5.21 o 
  -3  -3  10        0.90        0.31      2.07 o 
  -2  -3  10      277.29      261.57     24.25 o 
  -1  -3  10      101.51      102.53     12.90 o 
   0  -3  10       20.05       16.00      3.89 o 
   1  -3  10        7.19        9.11      3.56 o 
   2  -3  10       35.36       29.91      7.09 o 
   3  -3  10        2.25        0.36      2.25 o 
  -4  -2  10       25.80       28.06      4.04 o 
  -3  -2  10       27.42       24.70      6.36 o 
  -2  -2  10        0.15       -1.00      1.64 o 
  -1  -2  10        7.38        7.26      2.41 o 
   0  -2  10      311.67      309.60     15.34 o 
   1  -2  10        0.17        0.66      4.96 o 
   2  -2  10       27.78       27.08      6.85 o 
   3  -2  10       13.07        6.42      4.01 o 
   4  -2  10        4.94        2.33      3.29 o 
  -4  -1  10       11.31       13.17      4.11 o 
  -3  -1  10      147.58      162.44     15.51 o 
  -2  -1  10       39.13       36.88      4.56 o 
  -1  -1  10      107.60       96.21      9.61 o 
   0  -1  10       90.39       83.18     11.88 o 
   1  -1  10       21.98       22.53      6.09 o 
   2  -1  10        5.84        9.46      4.31 o 
   3  -1  10       82.09       85.79     12.83 o 
   4  -1  10        6.20        7.47      4.52 o 
  -4   0  10        0.06       -2.43      2.43 o 
  -3   0  10      121.18      132.39     14.22 o 
  -2   0  10      764.27      706.83     31.77 o 
  -1   0  10       17.36       14.53      3.66 o 
   0   0  10      161.53      184.59     17.43 o 
   1   0  10      167.99      186.29     18.29 o 
   2   0  10        0.41       -0.40      1.34 o 
   3   0  10       19.86       16.15      4.06 o 
   4   0  10        4.29        2.51      3.67 o 
  -4   1  10      129.45      143.19     10.70 o 
  -3   1  10       66.20       72.89     10.59 o 
  -2   1  10       11.05       12.24      5.03 o 
  -1   1  10        8.73       14.65      3.95 o 
   0   1  10      103.61      109.53     13.53 o 
   1   1  10      153.48      150.87     15.99 o 
   2   1  10       12.84       11.13      3.37 o 
   3   1  10      243.49      239.11     13.76 o 
   4   1  10       32.56       29.87      5.12 o 
   5   1  10        1.81       -0.70      2.38 o 
  -4   2  10       47.17       56.06      6.72 o 
  -3   2  10       26.55       17.76      5.94 o 
  -2   2  10      593.07      596.85     29.69 o 
  -1   2  10       97.78      113.16      9.33 o 
   0   2  10      149.21      179.58     11.85 o 
   1   2  10      179.02      208.01     18.78 o 
   2   2  10        2.03        1.29      2.71 o 
   3   2  10        9.01        8.77      3.37 o 
   4   2  10       87.87       96.08     11.89 o 
   5   2  10        0.01        3.18      2.78 o 
  -4   3  10       72.13       97.15     16.42 o 
  -3   3  10       82.14       70.10     10.80 o 
  -2   3  10       31.58       35.87      7.62 o 
  -1   3  10      219.68      209.77     13.09 o 
   0   3  10      145.41      154.70     12.86 o 
   1   3  10      235.56      250.56     20.67 o 
   2   3  10       80.77       95.39     12.72 o 
   3   3  10       37.10       29.78      5.24 o 
   4   3  10        0.69       -0.57      3.20 o 
   5   3  10       16.28       13.59      4.71 o 
  -4   4  10       37.75       57.08     12.07 o 
  -3   4  10       28.90       19.50      5.85 o 
  -2   4  10       32.65       26.50      6.44 o 
  -1   4  10      171.70      176.89     12.24 o 
   0   4  10      181.72      194.89     12.54 o 
   1   4  10        0.17        1.08      2.83 o 
   2   4  10       55.99       50.93      9.84 o 
   3   4  10       59.64       51.30      8.29 o 
   4   4  10        1.55        3.50      3.07 o 
   5   4  10        4.94        5.33      2.08 o 
  -4   5  10        1.98        0.23      3.33 o 
  -3   5  10       35.76       44.08      8.42 o 
  -2   5  10       30.70       35.65      5.74 o 
  -1   5  10      254.43      274.21     16.84 o 
   0   5  10      651.93      759.63     24.83 o 
   1   5  10       10.08        8.75      4.32 o 
   2   5  10       22.86       20.34      5.34 o 
   3   5  10      132.26      117.49     15.87 o 
   4   5  10       14.37       21.12      5.65 o 
   5   5  10        2.64        3.83      1.96 o 
  -4   6  10        0.19       -2.25      2.94 o 
  -3   6  10      205.71      257.68     19.01 o 
  -2   6  10        6.00        7.58      4.27 o 
  -1   6  10       23.84       18.40      4.18 o 
   0   6  10      241.00      246.55     20.95 o 
   1   6  10       21.83       22.65      4.84 o 
   2   6  10       18.21       19.05      6.11 o 
   3   6  10      253.22      273.18     19.40 o 
   4   6  10        0.48        0.82      2.77 o 
   5   6  10       10.20        9.84      2.49 o 
  -3   7  10        0.13        3.11      2.98 o 
  -2   7  10        0.90        2.86      3.84 o 
  -1   7  10        7.80        7.67      3.05 o 
   0   7  10       11.45       13.16      4.20 o 
   1   7  10       30.08       24.20      7.15 o 
   2   7  10        0.06        5.28      3.84 o 
   3   7  10       14.43       16.68      5.97 o 
   4   7  10       23.28       26.92      4.38 o 
  -3   8  10        6.55        9.08      3.27 o 
  -2   8  10       84.80       86.87     12.78 o 
  -1   8  10      140.26      157.20     17.34 o 
   0   8  10       86.76       63.71      7.85 o 
   1   8  10      315.55      289.74     23.73 o 
   2   8  10       14.92        5.24      3.99 o 
   3   8  10        3.25        4.19      3.37 o 
   4   8  10       21.12       28.10      8.25 o 
  -3   9  10       51.10       88.41      5.31 o 
  -2   9  10        2.43        1.31      3.02 o 
  -1   9  10       92.94       85.76     12.91 o 
   0   9  10        0.07       -0.61      2.03 o 
   1   9  10       68.73       52.51     10.83 o 
   2   9  10       26.91       10.38      6.35 o 
   3   9  10       15.78       22.82      6.61 o 
   4   9  10        0.03        0.15      1.56 o 
  -2  10  10        0.12       -0.73      1.38 o 
  -1  10  10      105.46      110.35     13.88 o 
   0  10  10       61.72       52.75      6.90 o 
   1  10  10        0.04        0.30      3.65 o 
   2  10  10       49.47       32.82      8.58 o 
   3  10  10       11.35       18.76      5.70 o 
  -1  11  10       17.55       16.42      5.27 o 
   0  11  10       55.76       47.64      6.63 o 
   1  11  10        8.89       12.28      5.52 o 
   2  11  10        0.14        0.66      3.04 o 
   3  11  10        0.20       -0.16      2.29 o 
   0  12  10       38.08       30.39      4.59 o 
   1  12  10        5.39        3.99      3.41 o 
   2  12  10        3.43        5.67      3.62 o 
  -1  -6  11       45.60       47.50      7.08 o 
   0  -6  11       14.62       17.17      4.45 o 
  -2  -5  11      147.77      161.11     13.26 o 
  -1  -5  11        0.26       -1.44      3.10 o 
   0  -5  11        8.87        6.84      2.56 o 
   1  -5  11      118.57      113.51     12.53 o 
   2  -5  11        8.40        8.48      3.73 o 
  -3  -4  11       85.24       68.51      7.81 o 
  -2  -4  11        1.28        1.41      2.12 o 
  -1  -4  11       12.08       14.57      5.04 o 
   0  -4  11       64.72       63.85      7.02 o 
   1  -4  11       29.42       35.49      5.12 o 
   2  -4  11        0.79        1.17      2.75 o 
   3  -4  11        0.19       -2.75      2.75 o 
  -3  -3  11       86.02       99.40     10.36 o 
  -2  -3  11       25.45       23.31      4.09 o 
  -1  -3  11      222.75      223.17     18.87 o 
   0  -3  11      186.01      201.05     12.50 o 
   1  -3  11       64.29       73.93      7.51 o 
   2  -3  11       43.98       46.95      8.51 o 
   3  -3  11        6.45        5.81      2.26 o 
  -3  -2  11        9.34        9.32      3.87 o 
  -2  -2  11       38.21       33.82      5.08 o 
  -1  -2  11      240.83      252.51     20.18 o 
   0  -2  11       62.37       61.59      7.14 o 
   1  -2  11       56.57       59.42      6.79 o 
   2  -2  11      137.61      178.48     16.63 o 
   3  -2  11        3.91        4.23      2.09 o 
  -4  -1  11        7.35        6.70      4.02 o 
  -3  -1  11       21.19       18.78      5.44 o 
  -2  -1  11       15.07       13.48      3.23 o 
  -1  -1  11       36.16       31.22      4.80 o 
   0  -1  11      154.40      141.38     11.55 o 
   1  -1  11      214.71      243.68     13.78 o 
   2  -1  11       44.26       41.16      8.56 o 
   3  -1  11       27.65       25.55      7.57 o 
   4  -1  11        2.59        3.72      3.11 o 
  -4   0  11       33.91       37.70      4.84 o 
  -3   0  11       30.83       34.76      7.62 o 
  -2   0  11       10.88       11.90      3.27 o 
  -1   0  11       17.47       16.64      6.96 o 
   0   0  11      135.67      142.93     10.52 o 
   1   0  11      271.44      308.87     23.44 o 
   2   0  11        7.69        4.17      2.66 o 
   3   0  11       15.65       15.96      5.76 o 
   4   0  11        5.28        1.33      3.39 o 
  -4   1  11       44.20       53.96      5.93 o 
  -3   1  11        6.41        8.02      3.89 o 
  -2   1  11      521.12      507.18     27.26 o 
  -1   1  11      579.89      639.30     32.04 o 
   0   1  11      110.39      127.78     15.05 o 
   1   1  11       25.19       12.16      4.50 o 
   2   1  11        2.87        0.36      3.87 o 
   3   1  11        2.24        0.72      2.81 o 
   4   1  11       16.13       10.48      5.62 o 
  -4   2  11       41.83       44.51      5.51 o 
  -3   2  11        7.89        7.31      4.09 o 
  -2   2  11       82.10       74.65     10.93 o 
  -1   2  11      659.29      702.30     29.52 o 
   0   2  11      184.01      189.63     12.83 o 
   1   2  11      236.21      269.38     22.43 o 
   2   2  11       43.62       27.06      6.42 o 
   3   2  11       84.92       86.79     11.15 o 
   4   2  11       28.57       29.67      5.03 o 
  -4   3  11        3.89        3.52      5.22 o 
  -3   3  11       87.27      100.31      8.71 o 
  -2   3  11        8.55       11.60      4.70 o 
  -1   3  11       11.26        7.05      2.61 o 
   0   3  11      187.24      206.88     13.10 o 
   1   3  11       34.07       33.52      8.02 o 
   2   3  11        2.05       -1.51      2.64 o 
   3   3  11       20.78       22.51      6.11 o 
   4   3  11       27.83       38.08      7.22 o 
  -4   4  11        7.40        8.11      5.06 o 
  -3   4  11       45.25       51.61      9.17 o 
  -2   4  11        1.44        2.02      2.32 o 
  -1   4  11      115.94      120.41     10.63 o 
   0   4  11       64.20       67.80      7.77 o 
   1   4  11       32.21       30.42      7.86 o 
   2   4  11       64.75       71.67      9.54 o 
   3   4  11        0.39        1.53      2.76 o 
   4   4  11        0.54       -2.51      3.09 o 
  -4   5  11        2.71        8.44      4.45 o 
  -3   5  11       14.97       10.02      4.29 o 
  -2   5  11       73.88       69.28     10.44 o 
  -1   5  11      142.26      127.01     15.38 o 
   0   5  11      113.68      112.70     17.79 o 
   1   5  11      166.85      124.37     15.43 o 
   2   5  11        2.49        2.79      1.92 o 
   3   5  11        1.24        3.46      3.21 o 
   4   5  11        4.22        6.72      3.74 o 
  -3   6  11        7.62       13.54      4.58 o 
  -2   6  11      175.09      187.67     16.88 o 
  -1   6  11        0.00       -2.51      5.98 o 
   0   6  11       73.68       64.26      7.57 o 
   1   6  11      113.62       81.01     12.71 o 
   2   6  11        0.08        1.34      2.00 o 
   3   6  11       14.61       16.85      5.18 o 
   4   6  11        4.10        3.81      3.28 o 
  -3   7  11        8.85        8.16      3.44 o 
  -2   7  11        3.74        3.46      2.07 o 
  -1   7  11        4.07       -0.97      1.63 o 
   0   7  11       20.95       17.10      4.28 o 
   1   7  11      103.96       89.84     13.53 o 
   2   7  11       29.75       27.19      4.43 o 
   3   7  11       91.50      105.63     11.73 o 
   4   7  11        2.82        3.38      3.20 o 
  -3   8  11        0.09       -0.49      1.78 o 
  -2   8  11        5.79        2.82      3.38 o 
  -1   8  11        9.51        6.66      2.76 o 
   0   8  11       49.59       42.49      6.35 o 
   1   8  11        2.65        2.06      3.78 o 
   2   8  11       15.34       24.16      6.83 o 
   3   8  11        0.04       -1.67      1.91 o 
   4   8  11        9.41       17.15      3.50 o 
  -2   9  11       21.94       26.44      4.39 o 
  -1   9  11       39.15       41.24      8.59 o 
   0   9  11      116.43       97.65      9.45 o 
   1   9  11      127.81      125.22     15.99 o 
   2   9  11       36.25       27.78      8.16 o 
   3   9  11        0.56        0.49      1.70 o 
   4   9  11       13.45       20.48      8.73 o 
  -2  10  11       15.65       26.79      5.06 o 
  -1  10  11        0.18       -0.84      2.54 o 
   0  10  11        0.58        0.89      1.80 o 
   1  10  11       24.12       21.57      7.13 o 
   2  10  11        0.72       -0.39      3.14 o 
   3  10  11        0.22        0.82      1.68 o 
  -1  11  11       28.44       23.34      5.47 o 
   0  11  11       47.52       34.89      5.00 o 
   1  11  11       29.88       37.77      8.22 o 
   2  11  11        4.28        0.02      3.04 o 
   3  11  11        9.06       14.12     10.24 o 
   1  12  11        8.41        6.78      3.57 o 
  -1  -5  12       75.99       84.79      9.31 o 
   0  -5  12       14.88       19.08      4.63 o 
   1  -5  12        0.08       -1.93      2.36 o 
  -2  -4  12        0.98       -0.11      1.62 o 
  -1  -4  12       63.67       70.64      9.52 o 
   0  -4  12        5.47        5.85      2.22 o 
   1  -4  12        7.36        4.34      3.23 o 
   2  -4  12       35.71       41.09      7.07 o 
  -3  -3  12       75.91       77.98      8.08 o 
  -2  -3  12       18.18       23.14      5.33 o 
  -1  -3  12        0.97       -1.24      3.20 o 
   0  -3  12       16.46       16.35      3.84 o 
   1  -3  12        5.77        4.77      2.33 o 
   2  -3  12        3.78        5.11      3.78 o 
  -3  -2  12      356.59      404.65     19.59 o 
  -2  -2  12       15.75       13.53      3.16 o 
  -1  -2  12        6.90        6.97      3.60 o 
   0  -2  12       91.57      102.58      8.90 o 
   1  -2  12       62.00       63.60      6.90 o 
   2  -2  12        1.06        0.82      2.83 o 
   3  -2  12       40.95       56.67      8.48 o 
  -3  -1  12       94.96      101.82     10.68 o 
  -2  -1  12       14.12       11.84      3.04 o 
  -1  -1  12        0.99        3.49      2.82 o 
   0  -1  12      115.48      134.26     10.37 o 
   1  -1  12        0.11        2.63      2.13 o 
   2  -1  12        4.04        2.88      3.26 o 
   3  -1  12        1.80        1.06      2.29 o 
  -3   0  12        2.16        2.39      2.41 o 
  -2   0  12       16.64       16.73      4.54 o 
  -1   0  12       93.13       99.94      8.48 o 
   0   0  12        0.78        0.04      1.61 o 
   1   0  12      152.22      169.81     11.91 o 
   2   0  12        4.05        5.35      3.31 o 
   3   0  12        3.16        3.53      4.36 o 
   4   0  12       31.88       31.69      6.32 o 
  -3   1  12       16.58       19.82      5.44 o 
  -2   1  12      159.33      168.18     12.56 o 
  -1   1  12       40.18       41.41      5.72 o 
   0   1  12        6.58        8.13      4.48 o 
   1   1  12       60.64       77.20     11.27 o 
   2   1  12        2.19        1.33      2.11 o 
   3   1  12        0.02        3.01      3.08 o 
   4   1  12       60.31       68.76      9.90 o 
  -4   2  12        2.97        5.08      2.00 o 
  -3   2  12       72.21       85.73     10.62 o 
  -2   2  12       27.82       26.08      6.55 o 
  -1   2  12      285.49      288.27     14.87 o 
   0   2  12        4.37        4.71      3.42 o 
   1   2  12       11.60       11.51      5.30 o 
   2   2  12       38.10       29.25      7.19 o 
   3   2  12        0.17       -0.47      2.03 o 
   4   2  12        0.01        3.08      2.15 o 
  -3   3  12       71.51       74.79      9.91 o 
  -2   3  12       17.65       12.16      4.91 o 
  -1   3  12      289.49      285.62     15.04 o 
   0   3  12        0.94        0.45      4.23 o 
   1   3  12       25.87       26.95      7.69 o 
   2   3  12       11.39       10.19      4.31 o 
   3   3  12       33.41       28.35      6.45 o 
   4   3  12        6.55        5.65      2.47 o 
  -3   4  12       15.67       23.40      5.74 o 
  -2   4  12      139.51      136.66     14.46 o 
  -1   4  12       80.77       67.08      7.43 o 
   0   4  12      180.21      196.66     19.21 o 
   1   4  12       22.45       19.08      6.73 o 
   2   4  12        2.13        3.77      3.20 o 
   3   4  12        8.91        9.90      4.31 o 
   4   4  12        0.65        2.76      3.07 o 
  -3   5  12      146.41      177.07     11.33 o 
  -2   5  12        6.58        6.03      3.62 o 
  -1   5  12       12.77        8.61      2.96 o 
   0   5  12      218.65      179.02     18.50 o 
   1   5  12      149.23      134.07     15.80 o 
   2   5  12       13.78       14.66      3.68 o 
   3   5  12      103.81      118.05     12.26 o 
   4   5  12        0.70        0.00      2.70 o 
  -3   6  12       10.91       12.98      4.19 o 
  -2   6  12       18.32       20.20      5.67 o 
  -1   6  12        2.96        3.35      2.02 o 
   0   6  12       14.17       10.08      4.78 o 
   1   6  12       18.97       14.44      5.72 o 
   2   6  12       15.47       10.39      3.73 o 
   3   6  12        6.50        9.76      3.97 o 
   4   6  12        1.59        0.35      2.52 o 
  -3   7  12        1.26        3.52      2.57 o 
  -2   7  12       77.85       93.97     11.52 o 
  -1   7  12        0.66        1.09      2.50 o 
   0   7  12       19.68       13.94      5.62 o 
   1   7  12      165.29      160.65     17.77 o 
   2   7  12       58.24       47.63     17.82 o 
   3   7  12        1.11        0.02      2.11 o 
   4   7  12       19.17       23.54      5.21 o 
  -2   8  12       39.17       39.85      7.18 o 
  -1   8  12        0.06       -1.05      5.38 o 
   0   8  12       70.51       73.73      8.27 o 
   1   8  12       33.22       31.99      8.42 o 
   2   8  12        4.33        1.26      2.10 o 
   3   8  12        4.94        9.02      4.01 o 
   4   8  12        6.24        7.74      3.09 o 
  -2   9  12        0.09        0.93      1.85 o 
  -1   9  12       41.95       45.45      8.68 o 
   0   9  12      138.31      129.26     10.31 o 
   1   9  12        2.59       -0.03      2.94 o 
   2   9  12        4.21       16.50      6.19 o 
   3   9  12        3.61        5.42      2.16 o 
  -1  10  12       43.31       35.56      7.01 o 
   0  10  12        0.82       -0.17      1.79 o 
   1  10  12       15.67       17.05      6.14 o 
   2  10  12       14.25        1.92      3.57 o 
   3  10  12        4.69        8.69      2.22 o 
   0  11  12       23.97       20.23      5.31 o 
   1  11  12        8.24       15.54      5.28 o 
   2  11  12        0.63        2.36      4.04 o 
  -1  -4  13        2.31       -0.30      1.93 o 
   0  -4  13      110.52      110.62     10.09 o 
   1  -4  13        9.24        9.00      3.60 o 
  -2  -3  13        0.08       -0.28      1.62 o 
  -1  -3  13       66.46       70.58      9.15 o 
   0  -3  13       31.65       32.45      4.48 o 
   1  -3  13        1.32       -3.11      3.11 o 
   2  -3  13       59.63       80.64      9.55 o 
  -2  -2  13       51.48       55.36      5.20 o 
  -1  -2  13       64.83       68.75      9.68 o 
   0  -2  13        2.53        1.20      1.74 o 
   1  -2  13       91.99      100.94      8.08 o 
   2  -2  13        0.02        1.69      2.43 o 
  -3  -1  13       37.84       38.59      5.66 o 
  -2  -1  13       88.21       85.52      6.97 o 
  -1  -1  13        0.97        0.13      2.07 o 
   0  -1  13        8.39       10.87      3.13 o 
   1  -1  13       93.15       95.66      8.40 o 
   2  -1  13       17.33       18.89      5.64 o 
   3  -1  13       15.55       25.28      5.60 o 
  -3   0  13        8.36        9.38      3.39 o 
  -2   0  13       14.88       14.74      3.26 o 
  -1   0  13      242.05      236.54     19.13 o 
   0   0  13        1.34       -0.11      1.72 o 
   1   0  13       42.26       38.05      5.75 o 
   2   0  13        8.36       12.30      5.15 o 
   3   0  13        7.84        9.47      4.86 o 
  -3   1  13       31.01       33.55      6.06 o 
  -2   1  13        1.39        1.41      1.58 o 
  -1   1  13      141.42      138.70      9.90 o 
   0   1  13       77.43       89.11      8.53 o 
   1   1  13       79.18       87.67      8.62 o 
   2   1  13       28.67       38.56      8.45 o 
   3   1  13        0.00       -0.48      1.70 o 
  -3   2  13      114.81      145.79     12.50 o 
  -2   2  13      115.46      114.74     12.37 o 
  -1   2  13      175.79      180.76     11.52 o 
   0   2  13        1.44        3.17      3.71 o 
   1   2  13       10.07       15.17      5.60 o 
   2   2  13       34.26       24.92      6.29 o 
   3   2  13        1.68        0.34      1.40 o 
   4   2  13       13.55        7.46      3.54 o 
  -3   3  13       43.26       60.53      8.33 o 
  -2   3  13       13.38       12.23      4.24 o 
  -1   3  13       98.20      109.42      9.21 o 
   0   3  13      105.18      104.55     13.67 o 
   1   3  13        0.82       -0.97      2.60 o 
   2   3  13       62.69       48.34      8.50 o 
   3   3  13        1.11        1.28      1.89 o 
   4   3  13        2.93        1.63      2.70 o 
  -3   4  13       35.36       41.85      6.83 o 
  -2   4  13       66.24       70.91     10.13 o 
  -1   4  13        4.13        8.52      5.36 o 
   0   4  13      129.11      117.40     14.84 o 
   1   4  13       64.12       77.23     11.89 o 
   2   4  13        1.27        0.15      2.20 o 
   3   4  13        2.85        7.44      3.98 o 
   4   4  13        0.78        1.49      1.66 o 
  -3   5  13        1.68        0.91      1.81 o 
  -2   5  13       81.99       99.73     11.82 o 
  -1   5  13       69.94       66.61      7.28 o 
   0   5  13       25.35       19.31      6.29 o 
   1   5  13       91.26       85.38     12.97 o 
   2   5  13        2.75        1.14      2.48 o 
   3   5  13        4.88        2.51      3.63 o 
   4   5  13       30.89       40.50      6.32 o 
  -3   6  13        2.51       -0.56      1.46 o 
  -2   6  13       72.63       78.88     10.31 o 
  -1   6  13       43.96       38.98      5.56 o 
   0   6  13        1.68        3.32      3.80 o 
   1   6  13       85.46       78.94     12.77 o 
   2   6  13        6.73        7.22      2.62 o 
   3   6  13       25.68       25.26      5.69 o 
   4   6  13        3.28        7.33      3.33 o 
  -2   7  13        8.22        8.92      3.48 o 
  -1   7  13        4.31        5.53      2.27 o 
   0   7  13        0.92       -0.20      2.95 o 
   1   7  13       39.33       30.47      8.02 o 
   2   7  13       10.27        4.92      3.83 o 
   3   7  13        1.23        2.19      2.50 o 
   4   7  13        0.86        0.72      2.22 o 
  -2   8  13        0.11        1.22      2.21 o 
  -1   8  13       65.06       58.61     26.88 o 
   0   8  13       31.12       34.63      5.32 o 
   1   8  13       10.55       10.27      5.04 o 
   2   8  13       45.65       30.80      7.21 o 
   3   8  13        0.06       -1.48      2.42 o 
  -2   9  13       21.14       34.89      5.46 o 
  -1   9  13        0.63       -0.37      2.31 o 
   0   9  13        6.60        8.22      4.59 o 
   1   9  13        8.90        5.64      4.20 o 
   2   9  13       15.42        2.93      3.45 o 
   3   9  13        2.35        2.52      2.68 o 
  -1  10  13        0.17        1.24      1.82 o 
   0  10  13       68.88       62.03      9.21 o 
   1  10  13        8.22        8.48      4.04 o 
   2  10  13        0.65        2.22      2.94 o 
   0  11  13       48.96       50.31     21.83 o 
   1  11  13        5.86        6.12      3.36 o 
   0  -3  14       58.45       77.59      8.18 o 
  -1  -2  14        0.83        3.75      2.72 o 
   0  -2  14       31.16       39.27      4.68 o 
   1  -2  14        5.41        1.79      2.64 o 
   2  -2  14        4.13        6.52      3.23 o 
  -2  -1  14        0.62       -0.31      1.40 o 
  -1  -1  14        0.99        0.21      2.26 o 
   0  -1  14        3.55        5.29      2.33 o 
   1  -1  14       18.67       14.98      3.28 o 
   2  -1  14        6.13        6.36      3.25 o 
  -2   0  14       71.40       69.21      8.75 o 
  -1   0  14        5.17        4.34      3.25 o 
   0   0  14        1.57       -1.64      3.07 o 
   1   0  14       14.21       17.86      3.87 o 
   2   0  14       30.50       38.17      7.34 o 
   3   0  14        2.81        2.74      1.91 o 
  -2   1  14       10.17        7.69      2.22 o 
  -1   1  14       79.48       85.75      7.22 o 
   0   1  14       72.08       86.93      8.02 o 
   1   1  14       30.92       41.79      5.83 o 
   2   1  14       10.85       15.96      5.67 o 
   3   1  14        0.67       -0.34      1.86 o 
  -3   2  14      114.45      136.43     10.33 o 
  -2   2  14        0.05        1.01      2.23 o 
  -1   2  14        0.30        2.29      1.63 o 
   0   2  14      141.29      167.58     11.37 o 
   1   2  14        1.24       -0.54      2.13 o 
   2   2  14       14.06       23.85      6.69 o 
   3   2  14        9.12       10.51      4.15 o 
  -3   3  14        0.01        1.01      2.18 o 
  -2   3  14       60.61       67.69      8.99 o 
  -1   3  14      110.00      115.93      8.86 o 
   0   3  14        0.55        0.89      2.86 o 
   1   3  14        0.20       -1.23      2.69 o 
   2   3  14        4.34        0.17      2.37 o 
   3   3  14        0.27       -1.30      1.50 o 
  -3   4  14        6.97        5.45      2.51 o 
  -2   4  14      122.69      135.74     12.68 o 
  -1   4  14        0.02        3.40      2.19 o 
   0   4  14        8.77        9.44      4.57 o 
   1   4  14        8.59        7.81      4.40 o 
   2   4  14        9.10        5.35      3.71 o 
   3   4  14       17.70       25.18      4.03 o 
  -2   5  14       13.57       13.73      4.48 o 
  -1   5  14        8.51        7.34      2.51 o 
   0   5  14       29.18       34.89      8.22 o 
   1   5  14       10.26       10.75      5.20 o 
   2   5  14        5.81        3.13      1.97 o 
   3   5  14        3.50        6.73      3.23 o 
  -2   6  14        1.70        2.80      2.54 o 
  -1   6  14      113.21      112.57     15.46 o 
   0   6  14        3.87        2.64      3.03 o 
   1   6  14       49.67       45.64      9.62 o 
   2   6  14       14.82       14.00      5.34 o 
   3   6  14        0.06       -2.82      2.82 o 
  -2   7  14       44.09       48.49      6.89 o 
  -1   7  14       31.11       29.55      4.60 o 
   0   7  14        0.14        1.65      3.07 o 
   1   7  14        1.23        0.85      2.84 o 
   2   7  14       41.70       17.88      5.76 o 
   3   7  14        0.02       -1.08      2.37 o 
  -2   8  14        0.88        1.14      1.66 o 
  -1   8  14        5.11        1.77      3.58 o 
   0   8  14        4.60        0.82      3.07 o 
   1   8  14       22.92       21.57      6.44 o 
   2   8  14        0.09        1.57      2.64 o 
   3   8  14        1.32        1.11      1.90 o 
  -1   9  14       14.90       22.42      4.71 o 
   0   9  14        3.21       -1.54      3.00 o 
   1   9  14        0.77        4.68      4.05 o 
   2   9  14       45.63       18.35      5.21 o 
   0  10  14        0.65        0.27      2.49 o 
   1  10  14        3.79        4.57      3.34 o 
   2  10  14        5.10        0.20      1.63 o 
  -1  -1  15        0.74        0.26      1.63 o 
   0  -1  15        1.09        1.76      1.42 o 
   1  -1  15       21.81       25.80      6.59 o 
  -1   0  15       11.80       11.46      3.88 o 
   0   0  15       71.85       84.69      6.73 o 
   1   0  15        5.63        6.07      2.16 o 
   2   0  15       45.08       60.86      7.47 o 
  -2   1  15       13.41       11.09      3.61 o 
  -1   1  15       29.52       30.31      6.20 o 
   0   1  15        3.36        2.54      1.73 o 
   1   1  15       10.66        9.83      2.84 o 
   2   1  15       43.70       56.20      8.00 o 
  -2   2  15       66.93       84.40      8.24 o 
  -1   2  15       42.00       53.01      8.25 o 
   0   2  15       90.11      102.42      8.10 o 
   1   2  15        1.71        0.98      1.79 o 
   2   2  15        0.96        1.20      2.48 o 
   3   2  15        6.36        3.44      2.21 o 
  -2   3  15       19.38       23.45      4.88 o 
  -1   3  15        0.36        0.04      1.76 o 
   0   3  15      135.20      171.44     10.77 o 
   1   3  15        0.44       -0.92      1.82 o 
   2   3  15        1.84        1.50      2.94 o 
   3   3  15       10.22       18.91      4.36 o 
  -2   4  15       11.65       17.68      4.25 o 
  -1   4  15      150.12      148.85      9.31 o 
   0   4  15        1.34        0.20      2.40 o 
   1   4  15       28.65       36.82      7.72 o 
   3   4  15        2.56        1.34      6.73 o 
  -2   5  15       27.00       29.12      5.15 o 
  -1   5  15        7.20       10.38      4.19 o 
   0   5  15       21.67       21.05      6.27 o 
   1   5  15       38.83       41.62      8.28 o 
   2   5  15       14.11        4.93      3.12 o 
   3   5  15        5.27        1.73      1.48 o 
  -2   6  15        0.48        0.02      1.65 o 
  -1   6  15        2.19        1.16      1.56 o 
   0   6  15        0.20        2.96      2.96 o 
   1   6  15       17.64       17.60      5.92 o 
   2   6  15        4.31        2.03      2.28 o 
   3   6  15        0.33        2.72      2.51 o 
  -1   7  15       34.05       34.52     11.29 o 
   0   7  15        9.85        8.34      4.59 o 
   1   7  15        1.14       -1.88      3.32 o 
   2   7  15       26.15        6.66      3.36 o 
   3   7  15        1.38        3.14      2.38 o 
  -1   8  15        2.47        3.12      1.55 o 
   0   8  15       18.25       13.49      4.86 o 
   1   8  15       13.34       12.67      4.70 o 
   2   8  15       10.47        2.61      2.39 o 
   0   9  15        7.46        9.03      3.33 o 
   1   9  15       22.76       21.73      5.71 o 
   2   9  15        0.00        1.09      1.91 o 
  -1   1  16        7.39        5.70      2.76 o 
   0   1  16       23.90       27.02      3.48 o 
   1   1  16        5.13        4.45      1.79 o 
  -1   2  16        0.08        1.64      1.90 o 
   0   2  16        2.68        4.30      1.97 o 
   1   2  16        0.18        0.68      1.62 o 
   2   2  16        4.15        5.62      2.89 o 
  -1   3  16        0.41       -0.44      2.07 o 
   0   3  16       25.12       28.94      3.95 o 
   1   3  16        7.02        6.36      2.19 o 
   2   3  16        9.04       18.16      4.85 o 
  -1   4  16        2.01        1.33      1.97 o 
   0   4  16        1.15        1.19      1.76 o 
   1   4  16        9.42       11.85      3.08 o 
   2   4  16       11.38       12.39      4.26 o 
  -1   5  16       26.00       25.98      3.44 o 
   0   5  16        0.44        0.96      1.62 o 
   1   5  16       17.33       15.58      4.73 o 
  -1   6  16       28.34       29.63      9.20 o 
   0   6  16       27.82       25.25      5.79 o 
   1   6  16        4.59        1.33      2.21 o 
   2   6  16       37.87        7.24      2.91 o 
   0   7  16        1.28       -0.56      2.29 o 
   1   7  16        2.70        7.27      3.43 o 
   2   7  16        4.74       -0.41      1.50 o 
   0   8  16        4.54        8.28      3.52 o 
   1   8  16        6.72        4.62      2.67 o 
                                                 
