# Supplementary material for: Binary and ternary cocrystals of sulfa drug acetazolamide with pyridine carboxamides and cyclic amides
Source: IUCrJ. 2016 Feb 25;3(Pt 2):152–60. doi: 10.1107/S2052252516000543 (PMC4775163; doi:10.1107/S2052252516000543)
Supplement: Supplementary file 8 [file m-03-00152-ACZNAM2HP111sup8.hkl]

# 
# h,k,l, Fc-squared, Fo-squared, sigma(Fo-squared) and status flag 
# 
data_ACZNAM2HP111
_shelx_title ' TESTGOOD in P-1 #2' 
_shelx_refln_list_code          4 
_shelx_F_calc_maximum      257.27 
_exptl_crystal_F_000       456.00 
_reflns_d_resolution_high  0.8370 
 
loop_ 
 _symmetry_equiv_pos_as_xyz 
 'x, y, z' 
 '-x, -y, -z' 
 
_cell_length_a     7.0347 
_cell_length_b    10.2539 
_cell_length_c    13.7934 
_cell_angle_alpha  81.685 
_cell_angle_beta   83.028 
_cell_angle_gamma  88.283 
 
_shelx_F_squared_multiplier     1.000 
 
loop_ 
 _refln_index_h 
 _refln_index_k 
 _refln_index_l 
 _refln_F_squared_calc 
 _refln_F_squared_meas 
 _refln_F_squared_sigma 
 _refln_observed_status 
   1   0   0     1401.13     1359.11      7.45 o 
   2   0   0     3325.79     3497.94     15.34 o 
   3   0   0      252.52      219.52      7.31 o 
   4   0   0       22.28       27.65      3.24 o 
   5   0   0        2.34        2.51      1.19 o 
   6   0   0       17.04       16.01      1.15 o 
   7   0   0       27.75       23.63      2.16 o 
   8   0   0        2.82        8.52      1.85 o 
  -8   1   0        6.32       12.78      3.84 o 
  -7   1   0       18.79       20.69      1.42 o 
  -6   1   0       13.38       13.25      1.03 o 
  -5   1   0       68.28       69.57      5.69 o 
  -4   1   0       62.23       57.05      4.54 o 
  -3   1   0      790.66      788.01     13.88 o 
  -2   1   0       88.69      100.14      6.96 o 
  -1   1   0      890.82      808.94      4.91 o 
   0   1   0      867.76     1081.63      7.03 o 
   1   1   0      834.27      809.48      8.11 o 
   2   1   0       60.98       41.73      3.08 o 
   3   1   0      706.14      630.51     11.90 o 
   4   1   0      126.98      119.21      6.90 o 
   5   1   0       19.47       18.91      3.12 o 
   6   1   0       73.38       80.49      2.94 o 
   7   1   0        1.04        0.99      3.77 o 
   8   1   0        3.61        7.03      1.75 o 
  -8   2   0       36.08       56.51      4.04 o 
  -7   2   0        3.59        2.00      0.63 o 
  -6   2   0      101.78       98.21      2.75 o 
  -5   2   0      477.84      486.72     14.53 o 
  -4   2   0      492.36      516.02      8.61 o 
  -3   2   0     2360.25     2201.66     17.11 o 
  -2   2   0     1513.69     1515.76      8.40 o 
  -1   2   0     1143.34     1013.53      9.95 o 
   0   2   0        4.52       12.17      1.16 o 
   1   2   0      202.22      200.23      3.02 o 
   2   2   0     1977.83     1882.17      8.00 o 
   3   2   0      667.78      559.72     13.47 o 
   4   2   0      549.50      500.99     15.02 o 
   5   2   0       64.18       74.65      6.61 o 
   6   2   0       51.25       55.60      3.06 o 
   7   2   0        4.63        4.74      1.46 o 
   8   2   0        0.06        0.82      1.30 o 
  -8   3   0       11.30       17.29      2.22 o 
  -7   3   0        2.34        3.61      1.55 o 
  -6   3   0        0.90       -0.02      0.42 o 
  -5   3   0      245.53      270.88     10.42 o 
  -4   3   0      127.18      131.04     10.71 o 
  -3   3   0      629.28      608.88     22.14 o 
  -2   3   0        3.52        4.98      1.00 o 
  -1   3   0     1287.72     1157.25     13.43 o 
   0   3   0      133.44      167.83      5.14 o 
   1   3   0       25.95       17.96      1.02 o 
   2   3   0        0.96        1.67      0.80 o 
   3   3   0      399.77      360.87     12.71 o 
   4   3   0      611.74      606.36     18.57 o 
   5   3   0       59.05       53.32      6.10 o 
   6   3   0        0.07       -0.67      0.67 o 
   7   3   0       22.48       27.81      3.24 o 
   8   3   0        0.72        1.06      0.70 o 
  -7   4   0       23.13       29.15      2.22 o 
  -6   4   0      165.56      161.10     13.02 o 
  -5   4   0       26.78       28.62      5.19 o 
  -4   4   0      309.42      282.32     13.60 o 
  -3   4   0       28.16       35.95      4.48 o 
  -2   4   0        4.40        4.02      1.18 o 
  -1   4   0        1.33        0.92      0.69 o 
   0   4   0     4452.93     5683.28     35.72 o 
   1   4   0     1882.48     1848.35     20.23 o 
   2   4   0        8.69       13.12      1.79 o 
   3   4   0      363.89      320.35     14.43 o 
   4   4   0       54.97       53.72      6.39 o 
   5   4   0        0.55        0.43      0.63 o 
   6   4   0       25.00       28.38      2.29 o 
   7   4   0        2.59       -0.41      1.33 o 
  -7   5   0        9.15       11.38      1.25 o 
  -6   5   0       58.02       54.55      2.91 o 
  -5   5   0        0.28       -0.67      0.79 o 
  -4   5   0      402.19      330.41     16.61 o 
  -3   5   0       50.90       36.74      5.17 o 
  -2   5   0      319.79      355.50     10.53 o 
  -1   5   0      520.78      545.57     12.93 o 
   0   5   0     2568.28     3931.90     34.51 o 
   1   5   0       77.63      108.33      5.72 o 
   2   5   0      185.17      172.12      7.12 o 
   3   5   0      240.42      220.84     13.54 o 
   4   5   0       36.79       39.70      6.16 o 
   5   5   0       55.54       49.31      3.61 o 
   6   5   0       12.55       13.20      2.24 o 
   7   5   0        7.56        4.42      1.26 o 
  -7   6   0        4.12        4.28      1.17 o 
  -6   6   0        2.41        2.15      0.83 o 
  -5   6   0      209.42      179.36      7.90 o 
  -4   6   0      106.46       98.41      4.13 o 
  -3   6   0      338.20      326.04     16.95 o 
  -2   6   0      419.07      424.35     12.99 o 
  -1   6   0      608.06      669.61     16.30 o 
   0   6   0      578.27      849.96     18.42 o 
   1   6   0        3.99        2.29      1.10 o 
   2   6   0       47.26       54.77      4.51 o 
   3   6   0        6.35        6.86      2.51 o 
   4   6   0      316.55      289.91     17.07 o 
   5   6   0      125.70      114.06     11.59 o 
   6   6   0        2.08        0.92      0.95 o 
   7   6   0       35.33       36.80      2.80 o 
  -6   7   0       37.79       41.28      3.38 o 
  -5   7   0       27.62       27.90      3.14 o 
  -4   7   0        7.30        5.03      1.09 o 
  -3   7   0       73.89       64.79      4.72 o 
  -2   7   0       44.57       34.68      4.17 o 
  -1   7   0       74.90       56.83      5.31 o 
   0   7   0      405.24      517.44     15.95 o 
   1   7   0      155.87      155.36      8.60 o 
   2   7   0       43.12       41.49      4.35 o 
   3   7   0      193.96      180.89      6.44 o 
   4   7   0       32.07       36.27      2.96 o 
   5   7   0        4.33        5.19      2.00 o 
   6   7   0        2.25        1.67      1.06 o 
  -6   8   0       29.41       33.59      2.78 o 
  -5   8   0       44.31       48.01      3.86 o 
  -4   8   0      205.04      213.89      6.22 o 
  -3   8   0        1.97        1.01      1.15 o 
  -2   8   0       21.96       23.16      3.24 o 
  -1   8   0       20.58       23.84      1.87 o 
   0   8   0        0.99       -0.61      1.63 o 
   1   8   0      694.71      685.67     12.23 o 
   2   8   0     1000.69      988.96     13.06 o 
   3   8   0       71.93       65.04      3.02 o 
   4   8   0      215.97      226.71      8.68 o 
   5   8   0       18.31       15.67      2.13 o 
   6   8   0        2.42        1.85      0.71 o 
  -5   9   0        9.01        8.40      1.06 o 
  -4   9   0        5.09        5.40      1.05 o 
  -3   9   0      286.80      266.40     10.77 o 
  -2   9   0      192.77      166.56      8.65 o 
  -1   9   0       48.54       38.45      3.04 o 
   0   9   0       44.34       54.98      3.33 o 
   1   9   0      229.59      239.13      9.78 o 
   2   9   0      129.10      126.96      4.80 o 
   3   9   0       59.85       60.73      3.25 o 
   4   9   0        1.20        1.99      1.00 o 
   5   9   0       47.43       47.23      3.11 o 
  -4  10   0      141.62      120.89      5.83 o 
  -3  10   0       20.59       22.45      3.00 o 
  -2  10   0       44.88       50.13      4.64 o 
  -1  10   0      324.44      316.50      7.75 o 
   0  10   0       69.95       89.66      6.08 o 
   1  10   0       61.01       55.18      3.26 o 
   2  10   0        7.10        8.14      1.99 o 
   3  10   0       87.43       88.10      5.19 o 
   4  10   0       11.51       10.79      1.97 o 
  -3  11   0       32.58       41.21      3.38 o 
  -2  11   0        2.05        0.40      0.98 o 
  -1  11   0       31.04       29.81      2.16 o 
   0  11   0      302.39      429.71     11.97 o 
   1  11   0       48.00       43.09      3.89 o 
   2  11   0        1.99        2.47      0.71 o 
   3  11   0       80.31       81.59      3.04 o 
  -1  12   0        7.75        7.24      0.91 o 
   0  12   0        4.87        4.94      1.14 o 
   1  12   0       32.73       26.27      2.37 o 
  -3 -11   1        3.99        2.72      1.02 o 
  -2 -11   1      107.94      105.59      3.73 o 
  -1 -11   1       15.97       17.06      1.62 o 
   0 -11   1      171.64      249.28      9.01 o 
   1 -11   1       92.69       87.84      3.52 o 
   2 -11   1        0.01       -0.32      0.84 o 
   3 -11   1        0.68        1.89      1.00 o 
  -4 -10   1       49.26       49.79      3.74 o 
  -3 -10   1        3.03        2.86      0.87 o 
  -2 -10   1       37.67       41.06      2.78 o 
  -1 -10   1      272.65      270.05      7.10 o 
   0 -10   1       61.94       78.96      5.68 o 
   1 -10   1        7.71        7.79      3.12 o 
   2 -10   1      275.87      278.61     10.61 o 
   3 -10   1       38.53       41.31      3.96 o 
   4 -10   1        0.65       -0.58      0.81 o 
  -5  -9   1       76.99       85.83      2.99 o 
  -4  -9   1        0.81        0.03      0.71 o 
  -3  -9   1       58.08       57.27      4.48 o 
  -2  -9   1       17.44       14.31      2.47 o 
  -1  -9   1      330.13      320.28      9.97 o 
   0  -9   1       30.96       45.37      2.42 o 
   1  -9   1      196.40      179.95      5.99 o 
   2  -9   1       10.94        8.88      2.24 o 
   3  -9   1      156.30      154.20      8.23 o 
   4  -9   1       36.69       40.02      2.54 o 
   5  -9   1        0.14        0.23      0.52 o 
  -6  -8   1        0.12        0.32      0.59 o 
  -5  -8   1        1.31        1.54      0.82 o 
  -4  -8   1      131.89      137.92     11.82 o 
  -3  -8   1      546.90      526.50      9.61 o 
  -2  -8   1       36.73       38.37      2.65 o 
  -1  -8   1      395.43      356.31     19.84 o 
   0  -8   1      787.66     1005.04     19.55 o 
   1  -8   1      215.91      215.78      6.32 o 
   2  -8   1        3.56        7.28      2.23 o 
   3  -8   1       88.62       90.75      4.11 o 
   4  -8   1       55.17       51.62      3.09 o 
   5  -8   1      244.75      252.88      8.74 o 
   6  -8   1       17.73       20.52      2.16 o 
  -6  -7   1        0.04       -0.30      0.45 o 
  -5  -7   1        6.72        3.54      1.19 o 
  -4  -7   1        3.95        3.50      1.22 o 
  -3  -7   1       33.58       32.55      2.10 o 
  -2  -7   1      274.30      286.88     11.64 o 
  -1  -7   1      211.25      212.33     10.25 o 
   0  -7   1     1602.02     2267.16     33.73 o 
   1  -7   1      953.67      924.55     21.56 o 
   2  -7   1        7.61        5.10      1.81 o 
   3  -7   1       83.18       78.70      3.72 o 
   4  -7   1       20.30       19.76      1.97 o 
   5  -7   1       17.57       18.86      2.65 o 
   6  -7   1       48.32       54.13      3.85 o 
  -7  -6   1        4.11        4.65      0.97 o 
  -6  -6   1       91.98       90.58      4.08 o 
  -5  -6   1       47.61       44.27      2.62 o 
  -4  -6   1        1.34        0.74      2.25 o 
  -3  -6   1       25.41       33.76      5.09 o 
  -2  -6   1       16.28       21.39      2.93 o 
  -1  -6   1      491.92      504.10     14.26 o 
   0  -6   1      496.41      689.83     16.75 o 
   1  -6   1       86.91       97.47      6.38 o 
   2  -6   1       90.25       78.68      5.78 o 
   3  -6   1      104.30       95.17      8.55 o 
   4  -6   1        2.44        3.37      0.85 o 
   5  -6   1        0.42        0.86      0.98 o 
   6  -6   1        0.29       -0.14      0.54 o 
   7  -6   1       22.76       29.27      2.82 o 
  -7  -5   1       13.99       15.37      1.97 o 
  -6  -5   1        4.67        5.42      1.52 o 
  -5  -5   1      342.14      310.27     25.63 o 
  -4  -5   1       22.10       26.09      4.72 o 
  -3  -5   1      263.99      278.66     14.44 o 
  -2  -5   1     1155.98     1204.89     19.26 o 
  -1  -5   1       12.35        7.06      1.62 o 
   0  -5   1      106.10      180.02      7.62 o 
   1  -5   1      469.29      462.13     12.19 o 
   2  -5   1      113.24      122.66      6.37 o 
   3  -5   1      497.05      487.45     17.67 o 
   4  -5   1      280.42      252.60     14.14 o 
   5  -5   1      261.17      257.92      6.40 o 
   6  -5   1       14.88       15.36      1.61 o 
   7  -5   1       30.24       37.20      2.16 o 
  -7  -4   1        0.84       -0.52      1.34 o 
  -6  -4   1        9.61        9.67      2.04 o 
  -5  -4   1      125.29      126.83      7.07 o 
  -4  -4   1      158.09      165.68     10.86 o 
  -3  -4   1      252.98      228.99     11.77 o 
  -2  -4   1      137.21      130.29      5.52 o 
  -1  -4   1      706.81      739.43     13.24 o 
   0  -4   1     1829.66     2374.15     23.84 o 
   1  -4   1        2.23       12.02      1.81 o 
   2  -4   1     2074.82     2217.84     23.27 o 
   3  -4   1      260.86      264.92     11.76 o 
   4  -4   1      292.61      263.48     13.15 o 
   5  -4   1       37.47       33.84      2.49 o 
   6  -4   1       86.50       89.93      3.06 o 
   7  -4   1        4.69        4.37      0.88 o 
  -8  -3   1       16.87       20.62      1.41 o 
  -7  -3   1       37.24       40.31      3.69 o 
  -6  -3   1        2.66        4.84      2.04 o 
  -5  -3   1       16.27       12.54      3.11 o 
  -4  -3   1      102.83      105.40      7.76 o 
  -3  -3   1        6.62        9.02      1.35 o 
  -2  -3   1      116.43      121.19      4.59 o 
  -1  -3   1      494.77      449.18      8.90 o 
   0  -3   1      517.71      743.50     10.34 o 
   1  -3   1      450.75      402.32      6.10 o 
   2  -3   1     2871.48     2674.80     26.16 o 
   3  -3   1        0.11        1.84      2.57 o 
   4  -3   1       71.35       71.13      6.26 o 
   5  -3   1       31.15       43.61      4.37 o 
   6  -3   1       19.85       19.13      1.42 o 
   7  -3   1        0.47        1.97      0.65 o 
   8  -3   1       32.70       50.84      3.67 o 
  -8  -2   1       11.65       18.09      2.66 o 
  -7  -2   1        2.47       -0.39      1.82 o 
  -6  -2   1        0.80        2.08      1.00 o 
  -5  -2   1      195.98      197.60     10.64 o 
  -4  -2   1      127.61      121.80      7.43 o 
  -3  -2   1       30.99       44.63      2.47 o 
  -2  -2   1     2109.38     2119.39      9.29 o 
  -1  -2   1     2787.11     2692.27     18.74 o 
   0  -2   1     1470.32     2010.88     12.99 o 
   1  -2   1      580.96      578.74     10.90 o 
   2  -2   1       97.69      102.53      2.03 o 
   3  -2   1      500.69      493.01     10.13 o 
   4  -2   1       38.80       34.32      3.49 o 
   5  -2   1       15.90       20.15      3.14 o 
   6  -2   1        0.14        0.57      0.81 o 
   7  -2   1       15.94       15.28      1.50 o 
   8  -2   1        0.43        2.29      1.08 o 
  -8  -1   1        4.35       10.31      1.93 o 
  -7  -1   1        2.56        1.70      0.98 o 
  -6  -1   1        3.89        4.30      0.96 o 
  -5  -1   1       56.10       54.90      5.36 o 
  -4  -1   1      362.56      317.57     11.31 o 
  -3  -1   1     2110.15     2103.56     25.46 o 
  -2  -1   1      923.68      822.02     16.18 o 
  -1  -1   1     5334.40     4877.61     23.03 o 
   0  -1   1      381.38      514.16      5.96 o 
   1  -1   1     2599.89     2375.64     10.29 o 
   2  -1   1      124.06      142.64      2.45 o 
   3  -1   1        3.04        3.72      0.39 o 
   4  -1   1      541.50      613.10     14.88 o 
   5  -1   1      514.76      507.08     15.06 o 
   6  -1   1      135.77      127.24      3.47 o 
   7  -1   1       45.13       50.95      2.16 o 
   8  -1   1       12.76       20.24      1.98 o 
  -8   0   1       24.42       42.49      3.16 o 
  -7   0   1        3.52        3.90      2.37 o 
  -6   0   1       47.66       52.94      2.59 o 
  -5   0   1        0.02       -0.08      1.20 o 
  -4   0   1      407.08      429.64     12.72 o 
  -3   0   1       91.46       96.74      3.27 o 
  -2   0   1        9.94       12.08      0.56 o 
  -1   0   1     1098.57     1033.84      9.03 o 
   0   0   1        3.54        4.49      0.34 o 
   1   0   1     1860.44     1914.43     10.50 o 
   2   0   1     1397.83     1513.94      7.40 o 
   3   0   1      573.16      609.06      8.92 o 
   4   0   1        9.00       10.23      1.96 o 
   5   0   1       28.51       23.85      3.30 o 
   6   0   1        1.95        1.59      0.45 o 
   7   0   1       23.10       28.76      2.06 o 
   8   0   1        0.04        1.36      1.52 o 
  -8   1   1        1.55        3.90      2.04 o 
  -7   1   1       46.38       53.34      4.05 o 
  -6   1   1       27.28       24.20      1.62 o 
  -5   1   1       54.07       39.18      4.38 o 
  -4   1   1       12.60       10.09      1.24 o 
  -3   1   1       36.37       37.94      1.78 o 
  -2   1   1       58.60       57.55      1.06 o 
  -1   1   1       45.41       57.31      1.89 o 
   0   1   1      992.37     1312.74      8.40 o 
   1   1   1      510.04      440.75      4.83 o 
   2   1   1    66185.63    43331.98     71.49 o 
   3   1   1      724.75      678.93     21.78 o 
   4   1   1     1055.05      974.19     19.48 o 
   5   1   1       18.56       17.55      2.98 o 
   6   1   1       27.03       23.04      1.38 o 
   7   1   1        2.96        3.83      1.15 o 
   8   1   1        1.02        4.15      1.55 o 
  -8   2   1        0.08        0.14      0.70 o 
  -7   2   1        4.23        8.11      2.47 o 
  -6   2   1       17.76       20.27      1.53 o 
  -5   2   1      208.69      204.49      9.30 o 
  -4   2   1      725.85      706.75     13.87 o 
  -3   2   1       57.29       63.96      2.39 o 
  -2   2   1      113.59       96.37      1.94 o 
  -1   2   1     5386.38     4439.58     21.19 o 
   0   2   1     2815.36     3548.38     18.45 o 
   1   2   1     3877.20     3659.74     13.21 o 
   2   2   1     1293.50     1175.15      7.83 o 
   3   2   1       53.41       55.36      2.83 o 
   4   2   1      448.35      399.84     13.22 o 
   5   2   1        1.46        2.67      1.61 o 
   6   2   1        6.20        6.30      0.85 o 
   7   2   1        4.44        4.67      1.34 o 
   8   2   1       15.96       17.81      2.43 o 
  -7   3   1       14.68       13.96      2.24 o 
  -6   3   1       98.08      107.91      6.99 o 
  -5   3   1        8.76       13.64      2.86 o 
  -4   3   1      792.01      720.09     15.99 o 
  -3   3   1     2847.38     2669.14     18.12 o 
  -2   3   1     2403.79     2450.95     14.54 o 
  -1   3   1    10320.14     8255.96     35.43 o 
   0   3   1     3995.37     5100.36     27.89 o 
   1   3   1     1437.17     1479.53      9.61 o 
   2   3   1      338.51      298.63      4.88 o 
   3   3   1       50.14       47.56      2.87 o 
   4   3   1      405.88      381.82     14.59 o 
   5   3   1      151.01      138.03      9.71 o 
   6   3   1      179.18      183.75      5.14 o 
   7   3   1        1.51        1.58      1.86 o 
   8   3   1       12.41        9.53      1.65 o 
  -7   4   1       15.80       18.39      1.72 o 
  -6   4   1       22.58       24.95      2.06 o 
  -5   4   1       38.64       49.36      7.75 o 
  -4   4   1       10.06       10.55      2.78 o 
  -3   4   1      899.12      848.56     21.20 o 
  -2   4   1       25.00       20.67      2.20 o 
  -1   4   1      495.10      500.25     10.41 o 
   0   4   1       57.73       85.40      4.33 o 
   1   4   1      316.25      299.12      7.96 o 
   2   4   1       19.65       25.97      1.64 o 
   3   4   1       25.96       28.01      4.36 o 
   4   4   1       18.41       15.58      3.65 o 
   5   4   1        7.42        8.36      4.29 o 
   6   4   1       51.10       48.74      3.00 o 
   7   4   1        9.49       13.49      2.52 o 
  -7   5   1        0.31        0.92      0.61 o 
  -6   5   1      192.81      174.80      7.74 o 
  -5   5   1      146.13      143.99      6.99 o 
  -4   5   1      267.77      212.45     13.35 o 
  -3   5   1        1.41       -0.24      1.51 o 
  -2   5   1      142.32      147.02      6.62 o 
  -1   5   1       89.37      108.57      5.68 o 
   0   5   1       45.88       60.01      4.26 o 
   1   5   1      720.81      771.83     15.00 o 
   2   5   1      329.54      325.25      9.50 o 
   3   5   1      752.27      471.51     19.96 o 
   4   5   1       91.81       70.74      8.39 o 
   5   5   1       16.60       15.50      2.01 o 
   6   5   1       12.14       17.26      1.81 o 
   7   5   1        1.62        0.62      0.87 o 
  -7   6   1        4.07        4.91      1.06 o 
  -6   6   1       19.67       16.91      1.58 o 
  -5   6   1       80.30       82.46      3.64 o 
  -4   6   1      373.66      324.15      6.04 o 
  -3   6   1      121.49       67.68      8.24 o 
  -2   6   1      647.16      676.17     15.99 o 
  -1   6   1      163.05      140.02      7.35 o 
   0   6   1      783.61     1144.69     21.01 o 
   1   6   1        5.51        4.77      1.37 o 
   2   6   1      525.86      615.21     14.84 o 
   3   6   1        1.87        0.71      1.58 o 
   4   6   1       80.81       67.07     21.42 o 
   5   6   1      141.29      162.57     10.90 o 
   6   6   1        0.13       -0.45      0.89 o 
   7   6   1        5.52        8.73      1.62 o 
  -6   7   1       22.91       25.91      2.68 o 
  -5   7   1       51.38       51.52      4.18 o 
  -4   7   1        7.79        7.59      1.24 o 
  -3   7   1      419.66      387.40     11.00 o 
  -2   7   1      101.74       94.62      6.66 o 
  -1   7   1      496.89      488.24     15.24 o 
   0   7   1      767.82     1051.56     22.44 o 
   1   7   1      404.45      459.55     14.67 o 
   2   7   1      159.11      171.80      8.70 o 
   3   7   1       11.61       10.59      1.65 o 
   4   7   1        0.84        1.04      0.71 o 
   5   7   1        2.03        2.83      1.08 o 
   6   7   1       30.02       27.84      2.88 o 
  -6   8   1       88.03       86.64      4.36 o 
  -5   8   1        9.54       10.63      1.89 o 
  -4   8   1       97.10       91.59      4.06 o 
  -3   8   1       96.51       75.56      5.71 o 
  -2   8   1       30.16       30.09      3.61 o 
  -1   8   1      154.04      147.25      8.99 o 
   0   8   1      285.51      398.57     14.84 o 
   1   8   1        1.10        1.42      1.08 o 
   2   8   1      100.69       85.72      5.67 o 
   3   8   1       87.33       79.45      3.31 o 
   4   8   1        0.39        1.17      0.95 o 
   5   8   1       12.93       13.52      1.48 o 
   6   8   1        0.39        0.08      0.39 o 
  -5   9   1       71.23       80.86      4.37 o 
  -4   9   1       14.19       10.70      1.38 o 
  -3   9   1        4.84        7.81      1.89 o 
  -2   9   1      192.63      188.75      9.18 o 
  -1   9   1       11.20       11.04      1.69 o 
   0   9   1       15.63       16.14      1.82 o 
   1   9   1       61.29       55.38      4.69 o 
   2   9   1       12.79       12.05      1.52 o 
   3   9   1      131.10      127.55      4.65 o 
   4   9   1      329.76      356.82     10.34 o 
   5   9   1        0.22        0.28      0.63 o 
  -4  10   1       56.81       51.32      3.90 o 
  -3  10   1       90.12       95.85      6.12 o 
  -2  10   1        0.26       -0.33      1.31 o 
  -1  10   1      314.52      276.17      7.29 o 
   0  10   1      433.95      551.13     14.83 o 
   1  10   1        0.98       -0.04      0.76 o 
   2  10   1       41.58       40.90      2.64 o 
   3  10   1       77.52       78.06      3.42 o 
   4  10   1       17.70       16.21      1.90 o 
  -3  11   1       10.80        7.58      1.64 o 
  -2  11   1      185.38      175.92      7.65 o 
  -1  11   1       22.78       25.35      2.04 o 
   0  11   1       40.79       53.62      4.31 o 
   1  11   1      196.70      196.33      8.01 o 
   2  11   1       11.79       10.44      1.32 o 
   3  11   1       40.40       40.57      2.23 o 
  -1  12   1       22.87       31.81      1.72 o 
   0  12   1       19.22       27.50      2.54 o 
   1  12   1        1.45        0.65      0.63 o 
  -2 -11   2      115.35      107.13      5.12 o 
  -1 -11   2      160.84      152.36      6.21 o 
   0 -11   2        0.56       -0.01      0.91 o 
   1 -11   2       54.66       51.84      2.57 o 
   2 -11   2       12.22       15.28      2.16 o 
   3 -11   2        3.94        2.87      1.00 o 
  -4 -10   2      118.86      122.67      5.32 o 
  -3 -10   2       32.39       31.59      3.20 o 
  -2 -10   2        0.89        0.32      0.68 o 
  -1 -10   2        4.63        4.93      1.13 o 
   0 -10   2      425.34      606.81     25.92 o 
   1 -10   2        0.14       -0.13      0.66 o 
   2 -10   2      118.37      110.35      6.57 o 
   3 -10   2       60.98       60.59      4.64 o 
   4 -10   2        1.61        1.51      0.63 o 
  -5  -9   2       43.88       46.05      1.63 o 
  -4  -9   2        4.67        4.44      1.52 o 
  -3  -9   2       13.79       13.94      1.68 o 
  -2  -9   2      144.57      148.89      5.59 o 
  -1  -9   2       66.53       64.39      3.64 o 
   0  -9   2       37.61       47.68      3.04 o 
   1  -9   2      412.63      385.21     12.27 o 
   2  -9   2      149.95      130.16      7.60 o 
   3  -9   2        0.09        0.33      1.03 o 
   4  -9   2      183.17      175.43     10.12 o 
   5  -9   2       48.41       46.82      2.25 o 
  -5  -8   2       60.33       57.23      2.69 o 
  -4  -8   2        7.38        9.36      1.71 o 
  -3  -8   2      350.58      340.14     10.95 o 
  -2  -8   2       26.96       23.06      3.08 o 
  -1  -8   2      264.30      247.09      9.78 o 
   0  -8   2       12.76       12.87      1.59 o 
   1  -8   2      255.68      242.31      6.77 o 
   2  -8   2        8.93        7.19      1.95 o 
   3  -8   2      118.00      124.09      4.85 o 
   4  -8   2        0.88        1.37      0.75 o 
   5  -8   2       28.50       28.59      2.07 o 
   6  -8   2        5.81        5.64      1.22 o 
  -6  -7   2        6.90        6.90      0.90 o 
  -5  -7   2        0.45        0.66      0.81 o 
  -4  -7   2       21.30       19.38      2.48 o 
  -3  -7   2       50.32       51.92      2.65 o 
  -2  -7   2      289.11      314.12     12.36 o 
  -1  -7   2     1874.65     1928.33     31.09 o 
   0  -7   2      366.33      467.61     15.46 o 
   1  -7   2      317.55      322.01     12.90 o 
   2  -7   2      709.46      694.03     18.86 o 
   3  -7   2      171.49      173.90     11.34 o 
   4  -7   2       10.71        8.66      1.34 o 
   5  -7   2       93.22      105.08      6.07 o 
   6  -7   2        5.79        6.98      1.55 o 
  -7  -6   2        0.91        0.14      0.59 o 
  -6  -6   2       74.47       73.94      3.14 o 
  -5  -6   2       15.24       14.18      2.17 o 
  -4  -6   2       46.43       41.66      2.44 o 
  -3  -6   2       10.35       10.46      2.72 o 
  -2  -6   2        1.90        0.89      0.88 o 
  -1  -6   2       97.19      101.87      6.56 o 
   0  -6   2      304.98      408.06     13.24 o 
   1  -6   2      713.75      701.96     17.40 o 
   2  -6   2      551.86      593.49     16.01 o 
   3  -6   2      563.63      536.73     18.95 o 
   4  -6   2        9.95       10.09      2.31 o 
   5  -6   2        5.88        6.20      1.58 o 
   6  -6   2       35.12       41.60      2.86 o 
   7  -6   2       19.02       20.88      2.14 o 
  -7  -5   2        4.86        5.23      1.37 o 
  -6  -5   2       55.94       59.26      3.10 o 
  -5  -5   2       48.55       44.85      3.16 o 
  -4  -5   2      917.37      940.25     25.60 o 
  -3  -5   2      306.84      330.30     14.60 o 
  -2  -5   2      185.34      233.67      8.86 o 
  -1  -5   2       41.32       40.78      3.78 o 
   0  -5   2        6.81        3.82      1.35 o 
   1  -5   2      459.42      484.38     12.84 o 
   2  -5   2      546.11      574.65     14.16 o 
   3  -5   2      221.65      222.89     11.52 o 
   4  -5   2       58.42       50.93      6.16 o 
   5  -5   2      148.29      143.99      4.81 o 
   6  -5   2        9.27        9.98      1.10 o 
   7  -5   2        1.26        0.86      0.54 o 
  -7  -4   2        0.10       -0.33      1.05 o 
  -6  -4   2        1.34        0.70      0.89 o 
  -5  -4   2       94.46       90.90      4.52 o 
  -4  -4   2      211.99      211.92     11.66 o 
  -3  -4   2      749.62      771.55     14.60 o 
  -2  -4   2        3.34        8.71      1.57 o 
  -1  -4   2      685.07      739.63     14.18 o 
   0  -4   2     1368.17     1995.02     25.29 o 
   1  -4   2      265.98      293.61     14.43 o 
   2  -4   2     1325.64     1413.47     14.54 o 
   3  -4   2      209.48      201.13     10.15 o 
   4  -4   2        4.94        4.63      1.83 o 
   5  -4   2       84.66       84.03      3.61 o 
   6  -4   2       23.78       22.41      1.60 o 
   7  -4   2       33.19       33.31      1.76 o 
  -7  -3   2        4.99        2.94      0.86 o 
  -6  -3   2       53.65       57.63      4.53 o 
  -5  -3   2       14.04       14.97      1.43 o 
  -4  -3   2        3.37        2.84      1.43 o 
  -3  -3   2      319.37      311.08     10.32 o 
  -2  -3   2      292.27      302.18      9.55 o 
  -1  -3   2      803.39      761.46      8.66 o 
   0  -3   2     1625.60     2105.17     39.77 o 
   1  -3   2        2.78        3.42      0.78 o 
   2  -3   2     1357.24     1352.39     13.47 o 
   3  -3   2       26.81       27.93      2.26 o 
   4  -3   2      710.94      763.40     12.42 o 
   5  -3   2      171.09      177.73      8.44 o 
   6  -3   2       14.04       14.35      1.06 o 
   7  -3   2        0.02        0.22      0.54 o 
   8  -3   2        5.78        9.70      1.38 o 
  -8  -2   2       10.58       22.36      3.23 o 
  -7  -2   2       19.68       18.17      4.35 o 
  -6  -2   2      146.56      137.93      6.94 o 
  -5  -2   2      280.23      273.53     12.59 o 
  -4  -2   2       52.09       48.14      4.79 o 
  -3  -2   2        2.06        1.50      0.66 o 
  -2  -2   2      149.48      162.96      4.69 o 
  -1  -2   2      211.50      231.05      4.53 o 
   0  -2   2        4.52       18.29      1.70 o 
   1  -2   2     1213.94     1136.97     16.36 o 
   2  -2   2      919.09      903.46      5.69 o 
   3  -2   2      188.85      201.47      4.35 o 
   4  -2   2     1291.22     1293.85     25.51 o 
   5  -2   2       43.62       49.85      4.64 o 
   6  -2   2        8.63        9.64      0.91 o 
   7  -2   2        9.55        9.93      1.09 o 
   8  -2   2        2.54        4.31      0.81 o 
  -8  -1   2        2.93        9.09      1.61 o 
  -7  -1   2       11.42       12.21      2.00 o 
  -6  -1   2       97.24       95.76      4.47 o 
  -5  -1   2       43.31       45.08      4.87 o 
  -4  -1   2        0.75        0.97      0.73 o 
  -3  -1   2      417.82      361.29      6.91 o 
  -2  -1   2      139.27      119.37      2.75 o 
  -1  -1   2        9.72       27.09      1.47 o 
   0  -1   2     6820.38     7741.02     28.86 o 
   1  -1   2     2740.54     2841.18     56.98 o 
   2  -1   2      334.43      368.02      4.11 o 
   3  -1   2        1.81        1.78      0.42 o 
   4  -1   2       26.84       24.48      2.93 o 
   5  -1   2       60.98       59.07      5.18 o 
   6  -1   2        1.89        1.87      0.63 o 
   7  -1   2        1.57        2.92      0.66 o 
   8  -1   2        0.48        1.07      0.70 o 
  -8   0   2       16.34       30.18      2.57 o 
  -7   0   2        2.35        2.37      0.99 o 
  -6   0   2       49.60       59.61      2.60 o 
  -5   0   2       36.88       34.67      4.27 o 
  -4   0   2      303.97      302.25      7.06 o 
  -3   0   2       31.18       41.68      1.75 o 
  -2   0   2       21.95       17.01      0.99 o 
  -1   0   2    14166.26    11486.76    104.63 o 
   0   0   2       51.82       79.08      1.53 o 
   1   0   2     3784.58     3539.14     15.98 o 
   2   0   2      975.18      966.14      6.96 o 
   3   0   2      267.55      259.65      4.32 o 
   4   0   2       14.08       16.72      2.51 o 
   5   0   2       16.11       14.57      2.60 o 
   6   0   2        5.47        5.64      0.72 o 
   7   0   2       29.14       33.08      1.89 o 
   8   0   2       21.26       28.11      2.43 o 
  -8   1   2       33.07       42.28      3.28 o 
  -7   1   2        1.36        1.88      1.55 o 
  -6   1   2      159.92      167.49      5.50 o 
  -5   1   2      194.78      211.17     10.03 o 
  -4   1   2        6.12        9.55      1.30 o 
  -3   1   2      187.80      222.34      4.39 o 
  -2   1   2     1021.30     1016.83     10.13 o 
  -1   1   2      162.31      153.34      3.68 o 
   0   1   2      778.47     1053.63      8.98 o 
   1   1   2     2894.85     2715.94      9.88 o 
   2   1   2      779.96      743.36     11.31 o 
   3   1   2     1170.11     1125.10     12.62 o 
   4   1   2       44.48       50.93      4.40 o 
   5   1   2        4.21        1.80      1.20 o 
   6   1   2       13.91       11.13      1.02 o 
   7   1   2        0.23        0.55      0.48 o 
   8   1   2        0.15        0.63      1.15 o 
  -8   2   2        0.46        0.81      0.92 o 
  -7   2   2       10.67       13.14      3.26 o 
  -6   2   2        0.20        3.54      1.72 o 
  -5   2   2      228.62      244.34     10.36 o 
  -4   2   2      321.30      292.57      5.96 o 
  -3   2   2        7.28        8.63      1.30 o 
  -2   2   2      314.82      316.80      3.67 o 
  -1   2   2      408.35      434.11      7.27 o 
   0   2   2     1407.20     1795.25     13.99 o 
   1   2   2      802.08      895.31      9.65 o 
   2   2   2      525.67      519.05      5.10 o 
   3   2   2      184.80      163.25      4.88 o 
   4   2   2     7994.65     7350.77     55.26 o 
   5   2   2      301.79      277.65     12.09 o 
   6   2   2      136.11      135.62      3.95 o 
   7   2   2        4.77        7.55      1.54 o 
   8   2   2        5.76        2.05      1.27 o 
  -7   3   2        9.40       10.47      2.10 o 
  -6   3   2        6.26       10.45      3.23 o 
  -5   3   2       39.31       40.80      5.13 o 
  -4   3   2        8.50        8.61      1.36 o 
  -3   3   2      398.28      365.67      5.99 o 
  -2   3   2     1310.32     1256.75     10.95 o 
  -1   3   2        2.06        2.42      0.55 o 
   0   3   2      166.80      192.53      5.48 o 
   1   3   2     2313.86     2366.92     18.86 o 
   2   3   2      417.95      399.28      4.51 o 
   3   3   2      580.94      612.83     10.17 o 
   4   3   2      353.74      305.66     12.57 o 
   5   3   2       21.65       12.22      2.83 o 
   6   3   2       92.10      109.20      3.25 o 
   7   3   2        3.55        3.61      1.05 o 
   8   3   2        2.19       -1.12      1.77 o 
  -7   4   2      103.04      121.38      4.66 o 
  -6   4   2       37.40       35.33      3.50 o 
  -5   4   2       21.84       21.68      3.99 o 
  -4   4   2      361.94      314.30     13.80 o 
  -3   4   2      412.76      395.77     14.30 o 
  -2   4   2      602.28      575.99      8.90 o 
  -1   4   2     5385.19     5031.35     33.05 o 
   0   4   2      657.62     1069.66     15.15 o 
   1   4   2     3231.98     3323.69     26.62 o 
   2   4   2      337.69      325.46      5.80 o 
   3   4   2      523.17      561.59     10.55 o 
   4   4   2       21.33       19.37      3.78 o 
   5   4   2       36.21       34.48      3.90 o 
   6   4   2      170.52      176.20      5.74 o 
   7   4   2        8.84       12.24      1.51 o 
   8   4   2       33.04       22.50      2.31 o 
  -7   5   2       68.60       76.91      3.23 o 
  -6   5   2        3.01        3.50      0.95 o 
  -5   5   2      377.18      348.14     10.82 o 
  -4   5   2       54.84       42.86      5.89 o 
  -3   5   2       99.47       84.69      8.02 o 
  -2   5   2        1.00        3.08      1.14 o 
  -1   5   2     2909.38     3095.57     29.90 o 
   0   5   2      379.12      480.43     11.83 o 
   1   5   2      622.07      635.37     13.47 o 
   2   5   2      174.10      179.25      6.96 o 
   3   5   2      174.02      137.44     10.45 o 
   4   5   2       45.67       37.87      6.10 o 
   5   5   2        0.06       -0.17      0.56 o 
   6   5   2        9.63        7.90      1.32 o 
   7   5   2        0.07       -0.26      0.83 o 
  -7   6   2        0.11        0.37      0.57 o 
  -6   6   2        7.23        9.10      1.63 o 
  -5   6   2        3.06        2.99      1.16 o 
  -4   6   2      524.00      479.75      7.54 o 
  -3   6   2      218.03       71.36      8.84 o 
  -2   6   2      817.74      778.99     16.99 o 
  -1   6   2       66.48       42.80      4.04 o 
   0   6   2        1.33        0.71      0.92 o 
   1   6   2      180.30      208.34      8.83 o 
   2   6   2        0.96       -1.10      1.10 o 
   3   6   2      243.84       91.05      9.08 o 
   4   6   2       11.25       10.08      3.33 o 
   5   6   2      137.46      147.21      8.82 o 
   6   6   2       32.86       35.06      3.77 o 
   7   6   2        1.71        2.67      1.09 o 
  -6   7   2       10.55       12.60      1.91 o 
  -5   7   2       19.64       17.00      2.49 o 
  -4   7   2      108.81       93.07      3.39 o 
  -3   7   2       27.66       32.90      2.36 o 
  -2   7   2      248.59      214.11      9.93 o 
  -1   7   2      233.14      208.04      9.77 o 
   0   7   2      148.01      218.06     10.11 o 
   1   7   2        6.24        5.93      1.66 o 
   2   7   2      110.10      112.38      6.91 o 
   3   7   2       33.91       21.63      4.41 o 
   4   7   2       42.04       37.76     15.16 o 
   5   7   2        4.22        2.77      1.15 o 
   6   7   2        0.76        0.96      0.57 o 
   7   7   2       14.91       19.41      1.95 o 
  -6   8   2       39.49       47.67      3.20 o 
  -5   8   2        2.64        1.47      0.95 o 
  -4   8   2       16.34       17.71      1.82 o 
  -3   8   2       36.55       29.07      2.51 o 
  -2   8   2       21.12       18.92      2.75 o 
  -1   8   2      433.02      408.94     14.94 o 
   0   8   2      450.87      615.15     18.24 o 
   1   8   2        1.08        0.27      1.51 o 
   2   8   2      271.29      254.98      6.54 o 
   3   8   2      197.90      178.27      4.93 o 
   4   8   2       54.14       54.32      4.29 o 
   5   8   2        0.48        0.61      0.88 o 
   6   8   2        0.35        0.53      0.76 o 
  -5   9   2      124.32      143.97      5.73 o 
  -4   9   2      408.89      390.00     16.11 o 
  -3   9   2        1.69        1.01      1.15 o 
  -2   9   2      186.55      147.09      8.06 o 
  -1   9   2        7.10        3.39      1.25 o 
   0   9   2       11.05       14.22      1.72 o 
   1   9   2      200.49      179.87      8.35 o 
   2   9   2      230.44      229.59      6.36 o 
   3   9   2        0.93        1.51      0.65 o 
   4   9   2       39.21       39.01      3.57 o 
   5   9   2       31.39       31.93      2.03 o 
  -4  10   2        1.26        1.32      0.88 o 
  -3  10   2       62.10       68.28      5.15 o 
  -2  10   2       22.33       12.86      2.44 o 
  -1  10   2        0.21        0.64      1.05 o 
   0  10   2       87.47      120.84     11.49 o 
   1  10   2        0.16        0.08      0.85 o 
   2  10   2        0.78        0.48      0.64 o 
   3  10   2        7.48        6.01      1.06 o 
   4  10   2        9.09        8.09      1.58 o 
   5  10   2        2.92        2.69      0.81 o 
  -3  11   2       13.66       11.64      1.88 o 
  -2  11   2       37.34       32.71      3.41 o 
  -1  11   2      181.91      191.66      6.74 o 
   0  11   2       38.84       51.15      4.18 o 
   1  11   2       63.93       57.63      4.41 o 
   2  11   2      153.51      157.84      4.83 o 
   3  11   2        1.91        2.22      0.68 o 
  -1  12   2       24.03       20.81      1.46 o 
   0  12   2      207.92      271.23      7.99 o 
   1  12   2       49.58       52.31      3.47 o 
  -2 -11   3        8.81        8.03      1.43 o 
  -1 -11   3       20.35       19.12      2.17 o 
   0 -11   3        0.33        0.60      0.61 o 
   1 -11   3       51.56       51.12      3.54 o 
   2 -11   3      103.88      113.93      5.27 o 
  -4 -10   3       12.38       13.21      1.14 o 
  -3 -10   3       10.41        9.38      1.71 o 
  -2 -10   3        2.63        2.11      0.71 o 
  -1 -10   3       27.62       26.43      2.82 o 
   0 -10   3      183.93      250.76     11.12 o 
   1 -10   3      396.42      357.33     12.48 o 
   2 -10   3        2.06        1.61      0.94 o 
   3 -10   3       89.62       87.35      5.33 o 
   4 -10   3       25.60       28.48      1.81 o 
  -5  -9   3       27.65       25.75      1.45 o 
  -4  -9   3        0.54        0.34      0.75 o 
  -3  -9   3        0.04        0.25      0.92 o 
  -2  -9   3      609.58      616.62     10.89 o 
  -1  -9   3      164.34      153.45      5.56 o 
   0  -9   3        5.39        7.69      1.33 o 
   1  -9   3       35.07       31.16      2.86 o 
   2  -9   3      319.04      282.31     11.00 o 
   3  -9   3        2.62        0.48      1.07 o 
   4  -9   3       58.36       51.92      3.02 o 
   5  -9   3       10.85       10.21      0.87 o 
  -5  -8   3       31.17       31.95      1.51 o 
  -4  -8   3      114.87      109.47      6.23 o 
  -3  -8   3       52.12       46.72      3.01 o 
  -2  -8   3       14.73       10.95      1.87 o 
  -1  -8   3      121.68      113.85      4.75 o 
   0  -8   3      182.25      249.21      6.65 o 
   1  -8   3       86.75       76.82      3.19 o 
   2  -8   3      198.53      171.51      8.69 o 
   3  -8   3       89.95       96.49      4.25 o 
   4  -8   3      176.16      167.48      5.45 o 
   5  -8   3       31.97       33.67      1.81 o 
  -6  -7   3        1.35        0.55      0.46 o 
  -5  -7   3        6.31        4.99      0.87 o 
  -4  -7   3       39.97       35.92      3.22 o 
  -3  -7   3      276.58      263.73      9.48 o 
  -2  -7   3        1.37       -0.04      0.89 o 
  -1  -7   3     1021.51     1104.35     23.99 o 
   0  -7   3      293.12      365.64     13.91 o 
   1  -7   3      274.44      272.45     11.95 o 
   2  -7   3       10.37       11.20      1.38 o 
   3  -7   3       73.03       67.91      3.58 o 
   4  -7   3       12.31       10.62      1.52 o 
   5  -7   3      136.40      145.48      5.18 o 
   6  -7   3       33.86       37.01      3.11 o 
  -6  -6   3        5.69        5.22      0.81 o 
  -5  -6   3       29.31       26.61      2.82 o 
  -4  -6   3       16.20       13.30      2.04 o 
  -3  -6   3        0.77        4.81      5.88 o 
  -2  -6   3        1.24        1.03      0.74 o 
  -1  -6   3       28.87       23.24      3.32 o 
   0  -6   3      316.23      398.78     13.44 o 
   1  -6   3     2015.71     1857.74     28.80 o 
   2  -6   3      470.45      437.50     14.08 o 
   3  -6   3      243.73      212.72     11.51 o 
   4  -6   3      497.85      462.61      9.25 o 
   5  -6   3       19.40       22.20      2.15 o 
   6  -6   3       32.25       35.57      2.46 o 
   7  -6   3        5.75        5.97      1.19 o 
  -7  -5   3        1.53        1.05      0.70 o 
  -6  -5   3       59.42       55.11      2.82 o 
  -5  -5   3        3.36        2.38      0.80 o 
  -4  -5   3      225.64      203.21      7.74 o 
  -3  -5   3       11.48       11.96      1.90 o 
  -2  -5   3      106.40      112.22      6.41 o 
  -1  -5   3       44.50       56.05      4.61 o 
   0  -5   3       78.97      111.01      6.45 o 
   1  -5   3       31.70       29.98      2.43 o 
   2  -5   3        1.39        3.58      1.27 o 
   3  -5   3      334.03      327.64     13.60 o 
   4  -5   3       40.04       39.54      5.19 o 
   5  -5   3       85.49       88.96      3.85 o 
   6  -5   3        0.32       -0.23      0.49 o 
   7  -5   3        9.52       10.24      1.50 o 
  -7  -4   3        3.91        1.78      0.86 o 
  -6  -4   3        0.00       -0.15      1.04 o 
  -5  -4   3       74.04       75.29      3.59 o 
  -4  -4   3      527.27      538.38     17.53 o 
  -3  -4   3       68.43       65.41      4.23 o 
  -2  -4   3     3883.52     4094.57     94.14 o 
  -1  -4   3     1151.22     1086.68     14.77 o 
   0  -4   3      425.39      651.83     19.01 o 
   1  -4   3        4.02        6.93      0.91 o 
   2  -4   3      290.57      328.49      6.13 o 
   3  -4   3       86.58       87.08      4.55 o 
   4  -4   3      410.01      410.13     15.82 o 
   5  -4   3      351.40      367.73     10.16 o 
   6  -4   3        4.53        3.74      0.76 o 
   7  -4   3       28.73       33.34      2.62 o 
  -7  -3   3        0.96       -0.30      1.15 o 
  -6  -3   3        2.50       -1.04      1.61 o 
  -5  -3   3       42.02       39.32      2.29 o 
  -4  -3   3       18.94       16.80      2.90 o 
  -3  -3   3      225.27      228.40      7.66 o 
  -2  -3   3     1289.60     1338.39     14.77 o 
  -1  -3   3     1379.20     1460.62     19.83 o 
   0  -3   3       50.12       45.52      2.32 o 
   1  -3   3       76.40       88.75      7.82 o 
   2  -3   3      331.71      363.05      8.48 o 
   3  -3   3       58.76       68.49      3.75 o 
   4  -3   3      518.23      543.96     10.33 o 
   5  -3   3      124.35      128.79      7.08 o 
   6  -3   3       52.61       49.37      2.59 o 
   7  -3   3        8.22        8.59      1.22 o 
   8  -3   3        5.37        7.58      1.32 o 
  -7  -2   3        6.16        6.97      1.06 o 
  -6  -2   3        0.07       -1.45      1.45 o 
  -5  -2   3       85.42       91.27      4.32 o 
  -4  -2   3      190.53      181.66      6.37 o 
  -3  -2   3       87.07       79.42      3.08 o 
  -2  -2   3       90.21      120.45      3.30 o 
  -1  -2   3     1095.59     1151.66     13.29 o 
   0  -2   3      122.36      153.02      5.36 o 
   1  -2   3      350.68      345.76      8.86 o 
   2  -2   3      745.68      744.40      8.54 o 
   3  -2   3       25.00       30.09      1.53 o 
   4  -2   3      801.97      841.23     16.09 o 
   5  -2   3       14.21       16.00      2.75 o 
   6  -2   3       43.49       44.03      2.31 o 
   7  -2   3        7.04        7.24      1.16 o 
   8  -2   3        3.52        5.56      1.22 o 
  -7  -1   3        2.59        4.84      1.03 o 
  -6  -1   3       43.68       42.75      6.90 o 
  -5  -1   3      243.55      244.00     11.24 o 
  -4  -1   3      295.32      270.44     10.75 o 
  -3  -1   3      236.58      233.54      4.77 o 
  -2  -1   3       14.72       21.91      1.30 o 
  -1  -1   3       40.15       27.58      0.93 o 
   0  -1   3     1046.54     1393.92     14.69 o 
   1  -1   3       64.40       57.37      2.15 o 
   2  -1   3      127.26      144.69      2.68 o 
   3  -1   3      143.59      125.17      3.38 o 
   4  -1   3      502.73      518.61     13.13 o 
   5  -1   3        9.19        7.29      1.96 o 
   6  -1   3       98.43       86.30      2.94 o 
   7  -1   3        1.78        2.08      0.59 o 
   8  -1   3        0.66        1.72      0.82 o 
  -8   0   3        0.91        1.59      1.02 o 
  -7   0   3       43.26       49.39      3.30 o 
  -6   0   3        2.30        3.22      1.12 o 
  -5   0   3       54.86       68.62      5.82 o 
  -4   0   3     1023.76     1003.68     37.74 o 
  -3   0   3       24.13       32.26      1.65 o 
  -2   0   3        6.99        6.25      0.80 o 
  -1   0   3     1936.02     1718.49     15.00 o 
   0   0   3     1493.61     1793.70     26.66 o 
   1   0   3      382.58      392.58      6.80 o 
   2   0   3     2881.28     3021.68     11.33 o 
   3   0   3      729.65      758.90     12.40 o 
   4   0   3      205.90      221.37      6.56 o 
   5   0   3       43.24       42.76      4.42 o 
   6   0   3       64.32       60.15      2.26 o 
   7   0   3        0.42        1.34      0.50 o 
   8   0   3        0.86        5.87      1.24 o 
  -7   1   3        5.98        5.46      0.95 o 
  -6   1   3       77.27       77.79      3.33 o 
  -5   1   3       52.28       56.21      5.21 o 
  -4   1   3      142.67      162.06     10.82 o 
  -3   1   3      399.18      390.68      7.18 o 
  -2   1   3      962.76      929.13      6.25 o 
  -1   1   3       28.38       16.33      1.55 o 
   0   1   3        3.66       13.73      0.80 o 
   1   1   3    16217.44    14064.96     92.52 o 
   2   1   3      401.74      385.70      9.33 o 
   3   1   3     2577.53     2488.45     39.80 o 
   4   1   3       48.31       36.78      2.73 o 
   5   1   3        5.66        4.36      1.52 o 
   6   1   3        1.08        0.86      0.40 o 
   7   1   3        2.43        2.94      0.64 o 
   8   1   3        0.11       -0.11      0.86 o 
  -7   2   3        8.39       13.87      1.74 o 
  -6   2   3      107.93      116.74      3.90 o 
  -5   2   3        1.85        2.63      0.78 o 
  -4   2   3      269.82      261.80     11.80 o 
  -3   2   3      366.78      363.21      6.63 o 
  -2   2   3      218.20      234.19      3.40 o 
  -1   2   3      126.16      108.40      2.88 o 
   0   2   3      246.91      330.51      6.70 o 
   1   2   3       73.64       63.68      2.89 o 
   2   2   3        2.50        2.24      0.35 o 
   3   2   3      304.10      293.27      6.56 o 
   4   2   3      442.55      415.26     11.80 o 
   5   2   3      116.98      106.23      7.35 o 
   6   2   3       12.53       12.18      1.22 o 
   7   2   3        1.03        1.03      0.60 o 
   8   2   3        1.91        1.32      1.20 o 
  -7   3   3      136.98      151.04      7.64 o 
  -6   3   3        6.30        9.95      1.45 o 
  -5   3   3      150.10      137.68      5.87 o 
  -4   3   3      394.80      361.52      9.20 o 
  -3   3   3      102.84       99.17      4.15 o 
  -2   3   3      720.94      652.41      8.48 o 
  -1   3   3      309.28      273.83      9.25 o 
   0   3   3        1.04        3.66      0.59 o 
   1   3   3        2.92       20.59      1.87 o 
   2   3   3       81.10       81.90      2.78 o 
   3   3   3      693.42      732.73     10.97 o 
   4   3   3      121.25      116.03      5.07 o 
   5   3   3      313.75      283.95     12.86 o 
   6   3   3      444.14      421.59     10.84 o 
   7   3   3       52.20       66.12      4.32 o 
   8   3   3        9.20        1.56      1.53 o 
  -7   4   3       64.78       78.32      3.68 o 
  -6   4   3       46.36       46.48      4.14 o 
  -5   4   3       63.91       80.12     10.13 o 
  -4   4   3        1.63        1.79      0.85 o 
  -3   4   3      173.17      151.94      5.48 o 
  -2   4   3       59.14       57.93      2.76 o 
  -1   4   3     1450.33     1312.95     45.11 o 
   0   4   3     2843.16     3614.46     28.45 o 
   1   4   3        2.41        4.71      1.10 o 
   2   4   3      180.29      164.02      4.28 o 
   3   4   3      606.79      604.90     32.61 o 
   4   4   3      179.34      175.26      6.55 o 
   5   4   3      215.62      220.81      6.02 o 
   6   4   3       71.78       71.08      3.80 o 
   7   4   3        9.21        8.89      1.34 o 
   8   4   3       15.51        3.02      1.13 o 
  -7   5   3        0.16        0.04      0.54 o 
  -6   5   3      230.13      246.02      9.18 o 
  -5   5   3      301.60      291.56      9.95 o 
  -4   5   3      304.83      275.42     14.07 o 
  -3   5   3      114.23      111.15      8.74 o 
  -2   5   3       16.21       12.94      2.06 o 
  -1   5   3      333.01      336.08      9.93 o 
   0   5   3       15.32       17.06      2.30 o 
   1   5   3     1434.66     1504.37     20.67 o 
   2   5   3       73.34       77.14      4.62 o 
   3   5   3      463.47      448.38     17.46 o 
   4   5   3       21.97       23.07      4.43 o 
   5   5   3       61.51       57.56      2.67 o 
   6   5   3        5.56        4.79      1.10 o 
   7   5   3        4.52        5.17      1.01 o 
  -6   6   3        1.48        1.15      0.64 o 
  -5   6   3      265.46      228.24      8.87 o 
  -4   6   3       82.67       70.02      3.63 o 
  -3   6   3      710.20      532.94     22.96 o 
  -2   6   3      150.38      143.69      7.36 o 
  -1   6   3      331.85      335.20     11.15 o 
   0   6   3      106.77      161.53      7.72 o 
   1   6   3      555.62      670.06     15.64 o 
   2   6   3       32.20       35.40      3.51 o 
   3   6   3      166.00      132.56     10.31 o 
   4   6   3      159.95      147.17     11.37 o 
   5   6   3        4.83        4.89      0.94 o 
   6   6   3        5.15        7.91      1.23 o 
   7   6   3        1.26        0.64      0.78 o 
  -6   7   3        3.21        3.45      1.15 o 
  -5   7   3        8.24        8.71      1.77 o 
  -4   7   3        8.40        6.80      0.98 o 
  -3   7   3       22.27       19.15      1.83 o 
  -2   7   3      503.18      480.25     14.75 o 
  -1   7   3      433.58      445.01     14.20 o 
   0   7   3      120.94      160.74      8.62 o 
   1   7   3       24.49       27.50      3.54 o 
   2   7   3      108.41      107.14      6.75 o 
   3   7   3       32.94       31.68      6.52 o 
   4   7   3       20.23       20.53      4.42 o 
   5   7   3      102.17      105.97      5.77 o 
   6   7   3        3.75        3.29      0.77 o 
   7   7   3        8.80       11.45      1.57 o 
  -6   8   3       65.68       67.45      3.71 o 
  -5   8   3       90.16       86.40      5.00 o 
  -4   8   3       13.51       11.21      1.49 o 
  -3   8   3        4.77        2.45      1.13 o 
  -2   8   3       95.03       78.40      5.54 o 
  -1   8   3       21.13       23.87      2.10 o 
   0   8   3      199.34      227.75     11.06 o 
   1   8   3      217.18      209.80     10.44 o 
   2   8   3       29.47       30.64      2.28 o 
   3   8   3        0.52        0.85      0.50 o 
   4   8   3       24.64       21.37      2.71 o 
   5   8   3       22.64       21.56      2.59 o 
   6   8   3        3.28        2.14      0.55 o 
  -5   9   3       20.57       24.99      2.39 o 
  -4   9   3       42.16       48.10      2.74 o 
  -3   9   3        1.53        1.53      1.27 o 
  -2   9   3       60.80       54.22      4.88 o 
  -1   9   3       36.32       29.82      3.47 o 
   0   9   3      163.60      211.98      9.13 o 
   1   9   3       38.44       35.42      3.74 o 
   2   9   3      181.42      188.09      6.19 o 
   3   9   3       28.10       26.13      2.14 o 
   4   9   3       45.76       43.64      3.68 o 
   5   9   3       40.83       41.65      3.24 o 
  -4  10   3       18.84       19.56      2.37 o 
  -3  10   3       76.60       73.19      5.28 o 
  -2  10   3      523.76      492.11     14.25 o 
  -1  10   3       63.20       64.17      3.53 o 
   0  10   3       27.41       28.61      2.38 o 
   1  10   3       11.44       11.52      2.15 o 
   2  10   3       30.63       31.24      2.43 o 
   3  10   3       63.80       63.12      3.04 o 
   4  10   3      107.88      111.82      5.22 o 
   5  10   3        1.09        0.39      0.60 o 
  -3  11   3        8.14        4.72      1.35 o 
  -2  11   3        4.30        5.09      1.38 o 
  -1  11   3       84.62       86.39      3.73 o 
   0  11   3        7.70       11.22      2.06 o 
   1  11   3       18.60       14.62      2.29 o 
   2  11   3       19.11       16.18      2.27 o 
   3  11   3        0.03        1.54      0.92 o 
  -1  12   3       13.93       13.03      1.17 o 
   0  12   3       15.09       16.62      2.07 o 
   1  12   3       98.47      102.25      4.79 o 
  -1 -11   4       77.52       78.36      4.05 o 
   0 -11   4        1.47        1.59      0.71 o 
   2 -11   4        0.70        1.02      0.75 o 
  -3 -10   4       12.80       11.92      1.16 o 
  -2 -10   4        8.64        8.71      1.78 o 
  -1 -10   4       13.20       12.00      2.08 o 
   0 -10   4        1.69        3.66      0.98 o 
   1 -10   4       31.51       29.92      3.23 o 
   2 -10   4        2.84        1.65      1.06 o 
   3 -10   4       16.40       18.18      1.66 o 
  -4  -9   4       50.37       52.31      2.45 o 
  -3  -9   4       22.41       21.90      2.72 o 
  -2  -9   4        1.16        0.79      1.01 o 
  -1  -9   4       24.04       21.29      2.10 o 
   0  -9   4       61.27       82.42      3.98 o 
   1  -9   4        1.92        0.84      0.52 o 
   2  -9   4       23.85       22.32      3.23 o 
   3  -9   4      256.48      261.05     10.04 o 
   4  -9   4       18.54       18.58      1.33 o 
   5  -9   4        9.12        8.41      1.24 o 
  -5  -8   4       29.07       29.38      2.46 o 
  -4  -8   4      103.03       98.37      5.53 o 
  -3  -8   4       36.94       36.89      3.80 o 
  -2  -8   4        5.55        6.13      1.21 o 
  -1  -8   4        0.46        1.98      0.89 o 
   0  -8   4     1897.25     2650.20     21.70 o 
   1  -8   4      579.23      504.73     11.89 o 
   2  -8   4       30.65       23.42      3.28 o 
   3  -8   4       31.46       32.39      2.47 o 
   4  -8   4      201.78      196.47      5.74 o 
   5  -8   4        3.74        4.13      0.68 o 
  -6  -7   4        4.96        3.96      0.60 o 
  -5  -7   4       10.40        8.73      1.04 o 
  -4  -7   4       11.79        9.09      1.91 o 
  -3  -7   4       88.30       86.53      4.48 o 
  -2  -7   4      600.77      556.71     10.24 o 
  -1  -7   4       68.39       68.93      3.57 o 
   0  -7   4       44.06       51.73      5.36 o 
   1  -7   4      168.36      147.96      8.95 o 
   2  -7   4      328.26      288.73     10.86 o 
   3  -7   4      217.76      197.35      6.07 o 
   4  -7   4      121.52      121.10      4.77 o 
   5  -7   4        0.11        0.19      0.71 o 
   6  -7   4       60.20       62.03      3.88 o 
  -6  -6   4        2.71        1.55      1.17 o 
  -5  -6   4        0.38        0.02      0.50 o 
  -4  -6   4        0.88        1.75      0.90 o 
  -3  -6   4       17.63       20.49      3.63 o 
  -2  -6   4       55.05       52.81      5.03 o 
  -1  -6   4      325.25      328.77     12.42 o 
   0  -6   4      105.38      122.98      7.65 o 
   1  -6   4      471.80      498.96     15.27 o 
   2  -6   4       95.28       91.07      6.56 o 
   3  -6   4      296.77      273.21      9.05 o 
   4  -6   4       51.41       53.73      3.21 o 
   5  -6   4        1.69        2.61      0.87 o 
   6  -6   4       42.61       47.24      7.44 o 
  -6  -5   4       43.15       45.70      2.40 o 
  -5  -5   4      144.92      135.83      4.55 o 
  -4  -5   4       12.06       12.62      1.95 o 
  -3  -5   4       67.99       79.28      7.24 o 
  -2  -5   4       52.24       58.33      4.83 o 
  -1  -5   4        0.39        0.27      0.70 o 
   0  -5   4        1.03        0.71      0.50 o 
   1  -5   4      226.92      199.59      9.86 o 
   2  -5   4        9.52       11.38      1.34 o 
   3  -5   4      657.49      607.74     17.97 o 
   4  -5   4      599.34      529.16     21.01 o 
   5  -5   4        0.32        1.45      0.58 o 
   6  -5   4       75.37       88.82      6.11 o 
   7  -5   4        0.97        0.84      0.85 o 
  -7  -4   4       10.58       13.84      1.59 o 
  -6  -4   4        0.20        0.28      1.23 o 
  -5  -4   4        0.77        0.85      0.60 o 
  -4  -4   4      425.88      373.05     16.95 o 
  -3  -4   4       54.93       46.59      5.41 o 
  -2  -4   4      925.05      993.20     20.95 o 
  -1  -4   4       70.78       56.61      3.05 o 
   0  -4   4      268.16      430.12      9.34 o 
   1  -4   4        3.57        9.63      1.31 o 
   2  -4   4      240.80      235.56      5.44 o 
   3  -4   4       57.17       56.90      3.77 o 
   4  -4   4       24.65       35.40      4.62 o 
   5  -4   4      217.78      228.30      6.13 o 
   6  -4   4        0.18        0.03      0.57 o 
   7  -4   4       18.16       21.62      2.83 o 
  -7  -3   4        0.08        0.77      0.55 o 
  -6  -3   4        7.10        4.37      1.03 o 
  -5  -3   4        7.97        7.92      1.22 o 
  -4  -3   4        3.67        2.85      1.68 o 
  -3  -3   4       25.54       25.16      2.55 o 
  -2  -3   4      809.84      770.41     16.99 o 
  -1  -3   4       90.58       98.12      3.98 o 
   0  -3   4     5895.54     8285.22     47.74 o 
   1  -3   4      671.16      607.82     14.02 o 
   2  -3   4     1001.22     1104.44     22.21 o 
   3  -3   4      176.61      171.72      6.09 o 
   4  -3   4      157.59      147.71      6.09 o 
   5  -3   4        0.48        0.05      0.49 o 
   6  -3   4       28.41       26.39      1.80 o 
   7  -3   4       58.29       67.99      8.58 o 
  -7  -2   4       16.62       19.15      1.44 o 
  -6  -2   4      126.73      124.50      9.53 o 
  -5  -2   4       24.36       23.16      1.97 o 
  -4  -2   4        0.44        1.78      0.89 o 
  -3  -2   4      195.31      201.32      6.42 o 
  -2  -2   4        0.03        1.36      2.05 o 
  -1  -2   4      218.28      200.31      6.31 o 
   0  -2   4     5858.23     8012.77     43.61 o 
   1  -2   4       16.58       15.54      1.33 o 
   2  -2   4       13.58       27.18      1.24 o 
   3  -2   4        4.03        3.29      0.64 o 
   4  -2   4        3.25        5.12      1.49 o 
   5  -2   4       78.10       89.10      5.83 o 
   6  -2   4      272.80      293.71      7.23 o 
   7  -2   4        5.08        5.78      1.10 o 
   8  -2   4       20.08       23.79      2.38 o 
  -7  -1   4       27.44       35.82      2.25 o 
  -6  -1   4       24.94       24.90      2.02 o 
  -5  -1   4       75.34       61.56      3.12 o 
  -4  -1   4       21.67       24.98      3.36 o 
  -3  -1   4      308.04      272.07     12.57 o 
  -2  -1   4      295.51      345.75     10.05 o 
  -1  -1   4      795.68      762.71     19.10 o 
   0  -1   4        0.33        2.91      1.04 o 
   1  -1   4       13.10       19.79      1.34 o 
   2  -1   4      130.06      137.74      2.69 o 
   3  -1   4      133.37      149.70      5.53 o 
   4  -1   4      597.03      588.41     36.46 o 
   5  -1   4       20.95       22.36      3.11 o 
   6  -1   4      114.75      122.56      4.71 o 
   7  -1   4        1.47        3.26      0.87 o 
   8  -1   4        4.48        6.14      1.27 o 
  -7   0   4       19.54       20.67      1.69 o 
  -6   0   4       23.16       24.82      1.97 o 
  -5   0   4       21.44       23.54      3.42 o 
  -4   0   4       19.14       17.42      2.76 o 
  -3   0   4      856.04      764.32     13.60 o 
  -2   0   4      656.76      626.10      8.69 o 
  -1   0   4      541.38      466.73      6.65 o 
   0   0   4       24.90       31.48      1.60 o 
   1   0   4       14.06       12.04      1.33 o 
   2   0   4     1123.00     1050.25      9.60 o 
   3   0   4        0.76        0.46      0.40 o 
   4   0   4       33.58       38.33      2.76 o 
   5   0   4       37.45       33.79      3.77 o 
   6   0   4       65.51       62.71      2.74 o 
   7   0   4        1.77        0.96      0.47 o 
   8   0   4       12.99       18.33      2.79 o 
  -7   1   4       28.93       38.03      4.52 o 
  -6   1   4        0.60        3.49      1.07 o 
  -5   1   4      222.26      238.03      5.71 o 
  -4   1   4       57.78       67.12      5.68 o 
  -3   1   4       77.94       78.69      3.30 o 
  -2   1   4     2229.44     2201.86     18.00 o 
  -1   1   4        2.62        5.63      0.41 o 
   0   1   4        5.72        5.85      0.52 o 
   1   1   4      132.67      125.92      2.94 o 
   2   1   4       17.32       10.47      4.15 o 
   3   1   4        1.88        0.54      0.51 o 
   4   1   4      518.12      552.37     10.52 o 
   5   1   4        0.48       -1.24      1.27 o 
   6   1   4        0.50        0.61      0.43 o 
   7   1   4        2.34        2.74      0.77 o 
   8   1   4       17.44       23.93      1.70 o 
  -7   2   4       17.51       17.74      2.93 o 
  -6   2   4       46.18       55.28      2.79 o 
  -5   2   4      193.33      194.09      4.38 o 
  -4   2   4        0.05        1.00      1.14 o 
  -3   2   4        7.93        8.72      1.26 o 
  -2   2   4      231.67      251.01      4.37 o 
  -1   2   4      439.14      444.22      6.44 o 
   0   2   4     3702.68     4538.21     18.18 o 
   1   2   4      174.05      195.83      3.68 o 
   2   2   4      276.50      298.01      7.15 o 
   3   2   4     4036.16     4020.52     56.81 o 
   4   2   4      647.09      632.71     11.76 o 
   5   2   4      202.07      176.12      9.11 o 
   6   2   4       26.33       20.77      1.72 o 
   7   2   4        2.79        2.15      0.73 o 
   8   2   4        0.21        0.00      0.93 o 
  -7   3   4        0.26       -0.07      1.19 o 
  -6   3   4       35.63       40.51      3.06 o 
  -5   3   4       61.16       64.43      2.54 o 
  -4   3   4      345.03      299.08     11.19 o 
  -3   3   4        2.23        3.23      0.90 o 
  -2   3   4      574.01      573.57     11.01 o 
  -1   3   4     1131.45     1051.47     17.75 o 
   0   3   4       17.77       56.81     15.78 o 
   1   3   4      152.04      146.56      5.32 o 
   2   3   4        1.82        2.50      0.59 o 
   3   3   4       21.68       17.10      1.76 o 
   4   3   4       22.67       19.43      2.15 o 
   5   3   4      124.97      121.98      8.08 o 
   6   3   4      163.75      147.50      4.14 o 
   7   3   4       17.01       20.16      2.49 o 
   8   3   4        0.03        3.01      1.08 o 
  -7   4   4       23.76       23.51      2.14 o 
  -6   4   4       49.13       52.62      4.51 o 
  -5   4   4      505.18      509.03     15.36 o 
  -4   4   4       88.52       79.36      5.90 o 
  -3   4   4      229.54      208.90      6.52 o 
  -2   4   4     1238.74     1060.42     12.29 o 
  -1   4   4      177.66      146.62      4.25 o 
   0   4   4     1014.45     1225.47     17.28 o 
   1   4   4       92.88       81.78      4.44 o 
   2   4   4      195.01      200.15      6.81 o 
   3   4   4        1.61        1.78      0.83 o 
   4   4   4        1.18        1.58      0.93 o 
   5   4   4      239.28      232.60      5.10 o 
   6   4   4       42.63       33.89      2.64 o 
   7   4   4       59.90       66.98      4.24 o 
  -7   5   4        0.30        1.00      0.64 o 
  -6   5   4        4.15        4.68      1.52 o 
  -5   5   4      102.53      103.23      6.29 o 
  -4   5   4       39.46       38.41      3.82 o 
  -3   5   4        0.01        0.03      0.96 o 
  -2   5   4       13.08        9.05      1.80 o 
  -1   5   4      243.27      219.15      8.28 o 
   0   5   4       37.79       47.34      3.83 o 
   1   5   4       41.33       46.40      3.80 o 
   2   5   4      538.41      548.08      8.89 o 
   3   5   4        6.38        7.92      1.40 o 
   4   5   4       22.39       21.42      2.42 o 
   5   5   4       18.85       15.68      1.42 o 
   6   5   4        5.15        3.93      1.82 o 
   7   5   4       25.78       23.05     10.46 o 
  -6   6   4       41.67       41.76      2.76 o 
  -5   6   4       11.81       10.00      1.94 o 
  -4   6   4     1005.49      961.71     32.82 o 
  -3   6   4      233.32      229.61     14.02 o 
  -2   6   4      930.60      831.75     17.86 o 
  -1   6   4        9.76        9.92      2.09 o 
   0   6   4        0.41       -0.07      0.88 o 
   1   6   4      563.21      553.42     14.36 o 
   2   6   4      198.92      212.65      8.69 o 
   3   6   4      213.16      194.46     11.66 o 
   4   6   4       79.10       77.86      4.17 o 
   5   6   4        0.62        0.99      0.68 o 
   6   6   4        0.97        0.14      0.75 o 
   7   6   4        2.17        0.98      0.73 o 
  -6   7   4        2.99        2.51      0.64 o 
  -5   7   4       20.53       20.10      2.66 o 
  -4   7   4       18.69       17.97      1.84 o 
  -3   7   4      250.71      213.80      7.71 o 
  -2   7   4      170.55      144.75      8.14 o 
  -1   7   4      828.91      753.25     18.55 o 
   0   7   4      231.58      284.86     11.47 o 
   1   7   4      321.23      345.16     12.51 o 
   2   7   4       39.34       41.09      4.18 o 
   3   7   4       72.17       62.14      3.70 o 
   4   7   4       17.99       16.62      2.02 o 
   5   7   4       35.53       35.41      3.40 o 
   6   7   4       35.12       35.82      2.29 o 
   7   7   4        0.25        0.36      0.56 o 
  -5   8   4        0.81       -0.05      0.83 o 
  -4   8   4        0.61        0.60      0.57 o 
  -3   8   4       16.74       11.93      2.19 o 
  -2   8   4        0.94        0.83      0.91 o 
  -1   8   4      137.20      119.35      4.59 o 
   0   8   4       41.05       54.87      4.36 o 
   1   8   4      139.96      139.20      6.85 o 
   2   8   4        4.58        4.14      0.87 o 
   3   8   4       15.58       12.94      1.78 o 
   4   8   4       71.21       73.70      4.96 o 
   5   8   4       12.56       11.67      2.00 o 
   6   8   4        1.92        3.86      0.78 o 
  -5   9   4       44.23       49.30      3.18 o 
  -4   9   4       67.12       62.07      4.85 o 
  -3   9   4      144.51      140.16      5.36 o 
  -2   9   4       45.65       28.06      3.45 o 
  -1   9   4        0.29       -0.29      0.74 o 
   0   9   4      239.03      295.36     12.89 o 
   1   9   4       76.36       69.67      5.11 o 
   2   9   4       20.91       19.81      6.13 o 
   3   9   4       99.77       98.76      6.09 o 
   4   9   4        0.14        0.08      0.83 o 
   5   9   4        5.37        3.53      1.12 o 
  -4  10   4       84.00       86.11      4.80 o 
  -3  10   4        0.12       -0.22      1.00 o 
  -2  10   4       30.92       34.98      3.91 o 
  -1  10   4        3.93        3.03      0.90 o 
   0  10   4        2.44        4.21      0.98 o 
   1  10   4        1.78        2.57      1.17 o 
   2  10   4      116.96      115.81      4.29 o 
   3  10   4        0.89        1.31      0.59 o 
   4  10   4       53.09       56.83      3.68 o 
   5  10   4       30.74       33.96      2.35 o 
  -3  11   4       48.91       46.64      3.58 o 
  -2  11   4       21.52       25.54      2.98 o 
  -1  11   4       25.44       22.61      1.94 o 
   0  11   4      321.38      420.05     11.63 o 
   1  11   4       54.60       53.28      4.09 o 
   2  11   4        6.39        4.83      1.30 o 
   3  11   4        0.03        0.17      0.50 o 
  -1  12   4       59.71       56.63      3.10 o 
   0  12   4       56.03       78.56      4.24 o 
   1  12   4       13.15       11.86      1.68 o 
   0 -11   5       11.75       18.66      1.79 o 
  -3 -10   5        7.66        6.58      0.79 o 
  -2 -10   5       38.73       37.86      3.17 o 
  -1 -10   5      251.31      237.56      8.27 o 
   0 -10   5       22.80       27.54      2.82 o 
   1 -10   5       13.81       13.35      1.39 o 
   2 -10   5        0.04        0.22      0.55 o 
   3 -10   5       30.36       30.21      2.73 o 
  -4  -9   5        1.43        0.87      0.43 o 
  -3  -9   5       49.19       48.09      2.50 o 
  -2  -9   5       44.79       38.31      3.65 o 
  -1  -9   5       48.48       44.05      3.98 o 
   0  -9   5       63.54       96.43      5.80 o 
   1  -9   5      125.00      121.92      4.56 o 
   2  -9   5        0.02       -0.64      1.08 o 
   3  -9   5       82.59       81.68      5.41 o 
   4  -9   5        1.96        0.89      0.54 o 
  -5  -8   5        0.74        0.78      0.64 o 
  -4  -8   5      122.16      116.33      3.84 o 
  -3  -8   5        1.69        1.39      1.02 o 
  -2  -8   5      209.73      180.41      8.28 o 
  -1  -8   5       84.91       83.28      4.07 o 
   0  -8   5       15.03       19.61      1.62 o 
   1  -8   5      104.64       83.63      3.21 o 
   2  -8   5       31.18       29.80      3.66 o 
   3  -8   5        1.84        3.26      0.94 o 
   4  -8   5        0.23        0.76      0.54 o 
   5  -8   5       62.29       64.37      3.87 o 
  -5  -7   5        4.50        4.87      1.22 o 
  -4  -7   5       74.38       65.07      3.12 o 
  -3  -7   5       14.32       13.36      2.35 o 
  -2  -7   5      360.17      319.65     11.03 o 
  -1  -7   5       29.53       29.73      3.18 o 
   0  -7   5       61.42       97.54      4.27 o 
   1  -7   5      151.38      142.29      4.09 o 
   2  -7   5     1227.28     1133.20     21.60 o 
   3  -7   5      463.40      445.57      9.09 o 
   4  -7   5       15.69       12.52      1.29 o 
   5  -7   5       72.00       75.94      3.49 o 
   6  -7   5       15.40       15.02      1.37 o 
  -6  -6   5        1.06        1.27      0.47 o 
  -5  -6   5        0.12       -0.88      1.05 o 
  -4  -6   5        0.35       -0.38      0.91 o 
  -3  -6   5      183.99      168.47      6.13 o 
  -2  -6   5      104.33       90.20      3.41 o 
  -1  -6   5      247.82      259.30     11.26 o 
   0  -6   5     2234.65     2853.92     37.93 o 
   1  -6   5       40.28       31.91      4.06 o 
   2  -6   5        0.53       -1.11      1.11 o 
   3  -6   5      121.59      110.08      4.49 o 
   4  -6   5       57.64       52.65      2.60 o 
   5  -6   5       34.32       34.13      2.93 o 
   6  -6   5       59.00       65.09      4.23 o 
  -6  -5   5        2.24        3.25      1.29 o 
  -5  -5   5       35.87       35.30      2.27 o 
  -4  -5   5       43.27       40.21      2.24 o 
  -3  -5   5       30.02       25.32      4.08 o 
  -2  -5   5       60.98       78.41      5.93 o 
  -1  -5   5      263.10      288.73     11.69 o 
   0  -5   5      109.71      138.51      5.38 o 
   1  -5   5       88.18       85.49      6.91 o 
   2  -5   5       89.27       78.84      4.28 o 
   3  -5   5      167.69      188.82     10.35 o 
   4  -5   5       80.12       75.11      3.04 o 
   5  -5   5       58.27       64.03      3.50 o 
   6  -5   5       26.16       28.01      3.06 o 
   7  -5   5        0.31        0.08      0.45 o 
  -7  -4   5        0.43        1.26      0.68 o 
  -6  -4   5        1.89        3.05      0.82 o 
  -5  -4   5      124.89      117.54      4.58 o 
  -4  -4   5       64.32       59.25      2.77 o 
  -3  -4   5      603.47      614.05     19.59 o 
  -2  -4   5       43.72       45.96      4.75 o 
  -1  -4   5      411.39      460.90     14.03 o 
   0  -4   5      239.51      377.14     21.30 o 
   1  -4   5      395.04      406.57     35.71 o 
   2  -4   5      280.62      290.61     11.72 o 
   3  -4   5       96.44      103.79      5.06 o 
   4  -4   5      127.90      124.34      8.31 o 
   5  -4   5       30.87       32.75      2.02 o 
   6  -4   5      149.42      152.63      7.00 o 
   7  -4   5        0.45        0.50      0.46 o 
  -7  -3   5        1.64        3.10      0.96 o 
  -6  -3   5        0.26        0.91      0.64 o 
  -5  -3   5       58.27       55.71      3.03 o 
  -4  -3   5       18.25       17.27      3.61 o 
  -3  -3   5      169.06      166.63      7.01 o 
  -2  -3   5      691.49      687.71     12.41 o 
  -1  -3   5      224.12      209.16      5.85 o 
   0  -3   5      681.16     1083.36     18.76 o 
   1  -3   5      147.11      184.49      8.30 o 
   2  -3   5        1.98        2.78      1.85 o 
   3  -3   5        1.85        1.61      0.76 o 
   4  -3   5      351.48      341.74     13.11 o 
   5  -3   5      214.94      232.42      6.86 o 
   6  -3   5        0.12        0.54      0.58 o 
   7  -3   5       39.63       37.85      3.89 o 
  -7  -2   5        0.79        2.38      0.66 o 
  -6  -2   5       10.35       10.42      1.42 o 
  -5  -2   5       15.85       13.40      1.52 o 
  -4  -2   5       37.86       31.04      4.30 o 
  -3  -2   5        5.07       10.07      1.58 o 
  -2  -2   5       15.22        8.05      2.53 o 
  -1  -2   5        8.50       16.02      2.05 o 
   0  -2   5     1373.25     1924.65     23.59 o 
   1  -2   5      472.07      490.30     12.77 o 
   2  -2   5     2138.36     2443.22     23.72 o 
   3  -2   5      485.58      549.07      8.62 o 
   4  -2   5       62.01       68.23      4.41 o 
   5  -2   5       11.29       11.00      2.93 o 
   6  -2   5       49.77       47.24      3.02 o 
   7  -2   5        0.92        0.99      1.01 o 
   8  -2   5        1.89        1.29      0.81 o 
  -7  -1   5        7.58       13.90      1.55 o 
  -6  -1   5       19.21       21.36      1.75 o 
  -5  -1   5       83.55       77.83      3.19 o 
  -4  -1   5      558.62      478.66     15.59 o 
  -3  -1   5       68.95       69.23      5.01 o 
  -2  -1   5       20.51       18.79      2.77 o 
  -1  -1   5     1161.99     1275.05     16.85 o 
   0  -1   5       21.87       40.16      1.89 o 
   1  -1   5       22.07       27.92      5.55 o 
   2  -1   5     2697.14     2535.97     28.70 o 
   3  -1   5       73.03       56.75      2.40 o 
   4  -1   5       33.40       34.29      2.59 o 
   5  -1   5       32.43       26.53      3.25 o 
   6  -1   5        0.45        0.46      0.41 o 
   7  -1   5        2.15        1.90      1.04 o 
   8  -1   5       42.63       40.31      3.05 o 
  -7   0   5        1.54        3.43      1.29 o 
  -6   0   5       11.42       13.87      1.84 o 
  -5   0   5      270.65      262.94      4.37 o 
  -4   0   5        3.22        3.14      1.42 o 
  -3   0   5        1.48        3.31      0.93 o 
  -2   0   5        3.76        9.10      1.18 o 
  -1   0   5      468.90      418.10      7.06 o 
   0   0   5       28.02       22.50      1.55 o 
   1   0   5     3793.59     3640.66     17.20 o 
   2   0   5      414.53      442.46      7.18 o 
   3   0   5        4.39        2.50      0.57 o 
   4   0   5      291.41      311.06      9.37 o 
   5   0   5       15.88       10.22      2.12 o 
   6   0   5       35.71       33.73      2.16 o 
   7   0   5        1.40        1.82      0.65 o 
   8   0   5       11.03       12.71      1.28 o 
  -7   1   5       41.46       47.98      3.20 o 
  -6   1   5       46.33       52.65      2.72 o 
  -5   1   5       62.20       67.82      2.46 o 
  -4   1   5      159.76      143.79      8.12 o 
  -3   1   5      413.45      408.84     12.42 o 
  -2   1   5      322.99      355.02     11.36 o 
  -1   1   5     2367.84     2235.80     17.99 o 
   0   1   5      179.20      253.99      5.04 o 
   1   1   5      141.25      171.24      5.78 o 
   2   1   5       50.32       37.49      1.79 o 
   3   1   5        9.61        9.70      1.10 o 
   4   1   5      583.50      587.89     17.73 o 
   5   1   5       97.85       90.75      4.86 o 
   6   1   5        0.36        0.61      0.48 o 
   7   1   5        6.07        7.69      1.16 o 
   8   1   5        9.64       16.89      2.18 o 
  -7   2   5       14.84       17.53      1.84 o 
  -6   2   5       24.71       32.38      3.43 o 
  -5   2   5       97.83      102.64      3.30 o 
  -4   2   5       12.65       13.64      2.56 o 
  -3   2   5      607.63      626.84     15.57 o 
  -2   2   5       80.11       77.14      3.31 o 
  -1   2   5      358.19      391.42      6.66 o 
   0   2   5     3662.79     4818.34     22.58 o 
   1   2   5      592.99      500.65     10.07 o 
   2   2   5       31.23       27.28      1.64 o 
   3   2   5       73.76       72.78      3.55 o 
   4   2   5       23.75       15.09      1.86 o 
   5   2   5        1.24        2.27      0.92 o 
   6   2   5       76.79       71.53      2.88 o 
   7   2   5        0.69        0.62      0.51 o 
   8   2   5        0.47        1.83      0.91 o 
  -7   3   5        0.47       -1.63      1.63 o 
  -6   3   5       90.81       90.75      3.76 o 
  -5   3   5       22.36       24.85      1.54 o 
  -4   3   5       23.92       16.55      2.87 o 
  -3   3   5      506.14      459.85     13.61 o 
  -2   3   5       75.84       90.24      4.19 o 
  -1   3   5       32.29       28.13      1.90 o 
   0   3   5       13.29       19.97      1.68 o 
   1   3   5      649.05      635.41     11.98 o 
   2   3   5      447.01      454.18     27.00 o 
   3   3   5        4.80        7.16      1.22 o 
   4   3   5      106.27      101.98      4.77 o 
   5   3   5      438.08      399.01      9.30 o 
   6   3   5      122.64      119.58      4.93 o 
   7   3   5       28.77       27.23      2.86 o 
   8   3   5        1.76        1.28      1.99 o 
  -7   4   5       24.69       27.69      2.32 o 
  -6   4   5       23.53       26.28      1.91 o 
  -5   4   5       28.00       27.79      2.19 o 
  -4   4   5        0.56       -0.81      0.95 o 
  -3   4   5        0.19        0.29      0.86 o 
  -2   4   5      274.85      227.47      6.04 o 
  -1   4   5       15.31        7.36      1.08 o 
   0   4   5       59.76       93.34      3.30 o 
   1   4   5       18.51       18.61      2.29 o 
   2   4   5      304.18      338.97      9.38 o 
   3   4   5       28.90       30.90      2.46 o 
   4   4   5      168.18      160.92      6.19 o 
   5   4   5      109.64       98.78      4.43 o 
   6   4   5        2.55        1.37      0.86 o 
   7   4   5       14.68       22.70      2.48 o 
  -6   5   5       63.13       68.50      5.05 o 
  -5   5   5      305.26      324.84     17.92 o 
  -4   5   5       51.73       49.06      2.23 o 
  -3   5   5     1135.88      960.88     20.60 o 
  -2   5   5      208.68      173.35      5.59 o 
  -1   5   5      450.49      404.89     11.60 o 
   0   5   5     2710.37     3358.91     33.04 o 
   1   5   5       28.07       20.79      2.63 o 
   2   5   5      375.92      374.01      7.71 o 
   3   5   5      103.20       95.34      4.57 o 
   4   5   5        7.66        8.89      2.06 o 
   5   5   5       19.21       18.42      1.53 o 
   6   5   5       13.08       11.78      5.98 o 
   7   5   5       43.42       46.96      3.31 o 
  -6   6   5        0.25        0.47      0.86 o 
  -5   6   5       12.42        8.49      1.88 o 
  -4   6   5       21.28       19.93      1.95 o 
  -3   6   5      103.20       99.43      5.81 o 
  -2   6   5      126.88      119.60      6.98 o 
  -1   6   5        9.36        7.73      1.86 o 
   0   6   5       19.16       22.65      3.06 o 
   1   6   5      148.21      145.18      7.57 o 
   2   6   5       31.81       38.00      3.84 o 
   3   6   5        1.08        1.99      1.24 o 
   4   6   5      121.84      108.18      4.80 o 
   5   6   5        0.24        0.74      0.80 o 
   6   6   5       11.61       11.21      1.53 o 
   7   6   5        3.21        1.18      0.71 o 
  -6   7   5       33.05       33.42      1.83 o 
  -5   7   5        0.98        1.32      0.96 o 
  -4   7   5      107.56       95.01      4.13 o 
  -3   7   5        1.29        0.48      0.70 o 
  -2   7   5     1082.18      972.28     13.81 o 
  -1   7   5       80.63       78.51      6.06 o 
   0   7   5      553.07      732.15     18.47 o 
   1   7   5       70.27       68.78      5.68 o 
   2   7   5      107.21       98.50      6.51 o 
   3   7   5      167.62      144.59      5.52 o 
   4   7   5      179.78      174.68      7.06 o 
   5   7   5        2.80        1.90      1.03 o 
   6   7   5       21.87       22.51      1.83 o 
  -5   8   5        2.74        2.00      0.95 o 
  -4   8   5       84.27       80.43      3.07 o 
  -3   8   5        1.04        0.82      0.57 o 
  -2   8   5       32.76       36.49      3.85 o 
  -1   8   5      173.83      156.18      5.29 o 
   0   8   5      459.67      547.61      9.58 o 
   1   8   5       53.08       52.32      4.20 o 
   2   8   5       31.09       31.92      2.30 o 
   3   8   5       85.84       77.92      4.10 o 
   4   8   5       49.00       45.02      3.88 o 
   5   8   5        1.11        2.25      1.08 o 
   6   8   5        0.35        0.41      0.43 o 
  -5   9   5      127.28      146.71      5.11 o 
  -4   9   5        0.11       -0.37      0.60 o 
  -3   9   5        2.21        2.04      1.24 o 
  -2   9   5        0.42        0.56      0.58 o 
  -1   9   5       38.71       33.46      2.58 o 
   0   9   5        3.01        3.45      0.93 o 
   1   9   5      287.11      263.08      9.79 o 
   2   9   5       15.51       15.82      1.66 o 
   3   9   5       83.58       83.35      3.65 o 
   4   9   5       34.09       29.05      3.04 o 
   5   9   5        8.07        6.16      1.41 o 
  -4  10   5       65.23       70.17      4.21 o 
  -3  10   5       67.73       71.59      5.03 o 
  -2  10   5       64.25       56.20      4.81 o 
  -1  10   5      133.81      118.99      6.52 o 
   0  10   5       62.72       74.79      3.76 o 
   1  10   5       10.46       10.40      2.07 o 
   2  10   5       92.87       94.96      3.84 o 
   3  10   5       71.33       71.89      3.17 o 
   4  10   5        0.80        0.72      0.78 o 
  -2  11   5      102.32      108.09      5.88 o 
  -1  11   5       38.33       39.40      2.49 o 
   0  11   5        1.75        1.45      0.80 o 
   1  11   5        0.20       -0.67      0.99 o 
   2  11   5        0.48        0.13      0.69 o 
   3  11   5        0.84        0.80      0.44 o 
   0  12   5       56.38       82.95      4.24 o 
   1  12   5        2.79        2.03      0.88 o 
  -2 -10   6       10.39        9.09      1.00 o 
  -1 -10   6      105.56      103.29      5.11 o 
   0 -10   6        0.79        0.58      0.70 o 
   1 -10   6       14.24       12.57      1.68 o 
   2 -10   6       13.34       13.19      1.80 o 
  -3  -9   6        8.54        6.46      0.88 o 
  -2  -9   6       41.52       37.04      3.41 o 
  -1  -9   6       61.95       54.27      2.82 o 
   0  -9   6        8.78       10.14      1.91 o 
   1  -9   6      285.43      273.51      9.09 o 
   2  -9   6       36.78       36.10      2.50 o 
   3  -9   6        3.66        2.69      0.78 o 
   4  -9   6        0.50        0.93      0.81 o 
  -4  -8   6       24.53       26.74      1.70 o 
  -3  -8   6        0.12       -0.33      0.53 o 
  -2  -8   6       39.61       37.31      3.67 o 
  -1  -8   6      189.11      168.34      7.98 o 
   0  -8   6      437.91      612.74     15.01 o 
   1  -8   6        7.71        7.44      1.26 o 
   2  -8   6       11.89       13.59      3.05 o 
   3  -8   6      109.64      105.89      3.46 o 
   4  -8   6        6.20        4.07      0.72 o 
   5  -8   6       20.75       18.85      2.03 o 
  -5  -7   6        5.93        8.21      1.33 o 
  -4  -7   6       48.36       40.13      3.32 o 
  -3  -7   6       94.33       79.20      4.60 o 
  -2  -7   6      205.99      183.31      8.25 o 
  -1  -7   6      106.70       82.67      5.62 o 
   0  -7   6      140.43      198.77      5.96 o 
   1  -7   6      266.12      236.78      6.60 o 
   2  -7   6       98.06       93.89      3.34 o 
   3  -7   6       97.74       84.56      3.96 o 
   4  -7   6       54.34       52.34      2.49 o 
   5  -7   6       28.48       29.76      3.72 o 
   6  -7   6       14.91       16.67      1.33 o 
  -5  -6   6        0.44        0.96      0.56 o 
  -4  -6   6        0.03        0.10      0.81 o 
  -3  -6   6       10.78       11.15      2.05 o 
  -2  -6   6      210.17      184.38      8.10 o 
  -1  -6   6       17.82       16.61      2.48 o 
   0  -6   6      783.21      978.57     22.93 o 
   1  -6   6       27.26       26.97      2.75 o 
   2  -6   6      527.52      469.09      9.95 o 
   3  -6   6      115.21      118.18      7.75 o 
   4  -6   6      380.44      367.17      6.78 o 
   5  -6   6      202.07      203.80      5.85 o 
   6  -6   6        8.25        8.48      1.09 o 
  -6  -5   6        4.57        5.07      0.77 o 
  -5  -5   6       46.18       43.69      2.37 o 
  -4  -5   6        3.48        2.21      0.88 o 
  -3  -5   6       14.79       14.02      3.02 o 
  -2  -5   6        7.25        8.58      1.29 o 
  -1  -5   6      468.81      418.32     14.69 o 
   0  -5   6      443.31      543.41     13.96 o 
   1  -5   6       18.69       15.02      2.86 o 
   2  -5   6     1658.44     1485.04     19.12 o 
   3  -5   6      139.15      130.63      5.16 o 
   4  -5   6       22.29       25.19      1.81 o 
   5  -5   6       13.69       11.95      1.61 o 
   6  -5   6       19.89       18.26      2.39 o 
   7  -5   6       11.88       11.47      1.91 o 
  -6  -4   6      124.33      137.23      3.85 o 
  -5  -4   6       32.65       26.28      2.21 o 
  -4  -4   6       78.42       69.55      2.92 o 
  -3  -4   6       35.25       37.65      4.93 o 
  -2  -4   6       51.95       55.22      5.57 o 
  -1  -4   6      189.13      206.01      9.84 o 
   0  -4   6        5.56       16.24      1.89 o 
   1  -4   6       17.70       22.87      3.33 o 
   2  -4   6       13.07       14.78      2.86 o 
   3  -4   6        4.55        3.24      1.61 o 
   4  -4   6      174.37      179.17      6.77 o 
   5  -4   6        0.76        1.38      0.81 o 
   6  -4   6        1.72        1.17      0.95 o 
   7  -4   6       10.91        6.23      4.26 o 
  -7  -3   6       16.18       21.29      1.72 o 
  -6  -3   6       36.20       38.95      2.26 o 
  -5  -3   6       27.47       28.70      2.15 o 
  -4  -3   6       24.35       21.54      1.67 o 
  -3  -3   6      608.34      532.37     14.66 o 
  -2  -3   6       87.37       89.52      4.74 o 
  -1  -3   6     2418.12     2575.81     33.38 o 
   0  -3   6      606.84      905.25     18.42 o 
   1  -3   6      374.39      427.38     13.43 o 
   2  -3   6      203.49      241.87     10.75 o 
   3  -3   6      303.15      290.47     12.22 o 
   4  -3   6       55.46       52.67      5.36 o 
   5  -3   6      100.43      106.22      4.35 o 
   6  -3   6       84.97       96.39      5.59 o 
   7  -3   6        0.05        0.15      0.71 o 
  -7  -2   6        1.51        2.26      0.86 o 
  -6  -2   6       42.63       47.28      2.63 o 
  -5  -2   6       34.18       35.48      2.45 o 
  -4  -2   6        0.62        0.42      0.57 o 
  -3  -2   6       18.60       15.87      2.11 o 
  -2  -2   6       63.92       83.40      5.83 o 
  -1  -2   6      799.03      829.60     11.95 o 
   0  -2   6      173.78      190.29      8.13 o 
   1  -2   6      102.57       89.61      5.95 o 
   2  -2   6      561.01      629.18     16.25 o 
   3  -2   6       26.56       25.60      3.61 o 
   4  -2   6        3.39        3.13      1.30 o 
   5  -2   6        7.68        8.48      1.01 o 
   6  -2   6       48.13       41.18      4.13 o 
   7  -2   6       51.93       45.32      4.10 o 
  -7  -1   6        7.81       10.82      1.53 o 
  -6  -1   6       22.83       22.27      1.89 o 
  -5  -1   6        8.25       10.55      1.75 o 
  -4  -1   6        0.78        1.82      1.59 o 
  -3  -1   6        0.73        3.06      3.05 o 
  -2  -1   6        2.93        5.36      2.35 o 
  -1  -1   6        0.86        0.77      0.54 o 
   0  -1   6      555.14      741.73     13.08 o 
   1  -1   6     1373.08     1493.84     22.61 o 
   2  -1   6       88.15       68.22      5.09 o 
   3  -1   6      887.73      869.98     39.48 o 
   4  -1   6      119.27      114.00      8.03 o 
   5  -1   6       71.19      104.46      6.06 o 
   6  -1   6       19.19       19.92      2.03 o 
   7  -1   6        6.88        5.10      1.02 o 
   8  -1   6        5.86        7.19      1.30 o 
  -7   0   6        0.09       -0.26      0.65 o 
  -6   0   6        0.40        2.12      0.86 o 
  -5   0   6       58.06       55.78      2.40 o 
  -4   0   6      183.21      157.98      9.24 o 
  -3   0   6       51.07       51.96      3.41 o 
  -2   0   6      955.73      834.55     25.01 o 
  -1   0   6      264.69      303.24      6.66 o 
   0   0   6      285.60      400.20     14.76 o 
   1   0   6      117.49      136.03      5.93 o 
   2   0   6        1.11        0.48      0.82 o 
   3   0   6       85.37       90.24      4.57 o 
   4   0   6      949.13      928.47     24.22 o 
   5   0   6      142.78      130.12      9.92 o 
   6   0   6        1.43        1.99      0.73 o 
   7   0   6       12.60       14.29      1.61 o 
   8   0   6        0.83        0.92      0.69 o 
  -7   1   6        0.33        0.60      0.52 o 
  -6   1   6       16.62       21.95      2.33 o 
  -5   1   6        1.56        1.96      0.72 o 
  -4   1   6       35.03       29.88      3.94 o 
  -3   1   6     1174.82     1054.40     21.50 o 
  -2   1   6        1.15        0.38      0.50 o 
  -1   1   6        1.50        1.93      0.68 o 
   0   1   6      149.93      123.00      3.75 o 
   1   1   6        5.12        6.13      1.31 o 
   2   1   6       38.53       37.15      2.98 o 
   3   1   6      694.43      731.76    100.97 o 
   4   1   6       52.60       42.90      5.52 o 
   5   1   6        6.52        4.74      1.18 o 
   6   1   6       88.97       95.98      4.06 o 
   7   1   6        9.82        7.68      1.53 o 
   8   1   6        2.75        3.48      1.12 o 
  -7   2   6       53.17       61.17      3.23 o 
  -6   2   6        0.87        0.40      0.77 o 
  -5   2   6      134.36      144.66      5.80 o 
  -4   2   6      116.95       99.87      7.11 o 
  -3   2   6      530.29      521.74     15.16 o 
  -2   2   6     1543.54     1570.80     32.64 o 
  -1   2   6      875.59      817.77     20.51 o 
   0   2   6     2262.82     3253.70     19.45 o 
   1   2   6      675.97      618.15     12.61 o 
   2   2   6      119.50      128.48      5.60 o 
   3   2   6       72.85       64.96      6.01 o 
   4   2   6       71.41       70.62      4.05 o 
   5   2   6       13.58       12.99      1.58 o 
   6   2   6       23.82       24.84      2.03 o 
   7   2   6       15.92       16.93      1.59 o 
   8   2   6        0.04        0.83      0.69 o 
  -7   3   6        8.26        7.05      3.27 o 
  -6   3   6       11.91       12.45      1.85 o 
  -5   3   6      157.67      165.99      5.57 o 
  -4   3   6        0.06        0.24      0.71 o 
  -3   3   6        0.94        1.10      0.87 o 
  -2   3   6       14.53       19.77      1.99 o 
  -1   3   6      286.14      333.20      7.01 o 
   0   3   6      673.88      852.56     15.91 o 
   1   3   6     1644.64     1757.09     22.03 o 
   2   3   6      463.39      500.11     11.62 o 
   3   3   6      596.17      519.07     15.27 o 
   4   3   6       39.51       40.85      3.11 o 
   5   3   6       21.20       19.30      1.96 o 
   6   3   6        1.11        1.12      0.59 o 
   7   3   6        1.14        1.10      0.78 o 
  -7   4   6       14.29       10.31      1.46 o 
  -6   4   6      116.30      119.39      4.16 o 
  -5   4   6        5.26        3.83      0.97 o 
  -4   4   6      541.49      498.05      7.48 o 
  -3   4   6       16.27       15.04      2.71 o 
  -2   4   6       11.22        7.66      1.26 o 
  -1   4   6     1675.28     1446.85     15.13 o 
   0   4   6     1060.60     1395.73     35.91 o 
   1   4   6       14.90       14.09      2.13 o 
   2   4   6       28.93       29.79      2.09 o 
   3   4   6       65.66       65.18      3.61 o 
   4   4   6      104.65       98.28      4.87 o 
   5   4   6        0.61        0.66      0.91 o 
   6   4   6       35.84       28.01      3.01 o 
   7   4   6       40.98       45.95      3.44 o 
  -6   5   6       43.09       47.45      4.26 o 
  -5   5   6      112.88      123.19      4.57 o 
  -4   5   6       13.94       15.63      1.96 o 
  -3   5   6       88.05       73.21      5.89 o 
  -2   5   6       25.30       23.99      2.23 o 
  -1   5   6        1.82        2.18      0.95 o 
   0   5   6      190.05      212.85      8.71 o 
   1   5   6       25.12       25.16      3.02 o 
   2   5   6       64.88       54.82      4.38 o 
   3   5   6       20.12       16.87      1.95 o 
   4   5   6       89.75       91.71      4.81 o 
   5   5   6        0.85        1.39      0.53 o 
   6   5   6       58.13       62.14      4.31 o 
   7   5   6       17.00       20.35      2.19 o 
  -6   6   6        0.43        0.72      0.88 o 
  -5   6   6        5.50        4.56      1.37 o 
  -4   6   6       85.34       80.03      2.99 o 
  -3   6   6      685.12      592.82     12.18 o 
  -2   6   6      181.79      155.72      8.18 o 
  -1   6   6      779.00      661.82     16.61 o 
   0   6   6      538.78      664.74     16.60 o 
   1   6   6        0.77        0.21      0.77 o 
   2   6   6      698.24      677.71     16.18 o 
   3   6   6       55.27       45.50      4.86 o 
   4   6   6       23.11       21.36      2.14 o 
   5   6   6        3.24        2.87      1.14 o 
   6   6   6        7.02        7.43      1.02 o 
   7   6   6        2.90        3.56      0.95 o 
  -5   7   6       45.04       45.61      3.76 o 
  -4   7   6       60.14       54.93      3.13 o 
  -3   7   6      205.98      183.29      8.41 o 
  -2   7   6       91.14       76.48      3.55 o 
  -1   7   6        2.88        2.51      1.49 o 
   0   7   6        0.66        0.54      0.83 o 
   1   7   6      250.37      240.25     10.63 o 
   2   7   6       75.48       66.81      5.51 o 
   3   7   6      128.60      111.05      4.72 o 
   4   7   6      103.46      105.59      5.93 o 
   5   7   6       35.61       33.26      3.26 o 
   6   7   6        7.72        7.55      1.15 o 
  -5   8   6        0.52        0.63      0.67 o 
  -4   8   6       66.13       68.42      3.35 o 
  -3   8   6        4.27        3.21      0.92 o 
  -2   8   6      202.25      175.13      5.50 o 
  -1   8   6        4.18        1.84      0.88 o 
   0   8   6      756.87      930.44     24.53 o 
   1   8   6        0.01       -1.25      1.25 o 
   2   8   6      178.47      169.04      5.25 o 
   3   8   6        9.01        9.31      1.83 o 
   4   8   6       25.74       17.69      2.48 o 
   5   8   6       40.26       42.13      3.53 o 
   6   8   6       35.56       39.29      3.46 o 
  -4   9   6        5.88        4.95      0.90 o 
  -3   9   6        0.37       -0.91      1.35 o 
  -2   9   6      113.90      104.33      4.22 o 
  -1   9   6        5.41        5.44      1.83 o 
   0   9   6       15.94       21.91      2.07 o 
   1   9   6       20.49       18.43      2.70 o 
   2   9   6      175.40      173.21      5.36 o 
   3   9   6        0.14        0.17      0.63 o 
   4   9   6        2.52        2.54      1.07 o 
   5   9   6       24.49       24.96      2.46 o 
  -3  10   6      155.37      166.66      7.36 o 
  -2  10   6        0.06       -0.78      0.78 o 
  -1  10   6        0.03       -0.09      0.65 o 
   0  10   6       34.99       42.72      3.96 o 
   1  10   6      139.43      134.93      6.84 o 
   2  10   6        8.78        8.16      1.18 o 
   3  10   6      137.56      139.31      4.27 o 
   4  10   6       48.20       54.01      3.47 o 
  -2  11   6       31.55       32.88      3.15 o 
  -1  11   6      114.08      116.44      4.14 o 
   0  11   6        0.21       -0.25      0.62 o 
   1  11   6       14.57       13.35      2.06 o 
   2  11   6       33.72       35.08      3.03 o 
   3  11   6        1.79        1.62      0.67 o 
  -1 -10   7       36.85       39.29      2.85 o 
   0 -10   7      110.61      180.02      6.19 o 
   1 -10   7       34.81       33.87      2.48 o 
  -3  -9   7        0.16        0.17      0.35 o 
  -2  -9   7        2.20        0.96      0.53 o 
  -1  -9   7      208.86      204.39      5.10 o 
   0  -9   7       57.53       78.55      4.94 o 
   1  -9   7       27.98       27.20      2.86 o 
   2  -9   7        3.11        2.68      0.63 o 
   3  -9   7       11.00        8.42      1.52 o 
  -4  -8   7       43.94       44.75      2.76 o 
  -3  -8   7       58.99       54.97      2.57 o 
  -2  -8   7        7.15        6.43      1.54 o 
  -1  -8   7       18.92       16.10      1.69 o 
   0  -8   7      117.32      166.36      7.72 o 
   1  -8   7      232.58      204.18      5.78 o 
   2  -8   7        0.69        1.08      0.75 o 
   3  -8   7      249.75      232.68      8.78 o 
   4  -8   7       56.62       53.33      3.80 o 
  -4  -7   7        2.41        4.35      1.22 o 
  -3  -7   7       44.48       39.85      2.42 o 
  -2  -7   7       33.87       28.45      3.27 o 
  -1  -7   7        7.38        7.42      1.76 o 
   0  -7   7      104.77      160.23      5.14 o 
   1  -7   7      169.83      156.97      5.40 o 
   2  -7   7      623.44      565.64      8.64 o 
   3  -7   7       16.92       17.94      1.52 o 
   4  -7   7        2.40        2.92      0.86 o 
   5  -7   7       35.27       32.74      2.88 o 
  -5  -6   7        4.01        3.67      1.01 o 
  -4  -6   7       14.37       12.15      1.93 o 
  -3  -6   7        0.99        0.16      0.56 o 
  -2  -6   7      115.36      105.62      3.66 o 
  -1  -6   7      582.18      476.77     13.24 o 
   0  -6   7       50.24       80.27      5.37 o 
   1  -6   7      129.90      114.51      4.55 o 
   2  -6   7      180.65      161.22      4.35 o 
   3  -6   7      112.73      106.06      3.78 o 
   4  -6   7      118.98      119.36      4.62 o 
   5  -6   7       99.18       93.55      3.82 o 
   6  -6   7        4.96        6.05      1.27 o 
  -6  -5   7        2.14        1.93      0.45 o 
  -5  -5   7        8.71        9.04      1.06 o 
  -4  -5   7        5.95        6.21      1.50 o 
  -3  -5   7       46.07       37.19      2.77 o 
  -2  -5   7        2.81        0.70      0.59 o 
  -1  -5   7       54.46       48.07      5.11 o 
   0  -5   7      739.68      899.47     32.04 o 
   1  -5   7       75.44       61.27      5.81 o 
   2  -5   7      369.18      320.33      9.10 o 
   3  -5   7        1.98        2.60      0.61 o 
   4  -5   7      404.82      389.53      8.46 o 
   5  -5   7      118.15      126.82      4.91 o 
   6  -5   7       13.20       13.05      1.39 o 
  -6  -4   7        0.56        1.44      0.74 o 
  -5  -4   7      110.81      108.94      3.70 o 
  -4  -4   7       83.90       77.55      5.16 o 
  -3  -4   7       40.21       38.25      3.68 o 
  -2  -4   7        0.12        0.34      1.02 o 
  -1  -4   7        4.01        3.51      1.70 o 
   0  -4   7        7.00        4.95      1.13 o 
   1  -4   7      492.14      428.81     14.84 o 
   2  -4   7      322.29      281.28     12.56 o 
   3  -4   7        5.20        4.48      1.89 o 
   4  -4   7      875.39      874.34     15.18 o 
   5  -4   7      192.45      187.80      6.69 o 
   6  -4   7       19.60       21.84      1.85 o 
   7  -4   7        5.25        3.49      1.32 o 
  -6  -3   7       89.03      103.58      3.32 o 
  -5  -3   7       61.67       62.01      3.00 o 
  -4  -3   7      359.41      354.14      6.54 o 
  -3  -3   7       69.21       53.84      4.01 o 
  -2  -3   7      102.72      109.46      5.48 o 
  -1  -3   7       92.42      109.90      5.20 o 
   0  -3   7        9.47       16.57      2.75 o 
   1  -3   7        6.57        8.85      2.26 o 
   2  -3   7       46.79       52.20      5.26 o 
   3  -3   7        5.84        3.90      1.65 o 
   4  -3   7       82.26       87.23      4.93 o 
   5  -3   7        1.76        1.75      0.77 o 
   6  -3   7       54.66       61.89      4.35 o 
   7  -3   7        0.03        0.24      0.71 o 
  -6  -2   7       12.92       16.00      1.48 o 
  -5  -2   7      101.72      113.52      7.44 o 
  -4  -2   7      425.06      397.27     12.82 o 
  -3  -2   7       18.40       25.81      2.72 o 
  -2  -2   7       85.32       95.51      4.98 o 
  -1  -2   7     1357.00     1277.84     16.04 o 
   0  -2   7       97.47      159.71      8.00 o 
   1  -2   7     1429.95     1551.70     26.06 o 
   2  -2   7      436.07      493.43     15.24 o 
   3  -2   7      144.94      166.14      9.20 o 
   4  -2   7      115.31      116.19      8.02 o 
   5  -2   7      207.77      226.81     13.33 o 
   6  -2   7       38.82       31.61      3.62 o 
   7  -2   7        8.50        9.02      1.80 o 
  -7  -1   7        1.57        1.44      0.67 o 
  -6  -1   7       34.83       38.47      2.29 o 
  -5  -1   7       46.75       49.08      2.84 o 
  -4  -1   7       15.99       17.73      1.49 o 
  -3  -1   7       47.52       41.63      3.35 o 
  -2  -1   7        0.06        1.76      3.71 o 
  -1  -1   7       66.48       73.42      3.68 o 
   0  -1   7       18.40       25.10      2.12 o 
   1  -1   7     2483.71     2465.87     31.04 o 
   2  -1   7      102.95      119.15      7.21 o 
   3  -1   7      195.61      182.24      6.71 o 
   4  -1   7        3.31        2.06      1.11 o 
   5  -1   7       22.73       20.97      2.74 o 
   6  -1   7        5.04        4.46      1.05 o 
   7  -1   7        6.36        4.06      0.96 o 
  -7   0   7        6.77        9.26      1.28 o 
  -6   0   7        5.85        6.45      1.06 o 
  -5   0   7       95.23       97.57      4.56 o 
  -4   0   7      105.21       81.13      3.10 o 
  -3   0   7       10.96       10.14      1.66 o 
  -2   0   7        0.30        3.65      1.35 o 
  -1   0   7       25.52       20.81      1.93 o 
   0   0   7       38.87       46.39      2.64 o 
   1   0   7       12.53        7.80      1.75 o 
   2   0   7      349.44      345.89     11.74 o 
   3   0   7      550.83      546.42     28.63 o 
   4   0   7       19.15       20.66      4.12 o 
   5   0   7      412.26      402.14      8.40 o 
   6   0   7        1.61        1.83      2.20 o 
   7   0   7       26.05       26.37      2.12 o 
  -7   1   7       20.19       28.22      1.60 o 
  -6   1   7        6.79        7.45      2.47 o 
  -5   1   7        4.55        7.72      1.53 o 
  -4   1   7       67.58       66.83      4.00 o 
  -3   1   7        4.06        6.45      1.75 o 
  -2   1   7      194.86      183.23      5.91 o 
  -1   1   7        1.53        3.15      3.58 o 
   0   1   7      160.57      155.98      5.14 o 
   1   1   7        0.39        0.64      0.67 o 
   2   1   7       44.58       44.50      3.61 o 
   3   1   7       13.73       13.49      2.02 o 
   4   1   7       20.16       13.33      3.56 o 
   5   1   7        4.93        4.09      0.94 o 
   6   1   7       86.71       87.07      3.95 o 
   7   1   7       16.90       18.33      1.72 o 
  -7   2   7        8.50       10.53      1.07 o 
  -6   2   7      105.95       97.58     49.82 o 
  -5   2   7       25.55       30.04      2.53 o 
  -4   2   7        0.54        0.43      0.44 o 
  -3   2   7        7.81        6.55      1.69 o 
  -2   2   7        4.16        8.06      1.28 o 
  -1   2   7     3487.47     3262.07     26.50 o 
   0   2   7      864.19     1152.10     31.30 o 
   1   2   7      253.34      311.89      9.72 o 
   2   2   7      114.08       87.61      5.04 o 
   3   2   7      104.88       86.05      7.87 o 
   4   2   7      110.15      107.51      9.37 o 
   5   2   7      128.72      108.00      6.13 o 
   6   2   7       20.73       21.16      2.34 o 
   7   2   7        0.42        0.27      0.51 o 
  -6   3   7        0.07       -0.29      0.79 o 
  -5   3   7      202.76      207.06      4.99 o 
  -4   3   7      102.38       92.73      2.98 o 
  -3   3   7       80.69       72.99      6.06 o 
  -2   3   7      212.03      196.21     10.04 o 
  -1   3   7      292.39      297.40     12.69 o 
   0   3   7     1142.73     1675.04     19.82 o 
   1   3   7      932.25      993.95     18.22 o 
   2   3   7     1581.91     1637.27     22.73 o 
   3   3   7      231.59      199.78     11.13 o 
   4   3   7      185.07      209.24     12.22 o 
   5   3   7       68.45       59.14      4.54 o 
   6   3   7       23.58       23.90      2.91 o 
   7   3   7        3.25        1.51      0.86 o 
  -6   4   7       10.91        9.47      1.22 o 
  -5   4   7       26.74       31.52      2.47 o 
  -4   4   7        9.82        9.57      1.02 o 
  -3   4   7      333.99      271.89     11.69 o 
  -2   4   7        0.22        0.27      0.54 o 
  -1   4   7       10.47        9.69      1.56 o 
   0   4   7       30.55       32.79      3.51 o 
   1   4   7      158.61      212.08      8.73 o 
   2   4   7      103.49      102.44      6.00 o 
   3   4   7      407.74      435.58     15.52 o 
   4   4   7       19.56       25.27      3.99 o 
   5   4   7      107.66      100.06      3.96 o 
   6   4   7        8.53        9.77      1.85 o 
   7   4   7       11.53        7.63      1.53 o 
  -6   5   7       25.09       27.34      2.64 o 
  -5   5   7       60.86       57.49      3.16 o 
  -4   5   7      808.83      754.22     11.40 o 
  -3   5   7      331.07      296.65      5.96 o 
  -2   5   7      879.04      767.98     22.23 o 
  -1   5   7      370.53      320.79      7.89 o 
   0   5   7       98.38      131.33      7.23 o 
   1   5   7      638.97      610.43     15.41 o 
   2   5   7      389.45      415.09     12.60 o 
   3   5   7        2.49        1.61      1.04 o 
   4   5   7        0.18       -0.93      1.28 o 
   5   5   7       62.69       63.47      3.17 o 
   6   5   7        0.18        0.32      0.72 o 
   7   5   7        2.29        0.85      0.65 o 
  -6   6   7       26.36       28.75      2.88 o 
  -5   6   7        5.92        6.25      1.20 o 
  -4   6   7       42.14       39.92      2.62 o 
  -3   6   7      400.45      370.67     15.10 o 
  -2   6   7        0.13        1.24      0.78 o 
  -1   6   7      370.61      315.78     11.81 o 
   0   6   7      558.98      679.25     17.28 o 
   1   6   7       71.14       64.81      5.35 o 
   2   6   7       31.84       28.33      3.55 o 
   3   6   7       91.01       80.25      4.94 o 
   4   6   7        4.06        3.72      1.36 o 
   5   6   7        0.04       -0.93      0.93 o 
   6   6   7       17.23       18.54      1.52 o 
   7   6   7        0.04        0.92      0.61 o 
  -5   7   7      143.04      147.83      6.49 o 
  -4   7   7       24.22       20.66      2.79 o 
  -3   7   7       16.08       15.13      2.51 o 
  -2   7   7      174.36      154.30      6.95 o 
  -1   7   7     1259.58     1123.68     19.63 o 
   0   7   7       83.57      107.56      5.88 o 
   1   7   7      131.14      119.32      4.76 o 
   2   7   7      227.36      205.55      5.60 o 
   3   7   7       25.82       23.17      2.77 o 
   4   7   7      137.53      137.33      6.77 o 
   5   7   7       32.08       36.80      3.41 o 
   6   7   7        0.61        0.38      0.42 o 
  -5   8   7       47.82       51.12      3.35 o 
  -4   8   7       55.66       55.43      2.94 o 
  -3   8   7      130.47      133.12      4.81 o 
  -2   8   7      113.40       94.93      4.10 o 
  -1   8   7      288.21      256.18      6.92 o 
   0   8   7      213.80      266.68     10.27 o 
   1   8   7        1.60        1.90      0.93 o 
   2   8   7        0.16       -0.02      0.65 o 
   3   8   7      119.42      109.82      5.94 o 
   4   8   7       43.78       41.15      3.71 o 
   5   8   7       22.95       25.83      2.71 o 
   6   8   7       17.55       20.26      1.42 o 
  -4   9   7       10.22       12.16      1.26 o 
  -3   9   7       72.49       71.00      5.14 o 
  -2   9   7       11.80        9.51      1.36 o 
  -1   9   7       43.99       40.92      2.82 o 
   0   9   7        7.30        9.82      1.42 o 
   1   9   7       35.92       35.62      3.64 o 
   2   9   7      163.80      159.99      5.11 o 
   3   9   7       18.65       18.19      1.69 o 
   4   9   7        8.43        6.74      1.44 o 
   5   9   7        8.97       10.58      1.64 o 
  -3  10   7        1.06        2.67      1.13 o 
  -2  10   7        0.15       -0.73      1.82 o 
  -1  10   7       12.81       13.71      1.59 o 
   0  10   7      178.88      224.51      8.82 o 
   1  10   7       48.54       47.50      4.02 o 
   2  10   7        7.87        8.75      1.19 o 
   3  10   7       10.75        9.17      1.12 o 
   4  10   7       61.67       69.05      3.79 o 
  -2  11   7       12.98       14.65      2.11 o 
  -1  11   7      135.38      146.98      4.45 o 
   0  11   7        0.32        0.19      0.62 o 
   1  11   7        0.00       -0.22      0.92 o 
   2  11   7       13.16       12.12      1.81 o 
   3  11   7       48.25       49.80      2.76 o 
  -2  -9   8        4.41        4.06      0.76 o 
  -1  -9   8       26.90       24.32      1.65 o 
   0  -9   8      150.50      222.27      7.70 o 
   1  -9   8        0.01        1.25      0.78 o 
   2  -9   8       85.35       93.70      3.25 o 
   3  -9   8        7.68       11.18      1.50 o 
  -3  -8   8        0.19        0.17      0.32 o 
  -2  -8   8        1.60        1.97      0.68 o 
  -1  -8   8       11.94       12.54      1.45 o 
   0  -8   8       45.06       56.11      4.38 o 
   1  -8   8      259.53      253.60      9.06 o 
   2  -8   8      177.19      159.76      4.82 o 
   3  -8   8        9.88       10.37      1.81 o 
   4  -8   8       33.30       32.50      2.70 o 
  -4  -7   8        1.45        1.69      0.58 o 
  -3  -7   8       15.45       15.25      1.43 o 
  -2  -7   8      147.11      127.58      6.49 o 
  -1  -7   8       59.93       58.19      3.19 o 
   0  -7   8       40.30       54.36      3.02 o 
   1  -7   8      126.79      110.85      6.31 o 
   2  -7   8       16.45       18.48      1.80 o 
   3  -7   8      152.89      144.98      5.16 o 
   4  -7   8        9.56       14.31      2.15 o 
   5  -7   8       55.32       50.34      3.20 o 
  -5  -6   8        3.48        3.45      0.61 o 
  -4  -6   8      103.25      101.99      5.01 o 
  -3  -6   8       12.81       10.10      1.79 o 
  -2  -6   8        2.16        2.43      1.16 o 
  -1  -6   8      292.47      249.29      9.67 o 
   0  -6   8       21.61       30.38      2.31 o 
   1  -6   8        4.20        7.35      1.76 o 
   2  -6   8      147.27      134.19      5.01 o 
   3  -6   8       47.56       46.50      3.01 o 
   4  -6   8      585.08      563.50     14.02 o 
   5  -6   8        1.72        3.73      1.26 o 
  -5  -5   8        4.10        5.47      1.23 o 
  -4  -5   8        0.01       -0.08      0.89 o 
  -3  -5   8        1.75        0.18      0.71 o 
  -2  -5   8       56.64       46.49      2.42 o 
  -1  -5   8        1.88        3.34      1.47 o 
   0  -5   8      218.14      324.89      8.47 o 
   1  -5   8     1091.46      931.75     12.06 o 
   2  -5   8        0.16        1.64      1.80 o 
   3  -5   8      205.90      183.54      5.26 o 
   4  -5   8       23.10       24.47      2.16 o 
   5  -5   8       34.75       36.63      2.46 o 
   6  -5   8       47.21       47.03      3.24 o 
  -6  -4   8       14.19       15.30      1.76 o 
  -5  -4   8        0.08        1.14      0.74 o 
  -4  -4   8       23.92       22.51      2.77 o 
  -3  -4   8       29.22       26.79      4.27 o 
  -2  -4   8        1.91        5.51      2.22 o 
  -1  -4   8      136.22      127.05      7.47 o 
   0  -4   8       29.29       27.43      2.66 o 
   1  -4   8        0.41       -0.45      1.03 o 
   2  -4   8      391.28      336.92     14.07 o 
   3  -4   8      107.75       98.92      3.45 o 
   4  -4   8       67.34       67.53      3.00 o 
   5  -4   8        0.21       -0.24      0.67 o 
   6  -4   8      211.72      214.07      7.49 o 
  -6  -3   8        0.45        2.09      1.13 o 
  -5  -3   8        1.44        3.57      0.91 o 
  -4  -3   8       63.23       56.67      2.82 o 
  -3  -3   8      148.86      126.15      5.21 o 
  -2  -3   8      331.53      344.29     10.01 o 
  -1  -3   8        5.64        6.44      1.40 o 
   0  -3   8       21.04       20.70      3.20 o 
   1  -3   8       21.72       25.99      3.79 o 
   2  -3   8       19.76       17.91      3.31 o 
   3  -3   8      134.96      132.21      8.72 o 
   4  -3   8      166.75      160.19      4.52 o 
   5  -3   8       14.09       15.07      1.72 o 
   6  -3   8      123.68      126.16      6.07 o 
   7  -3   8       45.95       41.58      3.41 o 
  -6  -2   8        2.27        1.69      0.57 o 
  -5  -2   8       59.90       68.38      4.12 o 
  -4  -2   8      386.25      373.37      6.62 o 
  -3  -2   8      550.73      508.01     20.11 o 
  -2  -2   8      749.95      767.57     14.63 o 
  -1  -2   8      380.52      321.21     12.87 o 
   0  -2   8      403.21      618.70     20.08 o 
   1  -2   8       16.64       19.38      3.19 o 
   2  -2   8      134.39      139.00      8.52 o 
   3  -2   8        0.74        1.61      1.13 o 
   4  -2   8        3.02        3.57      0.72 o 
   5  -2   8       85.13       91.07      5.12 o 
   6  -2   8       88.57       90.73      8.05 o 
   7  -2   8        0.99        1.13      0.77 o 
  -6  -1   8        0.50        0.25      0.50 o 
  -5  -1   8       93.91       98.63      4.85 o 
  -4  -1   8        9.03        8.38      1.23 o 
  -3  -1   8       97.06       93.57      5.16 o 
  -2  -1   8      758.27      667.67     18.99 o 
  -1  -1   8       36.82       46.25      3.14 o 
   0  -1   8      121.90      163.09      5.71 o 
   1  -1   8      685.49      596.05     16.45 o 
   2  -1   8      201.98      222.18     10.35 o 
   3  -1   8      617.59      619.54     17.81 o 
   4  -1   8      368.20      382.01     14.73 o 
   5  -1   8       18.02       16.50      2.40 o 
   6  -1   8        6.25        5.27      1.31 o 
   7  -1   8       24.01       21.75      1.85 o 
  -6   0   8       18.29       24.62      1.92 o 
  -5   0   8       32.81       32.08      1.99 o 
  -4   0   8       16.16       15.55      1.31 o 
  -3   0   8       25.48       22.38      2.55 o 
  -2   0   8       36.56       25.75      3.65 o 
  -1   0   8        0.02        0.20      0.56 o 
   0   0   8      250.18      312.61     17.32 o 
   1   0   8        6.39        8.22      2.03 o 
   2   0   8       18.83       19.72      3.10 o 
   3   0   8     1275.11     1324.17     57.08 o 
   4   0   8      198.87      196.72     12.66 o 
   5   0   8       31.45       33.93      3.36 o 
   6   0   8        0.09        0.49      0.68 o 
   7   0   8        0.04       -0.65      1.86 o 
  -6   1   8        7.76        8.96      1.13 o 
  -5   1   8       85.00       88.17      3.67 o 
  -4   1   8      118.81      103.80      3.54 o 
  -3   1   8      174.11      149.90      9.23 o 
  -2   1   8      209.45      160.89      5.93 o 
  -1   1   8       87.95       68.98      3.67 o 
   0   1   8      304.53      498.76     19.07 o 
   1   1   8       51.32       67.94      4.90 o 
   2   1   8      144.40      147.17      7.14 o 
   3   1   8       25.13       23.92      5.02 o 
   4   1   8      198.20      140.13     11.77 o 
   5   1   8      223.70      236.94      8.87 o 
   6   1   8        5.27        2.96      0.91 o 
   7   1   8       59.89       64.37      4.83 o 
  -6   2   8       46.48       50.95      7.92 o 
  -5   2   8       17.10       18.23      1.72 o 
  -4   2   8       15.50       15.01      1.96 o 
  -3   2   8       25.92       22.58      3.51 o 
  -2   2   8      289.09      281.07      7.86 o 
  -1   2   8       46.31       76.63      3.82 o 
   0   2   8      641.02      787.79     16.91 o 
   1   2   8      180.69      174.70      7.92 o 
   2   2   8       12.48       10.03      1.89 o 
   3   2   8       17.48       15.96      4.08 o 
   4   2   8       40.49       27.01      5.28 o 
   5   2   8        1.56        1.55      0.70 o 
   6   2   8       15.72       15.19      2.48 o 
   7   2   8        1.05        0.66      0.49 o 
  -6   3   8        1.12        2.25      1.04 o 
  -5   3   8       20.05       18.62      1.58 o 
  -4   3   8      224.51      201.94      4.52 o 
  -3   3   8       14.38       17.99      3.24 o 
  -2   3   8       18.01       25.40      2.54 o 
  -1   3   8        0.42        0.73      0.71 o 
   0   3   8       25.68       33.00      3.66 o 
   1   3   8     1954.22     1951.73     27.20 o 
   2   3   8      581.02      527.75     13.83 o 
   3   3   8       34.82       34.58      5.19 o 
   4   3   8       84.11       60.70      7.12 o 
   5   3   8       28.51       26.86      3.09 o 
   6   3   8       14.10       15.01      2.34 o 
   7   3   8        3.63        1.19      0.74 o 
  -6   4   8       18.51       24.26      1.83 o 
  -5   4   8      227.93      235.06      6.63 o 
  -4   4   8       80.23       66.53      4.66 o 
  -3   4   8       97.38       87.13      3.14 o 
  -2   4   8      353.64      290.16     10.19 o 
  -1   4   8       71.91       74.64      3.94 o 
   0   4   8        5.48        9.83      2.15 o 
   1   4   8      263.07      280.10     10.79 o 
   2   4   8      531.35      612.55     15.42 o 
   3   4   8      292.35      301.77     13.90 o 
   4   4   8      573.16      551.56      9.19 o 
   5   4   8        0.47        0.04      0.43 o 
   6   4   8       17.61       21.78      2.68 o 
   7   4   8       14.00       15.82      1.97 o 
  -6   5   8        0.57        1.78      1.20 o 
  -5   5   8        3.13        2.80      0.80 o 
  -4   5   8      102.53       96.07      4.17 o 
  -3   5   8       10.52       10.85      1.49 o 
  -2   5   8       10.63       13.31      1.80 o 
  -1   5   8      849.18      692.20     12.10 o 
   0   5   8      193.18      238.39     10.33 o 
   1   5   8       53.93       64.33      5.37 o 
   2   5   8       35.46       47.43      5.61 o 
   3   5   8       19.17       20.90      3.45 o 
   4   5   8       28.38       26.67      2.97 o 
   5   5   8      118.85      127.33      4.49 o 
   6   5   8        2.02        2.09      0.91 o 
   7   5   8       10.74       15.18      1.72 o 
  -5   6   8       31.88       33.11      2.47 o 
  -4   6   8        4.63        6.16      1.16 o 
  -3   6   8      212.46      194.36      9.03 o 
  -2   6   8     1224.26     1071.83     18.55 o 
  -1   6   8      635.67      566.76     10.58 o 
   0   6   8      840.95     1026.47     22.23 o 
   1   6   8      483.39      454.13     14.84 o 
   2   6   8       36.47       33.12      2.52 o 
   3   6   8      278.53      264.53      9.22 o 
   4   6   8      121.22      118.36      6.30 o 
   5   6   8        0.01       -0.24      0.79 o 
   6   6   8        0.14        0.15      0.38 o 
  -5   7   8       11.21       11.15      1.85 o 
  -4   7   8       28.47       22.66      2.83 o 
  -3   7   8        7.53        7.44      1.91 o 
  -2   7   8       73.42       63.47      4.65 o 
  -1   7   8      388.92      377.12     11.61 o 
   0   7   8       55.06       68.00      4.85 o 
   1   7   8       52.65       43.54      3.85 o 
   2   7   8      296.42      255.32     11.30 o 
   3   7   8       57.34       46.10      3.91 o 
   4   7   8        0.29        0.41      0.78 o 
   5   7   8       16.34       18.68      2.46 o 
   6   7   8        1.31        1.04      0.63 o 
  -4   8   8      234.46      230.31      5.68 o 
  -3   8   8      148.58      141.92      4.86 o 
  -2   8   8       85.80       72.51      3.60 o 
  -1   8   8       81.38       73.69      3.77 o 
   0   8   8       21.71       24.81      3.60 o 
   1   8   8      494.63      457.98     12.63 o 
   2   8   8       48.84       49.26      2.90 o 
   3   8   8        8.04        7.87      1.65 o 
   4   8   8      107.05      110.48      5.81 o 
   5   8   8       46.53       48.88      3.63 o 
  -4   9   8        0.88        3.55      1.08 o 
  -3   9   8      101.23       95.18      5.70 o 
  -2   9   8       70.06       65.70      3.28 o 
  -1   9   8      373.15      353.04      8.05 o 
   0   9   8      224.21      261.81      9.72 o 
   1   9   8      175.66      156.39      7.39 o 
   2   9   8      110.42      112.28      4.20 o 
   3   9   8        9.38        8.26      1.65 o 
   4   9   8        1.10        1.64      0.96 o 
   5   9   8       28.40       31.11      2.54 o 
  -3  10   8       73.81       91.02      4.90 o 
  -2  10   8        1.69        2.14      0.66 o 
  -1  10   8      153.53      155.59      6.08 o 
   0  10   8       10.25       15.47      2.37 o 
   1  10   8       15.51       15.87      2.36 o 
   2  10   8        2.61        2.30      1.19 o 
   3  10   8       29.14       30.47      2.71 o 
   4  10   8       21.47       24.33      2.23 o 
  -1  11   8        9.77       13.46      1.35 o 
   0  11   8        0.77        1.30      0.57 o 
   1  11   8        0.13       -0.73      0.73 o 
   2  11   8       50.13       54.75      3.46 o 
   0  -9   9      182.72      288.76      7.86 o 
   1  -9   9        2.47        1.21      0.70 o 
  -2  -8   9        1.00        1.32      0.56 o 
  -1  -8   9       51.83       46.82      2.48 o 
   0  -8   9       72.70      100.35      3.58 o 
   1  -8   9       19.35       20.07      2.48 o 
   2  -8   9       85.48       86.75      6.71 o 
   3  -8   9        7.53        7.32      1.36 o 
  -3  -7   9        6.14        8.24      0.97 o 
  -2  -7   9        3.07        1.94      0.68 o 
  -1  -7   9        1.97        2.12      0.77 o 
   0  -7   9       81.58      107.37      4.12 o 
   1  -7   9      140.10      127.52      6.64 o 
   2  -7   9       93.03       82.83      3.63 o 
   3  -7   9      213.10      197.14      7.56 o 
   4  -7   9      245.86      241.99      7.67 o 
  -4  -6   9       39.51       42.73      2.91 o 
  -3  -6   9        3.12        3.18      0.75 o 
  -2  -6   9        1.85        2.24      0.75 o 
  -1  -6   9        6.12        6.80      1.75 o 
   0  -6   9      407.15      486.50      9.16 o 
   1  -6   9       19.27       20.35      1.84 o 
   2  -6   9        6.73        7.92      1.92 o 
   3  -6   9       55.98       61.56      3.31 o 
   4  -6   9        1.46        2.36      1.30 o 
   5  -6   9       59.59       55.86      3.56 o 
  -5  -5   9        5.69        5.80      1.09 o 
  -4  -5   9       18.84       16.81      1.49 o 
  -3  -5   9        1.28        1.00      0.57 o 
  -2  -5   9      399.76      367.74     11.04 o 
  -1  -5   9      125.96      108.85      3.86 o 
   0  -5   9        0.62        0.91      0.49 o 
   1  -5   9      320.13      275.69      6.81 o 
   2  -5   9       22.62       23.09      2.12 o 
   3  -5   9       94.25       83.96      4.04 o 
   4  -5   9       43.86       46.45      2.97 o 
   5  -5   9        5.66        3.78      1.24 o 
   6  -5   9      139.91      142.70      4.01 o 
  -5  -4   9       53.26       54.59      3.51 o 
  -4  -4   9      158.56      155.31      4.65 o 
  -3  -4   9        0.28        0.31      0.78 o 
  -2  -4   9        0.03        0.11      0.58 o 
  -1  -4   9        8.59        7.55      1.06 o 
   0  -4   9      258.78      316.53      6.34 o 
   1  -4   9      113.98      100.07      4.05 o 
   2  -4   9       14.71       16.89      1.43 o 
   3  -4   9      683.28      597.08     10.79 o 
   4  -4   9       78.80       74.34      3.87 o 
   5  -4   9       19.79       17.61      2.44 o 
   6  -4   9       10.49       12.94      1.80 o 
  -5  -3   9      319.71      369.34      9.14 o 
  -4  -3   9      196.30      175.15      7.55 o 
  -3  -3   9        5.21        5.54      3.06 o 
  -2  -3   9       17.11       14.74      1.41 o 
  -1  -3   9      223.88      215.65     14.64 o 
   0  -3   9       63.18       86.13      4.71 o 
   1  -3   9      274.08      263.64     12.06 o 
   2  -3   9       38.12       35.62      4.65 o 
   3  -3   9        0.78        1.13      0.51 o 
   4  -3   9      252.39      237.68      6.92 o 
   5  -3   9      157.86      149.47      7.14 o 
   6  -3   9        0.50        0.41      0.64 o 
  -6  -2   9       18.32       18.98      1.21 o 
  -5  -2   9      257.74      277.25      5.67 o 
  -4  -2   9       13.77       13.22      1.44 o 
  -3  -2   9        7.79        9.52      1.53 o 
  -2  -2   9      266.56      221.67      7.76 o 
  -1  -2   9      198.51      185.69     10.10 o 
   0  -2   9      599.79      849.57     14.29 o 
   1  -2   9       35.51       35.30      4.40 o 
   2  -2   9       10.83       10.37      2.74 o 
   3  -2   9        0.24        0.68      0.68 o 
   4  -2   9       10.17       12.43      1.61 o 
   5  -2   9        8.09        8.61      1.90 o 
   6  -2   9        9.86        8.01      1.15 o 
   7  -2   9        0.60        1.39      0.80 o 
  -6  -1   9       24.33       24.46      1.49 o 
  -5  -1   9       96.28      106.13      6.87 o 
  -4  -1   9       28.77       28.27      2.07 o 
  -3  -1   9      330.56      299.93      8.58 o 
  -2  -1   9      486.39      459.07     16.40 o 
  -1  -1   9     1626.31     1528.72     27.66 o 
   0  -1   9      265.61      356.41      8.84 o 
   1  -1   9      138.55       99.66      7.11 o 
   2  -1   9      204.02      204.76     10.59 o 
   3  -1   9       19.11       15.69      3.10 o 
   4  -1   9       78.86       73.82      5.16 o 
   5  -1   9       26.25       29.75      3.29 o 
   6  -1   9        2.36        1.77      0.56 o 
   7  -1   9       13.65       16.86      1.47 o 
  -6   0   9       17.64       20.22      1.45 o 
  -5   0   9       58.60       67.10      2.66 o 
  -4   0   9       41.29       45.30      2.31 o 
  -3   0   9      242.99      214.63      4.84 o 
  -2   0   9        9.21       15.54      3.27 o 
  -1   0   9       90.09       91.32      4.49 o 
   0   0   9     1140.57     1392.29     26.86 o 
   1   0   9       99.15       90.19      6.56 o 
   2   0   9        5.16        4.95      1.86 o 
   3   0   9      145.45      132.91      6.45 o 
   4   0   9      269.63      268.21      7.13 o 
   5   0   9       20.90       16.61      2.49 o 
   6   0   9       70.38       71.41      3.54 o 
   7   0   9        2.42        1.00      1.08 o 
  -6   1   9        2.92        3.37      0.69 o 
  -5   1   9      121.15      135.08      3.92 o 
  -4   1   9      163.79      166.50      9.40 o 
  -3   1   9      112.29       97.57      3.30 o 
  -2   1   9       32.88       39.02      6.05 o 
  -1   1   9       88.14       72.62      4.01 o 
   0   1   9        1.59        1.42      1.04 o 
   1   1   9       64.46       79.95      5.75 o 
   2   1   9      327.66      323.57      8.37 o 
   3   1   9        5.72        5.92      1.46 o 
   4   1   9       51.65       51.08      4.40 o 
   5   1   9      413.66      436.28     12.15 o 
   6   1   9       53.86       50.24      4.87 o 
   7   1   9        7.33        9.81      2.50 o 
  -6   2   9        3.93        3.80      1.01 o 
  -5   2   9        7.76        7.39      1.03 o 
  -4   2   9        0.17        0.38      0.56 o 
  -3   2   9       59.60       56.72      2.53 o 
  -2   2   9      236.40      188.80      6.83 o 
  -1   2   9      139.51      116.59      5.05 o 
   0   2   9      130.83      117.70      7.01 o 
   1   2   9        7.37        3.54      1.35 o 
   2   2   9      128.69      143.17      7.52 o 
   3   2   9        6.37        6.21      1.50 o 
   4   2   9       50.22       49.56      2.83 o 
   5   2   9        0.22        0.30      0.58 o 
   6   2   9        5.65        5.58      1.60 o 
   7   2   9       18.49       21.07      2.60 o 
  -6   3   9       60.10       66.96      5.88 o 
  -5   3   9       61.42       56.54      7.01 o 
  -4   3   9       38.89       36.52      2.17 o 
  -3   3   9       34.84       24.91      1.72 o 
  -2   3   9       29.50       29.73      2.91 o 
  -1   3   9      165.85      133.80      5.43 o 
   0   3   9      986.64     1259.94     23.46 o 
   1   3   9      393.77      458.08     13.92 o 
   2   3   9      369.40      363.64     12.07 o 
   3   3   9      147.84       83.59      8.34 o 
   4   3   9        0.78        0.81      0.73 o 
   5   3   9        0.21        0.03      0.85 o 
   6   3   9        0.77        0.93      0.89 o 
   7   3   9        0.41        0.26      0.69 o 
  -6   4   9        1.95        1.09      0.50 o 
  -5   4   9        0.75        0.63      0.69 o 
  -4   4   9       30.92       33.51      2.59 o 
  -3   4   9        0.80        2.16      0.65 o 
  -2   4   9      371.00      308.37      5.31 o 
  -1   4   9      100.36      112.78      5.01 o 
   0   4   9        8.33        4.49      1.58 o 
   1   4   9        8.63        5.10      1.53 o 
   2   4   9       32.90       35.19      4.52 o 
   3   4   9      557.64      471.53     18.34 o 
   4   4   9      260.81      242.68     11.61 o 
   5   4   9       25.77       21.65      2.81 o 
   6   4   9        7.13        8.07      1.68 o 
   7   4   9        2.57        2.89      0.88 o 
  -5   5   9        4.88        3.93      0.92 o 
  -4   5   9       26.87       26.97      2.27 o 
  -3   5   9      557.65      477.58     11.50 o 
  -2   5   9      182.05      141.98      4.97 o 
  -1   5   9       64.86       54.60      4.18 o 
   0   5   9      636.08      763.98     19.47 o 
   1   5   9      239.15      241.27     10.96 o 
   2   5   9        5.32        4.03      1.62 o 
   3   5   9       10.21        6.89      1.56 o 
   4   5   9       78.04       75.45      5.10 o 
   5   5   9       48.53       53.96      2.93 o 
   6   5   9       80.94       84.57      4.68 o 
   7   5   9        0.23        0.59      0.49 o 
  -5   6   9        2.00        1.84      1.00 o 
  -4   6   9       11.41        9.67      1.41 o 
  -3   6   9        9.81        5.26      1.82 o 
  -2   6   9      139.34      127.65      6.71 o 
  -1   6   9        4.47        4.10      1.41 o 
   0   6   9       14.22       16.47      2.42 o 
   1   6   9      306.84      262.93      6.56 o 
   2   6   9       85.03       81.19      3.77 o 
   3   6   9       10.58       13.21      2.27 o 
   4   6   9        6.57        6.30      1.14 o 
   5   6   9       21.81       22.55      2.73 o 
   6   6   9        0.45       -0.32      0.51 o 
  -5   7   9       96.76       99.44      4.67 o 
  -4   7   9       25.10       30.12      2.25 o 
  -3   7   9       45.61       45.03      4.21 o 
  -2   7   9       58.29       54.44      4.34 o 
  -1   7   9      111.70      103.16      6.23 o 
   0   7   9     1093.20     1262.30     21.19 o 
   1   7   9      776.48      704.00     15.49 o 
   2   7   9      214.64      200.07      6.82 o 
   3   7   9      265.13      237.17      8.84 o 
   4   7   9       35.14       34.06      3.40 o 
   5   7   9       30.54       32.66      3.06 o 
   6   7   9       12.49       11.83      1.52 o 
  -4   8   9      108.63      116.09      3.77 o 
  -3   8   9        1.98        3.72      1.25 o 
  -2   8   9       42.35       36.75      2.58 o 
  -1   8   9       49.33       44.14      2.92 o 
   0   8   9       13.59       19.39      1.93 o 
   1   8   9      155.46      143.38      7.15 o 
   2   8   9       33.61       35.03      2.44 o 
   3   8   9        2.06        2.50      1.22 o 
   4   8   9      100.60       98.97      5.50 o 
   5   8   9       27.82       30.37      2.77 o 
  -3   9   9      133.31      130.77      6.26 o 
  -2   9   9      392.06      394.37      7.70 o 
  -1   9   9       93.20       83.09      3.83 o 
   0   9   9       71.29       84.70      5.46 o 
   1   9   9       27.76       21.71      2.83 o 
   2   9   9       12.80       12.51      1.45 o 
   3   9   9      137.93      133.04      5.99 o 
   4   9   9       15.20       15.04      1.98 o 
  -2  10   9        1.44        1.41      0.59 o 
  -1  10   9      130.64      133.53      4.39 o 
   0  10   9        2.76        4.22      1.57 o 
   1  10   9      188.66      184.48      7.41 o 
   2  10   9      103.28      101.11      5.21 o 
   3  10   9       46.37       46.22      3.05 o 
   0  11   9        7.76       11.02      1.13 o 
   1  11   9      171.73      184.17      6.31 o 
  -1  -8  10       94.29       91.22      3.03 o 
   0  -8  10      250.47      341.20     11.73 o 
   1  -8  10        5.57        4.10      1.18 o 
   2  -8  10      194.34      189.24      6.23 o 
  -3  -7  10       15.87       14.41      1.68 o 
  -2  -7  10        0.00        0.05      0.44 o 
  -1  -7  10        0.66        0.23      0.48 o 
   0  -7  10        2.15        2.47      0.69 o 
   1  -7  10       72.89       65.59      4.58 o 
   2  -7  10       60.10       62.43      2.84 o 
   3  -7  10       24.41       28.36      1.84 o 
   4  -7  10       53.40       56.49      3.27 o 
  -3  -6  10       24.11       28.22      1.75 o 
  -2  -6  10       36.31       32.00      2.15 o 
  -1  -6  10        7.62       14.40      5.16 o 
   0  -6  10       56.25       61.08      3.20 o 
   1  -6  10       16.20       12.69      1.46 o 
   2  -6  10       30.70       24.04      2.00 o 
   3  -6  10      113.98       99.16      3.90 o 
   4  -6  10       62.70       64.38      4.13 o 
   5  -6  10       36.12       34.71      2.49 o 
  -4  -5  10       20.13       18.43      1.37 o 
  -3  -5  10       31.45       26.57      2.23 o 
  -2  -5  10       35.62       31.74      3.25 o 
  -1  -5  10       97.12       98.81      4.17 o 
   0  -5  10       59.89       70.57      3.57 o 
   1  -5  10       70.80       52.84      3.02 o 
   2  -5  10      299.74      248.67      6.65 o 
   3  -5  10        0.03       -0.71      0.71 o 
   4  -5  10       13.00       11.17      1.41 o 
   5  -5  10       67.92       69.07      4.04 o 
  -5  -4  10        1.14        1.35      0.75 o 
  -4  -4  10        6.10        5.31      0.84 o 
  -3  -4  10       11.45       10.50      1.32 o 
  -2  -4  10       30.72       25.26      3.04 o 
  -1  -4  10        1.99        2.72      0.93 o 
   0  -4  10     1024.00     1246.44     12.88 o 
   1  -4  10      325.18      278.19      6.98 o 
   2  -4  10        4.47        4.43      0.81 o 
   3  -4  10      323.77      289.13      7.41 o 
   4  -4  10       62.16       57.64      4.12 o 
   5  -4  10       65.65       60.85      4.15 o 
   6  -4  10        1.65        1.83      0.70 o 
  -5  -3  10        2.49        1.65      0.82 o 
  -4  -3  10       41.05       46.26      3.70 o 
  -3  -3  10      241.75      232.78      6.02 o 
  -2  -3  10      288.21      267.26     11.41 o 
  -1  -3  10        1.69        1.63      0.74 o 
   0  -3  10        0.97        2.06      0.56 o 
   1  -3  10        7.49        4.37      0.91 o 
   2  -3  10       61.41       57.26      2.61 o 
   3  -3  10       31.95       29.33      2.42 o 
   4  -3  10        3.03        3.27      0.98 o 
   5  -3  10      150.86      144.06      6.73 o 
   6  -3  10       35.93       36.27      2.10 o 
  -5  -2  10       73.74       82.97      2.76 o 
  -4  -2  10      123.13      113.70      6.04 o 
  -3  -2  10      862.81      825.74     16.32 o 
  -2  -2  10      625.03      570.43      8.48 o 
  -1  -2  10       18.07       17.86      1.97 o 
   0  -2  10       27.48       30.78      4.07 o 
   1  -2  10       40.75       41.82      4.90 o 
   2  -2  10        0.13        0.55      1.28 o 
   3  -2  10      102.16       95.21      4.29 o 
   4  -2  10       60.98       55.88      4.63 o 
   5  -2  10       40.35       36.40      3.57 o 
   6  -2  10       19.09       18.35      1.58 o 
  -5  -1  10        1.72        0.41      0.74 o 
  -4  -1  10       22.53       18.23      1.59 o 
  -3  -1  10     1001.07      895.24     17.19 o 
  -2  -1  10      131.33      125.13      3.94 o 
  -1  -1  10      105.75      109.49      7.66 o 
   0  -1  10     1043.78     1304.09     25.71 o 
   1  -1  10        0.03        0.56      1.12 o 
   2  -1  10      318.52      291.48     13.06 o 
   3  -1  10      129.88      133.59      4.99 o 
   4  -1  10        1.41        1.79      0.62 o 
   5  -1  10        8.98        7.31      1.64 o 
   6  -1  10       15.11       14.52      1.37 o 
   7  -1  10        0.08        0.00      0.81 o 
  -5   0  10       32.08       34.98      2.06 o 
  -4   0  10      108.09      105.90      3.35 o 
  -3   0  10      172.16      167.01      3.77 o 
  -2   0  10      356.28      344.49      9.10 o 
  -1   0  10      336.65      319.91     12.58 o 
   0   0  10      342.97      445.85     15.15 o 
   1   0  10     1636.54     1598.36     29.33 o 
   2   0  10       50.09       43.79      5.01 o 
   3   0  10      122.21      115.14      5.11 o 
   4   0  10      190.51      184.22      5.73 o 
   5   0  10        0.95        0.08      0.90 o 
   6   0  10        3.00        1.17      1.34 o 
   7   0  10        0.93        0.79      0.56 o 
  -6   1  10       29.17       32.79      2.18 o 
  -5   1  10       65.92       67.62      2.58 o 
  -4   1  10       37.19       33.40      2.02 o 
  -3   1  10      146.72      140.03      3.47 o 
  -2   1  10      112.93      109.95      4.67 o 
  -1   1  10      364.89      294.36      8.37 o 
   0   1  10       40.89       49.55      4.90 o 
   1   1  10       19.74       16.44      2.06 o 
   2   1  10      176.82      190.35     10.12 o 
   3   1  10       94.69       78.96      4.07 o 
   4   1  10        3.36        2.67      0.77 o 
   5   1  10        0.25        0.28      0.89 o 
   6   1  10       33.23       26.10      3.46 o 
   7   1  10        0.56       -0.97      0.97 o 
  -5   2  10       32.25       34.54      1.93 o 
  -4   2  10       83.82       78.49      3.12 o 
  -3   2  10      129.80      110.27      3.58 o 
  -2   2  10      415.15      407.51      8.04 o 
  -1   2  10      372.10      332.31      8.86 o 
   0   2  10       12.18       12.56      2.50 o 
   1   2  10        2.99        2.25      1.27 o 
   2   2  10       31.25       31.61      3.85 o 
   3   2  10       29.31       32.20      2.07 o 
   4   2  10      237.33      257.06      6.67 o 
   5   2  10        8.96        7.80      1.30 o 
   6   2  10       10.40       12.36      2.30 o 
   7   2  10       57.23       60.34      4.05 o 
  -5   3  10       47.05       51.65      2.95 o 
  -4   3  10       19.14       16.02      1.44 o 
  -3   3  10        9.44        7.27      1.14 o 
  -2   3  10        4.29        5.19      0.71 o 
  -1   3  10       53.17       46.86      4.89 o 
   0   3  10      612.93      697.76     18.22 o 
   1   3  10       12.27       14.17      2.65 o 
   2   3  10       54.70       40.97      4.34 o 
   3   3  10       37.93       34.24      2.41 o 
   4   3  10      109.30      111.39      6.27 o 
   5   3  10       13.99       12.72      2.28 o 
   6   3  10       16.73       14.56      2.23 o 
   7   3  10        0.09       -0.29      0.68 o 
  -5   4  10        1.18        1.56      0.70 o 
  -4   4  10      127.26      127.89      4.87 o 
  -3   4  10      199.07      146.40      6.29 o 
  -2   4  10       44.25       49.25      2.73 o 
  -1   4  10        0.01       -0.24      1.06 o 
   0   4  10        4.58        3.64      1.54 o 
   1   4  10      109.49       94.44      6.82 o 
   2   4  10      375.21      361.35      8.34 o 
   3   4  10      123.43      122.19      6.54 o 
   4   4  10      150.00      138.30      6.98 o 
   5   4  10       31.00       26.71      3.05 o 
   6   4  10        1.83        0.44      0.62 o 
  -5   5  10       11.65       10.04      2.19 o 
  -4   5  10        4.09        3.44      0.94 o 
  -3   5  10       39.92       27.81      2.81 o 
  -2   5  10       49.59       48.69      4.45 o 
  -1   5  10       64.65       58.57      4.67 o 
   0   5  10      122.13      137.83      6.97 o 
   1   5  10       14.72       15.15      1.77 o 
   2   5  10        8.88        8.57      1.47 o 
   3   5  10        0.80        1.16      1.08 o 
   4   5  10       30.07       28.19      3.22 o 
   5   5  10       26.12       28.32      2.11 o 
   6   5  10       16.36       20.83      2.24 o 
  -5   6  10       26.47       27.69      2.59 o 
  -4   6  10        2.97        3.08      0.82 o 
  -3   6  10       31.96       28.43      3.58 o 
  -2   6  10       19.47       15.75      2.44 o 
  -1   6  10     1024.88      904.11     18.61 o 
   0   6  10      380.59      466.09     12.96 o 
   1   6  10        1.01        2.36      0.88 o 
   2   6  10      325.95      300.37      7.87 o 
   3   6  10      162.55      156.41      7.42 o 
   4   6  10       13.55       14.40      1.63 o 
   5   6  10        4.18        4.30      1.26 o 
   6   6  10       19.87       19.86      1.98 o 
  -4   7  10       10.11       13.13      1.56 o 
  -3   7  10        7.43        4.67      1.43 o 
  -2   7  10       14.47       12.63      2.23 o 
  -1   7  10       10.74        9.45      2.00 o 
   0   7  10      136.48      157.99      7.69 o 
   1   7  10       28.62       26.66      2.25 o 
   2   7  10       20.26       21.02      2.03 o 
   3   7  10       85.14       73.18      4.96 o 
   4   7  10       46.25       45.54      3.86 o 
   5   7  10        7.20        6.05      1.39 o 
  -3   8  10      206.98      197.65      7.91 o 
  -2   8  10       10.33        9.63      1.32 o 
  -1   8  10       59.31       51.53      3.10 o 
   0   8  10      166.36      198.84     10.56 o 
   1   8  10       78.92       81.52      5.40 o 
   2   8  10      209.84      206.20      5.71 o 
   3   8  10      264.61      253.66      8.68 o 
   4   8  10       12.58       14.15      2.12 o 
   5   8  10       38.79       49.23      3.25 o 
  -3   9  10        6.10        7.86      1.51 o 
  -2   9  10      138.81      141.94      4.34 o 
  -1   9  10       75.93       83.35      3.66 o 
   0   9  10        0.27        1.21      1.13 o 
   1   9  10        3.39        3.72      1.43 o 
   2   9  10        9.64        9.62      1.31 o 
   3   9  10       32.38       31.70      2.87 o 
   4   9  10       19.18       20.87      2.19 o 
  -1  10  10      122.02      118.46      5.46 o 
   0  10  10      379.02      526.09     11.92 o 
   1  10  10       10.20        8.26      1.66 o 
   2  10  10       21.84       27.05      2.58 o 
   3  10  10       10.05        9.00      1.29 o 
  -2  -7  11        4.21        2.32      0.81 o 
  -1  -7  11       63.51       58.56      2.53 o 
   0  -7  11        8.19       13.01      1.29 o 
   1  -7  11       11.39       13.11      1.98 o 
   2  -7  11      168.37      157.85      6.13 o 
   3  -7  11       24.22       20.49      1.35 o 
  -3  -6  11       65.95       63.48      3.38 o 
  -2  -6  11       15.80       12.22      1.78 o 
  -1  -6  11       97.22       81.16      3.39 o 
   0  -6  11       44.91       47.33      2.69 o 
   1  -6  11       25.95       22.48      1.84 o 
   2  -6  11       10.15       11.15      1.98 o 
   3  -6  11       86.53       77.13      3.10 o 
   4  -6  11       75.86       83.59      4.07 o 
  -3  -5  11       80.65       65.84      2.78 o 
  -2  -5  11       60.67       55.59      4.04 o 
  -1  -5  11      158.94      156.63      5.01 o 
   0  -5  11        9.27        8.98      1.49 o 
   1  -5  11       11.71       10.94      1.42 o 
   2  -5  11       24.60       19.96      2.33 o 
   3  -5  11        3.56        3.90      0.92 o 
   4  -5  11       11.67       10.11      1.75 o 
   5  -5  11       57.31       57.53      3.24 o 
  -4  -4  11       13.50       14.30      1.69 o 
  -3  -4  11       22.52       21.37      1.67 o 
  -2  -4  11       11.43       10.01      1.89 o 
  -1  -4  11       99.49       89.37      3.92 o 
   0  -4  11        0.64        0.55      0.54 o 
   1  -4  11       76.52       78.79      3.77 o 
   2  -4  11       23.17       21.94      2.21 o 
   3  -4  11       60.64       54.92      3.14 o 
   4  -4  11      113.04      101.97      5.61 o 
   5  -4  11        0.18       -0.01      0.83 o 
  -4  -3  11        1.48        1.32      0.83 o 
  -3  -3  11       16.56       15.52      1.51 o 
  -2  -3  11       46.30       43.97      3.92 o 
  -1  -3  11        0.23        2.96      1.23 o 
   0  -3  11      122.27      152.10      6.86 o 
   1  -3  11       33.55       30.03      2.35 o 
   2  -3  11      527.15      450.25     27.59 o 
   3  -3  11      227.57      211.40      6.25 o 
   4  -3  11        1.88        1.60      1.13 o 
   5  -3  11       36.80       38.14      3.33 o 
   6  -3  11        5.98        6.08      0.77 o 
  -5  -2  11        0.21        0.38      0.60 o 
  -4  -2  11       46.59       49.54      3.70 o 
  -3  -2  11       84.41       79.02      4.90 o 
  -2  -2  11       45.93       45.10      2.73 o 
  -1  -2  11     1030.15      943.73     14.31 o 
   0  -2  11       36.16       50.13      3.01 o 
   1  -2  11        1.10        0.68      0.54 o 
   2  -2  11        3.69        7.34      1.50 o 
   3  -2  11        0.52        0.91      0.68 o 
   4  -2  11       50.53       54.64      4.46 o 
   5  -2  11       22.92       23.63      2.77 o 
   6  -2  11       10.76        9.73      1.03 o 
  -5  -1  11        8.56        7.46      0.81 o 
  -4  -1  11       30.46       24.92      2.84 o 
  -3  -1  11       56.79       51.82      3.03 o 
  -2  -1  11      268.60      258.08     10.80 o 
  -1  -1  11     1694.18     1562.46     19.78 o 
   0  -1  11     1036.12     1216.17     20.51 o 
   1  -1  11        0.28        2.17      0.92 o 
   2  -1  11       32.43       24.01      2.16 o 
   3  -1  11       30.70       31.04      2.49 o 
   4  -1  11        9.24        8.19      1.30 o 
   5  -1  11       13.16       11.98      2.03 o 
   6  -1  11       12.49       13.49      1.42 o 
  -5   0  11        0.35       -0.52      0.69 o 
  -4   0  11       61.83       65.86      2.45 o 
  -3   0  11       38.72       38.26      2.79 o 
  -2   0  11       83.99       94.06      5.85 o 
  -1   0  11     1391.60     1213.83     43.99 o 
   0   0  11      597.31      754.53     12.52 o 
   1   0  11        2.15        0.45      0.90 o 
   2   0  11      541.49      518.60     15.32 o 
   3   0  11       22.24       24.77      2.19 o 
   4   0  11       48.24       44.28      2.85 o 
   5   0  11       40.61       44.06      3.85 o 
   6   0  11        1.51        0.64      0.50 o 
  -5   1  11        3.21        4.16      0.65 o 
  -4   1  11        0.87        1.54      0.63 o 
  -3   1  11       12.71       11.24      1.13 o 
  -2   1  11      140.62      148.63     21.20 o 
  -1   1  11       69.68       66.24      3.41 o 
   0   1  11      315.64      383.90     18.56 o 
   1   1  11      586.99      581.31     12.70 o 
   2   1  11        7.70       14.99      7.49 o 
   3   1  11      801.79      802.49     32.66 o 
   4   1  11       25.39       26.44      2.28 o 
   5   1  11        2.32        3.40      1.39 o 
   6   1  11       27.87       27.06      3.29 o 
  -5   2  11       12.50       15.49      1.96 o 
  -4   2  11      167.15      161.80      6.96 o 
  -3   2  11      256.03      214.01      4.63 o 
  -2   2  11      116.79      105.58      3.50 o 
  -1   2  11      490.76      439.27     10.74 o 
   0   2  11      341.40      439.91     20.36 o 
   1   2  11      134.05      111.67      6.30 o 
   2   2  11      105.95      140.31     37.44 o 
   3   2  11        3.48        3.29      0.84 o 
   4   2  11       31.73       32.70      2.49 o 
   5   2  11       58.03       51.42      4.60 o 
   6   2  11        3.63        3.73      1.30 o 
  -5   3  11       14.08       12.67      1.33 o 
  -4   3  11      114.00       94.48      7.51 o 
  -3   3  11        5.60        3.99      0.74 o 
  -2   3  11      111.65       95.96      3.25 o 
  -1   3  11      102.39       76.43      3.45 o 
   0   3  11      367.30      466.90     13.13 o 
   1   3  11      254.42      242.28      6.50 o 
   2   3  11        0.06        0.57      0.83 o 
   3   3  11       40.53       45.44      4.22 o 
   4   3  11       14.25       13.36      2.24 o 
   5   3  11        2.15        2.15      1.16 o 
   6   3  11       25.23       30.44      3.04 o 
  -5   4  11        0.09        1.07      0.95 o 
  -4   4  11       22.28       23.20      2.24 o 
  -3   4  11       63.14       53.54      3.77 o 
  -2   4  11        8.45        7.93      1.36 o 
  -1   4  11        1.34       -0.46      1.28 o 
   0   4  11      124.40      161.76      7.79 o 
   1   4  11       31.29       31.58      2.40 o 
   2   4  11      207.73      191.17      5.77 o 
   3   4  11       61.57       54.61      4.55 o 
   4   4  11        0.01       -0.23      1.25 o 
   5   4  11        1.34        1.39      0.63 o 
   6   4  11       11.03       11.59      1.72 o 
  -4   5  11        2.27        1.32      1.06 o 
  -3   5  11        0.69        0.47      1.08 o 
  -2   5  11      146.25      141.96      7.11 o 
  -1   5  11      424.46      352.17     11.68 o 
   0   5  11       14.64       14.54      2.39 o 
   1   5  11        4.43        3.14      1.58 o 
   2   5  11        1.26        1.24      1.20 o 
   3   5  11       54.55       48.21      4.28 o 
   4   5  11      140.77      151.01      7.19 o 
   5   5  11       64.22       60.37      2.90 o 
   6   5  11       14.67       17.67      1.86 o 
  -4   6  11       10.74        8.36      1.24 o 
  -3   6  11       72.63       64.50      5.13 o 
  -2   6  11        5.35        5.72      1.53 o 
  -1   6  11       22.41       13.15      2.32 o 
   0   6  11       84.16      109.72      6.46 o 
   1   6  11      131.00      120.09      4.67 o 
   2   6  11       51.52       48.40      2.94 o 
   3   6  11       25.76       21.77      2.92 o 
   4   6  11        3.46        3.72      0.97 o 
   5   6  11        3.04        2.33      0.95 o 
  -4   7  11       23.66       27.14      1.73 o 
  -3   7  11       51.47       48.04      3.98 o 
  -2   7  11        7.45        6.47      1.51 o 
  -1   7  11       28.22       30.42      3.44 o 
   0   7  11        4.28        7.01      1.81 o 
   1   7  11      461.99      436.85     12.41 o 
   2   7  11      107.62      106.86      4.30 o 
   3   7  11        2.10        1.65      1.12 o 
   4   7  11       66.66       71.70      4.63 o 
   5   7  11       18.34       18.70      2.08 o 
  -3   8  11       80.07       83.24      4.74 o 
  -2   8  11       47.58       47.44      3.59 o 
  -1   8  11        0.44        0.07      0.64 o 
   0   8  11       54.35       70.93      3.44 o 
   1   8  11       57.48       53.28      4.26 o 
   2   8  11       14.44       15.62      1.57 o 
   3   8  11       21.55       22.68      2.58 o 
   4   8  11       36.02       36.84      3.07 o 
  -2   9  11       40.01       39.52      2.10 o 
  -1   9  11      301.93      305.61      7.43 o 
   0   9  11        1.11        1.95      1.21 o 
   1   9  11       25.19       22.98      2.67 o 
   2   9  11      128.25      126.26      5.76 o 
   3   9  11       14.71       15.22      1.84 o 
   0  10  11       94.49      129.76      5.45 o 
   1  10  11       78.67       87.45      4.44 o 
   2  10  11        0.01        0.03      0.61 o 
   1  -7  12       43.36       48.33      3.17 o 
  -2  -6  12       51.18       50.08      3.04 o 
  -1  -6  12       20.82       18.59      1.45 o 
   0  -6  12       21.19       23.02      1.87 o 
   1  -6  12       64.94       60.89      4.11 o 
   2  -6  12       15.74       17.25      2.16 o 
   3  -6  12        2.55        1.72      0.49 o 
  -3  -5  12      127.32      132.09      3.29 o 
  -2  -5  12       23.65       18.33      2.14 o 
  -1  -5  12      113.53      108.80      3.83 o 
   0  -5  12       12.61       16.67      1.63 o 
   1  -5  12       56.03       46.24      3.92 o 
   2  -5  12       14.76       11.26      1.99 o 
   3  -5  12        5.31        6.44      0.95 o 
   4  -5  12       14.77       15.70      1.21 o 
  -3  -4  12        7.40        4.98      0.63 o 
  -2  -4  12       26.67       37.62      3.26 o 
  -1  -4  12      412.17      329.96     10.24 o 
   0  -4  12        4.92        6.19      1.12 o 
   1  -4  12      109.99       96.77      4.07 o 
   2  -4  12        4.65        2.84      1.23 o 
   3  -4  12        9.38        8.40      1.21 o 
   4  -4  12       22.39       20.41      1.68 o 
   5  -4  12       16.00       15.55      1.73 o 
  -4  -3  12       20.21       16.94      1.73 o 
  -3  -3  12       56.07       59.15      2.18 o 
  -2  -3  12       67.46       64.90      4.52 o 
  -1  -3  12        0.84        1.79      1.10 o 
   0  -3  12       43.85       50.08      3.40 o 
   1  -3  12      144.56      128.40      4.82 o 
   2  -3  12        1.91        2.89      0.83 o 
   3  -3  12       71.21       67.72      3.41 o 
   4  -3  12       26.53       29.12      2.05 o 
   5  -3  12       50.70       50.82      3.39 o 
  -4  -2  12       15.76       17.02      1.96 o 
  -3  -2  12        4.38        3.38      0.78 o 
  -2  -2  12        0.06        0.81      0.78 o 
  -1  -2  12       48.11       45.96      4.13 o 
   0  -2  12       81.48      110.96     10.67 o 
   1  -2  12        8.72        7.79      1.94 o 
   2  -2  12       17.81       18.81      3.64 o 
   3  -2  12       12.87       12.07      1.54 o 
   4  -2  12      132.57      128.35      5.32 o 
   5  -2  12       51.89       53.76      2.74 o 
  -4  -1  12       36.19       36.49      3.00 o 
  -3  -1  12       22.12       23.02      1.92 o 
  -2  -1  12       62.42       61.79      2.65 o 
  -1  -1  12      305.83      286.99     10.21 o 
   0  -1  12        5.66        5.65      1.70 o 
   1  -1  12      784.86      742.57     11.89 o 
   2  -1  12       10.22       12.76      1.78 o 
   3  -1  12        0.82        0.82      0.64 o 
   4  -1  12        0.93        0.62      0.62 o 
   5  -1  12       14.26       15.70      2.15 o 
   6  -1  12        2.18        3.33      1.13 o 
  -4   0  12        0.19        0.12      0.44 o 
  -3   0  12       29.90       32.53      2.34 o 
  -2   0  12       37.78       38.87      2.65 o 
  -1   0  12       28.90       23.12      3.24 o 
   0   0  12      657.90      917.99     19.25 o 
   1   0  12      819.76      785.55     12.11 o 
   2   0  12      546.98      510.08      9.57 o 
   3   0  12        2.67        1.50      0.72 o 
   4   0  12        6.92        5.18      1.09 o 
   5   0  12        0.13       -0.34      0.98 o 
   6   0  12       20.14       22.07      2.59 o 
  -4   1  12       36.34       34.52      1.70 o 
  -3   1  12        2.72        3.57      1.66 o 
  -2   1  12      263.65      260.58     13.12 o 
  -1   1  12      447.63      415.80     13.22 o 
   0   1  12       37.56       45.18      2.93 o 
   1   1  12      652.50      600.24     10.64 o 
   2   1  12      452.47      443.01      8.97 o 
   3   1  12        0.10       -0.05      0.68 o 
   4   1  12      228.13      227.38      6.29 o 
   5   1  12       25.58       25.21      2.11 o 
   6   1  12        3.72        3.69      1.17 o 
  -4   2  12      141.79      133.80      4.14 o 
  -3   2  12        2.25        3.07      0.68 o 
  -2   2  12       11.19       10.15      1.50 o 
  -1   2  12        0.66        0.66      0.68 o 
   0   2  12       10.21       10.55      1.45 o 
   1   2  12      114.14      107.67      4.52 o 
   2   2  12      329.03      306.27     10.96 o 
   3   2  12      269.55      272.85     10.39 o 
   4   2  12       21.09       23.06      2.97 o 
   5   2  12      146.25      146.47      6.71 o 
   6   2  12       11.93       12.22      1.90 o 
  -4   3  12       23.28       22.07      1.83 o 
  -3   3  12        0.95        0.26      0.50 o 
  -2   3  12      239.16      217.52      5.75 o 
  -1   3  12      528.82      448.84     13.46 o 
   0   3  12        7.29        7.14      1.69 o 
   1   3  12      208.74      183.53      5.85 o 
   2   3  12      138.29      119.35      6.77 o 
   3   3  12       18.82       17.55      2.67 o 
   4   3  12       25.15       26.67      3.09 o 
   5   3  12       12.65       14.36      1.49 o 
   6   3  12        0.79        1.03      0.76 o 
  -4   4  12        4.14        2.71      1.26 o 
  -3   4  12       27.95       29.04      2.86 o 
  -2   4  12      139.00      109.88      6.27 o 
  -1   4  12        4.79        2.65      1.39 o 
   0   4  12      241.26      278.38     10.45 o 
   1   4  12        0.69       -1.25      1.57 o 
   2   4  12      130.08      119.98      8.47 o 
   3   4  12      181.12      182.62      8.26 o 
   4   4  12       14.18       14.67      1.65 o 
   5   4  12       11.83       12.96      1.37 o 
   6   4  12        5.03        3.71      0.96 o 
  -4   5  12       92.26      103.04      6.91 o 
  -3   5  12        4.07        3.14      1.39 o 
  -2   5  12       75.45       65.94      4.75 o 
  -1   5  12      151.25      143.79      7.44 o 
   0   5  12        7.06        7.87      1.88 o 
   1   5  12       12.23       11.45      1.49 o 
   2   5  12       44.79       51.10      3.38 o 
   3   5  12       25.77       24.16      3.02 o 
   4   5  12       44.27       45.71      3.91 o 
   5   5  12       21.77       24.43      1.72 o 
  -3   6  12      154.84      157.61      7.37 o 
  -2   6  12        0.66        0.38      0.73 o 
  -1   6  12        0.54       -0.16      0.87 o 
   0   6  12       25.18       31.63      3.47 o 
   1   6  12      107.19      102.27      4.32 o 
   2   6  12        7.23        5.81      1.14 o 
   3   6  12        1.40        1.85      1.01 o 
   4   6  12        4.41        5.13      0.97 o 
   5   6  12        0.55        0.23      0.66 o 
  -3   7  12        6.59        4.26      1.19 o 
  -2   7  12        9.81        7.25      1.48 o 
  -1   7  12      244.07      224.05      8.57 o 
   0   7  12       65.13       92.95      5.71 o 
   1   7  12       42.74       38.20      3.65 o 
   2   7  12       24.55       23.48      1.91 o 
   3   7  12       93.79       95.19      5.25 o 
   4   7  12        0.17       -0.05      0.75 o 
  -2   8  12       46.68       50.56      2.53 o 
  -1   8  12        9.82       10.43      1.28 o 
   0   8  12        7.31        7.86      1.71 o 
   1   8  12       11.34        9.94      1.83 o 
   2   8  12       17.76       18.16      1.56 o 
   3   8  12      130.12      131.90      5.55 o 
   4   8  12       30.74       35.40      2.70 o 
  -1   9  12       96.62      101.88      3.30 o 
   0   9  12       54.15       73.02      4.31 o 
   1   9  12        7.07        6.47      1.36 o 
   2   9  12        9.97        9.98      1.54 o 
   1  -6  13       12.62       13.15      1.73 o 
  -1  -5  13        3.82        2.52      0.91 o 
   0  -5  13       15.51       29.40      2.68 o 
   1  -5  13       79.03       73.93      4.43 o 
   2  -5  13       62.51       58.57      3.88 o 
   3  -5  13       40.41       36.23      2.32 o 
  -2  -4  13        1.63        0.31      0.48 o 
  -1  -4  13      209.81      206.17      7.44 o 
   0  -4  13      129.68      174.62      7.05 o 
   1  -4  13       82.83       73.18      4.81 o 
   2  -4  13       29.44       25.90      2.94 o 
   3  -4  13       50.39       41.59      2.95 o 
   4  -4  13        9.98        7.09      0.84 o 
  -3  -3  13        1.41        0.76      0.59 o 
  -2  -3  13       21.52       22.68      1.80 o 
  -1  -3  13       21.12       16.31      2.29 o 
   0  -3  13        0.99        3.52      1.15 o 
   1  -3  13      422.71      353.51     11.07 o 
   2  -3  13       27.34       27.61      3.17 o 
   3  -3  13       92.95       79.14      4.51 o 
   4  -3  13        0.33        0.67      0.45 o 
  -3  -2  13       15.72       20.21      1.51 o 
  -2  -2  13       57.94       48.50      3.04 o 
  -1  -2  13       49.29       50.36      3.01 o 
   1  -2  13       29.99       26.52      2.22 o 
   2  -2  13        1.56        1.38      0.91 o 
   3  -2  13       66.54       65.81      3.20 o 
   4  -2  13       17.98       17.99      1.59 o 
   5  -2  13        1.63        1.47      0.51 o 
  -4  -1  13       74.63       73.84      3.48 o 
  -3  -1  13        5.01        5.88      0.93 o 
  -2  -1  13      126.82      114.42      6.35 o 
  -1  -1  13       85.65       70.65      5.33 o 
   0  -1  13       10.88       14.21      2.51 o 
   1  -1  13      134.52      141.70      5.16 o 
   2  -1  13       31.55       33.62      2.46 o 
   3  -1  13        2.70        2.01      1.44 o 
   4  -1  13       16.11       13.73      1.49 o 
   5  -1  13       23.73       24.98      1.80 o 
  -4   0  13        0.17        0.95      0.79 o 
  -3   0  13       26.27       23.50      2.12 o 
  -2   0  13       50.75       51.40      2.84 o 
  -1   0  13       26.07       29.21      3.49 o 
   0   0  13       57.70       79.37      3.91 o 
   1   0  13      273.97      275.76      7.23 o 
   2   0  13       12.60       13.82      1.68 o 
   3   0  13      410.94      402.53     13.02 o 
   4   0  13        3.04        2.74      0.83 o 
   5   0  13        0.73        1.16      0.54 o 
  -4   1  13        0.71        2.54      0.84 o 
  -3   1  13       26.34       25.44      1.91 o 
  -2   1  13        0.05       -0.08      0.55 o 
  -1   1  13       58.90       60.04      4.96 o 
   0   1  13       89.89      133.38      5.01 o 
   1   1  13       62.08       63.22      3.50 o 
   2   1  13      313.21      334.64     19.71 o 
   3   1  13      192.25      185.26      7.31 o 
   4   1  13      112.29      107.99      4.18 o 
   5   1  13        0.12        0.28      0.44 o 
  -4   2  13       22.28       17.05      2.23 o 
  -3   2  13      125.71      117.24      5.77 o 
  -2   2  13      121.36      106.91      6.25 o 
  -1   2  13       29.49       27.52      3.38 o 
   0   2  13      158.73      207.04      9.09 o 
   1   2  13      397.41      372.82      8.38 o 
   2   2  13       24.15       25.44      3.23 o 
   3   2  13      113.83      106.92      6.34 o 
   4   2  13      246.63      269.96      9.37 o 
   5   2  13       19.76       17.31      1.55 o 
  -4   3  13       28.63       32.21      3.11 o 
  -3   3  13      104.51       88.18      4.81 o 
  -2   3  13      212.82      204.85      8.55 o 
  -1   3  13       51.07       49.18      4.46 o 
   0   3  13        4.54        6.53      1.69 o 
   1   3  13       24.15       26.47      2.27 o 
   2   3  13        3.88       40.06      4.01 o 
   3   3  13       25.91       27.54      3.29 o 
   4   3  13       72.81       74.18      4.88 o 
   5   3  13      104.25      111.80      3.70 o 
  -3   4  13       35.88       36.00      2.33 o 
  -2   4  13        0.17        0.72      0.93 o 
  -1   4  13        1.05        0.62      1.09 o 
   0   4  13       95.40      118.05      6.73 o 
   1   4  13      268.25      242.75      6.62 o 
   2   4  13        1.09       14.91     10.06 o 
   3   4  13       77.96       80.87      5.40 o 
   4   4  13       36.61       35.88      2.34 o 
   5   4  13        2.30        3.48      0.99 o 
  -3   5  13        5.85        7.77      1.75 o 
  -2   5  13       29.70       23.66      2.72 o 
  -1   5  13        5.02        7.87      1.75 o 
   0   5  13      201.88      239.92      9.36 o 
   1   5  13       25.82       25.99      2.19 o 
   2   5  13       84.27       92.04      3.95 o 
   3   5  13       10.93       10.39      2.00 o 
   4   5  13        7.85        8.00      1.66 o 
   5   5  13       26.49       25.18      2.29 o 
  -3   6  13       10.97       11.05      1.26 o 
  -2   6  13      160.89      171.59      6.01 o 
  -1   6  13        1.08        2.26      1.00 o 
   0   6  13       10.77       11.21      2.07 o 
   1   6  13       57.85       59.51      3.11 o 
   2   6  13        1.83        1.46      0.57 o 
   3   6  13        5.87        5.77      1.44 o 
   4   6  13       21.67       24.36      2.56 o 
  -2   7  13       30.44       32.89      1.99 o 
  -1   7  13      133.31      122.49      5.87 o 
   0   7  13       22.07       28.97      3.04 o 
   1   7  13        0.20       -0.38      0.79 o 
   2   7  13       10.19        9.12      1.15 o 
   3   7  13       21.41       24.25      2.48 o 
   4   7  13        5.76        5.62      1.22 o 
  -1   8  13       12.16       10.97      1.16 o 
   0   8  13        1.67        3.08      1.06 o 
   1   8  13      124.34      118.68      5.50 o 
   2   8  13       29.57       30.92      1.76 o 
   3   8  13       16.47       19.55      1.94 o 
  -1  -4  14       10.26       11.21      1.65 o 
   0  -4  14       51.04       63.46      2.56 o 
   1  -4  14        3.81        1.15      1.03 o 
   2  -4  14       30.15       31.02      2.72 o 
   3  -4  14       29.58       26.61      2.24 o 
  -2  -3  14       18.17       18.86      2.04 o 
  -1  -3  14       27.85       29.67      2.86 o 
   0  -3  14       65.96       93.81      3.50 o 
   1  -3  14       40.63       43.49      4.41 o 
   2  -3  14       77.11       75.68      4.60 o 
   3  -3  14       34.71       30.33      1.78 o 
  -2  -2  14       20.68       22.59      2.48 o 
  -1  -2  14        8.49        6.66      1.52 o 
   0  -2  14       74.54      101.49      3.87 o 
   1  -2  14       43.17       40.69      2.49 o 
   2  -2  14        5.44        7.60      1.73 o 
   3  -2  14      268.15      240.14      5.41 o 
   4  -2  14       74.35       71.51      2.65 o 
  -3  -1  14       35.56       37.62      2.65 o 
  -2  -1  14       17.51       18.81      2.39 o 
  -1  -1  14       13.97       14.53      2.32 o 
   0  -1  14       92.32      123.04      4.47 o 
   1  -1  14       51.66       47.73      2.83 o 
   2  -1  14       38.11       45.34      4.05 o 
   3  -1  14       15.53       15.29      1.52 o 
   4  -1  14        0.00        0.39      0.50 o 
  -3   0  14        0.83        1.36      0.63 o 
  -2   0  14      140.73      140.63      6.49 o 
  -1   0  14        5.38        5.61      1.60 o 
   0   0  14      149.62      203.07      5.84 o 
   1   0  14       68.02       61.40      3.29 o 
   2   0  14        3.67        9.16      2.11 o 
   3   0  14       58.92       62.26      3.09 o 
   4   0  14        0.78        0.40      0.71 o 
   5   0  14       12.87       13.00      1.69 o 
  -3   1  14        8.66       10.79      1.14 o 
  -2   1  14        0.81       17.47      2.88 o 
  -1   1  14        6.13        3.31      1.35 o 
   0   1  14      158.11      217.18      9.03 o 
   1   1  14      134.62      143.73      5.05 o 
   2   1  14        2.33        1.96      1.30 o 
   3   1  14      154.52      166.87      7.52 o 
   4   1  14       39.94       35.30      3.14 o 
   5   1  14       48.16       44.57      2.04 o 
  -3   2  14       28.94       29.82      1.92 o 
  -2   2  14       16.76       23.18      3.23 o 
  -1   2  14       54.65       48.29      4.26 o 
   0   2  14       10.29       13.18      2.32 o 
   1   2  14       32.78       31.94      2.41 o 
   2   2  14       56.44       71.90      5.18 o 
   3   2  14       83.33       87.53      5.49 o 
   4   2  14      136.39      133.42      6.09 o 
   5   2  14        6.63        5.34      0.78 o 
  -3   3  14       88.82      101.25      3.44 o 
  -2   3  14       70.41       57.20      4.13 o 
  -1   3  14      132.02      117.28      6.45 o 
   0   3  14      101.66      118.17      6.59 o 
   1   3  14        1.89        2.07      0.70 o 
   2   3  14      117.42      163.47      7.70 o 
   3   3  14      227.26      220.33      8.52 o 
   4   3  14        2.08        3.66      0.83 o 
   5   3  14        1.59        2.06      0.45 o 
  -3   4  14       21.60       19.09      2.40 o 
  -2   4  14       10.22       15.73      2.34 o 
  -1   4  14      273.26      242.21      8.93 o 
   0   4  14       35.26       35.81      3.60 o 
   1   4  14       22.59       19.18      1.83 o 
   2   4  14        7.75        6.02      1.51 o 
   3   4  14       36.86       40.09      3.59 o 
   4   4  14       15.97       15.28      1.63 o 
  -2   5  14        0.17       -0.52      0.75 o 
  -1   5  14       36.12       34.19      3.27 o 
   0   5  14        0.09        0.77      0.90 o 
   1   5  14       43.99       45.43      2.66 o 
   2   5  14        2.03        5.35      1.04 o 
   3   5  14       93.48       91.89      5.14 o 
   4   5  14        7.45        5.40      1.24 o 
  -2   6  14       39.14       39.92      2.10 o 
  -1   6  14       24.19       25.08      2.63 o 
   0   6  14       63.52       73.32      4.64 o 
   1   6  14        0.22        0.34      0.53 o 
   2   6  14       75.43       90.40      7.10 o 
   3   6  14       12.79       13.73      1.98 o 
   4   6  14       24.25       26.13      2.26 o 
  -1   7  14        3.72        5.09      0.83 o 
   0   7  14       57.46       73.12      4.29 o 
   1   7  14        2.76        4.20      1.15 o 
   2   7  14        3.51        3.90      1.43 o 
   3   7  14       14.37       15.32      1.73 o 
   0  -3  15      151.34      194.69      6.03 o 
   1  -3  15        3.84        3.35      0.98 o 
   2  -3  15       65.35       57.39      3.40 o 
  -1  -2  15       49.20       52.81      3.43 o 
   0  -2  15       51.33       82.94      4.46 o 
   1  -2  15       23.24       27.55      1.77 o 
   2  -2  15       50.64       56.83      3.71 o 
   3  -2  15       10.15       11.66      1.65 o 
  -2  -1  15       15.26       15.94      1.85 o 
  -1  -1  15        5.21        5.26      1.28 o 
   0  -1  15        0.70        0.93      0.78 o 
   1  -1  15        0.33        0.34      0.44 o 
   2  -1  15       15.61       16.21      2.18 o 
   3  -1  15       10.67       13.40      1.88 o 
  -2   0  15       16.29       12.98      1.75 o 
  -1   0  15      132.97      136.91      6.20 o 
   0   0  15        2.89        4.28      1.22 o 
   1   0  15        9.33        8.02      1.14 o 
   2   0  15       42.10       42.72      3.85 o 
   3   0  15        9.15        8.82      1.64 o 
   4   0  15        1.02        0.19      0.57 o 
  -2   1  15       14.84       19.44      2.20 o 
  -1   1  15        2.53        1.10      0.87 o 
   0   1  15      146.60      198.56      7.84 o 
   1   1  15       36.92       38.82      3.25 o 
   2   1  15      117.44      112.68      5.83 o 
   3   1  15       90.24       91.40      4.99 o 
   4   1  15        0.48        0.34      0.59 o 
  -2   2  15       78.01       75.28      4.19 o 
  -1   2  15       10.05       11.67      1.97 o 
   0   2  15        0.25        0.52      0.83 o 
   1   2  15       13.13       10.11      1.31 o 
   2   2  15       61.30       63.68      4.37 o 
   3   2  15       89.31       97.16      5.15 o 
   4   2  15        4.28        3.80      0.70 o 
  -2   3  15       93.53       95.56      4.52 o 
  -1   3  15        9.53        8.74      1.67 o 
   0   3  15        1.01        0.22      0.86 o 
   1   3  15        0.26        0.03      0.54 o 
   2   3  15        0.11       15.87      2.28 o 
   3   3  15        7.51        7.58      1.56 o 
   4   3  15       46.94       49.51      2.22 o 
  -2   4  15       14.74       14.96      1.73 o 
  -1   4  15      115.99      130.23      5.83 o 
   0   4  15      201.34      255.00      8.49 o 
   1   4  15       20.98       20.21      1.67 o 
   2   4  15       38.58       37.04      3.23 o 
   3   4  15        1.23        0.80      0.82 o 
  -1   5  15       25.55       27.75      2.60 o 
   0   5  15        0.42        1.04      0.78 o 
   1   5  15      213.34      202.71     11.45 o 
   2   5  15        1.43        0.28      0.64 o 
   3   5  15       26.77       26.17      2.48 o 
   0   6  15        3.52        3.96      1.04 o 
   1   6  15       59.24       59.14      3.54 o 
   2   6  15        8.40        8.19      1.34 o 
   1  -1  16       67.99       67.29      4.30 o 
   0   0  16        1.16        0.76      0.66 o 
   1   0  16       16.34       15.87      1.25 o 
   2   0  16        2.18        2.36      0.88 o 
   0   1  16        0.19        0.39      0.62 o 
   1   1  16       71.90       74.60      4.65 o 
   2   1  16        2.08        3.94      1.09 o 
   0   2  16       51.53       81.45      4.32 o 
   1   2  16       18.42       22.66      1.53 o 
   2   2  16       19.85       32.85      2.78 o 
   0   3  16       17.00       19.19      2.10 o 
   1   3  16       14.67       16.88      1.30 o 
   2   3  16        0.51       25.92      2.60 o 
   0   4  16       82.22      121.21      4.96 o 
   1   4  16        6.99        5.25      0.76 o 
   2   4  16        2.91        5.60      1.41 o 
                                                 
