# Supplementary material for: Binary and ternary cocrystals of sulfa drug acetazolamide with pyridine carboxamides and cyclic amides
Source: IUCrJ. 2016 Feb 25;3(Pt 2):152–60. doi: 10.1107/S2052252516000543 (PMC4775163; doi:10.1107/S2052252516000543)
Supplement: Supplementary file 9 [file m-03-00152-ACZOMeHPH111sup9.hkl]

# 
# h,k,l, Fc-squared, Fo-squared, sigma(Fo-squared) and status flag 
# 
data_ACZOMeHPH111
_shelx_title '    AOMEHPH in P-1 #2' 
_shelx_refln_list_code          4 
_shelx_F_calc_maximum      190.70 
_exptl_crystal_F_000       380.00 
_reflns_d_resolution_high  0.8371 
 
loop_ 
 _symmetry_equiv_pos_as_xyz 
 'x, y, z' 
 '-x, -y, -z' 
 
_cell_length_a     7.7872 
_cell_length_b    10.2130 
_cell_length_c    10.2464 
_cell_angle_alpha  88.192 
_cell_angle_beta   76.587 
_cell_angle_gamma  77.996 
 
_shelx_F_squared_multiplier     1.000 
 
loop_ 
 _refln_index_h 
 _refln_index_k 
 _refln_index_l 
 _refln_F_squared_calc 
 _refln_F_squared_meas 
 _refln_F_squared_sigma 
 _refln_observed_status 
   1   0   0        8.62       13.14      1.82 o 
   2   0   0       40.94       58.53      1.33 o 
   3   0   0       69.61       76.42      1.96 o 
   4   0   0      998.71     1131.26     12.12 o 
   5   0   0       32.87       33.89      3.06 o 
   6   0   0      336.78      343.25     18.33 o 
   7   0   0       14.46       13.67      3.98 o 
   8   0   0       62.12       71.90      7.39 o 
  -8   1   0        0.31        5.48      3.11 o 
  -7   1   0      282.67      306.04      9.18 o 
  -6   1   0      254.27      240.06      6.30 o 
  -5   1   0      202.28      227.15      8.75 o 
  -4   1   0        1.11        1.15      0.86 o 
  -3   1   0      366.18      361.98     11.91 o 
  -2   1   0      746.23      719.93     10.03 o 
  -1   1   0      437.59      574.84      7.67 o 
   0   1   0      118.07      169.50      4.15 o 
   1   1   0     1013.13     1015.42      8.23 o 
   2   1   0     1059.46     1070.55      7.07 o 
   3   1   0       14.54       14.12      0.79 o 
   4   1   0      388.77      411.79      7.70 o 
   5   1   0      428.53      446.45     15.29 o 
   6   1   0      191.10      165.81      8.95 o 
   7   1   0      103.01      123.12      6.21 o 
   8   1   0       17.17       18.40      3.85 o 
  -8   2   0       33.65       34.18      5.73 o 
  -7   2   0       13.76       18.71      2.47 o 
  -6   2   0      114.30      114.44      4.44 o 
  -5   2   0       49.05       47.07      4.24 o 
  -4   2   0     1124.73     1215.93     18.59 o 
  -3   2   0      137.51      156.27      6.62 o 
  -2   2   0     3676.89     3597.17     27.91 o 
  -1   2   0       10.16       28.86      4.66 o 
   0   2   0    10382.14     8063.96     97.29 o 
   1   2   0     1812.67     1761.39     12.69 o 
   2   2   0    11060.97     9309.80     40.74 o 
   3   2   0     1457.61     1486.38     10.88 o 
   4   2   0      284.06      266.63      7.44 o 
   5   2   0       23.77       19.69      2.00 o 
   6   2   0      670.88      592.47     16.83 o 
   7   2   0        0.76        5.22      3.63 o 
   8   2   0       35.87       34.83      5.07 o 
   9   2   0       21.77       29.17      4.18 o 
  -8   3   0        8.04       12.22      1.88 o 
  -7   3   0       97.13      103.05     17.70 o 
  -6   3   0      158.11      182.05      7.28 o 
  -5   3   0        1.15        0.29      0.78 o 
  -4   3   0       10.49        9.27      1.83 o 
  -3   3   0      545.33      602.80     14.40 o 
  -2   3   0      232.24      352.85      9.98 o 
  -1   3   0     1608.58     1858.30     52.10 o 
   0   3   0      851.90      962.97      7.56 o 
   1   3   0     1739.02     1512.13     15.36 o 
   2   3   0     4354.16     3931.67     25.96 o 
   3   3   0       42.26       43.36      2.00 o 
   4   3   0       11.95        9.97      1.59 o 
   5   3   0      231.23      209.59      6.06 o 
   6   3   0       18.02       16.03      1.66 o 
   7   3   0       97.18      110.49      4.60 o 
   8   3   0      100.02      111.23      8.37 o 
   9   3   0        0.01        3.98      2.02 o 
  -7   4   0       28.38       28.87      3.98 o 
  -6   4   0       16.32       12.68      2.76 o 
  -5   4   0      582.12      560.93     22.79 o 
  -4   4   0       46.94       43.44      3.94 o 
  -3   4   0        2.31        2.36      1.38 o 
  -2   4   0     3584.55     4643.87     43.22 o 
  -1   4   0      661.81      767.14     14.42 o 
   0   4   0       37.33       43.54      1.47 o 
   1   4   0      426.96      402.69      7.29 o 
   2   4   0     1267.32     1110.67     13.90 o 
   3   4   0      421.20      436.74      9.74 o 
   4   4   0       40.98       34.69      3.14 o 
   5   4   0        1.23        1.81      0.94 o 
   6   4   0      106.76      106.97      4.33 o 
   7   4   0      124.87      130.80      5.10 o 
   8   4   0        0.25       -0.38      1.07 o 
  -7   5   0       56.62       58.11      4.49 o 
  -6   5   0      169.96      183.57      6.58 o 
  -5   5   0       74.35       80.87      6.14 o 
  -4   5   0        0.90       -0.28      0.70 o 
  -3   5   0       20.69       23.74      3.46 o 
  -2   5   0       11.00        8.72      2.28 o 
  -1   5   0     1070.58     1466.09     23.20 o 
   0   5   0      966.79      838.94     17.59 o 
   1   5   0      294.98      284.35     21.72 o 
   2   5   0        4.44        4.11      1.14 o 
   3   5   0      228.82      220.29      7.36 o 
   4   5   0       17.52       18.01      2.42 o 
   5   5   0        7.27        4.42      1.52 o 
   6   5   0       49.09       54.52      3.13 o 
   7   5   0       25.65       25.35      4.82 o 
   8   5   0       67.04       65.22      5.56 o 
  -6   6   0       16.89       22.14      2.12 o 
  -5   6   0       17.32       19.69      2.21 o 
  -4   6   0       67.00       58.85      3.23 o 
  -3   6   0        0.04        0.60      0.73 o 
  -2   6   0      294.41      350.45     13.27 o 
  -1   6   0      673.05      737.59     18.28 o 
   0   6   0        0.14       -0.40      1.76 o 
   1   6   0      369.20      406.49     14.19 o 
   2   6   0      194.54      202.91      6.02 o 
   3   6   0       91.05      108.68      5.65 o 
   4   6   0        0.24        0.97      0.73 o 
   5   6   0       22.52       24.85      2.53 o 
   6   6   0       84.50       84.96      4.85 o 
   7   6   0       37.55       44.94      3.67 o 
   8   6   0       35.85       31.33      3.94 o 
  -6   7   0        0.14        1.04      1.66 o 
  -5   7   0      137.82      141.98      5.40 o 
  -4   7   0       21.23       18.67      2.16 o 
  -3   7   0        3.40        1.98      0.89 o 
  -2   7   0      450.76      481.09     15.15 o 
  -1   7   0       20.36       18.60      3.36 o 
   0   7   0      925.07      859.90     25.42 o 
   1   7   0      185.03      157.75      8.74 o 
   2   7   0      156.04      174.68     10.44 o 
   3   7   0       12.65       10.36      1.73 o 
   4   7   0        5.98        6.39      1.60 o 
   5   7   0        3.43        3.44      0.99 o 
   6   7   0        3.93        5.22      1.60 o 
   7   7   0       30.28       34.89      3.58 o 
   8   7   0       12.36       16.40      2.91 o 
  -5   8   0        2.44        2.80      0.90 o 
  -4   8   0        0.18       -0.36      1.36 o 
  -3   8   0       21.15       18.84      2.25 o 
  -2   8   0        5.01        4.46      1.18 o 
  -1   8   0       54.12       47.84      3.40 o 
   0   8   0      465.79      383.52     18.26 o 
   1   8   0        3.20        1.21      1.30 o 
   2   8   0      388.95      346.19     13.64 o 
   3   8   0        0.65        2.24      0.93 o 
   4   8   0        1.31        3.68      1.14 o 
   5   8   0       74.24       77.06      4.42 o 
   6   8   0        0.89        3.61      1.44 o 
   7   8   0        4.97        4.60      2.21 o 
  -4   9   0       59.15       58.42      4.50 o 
  -3   9   0       76.20       69.96      4.08 o 
  -2   9   0       43.23       42.30      3.26 o 
  -1   9   0      277.57      245.44     11.63 o 
   0   9   0      101.12       83.91      6.80 o 
   1   9   0       39.14       37.33      3.53 o 
   2   9   0       39.80       36.88      4.23 o 
   3   9   0       19.17       19.75      2.28 o 
   4   9   0        0.76        0.88      0.81 o 
   5   9   0       11.97       12.62      1.55 o 
   6   9   0       85.14       90.63      4.58 o 
   7   9   0       30.04       32.62      3.60 o 
  -3  10   0        1.77        2.01      0.74 o 
  -2  10   0       43.17       43.52      2.97 o 
  -1  10   0        4.93        5.03      1.98 o 
   0  10   0      244.89      217.26     10.74 o 
   1  10   0        5.94        5.01      1.27 o 
   2  10   0       82.06      100.07      6.70 o 
   3  10   0       19.44       23.02      3.47 o 
   4  10   0       15.78       18.18      2.16 o 
   5  10   0       21.46       21.49      2.28 o 
   6  10   0        2.59        4.31      1.40 o 
  -2  11   0      170.61      172.57      6.99 o 
   0  11   0        0.62        0.51      0.98 o 
   1  11   0        6.98        4.80      1.49 o 
   2  11   0      489.52      572.11     14.54 o 
   3  11   0       22.41       26.41      3.38 o 
   4  11   0       26.93       27.35      3.39 o 
   5  11   0       30.16       34.26      3.42 o 
   1  12   0       16.33       14.06      1.99 o 
   2  12   0        8.48        9.33      1.59 o 
   3  12   0        1.61        2.07      1.00 o 
  -2 -12   1       41.95       41.32      3.14 o 
  -5 -11   1       16.68       19.43      2.46 o 
  -4 -11   1       99.53      113.85      6.54 o 
  -3 -11   1       50.63       56.87      4.84 o 
  -2 -11   1      292.31      333.03     11.21 o 
  -1 -11   1       21.79       22.25      2.06 o 
   0 -11   1      148.16      136.78      7.62 o 
   1 -11   1        1.64        0.50      0.89 o 
  -6 -10   1       71.09       71.75      5.04 o 
  -5 -10   1       41.25       46.98      5.24 o 
  -4 -10   1        3.15        4.56      1.40 o 
  -3 -10   1        0.06        0.55      0.86 o 
  -2 -10   1        1.88        0.77      1.26 o 
  -1 -10   1        2.04        1.30      0.85 o 
   0 -10   1       30.90       24.74      3.78 o 
   1 -10   1       11.79        9.08      2.25 o 
   2 -10   1       19.73       19.21      3.01 o 
   3 -10   1       18.20       21.47      1.89 o 
  -7  -9   1        0.08        0.40      1.13 o 
  -6  -9   1       92.07      103.08      4.74 o 
  -5  -9   1       85.73       96.93      3.93 o 
  -4  -9   1      141.27      149.32      6.20 o 
  -3  -9   1      224.76      231.56      7.57 o 
  -2  -9   1      115.33      135.29      8.09 o 
  -1  -9   1      113.77      114.96      9.62 o 
   0  -9   1     1326.28     1192.63     25.56 o 
   1  -9   1       55.29       45.16      5.11 o 
   2  -9   1        1.44        2.35      0.97 o 
   3  -9   1      147.35      141.04      5.52 o 
   4  -9   1      144.90      153.70      7.18 o 
  -7  -8   1       15.61       13.28      2.40 o 
  -6  -8   1       68.39       80.36      4.58 o 
  -5  -8   1        7.00        8.57      1.37 o 
  -4  -8   1       50.40       57.42      3.88 o 
  -3  -8   1      140.25      153.84      6.01 o 
  -2  -8   1      366.59      310.99     12.33 o 
  -1  -8   1        4.29        3.29      1.53 o 
   0  -8   1      120.11      111.85      6.10 o 
   1  -8   1       21.75       17.18      3.07 o 
   2  -8   1      257.48      260.78     11.89 o 
   3  -8   1        5.10        5.41      1.92 o 
   4  -8   1       85.23       83.85      4.25 o 
   5  -8   1        0.71        2.13      1.34 o 
  -8  -7   1        5.84        3.38      1.68 o 
  -7  -7   1        6.32        7.82      2.19 o 
  -6  -7   1        3.91        4.71      1.52 o 
  -5  -7   1      181.34      214.46      7.56 o 
  -4  -7   1      400.74      435.02      8.17 o 
  -3  -7   1       82.66       75.71      4.88 o 
  -2  -7   1       16.02       20.74      3.72 o 
  -1  -7   1        0.70        0.43      0.70 o 
   0  -7   1        0.86        0.45      0.79 o 
   1  -7   1       25.25       30.51      4.12 o 
   2  -7   1      515.20      512.37     12.98 o 
   3  -7   1      637.66      663.14     15.84 o 
   4  -7   1       86.15       90.13      4.59 o 
   5  -7   1       24.07       23.88      2.31 o 
   6  -7   1      100.19      110.44      4.03 o 
  -8  -6   1        3.78        3.07      1.82 o 
  -7  -6   1        4.50        8.11      2.57 o 
  -6  -6   1       97.69      107.81      5.53 o 
  -5  -6   1       13.85       11.81      1.86 o 
  -4  -6   1        4.45        3.05      1.31 o 
  -3  -6   1      589.79      538.65     38.87 o 
  -2  -6   1        0.56        3.53      1.74 o 
  -1  -6   1      130.85      144.84      7.96 o 
   0  -6   1      291.97      280.95      7.39 o 
   1  -6   1       95.87      132.23      7.84 o 
   2  -6   1      633.64      690.41     18.22 o 
   3  -6   1       53.25       49.24      5.37 o 
   4  -6   1        7.91        5.89      1.04 o 
   5  -6   1        0.01        0.57      0.87 o 
   6  -6   1        2.34        1.59      1.37 o 
  -8  -5   1        0.76       -0.05      1.70 o 
  -7  -5   1       20.89       27.67      3.08 o 
  -6  -5   1       29.73       27.96      2.33 o 
  -5  -5   1      108.67      105.96      4.63 o 
  -4  -5   1      112.96      101.89      5.75 o 
  -3  -5   1      110.37      109.24      9.52 o 
  -2  -5   1       79.05       66.59      3.91 o 
  -1  -5   1        9.96       15.34      1.63 o 
   0  -5   1      107.68      130.27      4.66 o 
   1  -5   1       48.03       31.42      3.66 o 
   2  -5   1      638.52      728.12     42.00 o 
   3  -5   1      113.55       92.36      6.92 o 
   4  -5   1      190.37      139.98      9.46 o 
   5  -5   1        1.58        1.01      0.64 o 
   6  -5   1       20.33       22.75      3.29 o 
   7  -5   1       66.77       77.36      5.29 o 
  -8  -4   1       10.86        7.05      2.02 o 
  -7  -4   1       74.38       78.32      4.81 o 
  -6  -4   1      169.26      167.46      6.81 o 
  -5  -4   1      433.76      385.89      9.54 o 
  -4  -4   1        4.00        2.95      1.25 o 
  -3  -4   1      257.47      260.98     15.42 o 
  -2  -4   1      821.13      856.56     13.25 o 
  -1  -4   1       22.73       22.96      5.28 o 
   0  -4   1      100.70      119.97      5.68 o 
   1  -4   1      217.51      239.63     29.45 o 
   2  -4   1      442.62      534.38     37.82 o 
   3  -4   1      941.42      962.20     20.75 o 
   4  -4   1      239.12      187.90     10.63 o 
   5  -4   1       12.03       12.51      1.39 o 
   6  -4   1       29.77       32.56      4.04 o 
   7  -4   1       43.99       51.34      4.72 o 
  -8  -3   1        1.39        4.32      5.24 o 
  -7  -3   1       35.78       39.85      2.87 o 
  -6  -3   1      193.80      206.72      8.86 o 
  -5  -3   1       49.86       45.88      2.89 o 
  -4  -3   1      293.79      278.62      8.52 o 
  -3  -3   1        2.09        5.45      0.89 o 
  -2  -3   1       55.32       51.58      2.94 o 
  -1  -3   1      588.70      576.43      8.68 o 
   0  -3   1       17.72       22.18      2.63 o 
   1  -3   1       51.28       89.68      4.57 o 
   2  -3   1     2204.84     2250.95     26.72 o 
   3  -3   1      139.32      186.76      5.64 o 
   4  -3   1       25.99       23.71      3.60 o 
   5  -3   1       61.85       57.66      4.89 o 
   6  -3   1       29.36       29.62      2.33 o 
   7  -3   1       27.76       30.02      3.11 o 
   8  -3   1      105.02      109.84     25.53 o 
  -8  -2   1       16.94       29.86      5.28 o 
  -7  -2   1        1.40        2.07      2.44 o 
  -6  -2   1       35.33       42.00      3.80 o 
  -5  -2   1      693.98      629.07     10.18 o 
  -4  -2   1      320.61      303.27      4.91 o 
  -3  -2   1      337.79      376.26      5.58 o 
  -2  -2   1      175.49      188.46      3.60 o 
  -1  -2   1     3143.60     3131.08     19.45 o 
   0  -2   1      515.83      575.55      9.55 o 
   1  -2   1     2096.03     2420.01     20.89 o 
   2  -2   1      757.75      828.84      8.33 o 
   3  -2   1       71.32       57.08      6.76 o 
   4  -2   1      701.26      623.09     16.91 o 
   5  -2   1      169.07      181.53      8.08 o 
   6  -2   1       15.79       16.93      1.74 o 
   7  -2   1      302.46      346.86      9.87 o 
   8  -2   1       14.81       16.50      2.14 o 
  -8  -1   1        0.00        0.98      1.90 o 
  -7  -1   1        9.73       11.24      2.48 o 
  -6  -1   1      409.79      445.80     11.27 o 
  -5  -1   1      264.19      263.06      6.78 o 
  -4  -1   1      136.35      141.88      3.32 o 
  -3  -1   1      190.42      163.72      4.34 o 
  -2  -1   1      201.99      189.57      3.15 o 
  -1  -1   1      833.17      809.94     18.94 o 
   0  -1   1     4707.47     4568.45     19.91 o 
   1  -1   1     1504.06     1506.90      6.36 o 
   2  -1   1      377.66      393.11      5.03 o 
   3  -1   1      328.34      326.42      6.51 o 
   4  -1   1      411.46      408.84     30.39 o 
   5  -1   1       66.67       70.79      4.95 o 
   6  -1   1       31.40       31.86      5.15 o 
   7  -1   1        4.15        4.61      1.35 o 
   8  -1   1      251.04      305.60      8.58 o 
  -8   0   1        6.62       10.98      3.63 o 
  -7   0   1      146.59      152.68      7.05 o 
  -6   0   1       54.23       50.87      3.50 o 
  -5   0   1      165.28      154.40      7.12 o 
  -4   0   1      405.19      369.69      7.26 o 
  -3   0   1      225.63      243.03      3.11 o 
  -2   0   1     1646.56     1676.65     11.66 o 
  -1   0   1       49.80       54.44      0.97 o 
   0   0   1     1559.84     1410.69      8.86 o 
   1   0   1      745.51      778.44     37.63 o 
   2   0   1    12410.40    10462.02     30.86 o 
   3   0   1       11.05        8.99      1.65 o 
   4   0   1     1412.98     1453.29     39.27 o 
   5   0   1        6.80       11.82      1.47 o 
   6   0   1      483.27      498.33     10.24 o 
   7   0   1      170.82      172.07      6.80 o 
   8   0   1       24.93       27.89      4.64 o 
  -8   1   1        0.73       -2.77      3.61 o 
  -7   1   1        0.61        2.43      1.06 o 
  -6   1   1       28.66       27.70      1.89 o 
  -5   1   1       54.84       51.20      4.37 o 
  -4   1   1      551.60      585.81     12.62 o 
  -3   1   1     1301.03     1358.10     16.43 o 
  -2   1   1       10.21       10.39      0.54 o 
  -1   1   1     2254.94     2201.31     15.15 o 
   0   1   1     1045.68     1017.82     59.35 o 
   1   1   1      912.79      961.61      8.58 o 
   2   1   1      120.03      121.99      3.76 o 
   3   1   1      382.48      426.23      8.26 o 
   4   1   1        6.86       10.09      1.01 o 
   5   1   1      163.76      159.27      3.92 o 
   6   1   1        3.62        0.32      1.46 o 
   7   1   1       83.98      104.14      9.83 o 
   8   1   1      165.13      186.83     11.42 o 
   9   1   1       86.80      105.30      7.59 o 
  -8   2   1       10.93       14.76      4.51 o 
  -7   2   1      146.30      161.07      6.66 o 
  -6   2   1      187.34      178.30      8.77 o 
  -5   2   1        0.78        0.82      1.11 o 
  -4   2   1      502.28      453.16     11.81 o 
  -3   2   1       16.17       22.23      1.94 o 
  -2   2   1      515.10      653.32      8.03 o 
  -1   2   1        0.19        1.45      0.69 o 
   0   2   1        6.09       11.32      0.71 o 
   1   2   1      432.58      449.20      6.37 o 
   2   2   1    36366.12    25996.38     86.92 o 
   3   2   1      709.81      745.94     11.84 o 
   4   2   1      404.99      479.94     10.70 o 
   5   2   1       22.34       25.65      2.15 o 
   6   2   1       43.10       52.25      5.15 o 
   7   2   1      155.90      191.76      7.81 o 
   8   2   1      219.03      250.10     12.89 o 
   9   2   1        3.51        4.74      2.26 o 
  -7   3   1      102.61      104.29     12.04 o 
  -6   3   1       36.39       37.79      3.48 o 
  -5   3   1      613.51      619.37     11.21 o 
  -4   3   1       20.22       17.47      2.55 o 
  -3   3   1      387.40      395.02      7.46 o 
  -2   3   1       68.25       80.65      4.86 o 
  -1   3   1      175.25      198.57      5.73 o 
   0   3   1     1413.25     1455.75     17.40 o 
   1   3   1       29.03       38.98      1.39 o 
   2   3   1      280.99      298.97      6.83 o 
   3   3   1      396.23      376.76      8.96 o 
   4   3   1     1265.81     1324.41     18.97 o 
   5   3   1      285.02      299.76      9.64 o 
   6   3   1        5.21        3.98      1.06 o 
   7   3   1      160.06      168.38      9.13 o 
   8   3   1      126.73      135.62      9.49 o 
   9   3   1       18.43       23.91      3.57 o 
  -7   4   1        0.56        3.33      4.60 o 
  -6   4   1       44.15       43.66      4.91 o 
  -5   4   1        2.31        1.79      0.78 o 
  -4   4   1       30.68       28.52      3.31 o 
  -3   4   1      573.53      497.91     24.75 o 
  -2   4   1      330.11      526.33     14.08 o 
  -1   4   1      208.66      249.58      7.42 o 
   0   4   1     5025.68     4390.91     43.93 o 
   1   4   1       16.51       19.20      1.10 o 
   2   4   1     1700.86     1711.35     17.85 o 
   3   4   1      730.12      736.98     13.24 o 
   4   4   1     2886.62     2812.21     29.39 o 
   5   4   1       48.17       48.43      4.11 o 
   6   4   1       71.07       72.78      3.96 o 
   7   4   1       68.57       71.17      7.68 o 
   8   4   1      122.48      129.14     16.44 o 
   9   4   1       23.92       29.47      3.72 o 
  -7   5   1      130.62      129.73      6.36 o 
  -6   5   1        1.78        1.48      0.87 o 
  -5   5   1       46.67       50.67      3.15 o 
  -4   5   1      456.70      408.95     13.67 o 
  -3   5   1       59.99       57.99      6.35 o 
  -2   5   1       63.74       52.69      5.38 o 
  -1   5   1       10.48       20.60      2.93 o 
   0   5   1      853.23      903.82     11.06 o 
   1   5   1      133.90      125.88      5.66 o 
   2   5   1       77.29       64.94      3.61 o 
   3   5   1      105.71       78.24      4.42 o 
   4   5   1     1053.77      889.99     16.40 o 
   5   5   1        0.07       -0.37      1.01 o 
   6   5   1       52.81       62.86      2.87 o 
   7   5   1       30.61       30.84      3.12 o 
   8   5   1        0.85        1.47      1.18 o 
  -6   6   1        3.86        5.94      1.21 o 
  -5   6   1       31.19       36.25      2.91 o 
  -4   6   1       92.23       83.23      3.49 o 
  -3   6   1      886.95      806.98     14.92 o 
  -2   6   1       44.24       49.70      5.26 o 
  -1   6   1       13.45       17.83      2.96 o 
   0   6   1     1178.21     1288.22     23.68 o 
   1   6   1      267.83      256.99     11.58 o 
   2   6   1      300.66      308.09     23.06 o 
   3   6   1      577.64      539.06     12.28 o 
   4   6   1      152.31      125.55      6.53 o 
   5   6   1       63.26       53.98      4.66 o 
   6   6   1       49.37       49.28      5.90 o 
   7   6   1        2.16       -1.81      2.54 o 
   8   6   1       39.05       36.29      4.36 o 
  -5   7   1      119.38      106.82      4.63 o 
  -4   7   1      210.41      213.42      9.25 o 
  -3   7   1       73.01       74.14      3.48 o 
  -2   7   1       31.49       31.57      2.74 o 
  -1   7   1      119.70      135.78      8.64 o 
   0   7   1      124.72      120.83      7.80 o 
   1   7   1      188.16      182.99      9.79 o 
   2   7   1     1164.24     1102.11     26.95 o 
   3   7   1        6.84        6.32      3.77 o 
   4   7   1       15.54       11.44      2.15 o 
   5   7   1        6.27        8.14      1.29 o 
   6   7   1       40.98       46.02      3.67 o 
   7   7   1        1.27        0.72      2.02 o 
   8   7   1       23.36       26.57      3.57 o 
  -5   8   1       75.02       84.25      3.56 o 
  -4   8   1       39.08       45.95      3.38 o 
  -3   8   1       98.08       95.68      4.81 o 
  -2   8   1       55.64       52.61      3.67 o 
  -1   8   1        1.17        0.68      0.74 o 
   0   8   1       48.45       41.46      4.58 o 
   1   8   1      232.91      195.37     10.20 o 
   2   8   1       25.33       21.73      3.77 o 
   3   8   1       93.81      113.65      4.92 o 
   4   8   1       11.30       13.60      1.90 o 
   5   8   1        5.78        5.03      1.13 o 
   6   8   1        0.11       -0.69      0.69 o 
   7   8   1        2.34        4.04      2.14 o 
   8   8   1        4.39        6.61      1.96 o 
  -4   9   1        3.68        2.71      1.33 o 
  -3   9   1       22.40       24.81      2.30 o 
  -2   9   1       10.34        8.85      1.58 o 
  -1   9   1        0.08       -0.88      0.88 o 
   0   9   1       63.34       57.40      5.60 o 
   1   9   1       55.11       54.16      6.82 o 
   2   9   1      339.33      362.19     12.65 o 
   3   9   1      122.40      128.08      7.90 o 
   4   9   1       15.70       16.83      2.15 o 
   5   9   1        0.88        0.31      0.72 o 
   6   9   1        2.08        2.23      0.89 o 
   7   9   1        0.10       -0.13      1.39 o 
  -3  10   1        0.03       -0.16      0.52 o 
  -2  10   1        2.02        1.73      0.78 o 
  -1  10   1        0.79        2.56      1.09 o 
   0  10   1       25.28       25.97      3.75 o 
   1  10   1       30.39       24.90      3.65 o 
   2  10   1      272.55      305.76     11.48 o 
   3  10   1       15.59       16.79      2.95 o 
   4  10   1       67.97       76.03      4.17 o 
   5  10   1        0.32        0.15      1.09 o 
   6  10   1        0.84       -0.12      0.85 o 
  -1  11   1        7.55        5.78      1.67 o 
   0  11   1       22.51       23.52      3.21 o 
   1  11   1      146.06      138.24      7.68 o 
   2  11   1       69.09       74.64      5.14 o 
   3  11   1        0.47        0.22      1.13 o 
   4  11   1       64.89       77.14      5.54 o 
   5  11   1        1.00        1.02      1.11 o 
   1  12   1        6.72        4.53      1.23 o 
   3  12   1        7.99        8.22      1.59 o 
  -4 -11   2       30.50       32.75      2.28 o 
  -3 -11   2        2.85        4.12      1.62 o 
  -2 -11   2      145.57      177.83      8.09 o 
  -1 -11   2       30.24       36.83      3.27 o 
   0 -11   2       33.73       33.45      3.73 o 
   1 -11   2        1.89        0.88      0.88 o 
   2 -11   2       11.30       12.96      2.04 o 
  -5 -10   2       36.79       39.58      8.61 o 
  -4 -10   2        3.74        3.47      1.05 o 
  -3 -10   2      124.34      141.35      5.59 o 
  -2 -10   2      140.94      155.88      8.66 o 
  -1 -10   2        1.99        2.77      1.15 o 
   0 -10   2      192.86      173.30      9.59 o 
   1 -10   2       23.59       22.47      3.52 o 
   2 -10   2        2.52        2.28      1.34 o 
   3 -10   2       44.78       54.49      2.86 o 
  -6  -9   2        0.03        0.34      0.85 o 
  -5  -9   2        4.13        3.74      0.94 o 
  -4  -9   2      193.97      212.02      7.37 o 
  -3  -9   2      140.25      165.04      6.42 o 
  -1  -9   2      322.85      301.45     12.68 o 
   0  -9   2      575.32      519.90     16.97 o 
   1  -9   2        8.04        7.16      2.30 o 
   2  -9   2      350.13      365.07     13.95 o 
   3  -9   2        3.05        2.75      0.96 o 
   4  -9   2      225.59      252.57      6.38 o 
  -7  -8   2       22.90       15.97      5.85 o 
  -6  -8   2        8.28        5.71      1.46 o 
  -5  -8   2        8.72       11.05      1.48 o 
  -4  -8   2      342.49      350.75      9.57 o 
  -3  -8   2       47.45       51.39      5.05 o 
  -2  -8   2      157.56      181.90      8.80 o 
  -1  -8   2        0.27       -0.69      1.51 o 
   0  -8   2        0.51        3.17      1.72 o 
   1  -8   2       41.34       35.60      3.11 o 
   2  -8   2       35.25       34.66      3.64 o 
   3  -8   2       10.77       10.95      1.83 o 
   4  -8   2       31.02       33.21      3.89 o 
   5  -8   2        4.17        5.81      1.59 o 
  -7  -7   2        2.13        1.13      1.88 o 
  -6  -7   2        2.74        0.93      1.09 o 
  -5  -7   2        1.18        0.61      0.97 o 
  -4  -7   2      236.75      242.26      7.87 o 
  -3  -7   2      660.43      643.49     17.32 o 
  -1  -7   2      392.79      356.77      8.48 o 
   0  -7   2      167.39      185.63      9.49 o 
   1  -7   2       16.38       11.33      2.51 o 
   2  -7   2     1470.91     1425.47     47.99 o 
   3  -7   2       67.05       62.18      4.06 o 
   4  -7   2        1.87        1.91      0.96 o 
   5  -7   2      278.12      303.63      7.81 o 
   6  -7   2       80.59       95.00      3.72 o 
  -8  -6   2       62.59       42.87      3.90 o 
  -7  -6   2        3.51        7.14      3.34 o 
  -6  -6   2       67.76       53.38      4.11 o 
  -5  -6   2      160.29      166.81      6.69 o 
  -4  -6   2       83.39       82.48      7.23 o 
  -3  -6   2        0.77        3.22      1.53 o 
  -2  -6   2       46.29       45.88      4.83 o 
  -1  -6   2      493.48      479.15      9.04 o 
   0  -6   2      233.82      263.11     10.14 o 
   1  -6   2      247.60      268.81      7.78 o 
   2  -6   2      226.65      230.89     14.58 o 
   3  -6   2        5.81        3.89      1.91 o 
   4  -6   2      723.23      747.54     13.05 o 
   5  -6   2       46.59       53.64      3.54 o 
   6  -6   2       81.90       91.12      4.15 o 
  -8  -5   2        1.35       -0.85      1.47 o 
  -7  -5   2       33.79       36.49      4.59 o 
  -6  -5   2        5.41        4.61      3.77 o 
  -5  -5   2        5.66        3.38      1.19 o 
  -4  -5   2       42.30       45.49      3.01 o 
  -3  -5   2     1335.31     1254.63     68.51 o 
  -2  -5   2     2000.09     1917.31     35.44 o 
  -1  -5   2       55.15       58.20      2.98 o 
   0  -5   2       65.62       74.68      3.44 o 
   1  -5   2       60.85       58.16      4.73 o 
   2  -5   2        4.41       10.13      1.47 o 
   3  -5   2       30.67       29.01      2.73 o 
   4  -5   2      177.94      150.79     10.06 o 
   5  -5   2      588.06      645.80     12.17 o 
   6  -5   2       56.59       66.81      3.82 o 
   7  -5   2       46.54       48.91      2.82 o 
  -8  -4   2       33.23       38.72      4.60 o 
  -7  -4   2       30.97       26.80      2.93 o 
  -6  -4   2       56.76       54.38      4.04 o 
  -5  -4   2       46.08       48.22      4.36 o 
  -4  -4   2     1106.60     1104.12     25.40 o 
  -3  -4   2      236.79      235.07      5.84 o 
  -2  -4   2      145.57      160.65      4.48 o 
  -1  -4   2      455.08      454.56     29.56 o 
   0  -4   2      238.76      311.36     17.43 o 
   1  -4   2       39.19       43.04      3.65 o 
   2  -4   2       47.41       35.65      2.46 o 
   3  -4   2        0.19        0.50      0.63 o 
   4  -4   2      300.20      241.92     12.19 o 
   5  -4   2       48.96       50.37      3.29 o 
   6  -4   2        3.85        3.04      1.50 o 
   7  -4   2       76.86       83.77      6.04 o 
  -8  -3   2       41.52       39.22      3.43 o 
  -7  -3   2       14.79       12.30      2.63 o 
  -6  -3   2       39.50       31.11      3.97 o 
  -5  -3   2      256.37      228.60      6.43 o 
  -4  -3   2      187.69      183.33      4.37 o 
  -3  -3   2      989.73     1039.39     14.22 o 
  -2  -3   2       51.41       73.65      2.80 o 
  -1  -3   2      556.58      659.23      9.23 o 
   0  -3   2       19.81       15.36      1.28 o 
   1  -3   2     1449.01     1633.43     19.49 o 
   2  -3   2      302.68      415.97     10.91 o 
   3  -3   2      247.51      236.68      6.58 o 
   4  -3   2      256.55      222.77     11.10 o 
   5  -3   2      283.62      188.79     11.31 o 
   6  -3   2      116.30      110.64      5.11 o 
   7  -3   2        0.59       -0.66      1.48 o 
   8  -3   2        2.37        3.04      1.34 o 
  -8  -2   2      119.40      110.08      6.02 o 
  -7  -2   2       13.30       10.74      2.22 o 
  -6  -2   2       29.87       26.87      2.80 o 
  -5  -2   2      329.39      343.24      7.81 o 
  -4  -2   2      809.37      782.59     10.36 o 
  -3  -2   2     1629.96     1570.30     12.86 o 
  -2  -2   2      495.42      527.42      4.67 o 
  -1  -2   2     1479.82     1441.11      8.80 o 
   0  -2   2      304.51      404.70      7.16 o 
   1  -2   2      823.05      834.80     11.71 o 
   2  -2   2      505.21      614.37      7.23 o 
   3  -2   2       40.50       43.02      2.63 o 
   4  -2   2       44.83       40.89      5.96 o 
   5  -2   2      211.22      146.19      9.80 o 
   6  -2   2      125.20      125.92     13.76 o 
   7  -2   2       38.06       44.89      3.64 o 
   8  -2   2        2.69        2.97      1.15 o 
  -8  -1   2        7.91       10.75      5.04 o 
  -7  -1   2      196.55      204.68     23.34 o 
  -6  -1   2        2.43        1.69      1.12 o 
  -5  -1   2      105.85       99.29      5.80 o 
  -4  -1   2     1571.12     1657.56     14.42 o 
  -3  -1   2      249.14      256.76      3.64 o 
  -2  -1   2     1108.31     1111.79      6.15 o 
  -1  -1   2      901.70      871.10     12.30 o 
   0  -1   2      759.43      702.47      5.56 o 
   1  -1   2      155.80      148.31      9.40 o 
   2  -1   2      252.52      331.17      5.41 o 
   3  -1   2      514.55      551.33      8.20 o 
   4  -1   2      200.18      180.95      5.53 o 
   5  -1   2      229.94      225.94      9.12 o 
   6  -1   2        7.09        7.80      1.47 o 
   7  -1   2        8.01        9.00      1.76 o 
   8  -1   2        6.29        6.89      1.47 o 
  -8   0   2       79.00       62.79      7.30 o 
  -7   0   2        8.73       11.94      1.85 o 
  -6   0   2       29.06       27.60      2.48 o 
  -5   0   2      201.11      186.40      8.26 o 
  -4   0   2        1.78        0.71      0.91 o 
  -3   0   2     1284.68     1252.61     39.00 o 
  -2   0   2     1235.81     1100.61      7.50 o 
  -1   0   2      146.33      148.01      2.85 o 
   0   0   2      161.33      170.20      4.16 o 
   1   0   2     1295.48     1346.45     18.16 o 
   2   0   2      235.96      218.49     17.35 o 
   3   0   2       78.26       93.31     10.83 o 
   4   0   2      121.60      113.32      3.77 o 
   5   0   2      212.33      180.93      8.30 o 
   6   0   2      346.00      329.84     12.19 o 
   7   0   2        6.75        5.02      2.25 o 
   8   0   2       46.22       43.91      3.38 o 
   9   0   2       58.41       61.35      5.75 o 
  -8   1   2       13.98       17.32      4.74 o 
  -7   1   2        0.25        3.53      1.47 o 
  -6   1   2       18.39       17.37      1.90 o 
  -5   1   2       85.19       83.81      5.69 o 
  -4   1   2      545.88      538.73     12.73 o 
  -3   1   2      643.01      671.70     12.45 o 
  -2   1   2      531.14      584.26     14.62 o 
  -1   1   2     5732.21     5259.36     15.36 o 
   0   1   2      420.67      427.01      4.70 o 
   1   1   2      986.29     1018.53     10.74 o 
   2   1   2     3784.93     3850.30     25.39 o 
   3   1   2       21.19       29.75      3.09 o 
   4   1   2      435.05      475.76     10.78 o 
   5   1   2       56.49       51.92      4.65 o 
   6   1   2        2.99        3.78      1.73 o 
   7   1   2       33.55       33.03      4.80 o 
   8   1   2        9.38        7.21      2.13 o 
   9   1   2        0.13       -0.80      1.92 o 
  -7   2   2       76.53       72.66     12.51 o 
  -6   2   2       31.34       31.57      4.22 o 
  -5   2   2      609.54      590.88      9.59 o 
  -4   2   2       76.44       77.03      5.20 o 
  -3   2   2      102.49       97.28      4.94 o 
  -2   2   2     3452.73     3103.47     17.97 o 
  -1   2   2        8.14        9.66      1.38 o 
   0   2   2     2588.12     2696.86     18.96 o 
   1   2   2      953.70      962.98     10.77 o 
   2   2   2     3962.82     4000.46     26.83 o 
   3   2   2        2.18        4.92      1.19 o 
   4   2   2     2669.13     2910.19     28.68 o 
   5   2   2       35.05       31.74      3.38 o 
   6   2   2      689.43      634.85     17.85 o 
   7   2   2        0.32        0.32      1.45 o 
   8   2   2       89.64      109.46      8.78 o 
   9   2   2       32.01       32.53      4.37 o 
  -7   3   2        0.03        1.79      3.53 o 
  -6   3   2       46.75       42.29      8.67 o 
  -5   3   2        6.34        7.80      2.39 o 
  -4   3   2       74.20       65.69      4.89 o 
  -3   3   2      424.55      383.24     10.23 o 
  -2   3   2      821.12      771.39     26.83 o 
  -1   3   2     1887.24     1863.17     65.08 o 
   0   3   2        8.38       10.77      0.63 o 
   1   3   2      217.39      209.56      5.21 o 
   2   3   2      448.57      472.82      9.13 o 
   3   3   2      108.02       98.58      4.78 o 
   4   3   2       70.53       91.26      5.27 o 
   5   3   2      116.24      121.14      6.49 o 
   6   3   2       54.62       44.41      3.19 o 
   7   3   2        1.27        1.36      1.33 o 
   8   3   2        2.87        3.07      1.95 o 
   9   3   2       19.77       20.46      3.54 o 
  -7   4   2        9.43       12.49      2.36 o 
  -6   4   2       56.02       54.48      4.29 o 
  -5   4   2      552.96      491.84     87.00 o 
  -4   4   2      150.84      135.54      7.19 o 
  -3   4   2       67.57       72.69      4.74 o 
  -2   4   2      771.97      663.51      9.92 o 
  -1   4   2       56.70       55.79      2.37 o 
   0   4   2      841.72      981.04     11.02 o 
   1   4   2      563.76      575.74      6.57 o 
   2   4   2       95.63      105.40      2.84 o 
   3   4   2       11.77        9.51      1.76 o 
   4   4   2     8748.31     7892.25     52.97 o 
   5   4   2        9.23        7.13      1.85 o 
   6   4   2       84.06      102.38      6.97 o 
   7   4   2        1.04        0.59      1.38 o 
   8   4   2       36.75       45.94      8.14 o 
   9   4   2       16.80       16.39      2.91 o 
  -6   5   2        2.85        2.45      1.60 o 
  -5   5   2       93.49       94.86      4.22 o 
  -4   5   2        0.55        1.64      1.11 o 
  -3   5   2     1411.71     1331.77     21.37 o 
  -2   5   2      111.68       94.32      6.03 o 
  -1   5   2     1137.90     1169.85     18.73 o 
   0   5   2       16.19       17.52      1.66 o 
   1   5   2      294.67      324.52     46.83 o 
   2   5   2      113.67      134.63      5.39 o 
   3   5   2       15.10       21.35      2.48 o 
   4   5   2       39.28       34.74      3.48 o 
   5   5   2      180.47      147.26      7.63 o 
   6   5   2      180.09      216.05      7.26 o 
   7   5   2       54.77       63.08      4.46 o 
   8   5   2        6.91        7.19      1.63 o 
   9   5   2       28.19       31.14      3.61 o 
  -6   6   2        2.80        5.17      1.89 o 
  -5   6   2        7.38        8.09      1.56 o 
  -4   6   2      191.51      186.35      6.66 o 
  -3   6   2      124.72      129.53      4.48 o 
  -2   6   2      408.63      404.14     14.78 o 
  -1   6   2      313.51      305.21     11.91 o 
   0   6   2      316.45      353.01     19.68 o 
   1   6   2       58.14       49.73      3.66 o 
   2   6   2      603.97      779.35     23.59 o 
   3   6   2        0.69        0.49      0.60 o 
   4   6   2      415.48      372.08     11.43 o 
   5   6   2      144.01      128.50      7.17 o 
   6   6   2      533.88      627.29     14.31 o 
   7   6   2       35.88       41.74      3.56 o 
   8   6   2       29.86       26.26      2.67 o 
  -5   7   2      146.84      128.86      4.88 o 
  -4   7   2        3.93        5.94      1.44 o 
  -3   7   2       49.69       52.28      3.68 o 
  -2   7   2      475.65      415.86      9.34 o 
  -1   7   2        2.81        1.35      1.43 o 
   0   7   2       93.11       84.36      6.55 o 
   1   7   2      310.13      352.66     13.40 o 
   2   7   2        7.95       12.04      3.66 o 
   3   7   2      128.86      136.57     11.00 o 
   4   7   2       15.00       12.60      2.20 o 
   5   7   2      254.60      284.79      6.78 o 
   6   7   2      156.30      191.86      5.74 o 
   7   7   2        0.47        0.33      1.94 o 
   8   7   2       17.34       14.37      2.89 o 
  -4   8   2        0.23        0.94      0.97 o 
  -3   8   2       88.20       87.84      3.72 o 
  -2   8   2       70.10       52.46      3.70 o 
  -1   8   2      677.36      583.40     12.11 o 
   0   8   2        2.10        1.69      0.76 o 
   1   8   2        6.51        4.30      1.73 o 
   2   8   2      436.33      498.94     14.04 o 
   3   8   2       39.95       42.82      3.02 o 
   4   8   2        0.22        0.91      1.09 o 
   5   8   2       42.16       50.85      2.99 o 
   6   8   2       22.02       27.46      2.84 o 
   7   8   2       16.61       20.46      3.46 o 
   8   8   2       13.73       11.73      2.34 o 
  -3   9   2       51.88       43.43      2.92 o 
  -2   9   2      195.26      186.63      8.55 o 
  -1   9   2       22.64       21.68      2.47 o 
   0   9   2        8.01        5.59      1.90 o 
   1   9   2      127.19      110.08      7.60 o 
   2   9   2       35.48       34.51      3.74 o 
   3   9   2       91.75      100.01      6.94 o 
   4   9   2      207.16      225.21      8.69 o 
   5   9   2        0.88        1.09      0.88 o 
   6   9   2       20.33       26.08      2.60 o 
   7   9   2       19.17       21.47      3.00 o 
  -3  10   2       89.83       95.79      4.60 o 
  -2  10   2       13.68       19.57      2.86 o 
  -1  10   2       14.81       13.89      2.70 o 
   0  10   2      144.73      140.20      8.33 o 
   1  10   2        0.78        0.13      1.21 o 
   2  10   2        1.64        1.59      1.15 o 
   3  10   2       58.77       61.66      5.30 o 
   4  10   2       12.43       14.51      2.81 o 
   5  10   2       34.05       38.66      4.23 o 
   6  10   2        2.04        3.77      1.46 o 
  -1  11   2       20.90       26.48      3.10 o 
   0  11   2        4.75        6.80      1.85 o 
   1  11   2        9.12        7.13      2.00 o 
   2  11   2       20.48       23.30      5.52 o 
   3  11   2        0.42        0.48      0.94 o 
   4  11   2       76.61       88.06      5.81 o 
   5  11   2       13.99       19.47      2.74 o 
   3  12   2        5.22        5.52      1.28 o 
  -4 -11   3       16.20       13.41      1.40 o 
  -3 -11   3       18.97       23.48      2.87 o 
  -2 -11   3       46.61       50.51      4.21 o 
  -1 -11   3        3.81        3.66      0.92 o 
   0 -11   3       33.22       31.52      3.47 o 
   1 -11   3       11.25       10.67      2.03 o 
  -5 -10   3        5.56        5.19      1.21 o 
  -4 -10   3        1.78        2.69      0.92 o 
  -3 -10   3       32.07       37.72      2.86 o 
  -2 -10   3       83.36       89.79      6.41 o 
  -1 -10   3      236.12      252.26     23.54 o 
   0 -10   3       41.75       45.97      6.36 o 
   1 -10   3        3.17        1.94      1.25 o 
   2 -10   3        0.20       -0.79      1.27 o 
   3 -10   3        5.23        5.51      1.48 o 
  -6  -9   3        5.88        7.75      1.40 o 
  -5  -9   3        4.79        4.71      1.18 o 
  -4  -9   3        0.17       -0.02      0.84 o 
  -3  -9   3       10.13       10.01      1.72 o 
  -2  -9   3       74.02       82.57      6.03 o 
  -1  -9   3       12.90       13.48      2.78 o 
   0  -9   3      269.55      249.36     11.77 o 
   1  -9   3       83.51       78.99      6.66 o 
   2  -9   3      111.05      119.08      7.97 o 
   3  -9   3        0.66        1.15      0.96 o 
   4  -9   3        0.15        0.18      0.56 o 
  -6  -8   3       31.98       30.53      2.95 o 
  -5  -8   3       19.31       19.24      2.69 o 
  -4  -8   3        0.54        0.08      0.68 o 
  -3  -8   3        7.87       10.19      2.54 o 
  -2  -8   3      120.23      153.01      8.55 o 
  -1  -8   3      448.21      376.96     13.71 o 
   0  -8   3      242.21      208.95     10.45 o 
   1  -8   3        6.45        6.33      1.37 o 
   2  -8   3      314.13      312.11      9.15 o 
   3  -8   3       64.19       65.55      4.21 o 
   4  -8   3        2.10        2.82      0.93 o 
   5  -8   3       98.11      111.41      6.01 o 
  -7  -7   3       57.80       51.58      4.73 o 
  -6  -7   3        4.02        2.60      1.21 o 
  -5  -7   3        1.29        0.27      1.00 o 
  -4  -7   3       39.88       36.78      3.09 o 
  -3  -7   3       44.15       50.05      5.18 o 
  -2  -7   3      753.39      742.17     18.52 o 
  -1  -7   3      304.20      272.66     10.72 o 
   0  -7   3      559.46      464.49     13.64 o 
   1  -7   3      267.07      205.48      9.79 o 
   2  -7   3      962.66      956.29     12.42 o 
   3  -7   3        2.10        2.30      0.94 o 
   4  -7   3      567.10      617.11     19.82 o 
   5  -7   3        6.18        6.92      1.92 o 
   6  -7   3      173.07      218.82      8.11 o 
  -7  -6   3        3.17        5.76      3.42 o 
  -6  -6   3      177.06      135.71     28.93 o 
  -5  -6   3       76.96       61.83      5.95 o 
  -4  -6   3        5.53        5.69      1.94 o 
  -3  -6   3       60.49       61.00      5.37 o 
  -2  -6   3      464.74      469.67     13.92 o 
  -1  -6   3      194.98      178.05      8.14 o 
   0  -6   3        1.73        4.19      1.40 o 
   1  -6   3      217.97      216.42     15.49 o 
   2  -6   3       36.30       34.24      2.85 o 
   3  -6   3       36.55       34.63      2.93 o 
   4  -6   3      289.67      300.36     12.07 o 
   5  -6   3       41.20       47.17      3.32 o 
   6  -6   3       68.05       78.67      3.85 o 
  -7  -5   3        9.19       11.70      3.27 o 
  -6  -5   3        6.17        4.17      1.36 o 
  -5  -5   3        3.06        6.06      5.14 o 
  -4  -5   3      125.90      120.72      7.48 o 
  -3  -5   3       10.66        8.50      2.00 o 
  -2  -5   3      331.70      361.91     11.40 o 
  -1  -5   3      906.43      810.23     16.18 o 
   0  -5   3     2881.03     2921.61     30.12 o 
   1  -5   3      599.20      633.76     14.71 o 
   2  -5   3      394.28      407.15     11.09 o 
   3  -5   3        4.43        6.35      1.42 o 
   4  -5   3     2177.65     2173.64     21.57 o 
   5  -5   3       19.23       17.42      2.07 o 
   6  -5   3        1.35        1.40      1.42 o 
   7  -5   3      146.84      173.16      7.58 o 
  -8  -4   3      113.54       92.48      6.13 o 
  -7  -4   3       88.27       56.28     10.95 o 
  -6  -4   3      140.45      122.31      6.09 o 
  -5  -4   3       44.18       39.88      4.82 o 
  -4  -4   3       82.85       96.90      6.45 o 
  -3  -4   3      281.42      299.44     10.65 o 
  -2  -4   3      155.06      146.58      6.83 o 
  -1  -4   3       58.48       63.12      4.21 o 
   0  -4   3        3.27        1.18      0.73 o 
   1  -4   3      461.08      437.30     11.23 o 
   2  -4   3      417.81      433.58     12.76 o 
   3  -4   3        0.06        0.76      0.78 o 
   4  -4   3       95.74       95.25     11.89 o 
   5  -4   3       25.71       22.38      2.25 o 
   6  -4   3      269.14      297.61     14.66 o 
   7  -4   3        0.26        2.61      1.57 o 
  -8  -3   3       10.02       18.83      3.27 o 
  -7  -3   3       52.78       33.34      4.62 o 
  -6  -3   3       62.33       49.70      5.88 o 
  -5  -3   3      457.89      431.54     56.55 o 
  -4  -3   3      151.83      183.81      8.56 o 
  -3  -3   3      369.73      372.27     11.13 o 
  -2  -3   3      145.98      177.01      7.14 o 
  -1  -3   3     1452.16     1361.27     17.95 o 
   0  -3   3     2208.83     2071.24     21.62 o 
   1  -3   3      466.97      513.78     10.98 o 
   2  -3   3      417.87      424.82     54.07 o 
   3  -3   3       72.52       75.46      3.98 o 
   4  -3   3        0.56        0.57      0.77 o 
   5  -3   3      104.25       86.95      7.97 o 
   6  -3   3      357.56      369.77      8.85 o 
   7  -3   3      451.22      492.86     15.30 o 
   8  -3   3       62.17       72.39      5.03 o 
  -8  -2   3      200.95      130.67     20.62 o 
  -7  -2   3      183.74      157.19     29.34 o 
  -6  -2   3       45.19       55.89      6.50 o 
  -5  -2   3       12.62       14.53      2.62 o 
  -4  -2   3       52.21       61.96      3.81 o 
  -3  -2   3       41.70       53.37      2.20 o 
  -2  -2   3     1332.50     1406.95     29.19 o 
  -1  -2   3      450.84      452.69      9.83 o 
   0  -2   3      282.55      277.88      4.51 o 
   1  -2   3     2763.32     2590.91     49.30 o 
   2  -2   3        5.33        7.61      0.73 o 
   3  -2   3       26.77       32.68      2.46 o 
   4  -2   3      435.69      446.56     43.91 o 
   5  -2   3        5.13        4.61      1.96 o 
   6  -2   3      157.09      132.54      7.37 o 
   7  -2   3       65.28       74.79      4.57 o 
   8  -2   3        2.92        4.41      1.60 o 
  -8  -1   3        4.37       11.69      2.11 o 
  -7  -1   3      100.29       85.25      5.35 o 
  -6  -1   3      255.53      231.79      7.71 o 
  -5  -1   3      100.00       94.78      6.00 o 
  -4  -1   3      573.45      539.07     32.00 o 
  -3  -1   3      195.32      180.04      7.12 o 
  -2  -1   3      483.34      481.70      7.21 o 
  -1  -1   3       86.04       87.34      4.15 o 
   0  -1   3      310.40      269.24      5.29 o 
   1  -1   3      122.74      156.88      4.02 o 
   2  -1   3      314.71      368.25      6.38 o 
   3  -1   3       12.20       19.57      2.09 o 
   4  -1   3       55.17       48.20      3.86 o 
   5  -1   3       92.90       94.30      5.66 o 
   6  -1   3      141.25      151.56      9.19 o 
   7  -1   3       31.31       33.24      4.71 o 
   8  -1   3       67.64       81.56      4.55 o 
  -8   0   3        0.62        9.95      3.56 o 
  -7   0   3        1.15        1.64      1.24 o 
  -6   0   3      418.69      406.37     16.79 o 
  -5   0   3       40.67       34.46      2.62 o 
  -4   0   3      240.19      221.92      8.60 o 
  -3   0   3      677.82      752.23     10.07 o 
  -2   0   3     1343.87     1407.10     15.71 o 
  -1   0   3     2099.54     1862.29     49.99 o 
   0   0   3      602.10      676.71     10.19 o 
   1   0   3      493.72      486.57      5.79 o 
   2   0   3     1953.08     1959.38     40.43 o 
   3   0   3      233.66      242.70     13.32 o 
   4   0   3      206.58      237.15     15.69 o 
   5   0   3      126.29      123.20      6.72 o 
   6   0   3        1.02        1.16      1.20 o 
   7   0   3      371.52      388.77     15.94 o 
   8   0   3       13.09       13.92      2.05 o 
   9   0   3       18.91       19.40      3.36 o 
  -7   1   3        2.64        4.65      1.72 o 
  -6   1   3      248.11      221.96      9.35 o 
  -5   1   3      157.26      158.74      8.81 o 
  -4   1   3        1.45       -0.02      1.06 o 
  -3   1   3      238.32      259.69      7.62 o 
  -2   1   3      673.75      727.01      8.74 o 
  -1   1   3     3953.97     3930.85     19.35 o 
   0   1   3     1027.60     1024.42      8.50 o 
   1   1   3     1337.10     1321.04     14.68 o 
   2   1   3      478.22      481.40      9.54 o 
   3   1   3        0.12        2.22      0.62 o 
   4   1   3      104.28      114.74      5.76 o 
   5   1   3      198.28      223.31      8.75 o 
   6   1   3      591.88      512.86     15.57 o 
   7   1   3       25.29       26.56      4.26 o 
   8   1   3       10.03       10.69      1.79 o 
   9   1   3        0.96       -0.54      1.81 o 
  -7   2   3        0.67        3.33      1.36 o 
  -6   2   3       81.28       68.47      5.75 o 
  -5   2   3        5.27        4.24      0.92 o 
  -4   2   3       49.49       45.85      4.14 o 
  -3   2   3        6.00        7.53      1.18 o 
  -2   2   3     1194.63     1243.45     70.20 o 
  -1   2   3     1833.57     1802.10     11.55 o 
   0   2   3     3869.10     3736.92     17.81 o 
   1   2   3       21.67       19.12      1.84 o 
   2   2   3      240.18      296.36      7.73 o 
   3   2   3      304.66      331.81      9.16 o 
   4   2   3      158.78      172.26      7.27 o 
   5   2   3      170.12      171.86      7.93 o 
   6   2   3        0.15       -0.12      0.72 o 
   7   2   3       99.47       97.96      8.29 o 
   8   2   3      104.43      122.16      9.17 o 
   9   2   3        3.72        2.77      2.11 o 
  -7   3   3      141.13      135.04      6.41 o 
  -6   3   3        1.55        0.46      1.41 o 
  -5   3   3        0.83        0.17      1.24 o 
  -4   3   3        1.39        0.82      1.24 o 
  -3   3   3        4.42        3.13      0.85 o 
  -2   3   3      586.89      546.45      8.46 o 
  -1   3   3     1214.97     1285.90     58.86 o 
   0   3   3      216.76      267.84      5.82 o 
   1   3   3      161.17      161.47      5.22 o 
   2   3   3      154.89      171.39      6.00 o 
   3   3   3       31.66       31.77      2.95 o 
   4   3   3      364.17      398.30     11.52 o 
   5   3   3       72.50       78.77      5.61 o 
   6   3   3      310.04      316.85     11.78 o 
   7   3   3       95.28       96.40      5.23 o 
   8   3   3        8.36        7.02      2.52 o 
   9   3   3        1.47       -1.65      2.14 o 
  -6   4   3      121.59       89.46     23.92 o 
  -5   4   3       19.72       21.72      3.81 o 
  -4   4   3       67.90       65.44      2.87 o 
  -3   4   3      907.13      878.88     17.28 o 
  -2   4   3       92.72       97.23      3.88 o 
  -1   4   3      115.48      116.34      3.72 o 
   0   4   3      891.21      912.28     12.71 o 
   1   4   3      686.63      676.26     15.99 o 
   2   4   3       67.72       65.73      3.88 o 
   3   4   3        0.08        1.86      0.98 o 
   4   4   3      135.76      135.09      6.88 o 
   5   4   3      173.99      168.74      8.42 o 
   6   4   3     1090.51     1366.13     24.97 o 
   7   4   3      100.10      111.37      5.75 o 
   8   4   3      111.15      125.04     13.81 o 
   9   4   3        6.10        3.76      1.49 o 
  -6   5   3       32.11       36.47      3.98 o 
  -5   5   3        2.17        3.75      1.15 o 
  -4   5   3        7.57        9.45      1.26 o 
  -3   5   3       99.14       99.00      3.66 o 
  -2   5   3        0.56        0.57      0.83 o 
  -1   5   3     1078.11      991.03     17.84 o 
   0   5   3      457.07      475.18     37.25 o 
   1   5   3      571.49      625.12     73.60 o 
   2   5   3        0.26        0.48      0.45 o 
   3   5   3       25.03       21.47      2.63 o 
   4   5   3       31.57       30.51      3.40 o 
   5   5   3      142.30      121.76      7.34 o 
   6   5   3       26.29       34.71      4.39 o 
   7   5   3       10.10       10.85      2.81 o 
   8   5   3        4.52        6.84      1.57 o 
   9   5   3        4.01        1.89      1.34 o 
  -6   6   3       41.70       41.53      3.69 o 
  -5   6   3       63.11       60.88      3.82 o 
  -4   6   3       33.60       29.32      2.80 o 
  -3   6   3      256.12      241.29      7.65 o 
  -1   6   3       38.97       40.65      5.13 o 
   0   6   3      372.56      339.38     25.65 o 
   1   6   3       22.97       20.20      1.92 o 
   2   6   3      919.47     1038.93     26.57 o 
   3   6   3       61.03       53.10      4.09 o 
   4   6   3        7.57        4.23      1.44 o 
   5   6   3       70.08       82.23      3.50 o 
   6   6   3     1591.38     1793.68     21.07 o 
   7   6   3        2.68        2.93      1.44 o 
   8   6   3       31.59       27.09      2.74 o 
  -5   7   3       45.65       38.75      4.04 o 
  -4   7   3       37.57       32.47      2.82 o 
  -3   7   3      227.81      204.62      7.88 o 
  -2   7   3       19.33       15.69      1.76 o 
  -1   7   3      780.84      682.95     10.61 o 
   0   7   3       28.94       22.84      3.02 o 
   1   7   3       22.76       20.81      3.42 o 
   2   7   3       12.91       18.53      4.15 o 
   3   7   3       53.32       63.73      7.61 o 
   4   7   3        3.26        4.19      0.73 o 
   5   7   3       42.63       44.76      3.37 o 
   6   7   3       31.01       32.39      3.02 o 
   7   7   3       74.13       87.11      4.93 o 
   8   7   3       82.69      105.70      6.69 o 
  -4   8   3        2.65        3.57      1.83 o 
  -3   8   3        7.71        6.39      1.13 o 
  -2   8   3      168.19      158.84      5.17 o 
  -1   8   3      181.99      172.93      7.32 o 
   0   8   3       69.79       61.98      5.60 o 
   1   8   3      435.76      399.28     14.00 o 
   2   8   3       58.63       64.10      5.10 o 
   3   8   3       16.06       17.19      2.80 o 
   4   8   3      547.68      602.04     16.91 o 
   5   8   3       33.85       37.32      3.10 o 
   6   8   3      148.35      166.37      6.37 o 
   7   8   3       39.75       51.34      4.99 o 
   8   8   3      128.58      120.76      6.43 o 
  -3   9   3      134.94      109.24      6.64 o 
  -2   9   3        5.53        8.10      2.01 o 
  -1   9   3        6.16        7.14      2.09 o 
   0   9   3      386.42      336.40     13.25 o 
   1   9   3       17.94       16.53      3.09 o 
   2   9   3       38.57       36.73      5.36 o 
   3   9   3       39.16       47.29      4.69 o 
   4   9   3       17.66       22.47      3.45 o 
   5   9   3       39.58       45.24      3.26 o 
   6   9   3        1.71        1.99      0.91 o 
   7   9   3       42.32       44.24      4.12 o 
  -2  10   3        2.07        1.44      0.98 o 
  -1  10   3       32.80       34.21      3.87 o 
   0  10   3        3.20        2.63      1.62 o 
   1  10   3      187.37      166.29      9.14 o 
   2  10   3       21.47       23.04      5.56 o 
   3  10   3        0.70        0.40      0.95 o 
   4  10   3      115.99      131.40      7.64 o 
   5  10   3        4.45        5.33      1.75 o 
   6  10   3        3.31        1.23      1.06 o 
  -1  11   3       51.85       44.96      3.63 o 
   0  11   3       79.73       73.09      5.22 o 
   1  11   3       19.24       18.04      2.78 o 
   2  11   3        6.84        5.97      1.67 o 
   3  11   3       17.62       18.44      2.55 o 
   4  11   3        5.42        6.29      1.71 o 
  -3 -11   4        1.93        1.73      0.95 o 
  -2 -11   4       26.05       28.12      2.97 o 
  -1 -11   4        6.09        5.16      1.35 o 
   0 -11   4       25.09       25.65      1.88 o 
   1 -11   4       94.91      103.22      5.56 o 
  -4 -10   4        0.03        0.12      0.65 o 
  -3 -10   4        1.09        0.36      0.71 o 
  -2 -10   4        2.96        1.36      1.24 o 
  -1 -10   4        4.65        6.41      1.84 o 
   0 -10   4       13.49       10.81      2.34 o 
   1 -10   4       49.68       49.83      4.84 o 
   2 -10   4       27.78       29.13      3.46 o 
   3 -10   4       49.18       60.22      4.21 o 
  -5  -9   4        0.04       -0.09      0.74 o 
  -4  -9   4       25.06       24.74      2.38 o 
  -3  -9   4        0.15       -0.30      0.80 o 
  -2  -9   4       22.43       24.89      3.43 o 
  -1  -9   4       97.06       84.52      6.57 o 
   0  -9   4       49.52       45.24      4.98 o 
   1  -9   4       42.93       35.90      4.52 o 
   2  -9   4        6.02        8.59      2.22 o 
   3  -9   4       92.64       98.89      6.57 o 
   4  -9   4        5.40        5.89      1.23 o 
  -6  -8   4        1.69        1.13      1.38 o 
  -5  -8   4       73.07       71.42      4.11 o 
  -4  -8   4       41.70       39.59      2.56 o 
  -3  -8   4        0.03        0.85      1.22 o 
  -2  -8   4       11.08       10.37      2.56 o 
  -1  -8   4       57.96       53.06      5.28 o 
   0  -8   4      240.27      196.14     10.39 o 
   1  -8   4      331.97      288.22     12.53 o 
   2  -8   4       36.96       38.55      3.23 o 
   3  -8   4       11.96       13.08      1.96 o 
   4  -8   4        0.57        0.89      0.70 o 
  -6  -7   4      145.54      134.90     21.52 o 
  -5  -7   4      111.38      100.64      5.20 o 
  -4  -7   4        0.14        0.09      1.20 o 
  -3  -7   4      196.23      204.45     10.75 o 
  -2  -7   4       30.40       33.89      4.28 o 
   0  -7   4      275.52      254.88      7.70 o 
   1  -7   4        0.07        0.23      0.92 o 
   2  -7   4      558.41      552.21      9.56 o 
   3  -7   4      140.44      135.08      5.92 o 
   4  -7   4       47.15       51.20      3.59 o 
   5  -7   4        3.83        2.77      1.30 o 
   6  -7   4        0.35        0.63      0.72 o 
  -7  -6   4       65.76       64.28      5.56 o 
  -6  -6   4       69.99       47.76     10.09 o 
  -5  -6   4        8.11        7.66      2.36 o 
  -4  -6   4      300.83      316.30     13.64 o 
  -3  -6   4       12.09       13.29      2.84 o 
  -2  -6   4       11.83        7.98      2.10 o 
  -1  -6   4       44.92       36.63      3.95 o 
   0  -6   4        2.79        0.51      0.93 o 
   1  -6   4      532.70      457.31     54.18 o 
   2  -6   4      280.69      225.40     18.26 o 
   3  -6   4       30.30       32.50      2.34 o 
   4  -6   4       87.21       89.79      4.67 o 
   5  -6   4       61.30       67.88      5.72 o 
   6  -6   4        0.82        1.54      0.83 o 
  -7  -5   4        3.44        5.90      1.43 o 
  -6  -5   4      183.17      151.40      6.50 o 
  -5  -5   4      184.10      151.94     34.03 o 
  -4  -5   4       28.46       34.01      4.43 o 
  -3  -5   4        2.89        2.73      1.23 o 
  -2  -5   4      251.40      263.97     10.52 o 
  -1  -5   4       38.30       41.00      3.89 o 
   0  -5   4      382.61      405.06     11.70 o 
   1  -5   4      327.89      304.37     26.58 o 
   2  -5   4      330.83      259.17     10.92 o 
   3  -5   4     1075.12      961.68     61.39 o 
   4  -5   4      514.10      510.29     17.20 o 
   5  -5   4        1.92        2.26      1.00 o 
   6  -5   4      556.77      622.95     11.49 o 
   7  -5   4       16.65       24.58      2.00 o 
  -7  -4   4      100.17       63.82     10.47 o 
  -6  -4   4       47.27       35.75      4.80 o 
  -5  -4   4        7.62        9.30      2.64 o 
  -4  -4   4      562.75      615.45     17.29 o 
  -3  -4   4      348.76      321.57     11.71 o 
  -2  -4   4       17.08       17.34      2.74 o 
  -1  -4   4       56.85       40.68      3.69 o 
   0  -4   4      219.31      198.23      6.80 o 
   1  -4   4      335.88      298.57     20.30 o 
   2  -4   4      212.22      152.59      7.95 o 
   3  -4   4        0.54        0.81      0.91 o 
   4  -4   4      120.99      133.54      7.78 o 
   5  -4   4      131.13      134.74      5.57 o 
   6  -4   4       69.99       78.01      4.27 o 
   7  -4   4        0.39        0.88      0.66 o 
  -7  -3   4       58.60       33.23      4.38 o 
  -5  -3   4      176.16      154.72      6.09 o 
  -4  -3   4      125.28      140.25      7.78 o 
  -3  -3   4      416.62      462.94     13.71 o 
  -2  -3   4       83.53       90.52      5.66 o 
  -1  -3   4       56.50       59.50      4.23 o 
   0  -3   4     1264.28     1264.80     21.96 o 
   1  -3   4      792.60      713.84     35.22 o 
   2  -3   4     1919.73     1972.11     18.27 o 
   3  -3   4      557.90      550.10     16.37 o 
   4  -3   4      260.81      254.35     11.27 o 
   5  -3   4       60.57       45.27      3.36 o 
   6  -3   4      626.08      663.60     12.26 o 
   7  -3   4        1.96        1.31      0.85 o 
   8  -3   4       40.70       49.90      4.13 o 
  -7  -2   4        0.08       -1.69      2.17 o 
  -6  -2   4      453.45      378.39     61.74 o 
  -5  -2   4      414.39      370.51      9.37 o 
  -4  -2   4     1059.63     1118.77     21.38 o 
  -3  -2   4        5.19       10.84      2.22 o 
  -2  -2   4     1303.39     1511.65     22.40 o 
  -1  -2   4     1288.29     1289.37     19.17 o 
   0  -2   4      582.62      656.15     23.34 o 
   1  -2   4       13.32       15.62      1.39 o 
   2  -2   4       77.53       60.41      4.68 o 
   3  -2   4      372.72      395.09     25.25 o 
   4  -2   4      452.09      496.43     39.63 o 
   5  -2   4       33.90       40.54      4.72 o 
   6  -2   4       49.87       46.52      4.64 o 
   7  -2   4        0.08       -0.08      0.83 o 
   8  -2   4      156.58      176.32      8.32 o 
  -7  -1   4       16.14       13.01      5.04 o 
  -6  -1   4       73.02       49.23      4.44 o 
  -5  -1   4      208.88      188.87      6.39 o 
  -4  -1   4      163.24      159.15      8.99 o 
  -3  -1   4      633.39      670.92     32.08 o 
  -2  -1   4      668.14      775.82     15.46 o 
  -1  -1   4       79.25       97.53      5.14 o 
   0  -1   4        1.84        1.00      0.80 o 
   1  -1   4     3754.52     3705.49     26.78 o 
   2  -1   4     1345.87     1321.99     20.41 o 
   3  -1   4       86.79       92.09      6.36 o 
   4  -1   4      833.84     1045.48     13.49 o 
   5  -1   4       30.98       30.98      3.88 o 
   6  -1   4        4.98        3.52      1.19 o 
   7  -1   4       57.96       56.74      5.97 o 
   8  -1   4      170.46      205.05     12.31 o 
  -7   0   4      121.45      104.57     13.79 o 
  -6   0   4      439.22      330.38     14.89 o 
  -5   0   4      598.57      543.12      8.35 o 
  -4   0   4       77.01       80.17      5.44 o 
  -3   0   4        0.38        3.26      1.59 o 
  -2   0   4      646.92      637.66     16.13 o 
  -1   0   4      543.97      589.61     12.23 o 
   0   0   4     3919.02     4028.78     32.57 o 
   1   0   4      197.81      178.52      4.20 o 
   2   0   4     1231.94     1285.43     18.13 o 
   3   0   4      234.46      233.12      7.88 o 
   4   0   4        9.44       12.19      1.48 o 
   5   0   4       13.61       13.12      2.30 o 
   6   0   4       19.94       20.73      3.47 o 
   7   0   4       39.42       42.44      3.36 o 
   8   0   4       54.76       55.95      5.86 o 
   9   0   4       24.91       25.07      2.04 o 
  -7   1   4       36.98       42.27      7.97 o 
  -6   1   4      123.36       99.05      8.67 o 
  -5   1   4      481.39      411.51     30.73 o 
  -4   1   4      742.07      695.78     16.20 o 
  -3   1   4      337.23      307.18      9.78 o 
  -2   1   4      639.01      634.67     12.72 o 
  -1   1   4      120.03      146.11      2.82 o 
   0   1   4       17.41       14.36      1.31 o 
   1   1   4      175.77      171.57      6.14 o 
   2   1   4       12.15        6.20      1.55 o 
   3   1   4      220.68      205.64      7.70 o 
   4   1   4        0.16        6.85      1.64 o 
   5   1   4       18.88       15.69      2.74 o 
   6   1   4      180.93      150.24      8.34 o 
   7   1   4      116.79      113.36      8.80 o 
   8   1   4       79.73       87.40      7.54 o 
   9   1   4       16.44       14.78      2.97 o 
  -7   2   4      167.52      138.71      5.84 o 
  -6   2   4        9.47        8.87      4.75 o 
  -5   2   4       10.02        9.67      2.74 o 
  -4   2   4      713.59      709.48     16.67 o 
  -3   2   4       41.19       47.74      2.93 o 
  -2   2   4       48.20       50.91      2.72 o 
  -1   2   4      403.85      472.89      9.55 o 
   0   2   4      363.44      398.42     13.45 o 
   1   2   4     1463.67     1368.79     17.31 o 
   2   2   4       97.41       90.06      4.83 o 
   3   2   4      422.01      421.16     11.35 o 
   4   2   4      416.59      477.07     13.15 o 
   5   2   4        6.10        8.53      2.14 o 
   6   2   4      110.97       96.87     13.47 o 
   7   2   4       89.24       86.10      7.82 o 
   8   2   4        3.08        2.31      2.09 o 
   9   2   4       25.30       22.78      3.52 o 
  -6   3   4      173.73      162.75      5.49 o 
  -5   3   4       37.62       31.36      5.88 o 
  -4   3   4      326.36      292.00      9.50 o 
  -3   3   4      872.42      831.18     12.69 o 
  -2   3   4       29.73       30.80      2.26 o 
  -1   3   4       28.33       32.63      2.10 o 
   0   3   4      847.20      924.12     10.13 o 
   1   3   4      113.26      177.90      8.48 o 
   2   3   4      372.42      356.57      9.67 o 
   3   3   4        7.18        4.68      1.45 o 
   4   3   4      105.53      101.25      6.17 o 
   5   3   4        1.87        1.31      1.15 o 
   6   3   4      149.41      158.60      8.28 o 
   7   3   4       27.67       24.79      3.52 o 
   8   3   4      104.11       95.09      8.17 o 
   9   3   4       30.23       29.98      3.99 o 
  -6   4   4      118.86      111.11      5.85 o 
  -5   4   4       19.27       17.21      3.22 o 
  -4   4   4      163.01      153.37      5.87 o 
  -3   4   4        9.77       10.22      2.09 o 
  -2   4   4        0.81        0.32      0.71 o 
  -1   4   4       74.20       91.63      3.60 o 
   0   4   4       31.47       43.98      4.40 o 
   1   4   4      292.22      279.65     13.68 o 
   2   4   4      580.04      557.32     12.26 o 
   3   4   4      129.70      138.92      6.80 o 
   4   4   4       65.88       64.39      5.09 o 
   5   4   4      250.05      255.91     10.92 o 
   6   4   4        2.38        2.11      1.82 o 
   7   4   4      130.09      141.61      8.53 o 
   8   4   4        8.24        8.31      1.71 o 
   9   4   4       10.63       12.03      2.57 o 
  -6   5   4      187.66      187.20      7.70 o 
  -5   5   4      174.43      170.52      8.86 o 
  -4   5   4       10.48       12.59      1.89 o 
  -3   5   4       72.05       63.07      3.06 o 
  -2   5   4       43.47       49.65      4.82 o 
  -1   5   4       25.75       21.57      2.84 o 
   0   5   4      102.74       92.54      7.36 o 
   1   5   4      242.74      254.85     20.16 o 
   2   5   4      221.39      247.13     10.45 o 
   3   5   4      398.19      393.78     11.59 o 
   4   5   4       11.76        9.94      2.10 o 
   5   5   4        2.30        0.62      0.94 o 
   6   5   4      280.01      364.11     13.22 o 
   7   5   4        9.45        8.89      2.77 o 
   8   5   4       24.05       26.84      3.07 o 
   9   5   4       22.18       26.76      3.50 o 
  -5   6   4        0.01        1.62      1.70 o 
  -4   6   4      197.42      165.60      9.44 o 
  -3   6   4       73.61       75.17      4.41 o 
  -2   6   4        0.06       -0.91      0.91 o 
  -1   6   4      620.93      549.22     15.36 o 
   0   6   4        3.44        3.63      1.33 o 
   1   6   4      108.35       92.76      4.16 o 
   2   6   4      277.94      339.22     15.03 o 
   3   6   4       33.15       30.16      3.23 o 
   4   6   4        2.24        2.92      1.28 o 
   5   6   4       78.71       89.13      4.53 o 
   6   6   4       50.81       57.85      5.64 o 
   7   6   4        9.66       10.01      1.68 o 
   8   6   4      249.86      276.91      8.20 o 
  -4   7   4       87.24       87.02      6.50 o 
  -3   7   4       40.42       31.79      3.01 o 
  -2   7   4       11.58       14.04      1.69 o 
  -1   7   4       52.04       48.50      2.97 o 
   0   7   4       44.06       42.79      4.64 o 
   1   7   4      213.59      215.97     10.26 o 
   2   7   4       82.44      100.00      7.71 o 
   3   7   4      168.70      188.00     12.24 o 
   4   7   4        9.42        8.94      1.49 o 
   5   7   4        0.10        1.90      2.10 o 
   6   7   4       11.42       11.45      1.91 o 
   7   7   4       66.63       88.19      6.68 o 
   8   7   4        0.41       -0.95      0.95 o 
  -4   8   4       93.37       93.05      5.70 o 
  -3   8   4       75.99       85.48      6.52 o 
  -2   8   4       24.75       21.69      2.47 o 
  -1   8   4      124.24      126.61      5.91 o 
   0   8   4      135.91      126.48      8.07 o 
   1   8   4      112.67      117.52      7.91 o 
   2   8   4      232.67      240.77     11.15 o 
   3   8   4       44.64       47.21      4.60 o 
   4   8   4       67.82       64.42      5.63 o 
   5   8   4        0.15       -0.05      0.94 o 
   6   8   4        4.90        5.09      1.37 o 
   7   8   4        7.32        8.11      2.31 o 
  -3   9   4       40.18       36.18      3.40 o 
  -2   9   4       64.78       56.05      3.40 o 
  -1   9   4       52.77       49.73      4.89 o 
   0   9   4        3.49        2.00      1.51 o 
   1   9   4      275.28      245.11     11.43 o 
   2   9   4       29.33       35.81      2.89 o 
   3   9   4       53.14       54.99      5.01 o 
   4   9   4        6.12        7.24      2.08 o 
   5   9   4        4.04        5.73      1.91 o 
   6   9   4        0.34       -0.26      1.10 o 
   7   9   4        4.42        4.30      1.26 o 
  -2  10   4        2.88        2.93      0.97 o 
  -1  10   4        0.01       -1.10      1.10 o 
   0  10   4       50.48       52.92      4.94 o 
   1  10   4       84.88       80.06      6.24 o 
   2  10   4       47.18       45.57      4.75 o 
   3  10   4       78.67       84.56      5.76 o 
   4  10   4       12.54       15.49      2.67 o 
   5  10   4        0.44        0.35      1.02 o 
   6  10   4      115.35       85.86      5.33 o 
   0  11   4        0.28        0.64      0.96 o 
   1  11   4        0.66        0.39      0.99 o 
   2  11   4      176.68      147.25      7.22 o 
   3  11   4        2.12        3.31      1.12 o 
   4  11   4       12.97        7.50      1.67 o 
   5  11   4       10.50        7.29      1.61 o 
  -3 -10   5        2.72        2.34      0.76 o 
  -2 -10   5        0.92        0.95      0.74 o 
  -1 -10   5        3.16        4.20      1.36 o 
   0 -10   5       13.04       11.03      2.16 o 
   1 -10   5       11.85        9.81      2.07 o 
   2 -10   5        9.27       13.41      2.26 o 
  -5  -9   5       36.72       41.99      3.67 o 
  -4  -9   5      127.76      121.51     17.07 o 
  -3  -9   5        0.15       -0.33      0.80 o 
  -2  -9   5      235.78      258.20     10.64 o 
  -1  -9   5       66.95       61.27      5.39 o 
   0  -9   5      113.28      101.25      7.12 o 
   1  -9   5       59.00       56.68      5.34 o 
   2  -9   5        0.00        1.73      1.27 o 
   3  -9   5       75.49       90.82      6.03 o 
   4  -9   5       44.91       52.56      2.41 o 
  -5  -8   5        0.65        1.33      0.90 o 
  -4  -8   5        7.99        7.00      1.44 o 
  -3  -8   5      155.11      177.24      9.79 o 
  -2  -8   5        2.91        3.12      1.48 o 
  -1  -8   5        1.38        0.44      0.67 o 
   0  -8   5        2.44        2.09      1.27 o 
   1  -8   5        0.33        0.63      1.19 o 
   2  -8   5        2.01        3.33      1.08 o 
   3  -8   5       97.20      108.14      5.05 o 
   4  -8   5       30.01       32.63      2.58 o 
   5  -8   5      152.12      194.01      7.44 o 
  -6  -7   5        0.07        1.61      0.75 o 
  -5  -7   5        1.44        1.59      0.95 o 
  -4  -7   5      475.47      543.49     17.59 o 
  -3  -7   5       60.46       65.00      6.26 o 
  -2  -7   5       67.26       77.23      6.66 o 
  -1  -7   5        3.19        1.57      1.19 o 
   0  -7   5        8.30        6.49      2.04 o 
   1  -7   5      131.38      124.58      8.42 o 
   2  -7   5      184.17      187.65      6.86 o 
   3  -7   5       32.15       28.44      2.73 o 
   4  -7   5       75.09       74.66      4.79 o 
   5  -7   5       47.58       56.38      4.82 o 
  -6  -6   5       37.50       32.23      3.97 o 
  -5  -6   5       10.57        6.33      2.10 o 
  -4  -6   5      137.07      145.38      9.27 o 
  -3  -6   5      180.20      219.95     11.48 o 
  -2  -6   5      171.70      147.17      7.22 o 
  -1  -6   5       33.75       27.76      3.66 o 
   0  -6   5       13.92       12.27      2.34 o 
   2  -6   5      423.17      354.72     15.14 o 
   3  -6   5      387.64      341.22      9.11 o 
   4  -6   5       11.20       12.98      1.87 o 
   5  -6   5       15.87       15.73      2.75 o 
   6  -6   5        2.07        2.16      1.15 o 
  -7  -5   5        3.46        3.70      1.17 o 
  -6  -5   5       34.35       29.47      2.77 o 
  -5  -5   5        4.48        5.13      1.40 o 
  -4  -5   5      444.18      398.22     15.20 o 
  -3  -5   5      221.03      181.64      7.95 o 
  -2  -5   5        4.61        3.52      1.42 o 
  -1  -5   5        0.85        0.52      0.83 o 
   0  -5   5        6.84        7.17      1.85 o 
   1  -5   5       43.28       39.51      3.80 o 
   2  -5   5      158.28      125.09      7.97 o 
   3  -5   5      118.49      107.87      4.30 o 
   4  -5   5      736.66      697.12     10.80 o 
   5  -5   5      217.62      213.26     10.08 o 
   6  -5   5       19.65       21.49      2.22 o 
   7  -5   5        0.53        0.86      0.58 o 
  -7  -4   5        0.01        0.75      0.84 o 
  -6  -4   5       24.92       15.25      3.12 o 
  -5  -4   5      136.36      127.28      8.77 o 
  -4  -4   5      287.24      258.42     45.62 o 
  -3  -4   5        1.26        2.85      1.41 o 
  -2  -4   5      178.65      171.06      8.63 o 
  -1  -4   5      181.89      181.15      8.44 o 
   0  -4   5       13.78       11.63      2.16 o 
   1  -4   5        0.97        1.66      0.71 o 
   2  -4   5      171.70      159.10      8.60 o 
   3  -4   5     1240.66     1016.89     24.29 o 
   4  -4   5      475.63      433.02     10.24 o 
   5  -4   5        2.10        2.90      1.14 o 
   6  -4   5       36.41       38.85      4.28 o 
   7  -4   5        7.46        7.34      1.27 o 
  -7  -3   5        5.18        4.50      1.79 o 
  -6  -3   5       10.93        1.04      2.50 o 
  -5  -3   5       52.32       46.91      5.56 o 
  -4  -3   5      248.30      226.82      8.66 o 
  -3  -3   5      666.28      680.88     17.66 o 
  -2  -3   5       64.78       79.40      5.78 o 
  -1  -3   5       84.05       86.44      5.59 o 
   0  -3   5      366.05      384.83     11.15 o 
   1  -3   5        0.04        0.46      0.53 o 
   2  -3   5     1120.33     1189.92    138.23 o 
   3  -3   5      272.80      235.39     11.13 o 
   4  -3   5      393.81      365.02     32.74 o 
   5  -3   5      404.64      393.35     12.57 o 
   6  -3   5      703.12      697.45     18.20 o 
   7  -3   5        6.26        6.63      1.30 o 
   8  -3   5      140.08      161.22      6.97 o 
  -7  -2   5        4.16        5.20      1.91 o 
  -6  -2   5       10.37        5.90      1.96 o 
  -5  -2   5       63.59       53.77      8.88 o 
  -4  -2   5      467.49      407.11     11.83 o 
  -3  -2   5       23.23       22.04      3.22 o 
  -2  -2   5      344.98      422.00     12.78 o 
  -1  -2   5       33.79       37.19      3.70 o 
   0  -2   5      201.37      235.76      8.44 o 
   1  -2   5      365.04      393.21     14.87 o 
   2  -2   5       15.00       13.48      1.69 o 
   3  -2   5      487.64      410.37      9.19 o 
   4  -2   5      137.75      109.62      8.00 o 
   5  -2   5       84.30       72.17      4.25 o 
   6  -2   5      132.66      118.70      7.50 o 
   7  -2   5        1.12        2.06      0.88 o 
   8  -2   5       56.17       60.77      4.82 o 
  -7  -1   5       19.03       13.94      2.61 o 
  -6  -1   5       93.33       81.10     23.04 o 
  -5  -1   5      347.16      275.02     49.17 o 
  -4  -1   5       20.92       13.09      1.45 o 
  -3  -1   5      138.85      122.17      7.01 o 
  -2  -1   5      135.77      149.20      7.47 o 
  -1  -1   5       13.42       13.14      2.20 o 
   0  -1   5      588.14      634.14     13.71 o 
   1  -1   5        5.58        7.64      1.19 o 
   2  -1   5     1055.00     1246.66     20.89 o 
   3  -1   5     1918.66     1831.27     25.55 o 
   4  -1   5      750.09      835.32     25.74 o 
   5  -1   5      573.39      624.39     17.94 o 
   6  -1   5      225.23      202.17      9.74 o 
   7  -1   5       34.60       38.42      4.24 o 
  -7   0   5        0.32        0.59      1.35 o 
  -6   0   5        5.85        9.50      2.18 o 
  -5   0   5       50.60       51.82      3.85 o 
  -4   0   5      709.52      626.44     16.50 o 
  -3   0   5      839.12      806.21     17.03 o 
  -2   0   5      648.55      744.00     16.31 o 
  -1   0   5       94.64       77.71      3.40 o 
   0   0   5      871.10     1084.32     17.82 o 
   1   0   5      787.19      897.01     10.88 o 
   2   0   5      247.17      249.93      8.92 o 
   3   0   5      336.95      386.55     11.41 o 
   4   0   5      267.94      281.67      8.13 o 
   5   0   5      180.68      188.30      9.28 o 
   6   0   5       53.47       54.57      3.57 o 
   7   0   5       94.83       96.10      7.57 o 
   8   0   5        0.06        1.35      1.42 o 
  -6   1   5       11.05        7.64      1.89 o 
  -5   1   5       10.56        9.54      1.37 o 
  -4   1   5      292.10      272.44      5.99 o 
  -3   1   5      154.52      142.95      7.23 o 
  -2   1   5      244.51      238.11      6.20 o 
  -1   1   5      522.53      588.69     19.91 o 
   0   1   5      554.27      630.90     12.96 o 
   1   1   5       98.55       92.33      5.16 o 
   2   1   5      860.12      955.01     17.46 o 
   3   1   5     1734.99     1836.56     25.48 o 
   4   1   5      466.67      508.11     14.59 o 
   5   1   5       27.66       23.89      3.42 o 
   6   1   5        1.64        3.92      1.42 o 
   7   1   5       19.27       17.55      3.61 o 
   8   1   5        2.71        2.27      1.75 o 
   9   1   5       35.92       32.25      4.79 o 
  -6   2   5       41.19       44.05      3.93 o 
  -5   2   5      249.76      255.76     42.72 o 
  -4   2   5      841.40      681.70     16.29 o 
  -3   2   5      148.65      134.28      7.11 o 
  -2   2   5      749.13      719.01     19.14 o 
  -1   2   5       50.42       81.32      3.47 o 
   0   2   5      701.42      786.81     14.22 o 
   1   2   5      218.49      231.93      7.96 o 
   2   2   5     2633.84     2618.20     29.60 o 
   3   2   5      144.14      137.22      7.18 o 
   4   2   5      453.36      488.85     14.39 o 
   5   2   5      859.92      922.28     21.29 o 
   6   2   5       26.35       26.90      3.38 o 
   8   2   5       13.23       13.42      3.14 o 
   9   2   5        5.37        3.51      1.52 o 
  -6   3   5       17.94       18.05      2.41 o 
  -5   3   5        8.70        6.93      1.46 o 
  -4   3   5       69.90       60.96      3.76 o 
  -3   3   5      197.53      179.85      8.38 o 
  -2   3   5      895.69      861.94     33.53 o 
  -1   3   5      900.95      898.44     12.00 o 
   0   3   5     1011.13     1052.53     17.99 o 
   1   3   5       38.35       31.37      3.04 o 
   2   3   5        2.68        1.63      1.12 o 
   3   3   5      395.38      383.67     11.90 o 
   4   3   5      390.09      375.17     12.75 o 
   5   3   5       46.08       45.87      4.85 o 
   6   3   5       38.87       39.54      4.73 o 
   7   3   5        2.61        2.72      1.01 o 
   8   3   5       10.74        7.37      2.51 o 
   9   3   5       13.03       10.94      2.41 o 
  -6   4   5       86.04       84.33      3.19 o 
  -5   4   5      223.41      206.01      9.60 o 
  -4   4   5       10.65        9.27      1.66 o 
  -3   4   5       50.57       49.61      2.70 o 
  -2   4   5     1436.22     1409.48     76.63 o 
  -1   4   5       12.35       10.47      2.12 o 
   0   4   5      170.76      159.46      7.32 o 
   1   4   5       73.43       75.56      4.79 o 
   2   4   5      627.32      644.36     14.32 o 
   3   4   5      168.02      143.99      7.37 o 
   4   4   5      164.03      154.87      8.23 o 
   5   4   5      331.13      317.74     12.61 o 
   6   4   5        0.81        0.99      0.92 o 
   7   4   5        1.67        0.65      0.71 o 
   8   4   5        3.55        2.33      1.92 o 
   9   4   5        7.73        4.78      1.94 o 
  -5   5   5       46.24       47.70      4.63 o 
  -4   5   5      190.58      167.98      9.44 o 
  -3   5   5       19.38       18.23      3.77 o 
  -2   5   5      312.51      265.17     12.20 o 
  -1   5   5      356.10      300.66     10.96 o 
   0   5   5      298.50      278.60     10.17 o 
   1   5   5      288.83      254.84      9.24 o 
   2   5   5        8.57        8.79      2.15 o 
   3   5   5      125.19      127.89      7.03 o 
   4   5   5      441.42      430.81     13.92 o 
   5   5   5      105.58      107.32     11.38 o 
   6   5   5      111.26      132.68      8.07 o 
   7   5   5        0.01        0.18      1.05 o 
   8   5   5       18.04       21.14      3.86 o 
  -5   6   5       62.77       60.81      4.99 o 
  -4   6   5      196.52      193.47      9.82 o 
  -3   6   5        2.95        3.21      2.39 o 
  -2   6   5      167.79      166.74     12.88 o 
  -1   6   5       54.14       58.99      4.01 o 
   0   6   5       54.00       54.02      4.63 o 
   1   6   5       24.85       20.44      2.85 o 
   2   6   5       16.34       20.63      2.75 o 
   3   6   5      348.88      385.86     16.60 o 
   4   6   5      306.96      310.11      8.12 o 
   5   6   5       38.00       35.66      2.92 o 
   6   6   5       14.36       12.44      1.91 o 
   7   6   5       19.98       18.86      2.22 o 
   8   6   5        0.10       -0.17      1.40 o 
  -4   7   5      119.44      116.60      6.91 o 
  -3   7   5      406.38      402.45     14.52 o 
  -2   7   5        5.58        7.01      1.61 o 
  -1   7   5      100.40      101.30      5.35 o 
   0   7   5        9.87        7.10      1.71 o 
   1   7   5       83.34       81.19      4.84 o 
   2   7   5      156.79      158.79      5.86 o 
   3   7   5       79.70       87.40      4.50 o 
   4   7   5        1.05        0.47      1.02 o 
   5   7   5      113.05      106.26      9.48 o 
   6   7   5        1.82        0.98      1.03 o 
   7   7   5        0.33        0.08      1.64 o 
   8   7   5        7.66        9.77      2.28 o 
  -3   8   5        0.43        1.22      1.76 o 
  -2   8   5      141.15      124.63      5.37 o 
  -1   8   5       14.55       15.61      2.24 o 
   0   8   5       30.27       34.63      3.27 o 
   1   8   5      119.05      121.01      7.99 o 
   2   8   5        0.70        1.48      1.28 o 
   3   8   5       48.69       54.29      3.62 o 
   4   8   5      214.21      223.43     10.31 o 
   5   8   5        0.64       -0.65      1.24 o 
   6   8   5        1.06        0.03      1.29 o 
   7   8   5        1.80        0.58      0.64 o 
  -2   9   5       66.32       64.55      3.28 o 
  -1   9   5        0.04        0.18      0.69 o 
   0   9   5        1.25        1.85      1.39 o 
   1   9   5       11.40        9.39      2.35 o 
   2   9   5       22.14       19.11      2.11 o 
   3   9   5      225.33      221.15      7.09 o 
   4   9   5        0.01        0.11      1.22 o 
   5   9   5       86.62       66.79      5.62 o 
   6   9   5        2.80        1.22      1.08 o 
   7   9   5        0.02       -0.70      0.96 o 
  -1  10   5       54.71       50.04      3.89 o 
   0  10   5       15.79       12.75      2.36 o 
   1  10   5       26.23       27.17      3.55 o 
   2  10   5       99.62       91.47      6.40 o 
   3  10   5        6.86        5.72      1.65 o 
   4  10   5      124.80       93.68      5.95 o 
   5  10   5       10.14        9.91      2.03 o 
   6  10   5       22.88       17.29      2.35 o 
   1  11   5       12.28        8.74      1.86 o 
   2  11   5        8.16        7.38      1.70 o 
   3  11   5       77.02       56.41      3.55 o 
   4  11   5       12.09       10.28      1.72 o 
  -2 -10   6       28.69       28.36      1.92 o 
   0 -10   6       36.09       40.07      3.63 o 
   1 -10   6       10.31       13.29      1.36 o 
  -4  -9   6       82.68       83.26      5.03 o 
  -3  -9   6       74.63       74.00      9.21 o 
  -2  -9   6       26.74       31.67      3.53 o 
  -1  -9   6       38.75       38.97      2.72 o 
   0  -9   6      208.95      183.88      9.08 o 
   1  -9   6       27.62       29.06      3.67 o 
   2  -9   6        0.05       -0.33      0.88 o 
   3  -9   6        7.28        8.32      1.77 o 
  -5  -8   6      168.34      161.42      4.67 o 
  -4  -8   6       60.29       57.56      3.26 o 
  -3  -8   6        1.05        0.27      1.32 o 
  -2  -8   6       69.81       91.59      6.79 o 
  -1  -8   6        4.59        6.05      1.36 o 
   0  -8   6       17.34       14.00      2.87 o 
   1  -8   6       17.33       13.33      2.88 o 
   2  -8   6        0.02       -0.48      1.28 o 
   3  -8   6        6.18        5.75      1.27 o 
   4  -8   6        0.42        0.85      0.57 o 
  -5  -7   6        8.09        7.39      1.33 o 
  -4  -7   6      279.27      326.71     12.79 o 
  -3  -7   6       34.40       34.78      4.55 o 
  -2  -7   6      351.55      434.77     15.63 o 
  -1  -7   6        4.96        5.23      1.86 o 
   0  -7   6      325.98      257.21     11.98 o 
   1  -7   6       60.14       53.56      5.57 o 
   2  -7   6      103.69      101.35      7.50 o 
   3  -7   6       21.74       21.52      2.35 o 
   4  -7   6       41.12       45.56      3.15 o 
   5  -7   6      113.10      138.01      6.93 o 
  -6  -6   6        0.10       -0.61      1.19 o 
  -5  -6   6       51.07       38.48      4.02 o 
  -4  -6   6        0.61        1.67      1.58 o 
  -3  -6   6        5.10        6.32      2.36 o 
  -2  -6   6        7.81        7.11      1.85 o 
  -1  -6   6      478.25      407.80      9.24 o 
   0  -6   6       44.24       39.51      2.86 o 
   1  -6   6        1.04        0.75      0.56 o 
   2  -6   6       13.38       13.00      2.82 o 
   3  -6   6       78.79       74.40      4.32 o 
   4  -6   6       42.40       42.80      3.21 o 
   5  -6   6       55.41       57.14      4.94 o 
   6  -6   6       60.38       66.43      4.66 o 
  -6  -5   6       32.75       30.49      2.47 o 
  -5  -5   6        0.09        0.26      1.17 o 
  -4  -5   6        5.52        4.72      1.29 o 
  -3  -5   6       12.47       11.42      2.18 o 
  -2  -5   6     1794.68     1615.56     24.14 o 
  -1  -5   6        8.48        8.84      2.23 o 
   0  -5   6       30.79       27.44      3.55 o 
   1  -5   6        4.69        5.36      1.91 o 
   2  -5   6       10.68        6.92      2.05 o 
   3  -5   6       34.96       41.70      2.71 o 
   4  -5   6      257.92      250.24      6.31 o 
   5  -5   6        1.38        3.29      1.73 o 
   6  -5   6       30.06       33.21      3.47 o 
  -6  -4   6       36.57       27.95      3.38 o 
  -5  -4   6       35.92       39.63      4.88 o 
  -4  -4   6       54.68       52.52      8.42 o 
  -3  -4   6       21.19       17.63      2.58 o 
  -2  -4   6       17.66       13.36      2.63 o 
  -1  -4   6       28.08       27.42      3.61 o 
   0  -4   6      159.03      157.88      8.05 o 
   1  -4   6       10.48       11.39      2.54 o 
   2  -4   6      117.97      122.03     25.76 o 
   3  -4   6      256.52      192.16     10.72 o 
   4  -4   6      115.35       99.16      5.00 o 
   5  -4   6      350.42      326.95     12.38 o 
   6  -4   6        6.03        6.39      1.33 o 
   7  -4   6        6.99        7.33      1.21 o 
  -6  -3   6       16.08       12.08      2.55 o 
  -5  -3   6        0.38       -1.31      1.67 o 
  -4  -3   6       37.01       38.51      3.01 o 
  -2  -3   6      592.69      601.15     16.72 o 
  -1  -3   6      167.12      163.84      8.36 o 
   0  -3   6       40.66       42.36      4.10 o 
   1  -3   6      122.32      125.30      4.95 o 
   2  -3   6      112.50      105.81     20.39 o 
   3  -3   6        0.48       -0.02      0.98 o 
   4  -3   6      464.21      430.47     10.21 o 
   5  -3   6       13.14       11.63      1.88 o 
   6  -3   6      196.60      201.58      9.74 o 
   7  -3   6       65.96       59.00      3.39 o 
  -6  -2   6       58.88       50.51      5.07 o 
  -5  -2   6       28.32       29.79      2.79 o 
  -4  -2   6        1.68        1.33      0.75 o 
  -3  -2   6      473.85      470.44     14.84 o 
  -2  -2   6      352.79      344.53     12.36 o 
  -1  -2   6       41.04       30.87      3.64 o 
   0  -2   6       42.74       53.57      4.51 o 
   1  -2   6        3.64        4.00      1.09 o 
   2  -2   6       13.80       13.02      2.65 o 
   3  -2   6      106.85      107.13      6.89 o 
   4  -2   6       12.38       15.47      3.00 o 
   5  -2   6      287.77      251.97     13.08 o 
   6  -2   6      277.95      250.31     10.99 o 
   7  -2   6       30.30       29.98      3.67 o 
   8  -2   6        3.23        3.41      1.29 o 
  -6  -1   6       84.55       79.63      6.31 o 
  -5  -1   6       31.90       25.78      2.56 o 
  -4  -1   6      114.82      111.86      4.35 o 
  -3  -1   6       32.70       31.27      3.88 o 
  -2  -1   6      867.11      896.09     19.25 o 
  -1  -1   6      180.08      170.81      6.98 o 
   0  -1   6      221.99      237.83      6.57 o 
   1  -1   6       51.16       62.58      3.32 o 
   2  -1   6      198.19      220.49      9.48 o 
   3  -1   6       77.30       78.37      5.80 o 
   4  -1   6      326.88      345.79     12.32 o 
   5  -1   6      237.01      197.79     26.40 o 
   6  -1   6       13.68       12.10      2.56 o 
   7  -1   6      299.14      275.55     11.19 o 
   8  -1   6      207.13      195.10      7.88 o 
  -6   0   6        9.51        9.63      5.65 o 
  -5   0   6       31.88       32.01      3.18 o 
  -4   0   6        4.22        3.54      0.90 o 
  -3   0   6       83.95       77.30      5.51 o 
  -2   0   6       84.04       66.58      5.31 o 
  -1   0   6       47.50       51.59      2.65 o 
   0   0   6      470.55      529.79      9.42 o 
   1   0   6       17.10       14.09      1.59 o 
   2   0   6      102.11      103.06      6.48 o 
   3   0   6      567.36      548.85     15.21 o 
   4   0   6       39.82       48.75      3.47 o 
   5   0   6      152.37      163.35      9.13 o 
   6   0   6       53.31       47.74      4.59 o 
   7   0   6       34.43       29.42      3.81 o 
   8   0   6       20.42       19.82      2.75 o 
  -6   1   6      179.40      193.23     32.95 o 
  -5   1   6       18.15       18.47      1.76 o 
  -4   1   6      177.74      176.35      6.71 o 
  -3   1   6      220.28      214.13      9.40 o 
  -1   1   6      313.22      319.12     10.45 o 
   0   1   6      164.77      172.90      7.57 o 
   1   1   6      877.01      866.47     17.37 o 
   2   1   6       44.44       44.55      4.18 o 
   3   1   6      109.08      107.10      6.82 o 
   4   1   6      676.73      769.25     19.54 o 
   5   1   6      361.21      375.00     14.03 o 
   6   1   6      463.80      476.04     14.38 o 
   7   1   6      157.22      173.04      6.54 o 
   8   1   6       82.09       77.10     11.87 o 
  -6   2   6        0.63        1.39      1.10 o 
  -5   2   6        5.75        6.52      1.38 o 
  -4   2   6        3.87        2.76      1.14 o 
  -3   2   6       46.19       48.13      3.36 o 
  -2   2   6      539.29      505.44     14.11 o 
  -1   2   6      563.55      587.28     14.61 o 
   0   2   6      941.96      967.44     12.42 o 
   1   2   6       29.61       34.71      3.55 o 
   2   2   6      254.86      297.01     10.55 o 
   3   2   6      165.45      152.84      5.80 o 
   4   2   6       54.29       55.73      5.34 o 
   5   2   6       55.56       53.13      5.39 o 
   6   2   6      176.10      181.39      9.00 o 
   7   2   6      140.48      155.98      8.19 o 
   8   2   6       44.37       35.70      4.66 o 
  -5   3   6        0.80        1.95      1.32 o 
  -4   3   6       96.60       91.29      8.86 o 
  -3   3   6      171.93      177.27      6.44 o 
  -2   3   6      366.53      348.70     12.08 o 
  -1   3   6       11.38        7.54      1.98 o 
   0   3   6      289.45      301.28     10.46 o 
   1   3   6      387.14      403.84     11.74 o 
   2   3   6      441.98      433.32     12.92 o 
   3   3   6       57.69       56.33      5.00 o 
   4   3   6        5.24        9.80      2.37 o 
   5   3   6      542.14      511.10     14.38 o 
   6   3   6      328.52      352.26     12.70 o 
   7   3   6        0.28        0.68      1.13 o 
   8   3   6       21.30       16.08      3.24 o 
  -5   4   6       21.33       20.31      2.70 o 
  -4   4   6        2.42        3.03      1.04 o 
  -3   4   6      195.98      209.03      9.55 o 
  -2   4   6      479.27      475.70     16.36 o 
  -1   4   6       86.66       84.19      6.02 o 
   0   4   6      237.48      241.48      9.74 o 
   1   4   6       41.18       53.70      4.41 o 
   2   4   6       24.77       26.39      3.16 o 
   3   4   6      137.64      134.98      7.62 o 
   4   4   6      735.99      716.14     18.78 o 
   5   4   6      109.03       94.48      6.28 o 
   6   4   6       79.96       89.37      6.49 o 
   7   4   6      183.74      217.37     10.03 o 
   8   4   6        0.12        0.22      1.24 o 
  -5   5   6       19.58       21.40      2.08 o 
  -4   5   6       27.72       24.83      3.68 o 
  -3   5   6       11.90       10.11      1.98 o 
  -2   5   6      145.34      140.39      9.33 o 
  -1   5   6      507.33      578.24     23.18 o 
   0   5   6      342.91      303.76     11.22 o 
   1   5   6       38.98       37.54      3.89 o 
   2   5   6       85.35       77.33      5.35 o 
   3   5   6        0.25        0.36      0.61 o 
   4   5   6       14.20       14.75      1.90 o 
   5   5   6        8.27       10.59      2.35 o 
   6   5   6      303.63      288.17      9.19 o 
   7   5   6       16.72       16.82      2.93 o 
   8   5   6        2.04        1.49      0.74 o 
  -4   6   6       67.77       61.28      5.10 o 
  -3   6   6      191.48      198.85     10.34 o 
  -2   6   6       11.77       14.54      2.10 o 
  -1   6   6       64.36       68.60      4.39 o 
   0   6   6      605.10      726.13     17.29 o 
   1   6   6        3.30        4.36      1.88 o 
   2   6   6       52.54       51.75      4.07 o 
   3   6   6      174.82      174.75     10.31 o 
   4   6   6       24.27       27.11      3.57 o 
   5   6   6      188.42      172.11      9.00 o 
   6   6   6       35.00       28.19      3.67 o 
   7   6   6       58.36       59.39      5.11 o 
   8   6   6        4.45        3.76      2.41 o 
  -3   7   6        5.75        7.14      2.39 o 
  -2   7   6      150.55      137.55      5.66 o 
  -1   7   6       17.25       15.00      2.14 o 
   0   7   6      143.01      146.62      6.54 o 
   1   7   6      144.31      166.51      9.27 o 
   2   7   6       56.47       54.81      3.60 o 
   3   7   6       49.57       44.06      3.33 o 
   4   7   6       87.39       79.48      6.19 o 
   5   7   6        9.17        6.46      2.19 o 
   6   7   6       94.65       85.83      6.31 o 
   7   7   6       14.32       14.60      1.72 o 
   8   7   6        0.18        1.46      2.00 o 
  -2   8   6      173.81      166.46      5.54 o 
  -1   8   6        8.87        5.73      3.08 o 
   0   8   6       13.25       11.08      1.92 o 
   1   8   6       89.09       83.81      6.64 o 
   2   8   6       53.63       54.86      3.56 o 
   3   8   6       37.39       38.85      3.06 o 
   4   8   6       13.63       10.45      2.38 o 
   5   8   6       78.24       74.75      5.95 o 
   6   8   6       80.43       77.55      5.65 o 
   7   8   6        0.50        0.79      0.67 o 
  -1   9   6      169.73      166.86      7.56 o 
   0   9   6       14.95       17.02      2.82 o 
   1   9   6       52.00       51.20      4.98 o 
   2   9   6        3.14        2.10      1.40 o 
   3   9   6        0.23       -0.37      0.75 o 
   4   9   6      112.40       98.99      6.38 o 
   5   9   6       50.27       44.03      4.29 o 
   6   9   6        0.14       -0.15      1.13 o 
   0  10   6       42.14       38.02      3.46 o 
   1  10   6        8.17        8.40      1.98 o 
   2  10   6        0.91        0.78      1.17 o 
   3  10   6       32.95       28.80      2.92 o 
   4  10   6       13.95       12.17      2.08 o 
   5  10   6       18.24       16.88      2.37 o 
  -2  -9   7        6.98        6.42      1.52 o 
  -1  -9   7        3.30        2.68      1.12 o 
   0  -9   7      146.94      133.85      6.94 o 
   1  -9   7      128.82      135.22      7.07 o 
   2  -9   7       18.80       17.50      2.54 o 
  -4  -8   7        6.80        5.33      1.37 o 
  -3  -8   7        8.34        9.15      2.05 o 
  -2  -8   7       35.55       47.38      4.54 o 
  -1  -8   7        0.21        2.28      1.77 o 
   0  -8   7      177.16      170.13      8.93 o 
   1  -8   7       38.33       38.34      4.46 o 
   2  -8   7       22.96       27.78      3.63 o 
   3  -8   7       14.40       16.45      2.56 o 
   4  -8   7       52.61       67.12      2.81 o 
  -4  -7   7      179.51      196.26      8.71 o 
  -3  -7   7        0.21        0.67      1.17 o 
  -2  -7   7      258.33      337.05     13.37 o 
  -1  -7   7      248.39      227.61     10.64 o 
   0  -7   7      181.09      154.38      9.12 o 
   1  -7   7       44.73       42.19      4.90 o 
   2  -7   7      357.23      310.85     12.90 o 
   3  -7   7        4.88        3.31      1.53 o 
   4  -7   7       20.77       22.37      2.05 o 
   5  -7   7       21.30       24.42      2.65 o 
  -5  -6   7        0.38       -1.48      1.49 o 
  -4  -6   7        1.86        1.64      1.34 o 
  -3  -6   7      460.94      610.55     18.34 o 
  -2  -6   7       87.80       82.86      5.64 o 
  -1  -6   7        0.13        1.11      0.91 o 
   0  -6   7      137.17      125.26      5.18 o 
   1  -6   7       52.66       54.84      3.39 o 
   2  -6   7       17.23       15.21      3.11 o 
   3  -6   7       22.97       23.33      2.39 o 
   4  -6   7        8.41        7.81      1.39 o 
   5  -6   7        3.30        3.04      1.34 o 
  -5  -5   7       86.15       80.51      5.57 o 
  -4  -5   7       24.62       25.68      2.54 o 
  -3  -5   7        1.26        1.93      1.20 o 
  -2  -5   7      339.90      314.77     10.87 o 
  -1  -5   7      169.97      134.31      6.99 o 
   0  -5   7      872.32      715.61     15.58 o 
   1  -5   7       50.99       47.23      3.87 o 
   3  -5   7       54.65       51.31      5.39 o 
   4  -5   7       95.86       86.10      4.53 o 
   5  -5   7       11.63       12.16      2.48 o 
   6  -5   7        0.45        0.66      0.91 o 
  -5  -4   7      142.01      169.89      8.87 o 
  -4  -4   7        1.31        0.33      1.02 o 
  -3  -4   7      169.40      167.25      7.80 o 
  -2  -4   7       63.73       59.53      4.83 o 
  -1  -4   7      174.15      158.37      7.51 o 
   0  -4   7      139.43      123.27      4.45 o 
   1  -4   7      291.96      281.34     16.69 o 
   2  -4   7        5.69        2.85      1.11 o 
   3  -4   7       15.03       12.62      2.91 o 
   4  -4   7        4.60        4.04      1.10 o 
   5  -4   7       69.00       65.00      5.44 o 
   6  -4   7       26.18       29.16      3.51 o 
   7  -4   7       22.79       25.61      2.04 o 
  -6  -3   7       96.26       96.32      3.81 o 
  -5  -3   7       49.25       52.79      5.24 o 
  -4  -3   7       82.00       98.68      7.66 o 
  -3  -3   7       31.83       29.82      3.37 o 
  -2  -3   7        1.30        0.29      0.73 o 
  -1  -3   7       12.28       12.01      2.48 o 
   0  -3   7     1998.95     1864.65    125.99 o 
   1  -3   7       60.29       56.05      5.27 o 
   2  -3   7      157.73      171.63      9.30 o 
   3  -3   7       72.91       60.40      3.16 o 
   4  -3   7       30.02       26.01      3.50 o 
   5  -3   7       37.85       37.85      4.23 o 
   6  -3   7      136.16      132.14      7.69 o 
   7  -3   7        1.29        2.10      1.15 o 
  -6  -2   7       47.77       50.85      4.36 o 
  -5  -2   7      158.71      173.55      9.55 o 
  -4  -2   7      181.65      187.76      7.62 o 
  -3  -2   7       74.67       75.75      5.42 o 
  -2  -2   7      141.94      127.64     27.88 o 
  -1  -2   7       11.24        9.71      1.61 o 
   0  -2   7       45.54       43.95      3.12 o 
   1  -2   7      376.09      391.63     13.48 o 
   2  -2   7      402.49      436.46     14.74 o 
   3  -2   7       68.33       75.77      6.24 o 
   4  -2   7        7.95        6.02      1.76 o 
   5  -2   7       21.65       14.27      2.50 o 
   6  -2   7       71.88       64.76      5.54 o 
   7  -2   7       35.93       38.44      3.99 o 
  -6  -1   7        9.48        6.56      1.61 o 
  -5  -1   7      264.98      293.44      7.54 o 
  -4  -1   7        1.95        1.56      0.82 o 
  -3  -1   7        2.78        3.85      1.61 o 
  -2  -1   7      252.54      235.99      9.00 o 
  -1  -1   7      395.78      345.36     31.82 o 
   0  -1   7      983.33      995.13     44.78 o 
   1  -1   7      109.62      102.43      6.85 o 
   2  -1   7       14.60       13.75      2.85 o 
   3  -1   7       61.00       56.71      5.44 o 
   4  -1   7        2.88        1.08      1.37 o 
   5  -1   7        0.22       -0.12      0.94 o 
   6  -1   7       41.30       37.06      4.30 o 
   7  -1   7       48.65       41.53      4.28 o 
   8  -1   7       76.81       74.05      6.16 o 
  -6   0   7      212.84      214.76      7.66 o 
  -5   0   7       20.47       20.48      2.32 o 
  -4   0   7       77.55       83.68      3.57 o 
  -3   0   7       23.88       24.47      3.25 o 
  -2   0   7      333.33      351.79     11.41 o 
  -1   0   7      408.45      309.11     10.86 o 
   0   0   7      361.62      348.26      8.40 o 
   1   0   7       99.55       94.81      6.55 o 
   2   0   7      316.29      329.43     12.25 o 
   3   0   7        9.60        7.56      2.22 o 
   4   0   7       24.16       19.45      2.36 o 
   5   0   7       13.24       12.28      2.39 o 
   6   0   7       14.20       14.29      2.67 o 
   7   0   7      129.70      129.74      7.71 o 
   8   0   7       80.70       75.15      5.02 o 
  -5   1   7      267.53      292.38     23.81 o 
  -4   1   7       98.70      110.11      4.74 o 
  -3   1   7        0.01        0.83      1.18 o 
  -2   1   7       48.95       51.58      4.55 o 
  -1   1   7       77.30       82.77      5.65 o 
   0   1   7      777.89      762.57     17.12 o 
   1   1   7     1481.94     1426.42     24.93 o 
   2   1   7        1.72        1.88      1.47 o 
   3   1   7       60.01       53.10      5.24 o 
   4   1   7       17.15       11.61      2.75 o 
   5   1   7        3.92        4.14      1.61 o 
   6   1   7       67.05       68.27      5.69 o 
   7   1   7       40.24       40.13      3.11 o 
   8   1   7        4.56        4.60      1.44 o 
  -5   2   7      131.95      147.22      6.48 o 
  -4   2   7        5.23        4.91      1.25 o 
  -3   2   7      121.33      138.98      7.79 o 
  -2   2   7        0.52       -0.35      1.73 o 
  -1   2   7       70.45       69.05      5.45 o 
   0   2   7      501.87      489.23     13.60 o 
   1   2   7       35.57       41.73      4.19 o 
   2   2   7      576.58      560.08     15.86 o 
   3   2   7        1.01        0.62      0.67 o 
   4   2   7        9.17        7.94      2.36 o 
   5   2   7        4.79        4.14      1.33 o 
   6   2   7       12.49       10.80      2.45 o 
   7   2   7        8.85        9.22      2.18 o 
   8   2   7       25.48       22.96      2.23 o 
  -5   3   7       84.00      104.47      5.13 o 
  -4   3   7      133.49      128.89     22.63 o 
  -3   3   7       16.36       13.69      1.94 o 
  -2   3   7      295.68      295.11     12.68 o 
  -1   3   7       74.96       88.24      4.59 o 
   0   3   7        7.96        5.44      1.74 o 
   1   3   7      407.18      374.51      8.50 o 
   2   3   7      145.81      131.04      7.65 o 
   3   3   7      158.46      149.69      8.71 o 
   4   3   7       81.32       65.11      3.07 o 
   5   3   7       39.08       37.56      2.84 o 
   6   3   7       68.77       74.93      5.99 o 
   7   3   7      164.91      192.13      9.19 o 
   8   3   7       30.98       30.99      4.55 o 
  -4   4   7        8.05        7.95      1.35 o 
  -3   4   7        0.19        0.87      0.85 o 
  -2   4   7       68.93       74.95      6.70 o 
  -1   4   7       48.06       72.07      4.38 o 
   0   4   7      838.33      971.56     24.29 o 
   1   4   7      230.79      203.34      9.16 o 
   2   4   7      714.97      615.25     15.27 o 
   3   4   7       25.27       20.74      3.22 o 
   4   4   7       58.16       54.10      3.32 o 
   5   4   7        3.67        4.70      1.10 o 
   6   4   7       74.99       74.80      4.07 o 
   7   4   7        0.05        1.21      1.18 o 
   8   4   7       22.52       25.65      3.71 o 
  -4   5   7       19.96       13.90      2.46 o 
  -3   5   7       27.48       26.47      2.34 o 
  -2   5   7       28.24       25.02      6.11 o 
  -1   5   7       13.45       15.05      1.72 o 
   0   5   7      250.77      296.09      8.97 o 
   1   5   7      227.58      260.45     11.21 o 
   2   5   7      107.24      112.80      4.94 o 
   3   5   7       56.61       55.79      3.89 o 
   4   5   7      262.29      241.15     10.34 o 
   5   5   7        0.12       -0.66      0.88 o 
   6   5   7        1.65        1.83      0.93 o 
   7   5   7       64.22       64.52      5.29 o 
   8   5   7       55.14       49.78     12.15 o 
  -3   6   7        7.68        5.71      2.11 o 
  -2   6   7        7.47        8.43      1.56 o 
  -1   6   7       77.79       94.12      4.83 o 
   0   6   7      665.31      745.66     14.49 o 
   1   6   7        3.26        3.15      1.51 o 
   2   6   7      252.14      285.05     14.43 o 
   3   6   7        3.65        3.04      1.28 o 
   4   6   7       75.21       65.52      5.56 o 
   5   6   7      161.29      148.46      8.34 o 
   6   6   7      142.50      145.54      5.68 o 
   7   6   7        5.66        6.19      1.80 o 
   8   6   7        9.64       11.61      1.47 o 
  -3   7   7       54.32       53.44      4.23 o 
  -2   7   7       20.36       20.04      3.41 o 
  -1   7   7        7.07        7.01      1.16 o 
   0   7   7       59.01       67.61      5.79 o 
   1   7   7      298.83      316.24     12.83 o 
   2   7   7      209.90      231.45      7.21 o 
   3   7   7       41.75       40.89      3.12 o 
   4   7   7      118.14      113.51      7.24 o 
   5   7   7        0.40       -0.09      1.26 o 
   6   7   7        0.10        0.81      0.77 o 
   7   7   7        3.37        3.87      0.96 o 
  -1   8   7      139.74      161.74      7.28 o 
   0   8   7        0.28        0.14      1.06 o 
   1   8   7        5.69        5.40      1.98 o 
   2   8   7      279.22      320.57     12.69 o 
   3   8   7       89.07       95.25      9.09 o 
   4   8   7       36.81       38.02      4.08 o 
   5   8   7       62.51       52.28      4.77 o 
   6   8   7        3.43        3.89      1.00 o 
   0   9   7       73.17       80.50      5.11 o 
   1   9   7        6.01        3.97      1.12 o 
   2   9   7       56.00       58.69      4.96 o 
   3   9   7      116.10      119.46      8.36 o 
   4   9   7        8.52        6.82      1.77 o 
   5   9   7        1.90        3.27      0.85 o 
   6   9   7        8.38        8.53      1.17 o 
   2  10   7       20.57       18.82      2.54 o 
   3  10   7       82.00       85.72      4.78 o 
   4  10   7        9.74        6.98      1.39 o 
  -2  -8   8       26.75       30.18      3.19 o 
  -1  -8   8        1.31        0.51      0.86 o 
   0  -8   8        0.45       -0.88      1.06 o 
   1  -8   8       50.40       52.55      4.55 o 
   2  -8   8       31.44       36.15      3.67 o 
   3  -8   8       21.71       28.35      2.91 o 
  -3  -7   8      132.28      160.11      7.68 o 
  -2  -7   8       15.76       20.37      3.10 o 
  -1  -7   8       21.36       20.28      2.94 o 
   0  -7   8       13.51       11.37      2.46 o 
   1  -7   8        0.18        0.60      1.07 o 
   2  -7   8      239.39      226.24     10.19 o 
   3  -7   8       82.10       86.45      5.94 o 
   4  -7   8       76.73       78.92      3.59 o 
  -4  -6   8       62.98       63.53      4.43 o 
  -3  -6   8        0.33        0.29      1.21 o 
  -2  -6   8        0.23        0.01      0.97 o 
  -1  -6   8       16.18       13.77      1.76 o 
   0  -6   8       35.73       32.23      2.64 o 
   1  -6   8        1.72        1.02      0.78 o 
   2  -6   8       88.52       94.03      7.24 o 
   3  -6   8        1.10        1.94      1.33 o 
   4  -6   8       59.78       65.94      3.42 o 
   5  -6   8       30.96       40.75      3.35 o 
  -4  -5   8        6.22        5.26      1.04 o 
  -3  -5   8        5.94        5.86      1.23 o 
  -2  -5   8      392.15      397.31     11.91 o 
  -1  -5   8       11.75        9.05      1.99 o 
   0  -5   8      284.39      257.75      9.54 o 
   1  -5   8      258.86      233.37      8.80 o 
   2  -5   8       46.95       47.34      5.28 o 
   3  -5   8      133.75      135.48      8.53 o 
   4  -5   8      363.87      340.07      8.46 o 
   5  -5   8       33.89       35.81      3.56 o 
   6  -5   8        7.31        8.47      1.64 o 
  -4  -4   8        7.16        8.01      2.04 o 
  -3  -4   8       52.92       59.85      3.50 o 
  -2  -4   8       78.10       81.51      5.48 o 
  -1  -4   8      734.77      718.32     16.33 o 
   0  -4   8      245.25      210.46      8.65 o 
   1  -4   8       10.54       10.11      1.43 o 
   2  -4   8       97.70       95.14      5.59 o 
   3  -4   8       65.32       62.54      4.42 o 
   4  -4   8       19.57       16.83      2.01 o 
   5  -4   8        4.29        2.69      1.30 o 
   6  -4   8        3.28        1.90      0.96 o 
  -5  -3   8       33.14       33.85      3.59 o 
  -4  -3   8      191.23      236.68     10.79 o 
  -3  -3   8       15.08       12.21      2.16 o 
  -2  -3   8        5.27        5.81      1.64 o 
  -1  -3   8       28.57       28.53      3.35 o 
   0  -3   8      780.13      740.39     28.74 o 
   1  -3   8        6.47        5.95      1.09 o 
   2  -3   8     1422.28     1192.20     19.68 o 
   3  -3   8        0.24        0.65      0.89 o 
   4  -3   8      632.10      550.81      9.73 o 
   5  -3   8       10.41       10.43      2.20 o 
   6  -3   8       60.71       57.98      4.76 o 
   7  -3   8        0.92        0.68      0.56 o 
  -5  -2   8       10.61       15.47      2.62 o 
  -4  -2   8        7.56        7.78      2.26 o 
  -3  -2   8      235.13      248.93      9.55 o 
  -2  -2   8       19.67       15.19      2.46 o 
  -1  -2   8       78.02       78.41      5.38 o 
   0  -2   8       13.95       12.60      2.59 o 
   1  -2   8      104.71       93.84      5.74 o 
   2  -2   8       11.75       11.22      1.43 o 
   3  -2   8      575.01      517.51     12.76 o 
   4  -2   8        0.32        0.72      0.59 o 
   5  -2   8        0.27        0.56      0.96 o 
   6  -2   8        0.72        0.52      1.08 o 
   7  -2   8        3.39        3.89      1.42 o 
  -5  -1   8        1.16        1.62      1.25 o 
  -4  -1   8      173.32      191.80      7.80 o 
  -3  -1   8       18.07       14.93      2.55 o 
  -2  -1   8       66.51       61.07      3.34 o 
  -1  -1   8       95.83       87.46      5.65 o 
   0  -1   8       80.19       77.20      3.30 o 
   1  -1   8       13.92       14.59      2.86 o 
   2  -1   8     2594.76     2708.85     37.73 o 
   3  -1   8        2.56        4.81      1.08 o 
   4  -1   8        2.33        3.49      0.97 o 
   6  -1   8       39.81       38.66      4.25 o 
   7  -1   8        0.50        1.15      1.00 o 
  -5   0   8      158.33      181.40      7.81 o 
  -4   0   8       58.97       72.51      3.01 o 
  -3   0   8      505.10      492.49     14.24 o 
  -2   0   8       43.13       53.93      4.54 o 
  -1   0   8       74.27       76.33      5.28 o 
   0   0   8      132.83      125.34      7.47 o 
   1   0   8       26.10       22.80      3.34 o 
   2   0   8       54.41       54.43      5.46 o 
   3   0   8      305.46      257.96      6.64 o 
   4   0   8      319.91      255.83     21.11 o 
   5   0   8        3.24        3.78      0.95 o 
   6   0   8       33.91       33.25      3.89 o 
   7   0   8       12.65       11.19      2.31 o 
   8   0   8       24.12       22.91      1.77 o 
  -5   1   8        9.74        8.89      3.15 o 
  -4   1   8       25.08       32.15      1.99 o 
  -3   1   8      155.53      166.35     12.30 o 
  -2   1   8       15.72       15.87      2.68 o 
  -1   1   8        1.53        0.77      0.86 o 
   0   1   8      223.14      226.10      9.35 o 
   1   1   8        1.26        3.03      1.54 o 
   2   1   8      884.79      841.71     20.54 o 
   3   1   8      223.66      176.88     10.95 o 
   4   1   8       48.91       39.47      4.05 o 
   5   1   8       63.30       53.91      3.17 o 
   6   1   8        8.69        7.28      2.00 o 
   7   1   8        3.99        2.73      1.29 o 
   8   1   8       52.79       51.09      3.93 o 
  -4   2   8      170.90      211.36     14.00 o 
  -3   2   8        3.99        4.55      1.20 o 
  -2   2   8       61.40       72.64      5.44 o 
  -1   2   8      104.98      108.32      6.53 o 
   0   2   8       18.62       23.86      3.16 o 
   1   2   8      750.78      745.83     40.30 o 
   2   2   8      409.54      387.57      9.29 o 
   3   2   8      218.14      207.11      5.89 o 
   4   2   8       61.43       59.44      3.49 o 
   5   2   8       33.91       28.26      3.65 o 
   6   2   8        1.95        2.28      1.22 o 
   7   2   8        2.04        2.77      1.27 o 
   8   2   8        0.01       -1.06      1.07 o 
  -4   3   8       11.19       10.95      1.83 o 
  -3   3   8      216.95      240.02     40.85 o 
  -2   3   8       47.57       59.27      8.01 o 
  -1   3   8       18.33       24.65      2.50 o 
   0   3   8      181.23      193.19      9.10 o 
   1   3   8      106.17      106.76      6.85 o 
   2   3   8      581.84      567.41     28.60 o 
   3   3   8      539.39      528.17     10.39 o 
   4   3   8      154.39      138.64      5.33 o 
   5   3   8       33.27       31.17      2.64 o 
   6   3   8       31.13       32.68      3.93 o 
   7   3   8        2.69        4.57      1.62 o 
   8   3   8       65.41       69.48      4.13 o 
  -4   4   8      108.90      119.43      3.55 o 
  -3   4   8      104.08      117.77     19.96 o 
  -2   4   8        0.12        0.02      1.07 o 
  -1   4   8      129.90      158.80      6.27 o 
   0   4   8       15.37       16.44      2.92 o 
   1   4   8       52.86       58.31      5.28 o 
   2   4   8      374.58      364.52     11.02 o 
   3   4   8       34.94       32.63      2.69 o 
   4   4   8      310.18      284.87      7.68 o 
   5   4   8       88.35       88.87      4.41 o 
   6   4   8        0.08        0.84      0.77 o 
   7   4   8       21.36       22.52      3.11 o 
   8   4   8        2.46        2.00      0.77 o 
  -3   5   8       38.25       41.28      3.20 o 
  -2   5   8      157.04      166.72     15.54 o 
  -1   5   8        1.23        0.65      0.91 o 
   0   5   8      164.16      185.51      9.26 o 
   1   5   8       91.29       95.02      6.83 o 
   2   5   8        0.07       -1.05      1.16 o 
   3   5   8      218.93      216.04      6.94 o 
   4   5   8      198.16      182.37      6.18 o 
   5   5   8       17.43       15.42      1.92 o 
   6   5   8       10.79        9.74      1.50 o 
   7   5   8        0.03       -0.22      0.92 o 
  -2   6   8        0.10        0.20      0.64 o 
  -1   6   8        4.96        5.38      1.49 o 
   0   6   8        0.28        0.46      0.94 o 
   1   6   8        0.74        1.83      1.31 o 
   2   6   8      406.60      423.77      9.45 o 
   3   6   8       89.28       92.85      4.52 o 
   4   6   8       94.58       89.60      4.26 o 
   5   6   8       41.83       41.51      2.98 o 
   6   6   8       38.11       37.48      2.70 o 
   7   6   8        0.01        0.60      0.92 o 
  -1   7   8        1.19        1.26      0.55 o 
   0   7   8       30.47       28.68      3.49 o 
   1   7   8        0.65        0.62      1.04 o 
   2   7   8      151.42      164.63      8.71 o 
   3   7   8       52.50       56.89      3.45 o 
   4   7   8      161.47      164.32      5.49 o 
   5   7   8        4.38        4.42      1.10 o 
   6   7   8       56.64       54.82      3.05 o 
   7   7   8        0.05        0.57      0.87 o 
  -1   8   8        0.09       -0.59      0.59 o 
   0   8   8       10.72       10.60      1.94 o 
   1   8   8       55.30       64.67      5.08 o 
   2   8   8      252.09      271.23     10.58 o 
   3   8   8       14.15       13.41      1.58 o 
   4   8   8      110.49      120.99      4.29 o 
   5   8   8        9.39        8.35      1.40 o 
   6   8   8       10.80       10.99      1.30 o 
   1   9   8        8.25        9.05      1.72 o 
   2   9   8       44.43       50.22      3.95 o 
   3   9   8       89.76       89.33      5.35 o 
   4   9   8       72.87       74.50      4.23 o 
  -2  -7   9        5.50        5.81      1.57 o 
  -1  -7   9      131.55      180.65      7.79 o 
   0  -7   9       23.98       26.02      3.10 o 
   1  -7   9        0.89       -0.21      0.87 o 
   2  -7   9        3.43        4.72      1.51 o 
   3  -7   9       51.28       61.19      4.24 o 
  -3  -6   9       93.79      108.36      5.57 o 
  -2  -6   9      188.88      276.86     10.48 o 
  -1  -6   9        7.21        7.44      1.23 o 
   0  -6   9       28.59       26.65      2.23 o 
   1  -6   9        0.67        0.68      0.94 o 
   2  -6   9       37.40       40.65      4.32 o 
   3  -6   9        2.06        2.53      1.30 o 
   4  -6   9       25.06       26.42      2.77 o 
  -3  -5   9       78.68       91.16      5.58 o 
  -2  -5   9        5.68        4.20      1.32 o 
  -1  -5   9      200.69      203.50      8.09 o 
   0  -5   9       12.28       10.03      2.01 o 
   1  -5   9       14.43       10.25      1.92 o 
   2  -5   9       13.96       12.63      2.71 o 
   3  -5   9       14.97       10.95      2.38 o 
   4  -5   9      159.21      150.90      4.97 o 
   5  -5   9      155.66      175.04      6.61 o 
  -4  -4   9       16.55       15.10      2.20 o 
  -3  -4   9        4.15        3.44      0.71 o 
  -2  -4   9      211.47      226.46      8.50 o 
  -1  -4   9       17.45       15.28      2.60 o 
   0  -4   9       16.28       15.10      2.42 o 
   1  -4   9      113.59      102.12      5.82 o 
   2  -4   9       66.40       57.81      4.38 o 
   4  -4   9       85.27       90.30      6.37 o 
   5  -4   9       23.19       26.54      2.98 o 
   6  -4   9       19.43       24.03      2.48 o 
  -4  -3   9        0.03       -0.02      0.98 o 
  -3  -3   9      159.07      171.80     18.05 o 
  -2  -3   9        2.58        2.53      1.35 o 
  -1  -3   9       60.00       64.28      4.90 o 
   0  -3   9      266.36      268.19      6.76 o 
   1  -3   9        0.14        0.12      0.65 o 
   2  -3   9      178.68      170.63      6.44 o 
   3  -3   9       56.15       51.09      4.02 o 
   4  -3   9       17.43       19.52      3.38 o 
   5  -3   9       45.67       45.87      4.03 o 
   6  -3   9      177.43      169.44      5.05 o 
  -4  -2   9      123.71      143.88      7.52 o 
  -3  -2   9        6.34        6.64      2.00 o 
  -2  -2   9        3.67        2.62      1.14 o 
  -1  -2   9       12.68       17.16      2.60 o 
   0  -2   9       22.38       25.48      2.14 o 
   1  -2   9      861.11      821.43     14.73 o 
   2  -2   9       19.18       15.91      1.70 o 
   3  -2   9        5.71        5.71      1.61 o 
   4  -2   9       59.36       58.16      4.20 o 
   5  -2   9       11.38       10.30      2.13 o 
   6  -2   9       37.96       40.25      3.78 o 
   7  -2   9        2.77        3.41      0.83 o 
  -4  -1   9        7.27        6.46      1.85 o 
  -3  -1   9      103.95      116.71      6.13 o 
  -2  -1   9      208.89      222.00      6.06 o 
  -1  -1   9        9.83        9.21      1.96 o 
   0  -1   9       62.15       62.50      5.16 o 
   1  -1   9        1.37        1.45      1.01 o 
   2  -1   9      136.29      142.70      6.92 o 
   3  -1   9       24.24       19.90      2.65 o 
   4  -1   9      797.20      696.78     11.07 o 
   5  -1   9       17.70       22.17      1.97 o 
   6  -1   9      101.51       95.54      6.03 o 
   7  -1   9        0.40        1.38      1.01 o 
  -4   0   9       19.33       17.96      2.63 o 
  -3   0   9       92.47      128.58      6.51 o 
  -2   0   9        1.71        3.01      0.93 o 
  -1   0   9      432.67      432.03      8.70 o 
   0   0   9       25.92       23.20      2.03 o 
   1   0   9      185.95      186.34      5.78 o 
   2   0   9       31.76       28.94      2.33 o 
   3   0   9      179.00      147.97      7.00 o 
   4   0   9       11.79       10.67      1.52 o 
   5   0   9       43.29       41.51      2.73 o 
   6   0   9       14.67       12.66      2.37 o 
   7   0   9        4.28        5.26      1.51 o 
  -4   1   9       53.67       54.16      7.25 o 
  -3   1   9       46.89       52.10      3.20 o 
  -2   1   9      132.72      155.91      5.11 o 
  -1   1   9        6.12        4.97      1.07 o 
   0   1   9       59.42       49.41      4.47 o 
   1   1   9        3.60        3.47      0.89 o 
   2   1   9      111.54      104.73      4.38 o 
   3   1   9        0.28       -0.16      0.50 o 
   4   1   9      840.05      711.82     11.54 o 
   5   1   9        0.10        0.62      0.67 o 
   6   1   9        5.52        4.26      1.69 o 
   7   1   9       10.25       10.32      2.08 o 
  -4   2   9        5.09        5.72      1.09 o 
  -3   2   9      147.49      150.19      5.76 o 
  -2   2   9       36.48       47.91      4.24 o 
  -1   2   9      417.47      418.86      8.81 o 
   0   2   9      233.01      248.21     10.01 o 
   1   2   9        0.01        2.12      0.89 o 
   2   2   9        1.98        2.63      0.89 o 
   3   2   9       31.08       29.16      3.44 o 
   4   2   9        1.32        1.00      0.59 o 
   5   2   9      136.80      123.09      4.74 o 
   6   2   9       69.56       70.37      3.40 o 
   7   2   9        1.94        2.69      1.20 o 
  -3   3   9        4.32        1.34      1.30 o 
  -2   3   9       19.95       27.73      3.21 o 
  -1   3   9      358.70      430.95     12.50 o 
   0   3   9       21.75       20.69      3.00 o 
   1   3   9       71.54       71.94      5.62 o 
   2   3   9      302.53      280.72     11.04 o 
   3   3   9        2.92        4.90      1.73 o 
   4   3   9      124.64      112.84      6.62 o 
   5   3   9       48.81       41.40      4.24 o 
   6   3   9       65.55       59.75      5.33 o 
   7   3   9       29.87       37.28      3.56 o 
  -3   4   9        9.55        6.09      1.55 o 
  -2   4   9      138.25      175.57      7.20 o 
  -1   4   9        5.46        7.58      1.27 o 
   0   4   9       96.92      101.94      6.46 o 
   1   4   9       82.68       87.20      6.17 o 
   2   4   9        9.59        6.17      1.77 o 
   3   4   9       93.24       98.38      5.83 o 
   4   4   9      119.06      119.15      3.94 o 
   5   4   9       14.81       16.95      2.72 o 
   6   4   9       58.08       69.53      5.15 o 
   7   4   9        0.81        1.84      1.12 o 
  -2   5   9        8.02        7.95      1.50 o 
  -1   5   9      206.57      251.12      6.19 o 
   0   5   9       13.25       17.84      2.75 o 
   1   5   9       34.89       34.80      3.97 o 
   2   5   9       31.72       31.01      3.78 o 
   3   5   9       26.73       26.67      2.35 o 
   4   5   9       51.64       54.06      2.62 o 
   5   5   9      209.10      216.23      6.36 o 
   6   5   9       19.04       21.25      2.90 o 
   7   5   9        5.91        5.93      0.93 o 
  -1   6   9       47.18       59.08      2.67 o 
   0   6   9       41.70       40.43      3.76 o 
   1   6   9       34.11       34.03      3.81 o 
   2   6   9        7.93        6.77      1.90 o 
   3   6   9        7.32        6.36      1.22 o 
   4   6   9      102.64      108.70      3.52 o 
   5   6   9       14.54       17.72      1.80 o 
   6   6   9       73.54       81.68      5.05 o 
   0   7   9       45.59       52.04      2.52 o 
   1   7   9        0.13        1.41      1.01 o 
   2   7   9       26.54       24.31      3.02 o 
   3   7   9        1.13        0.44      0.54 o 
   4   7   9       21.26       21.37      2.47 o 
   5   7   9       56.63       62.77      2.98 o 
   6   7   9       39.95       46.93      3.39 o 
   1   8   9        0.42        0.46      0.71 o 
   2   8   9        9.47        8.27      1.64 o 
   3   8   9       11.67       11.95      1.89 o 
   4   8   9      133.53      139.54      5.71 o 
  -1  -6  10      342.90      491.69     11.94 o 
   0  -6  10       21.71       24.98      2.87 o 
   1  -6  10       50.82       53.60      4.33 o 
   2  -6  10       10.73       12.76      2.15 o 
   3  -6  10       54.34       61.95      4.13 o 
  -2  -5  10      112.97      138.89      6.41 o 
  -1  -5  10       43.67       46.08      2.56 o 
   0  -5  10       13.67       14.22      1.60 o 
   1  -5  10       93.34       91.08      3.77 o 
   2  -5  10        0.95        0.31      0.95 o 
   3  -5  10        4.61        4.11      1.39 o 
   4  -5  10        0.07       -0.73      0.73 o 
  -2  -4  10        1.00        0.40      0.83 o 
  -1  -4  10      111.58      121.86      5.89 o 
   0  -4  10      240.40      248.71      8.56 o 
   1  -4  10       24.75       23.15      2.68 o 
   2  -4  10       58.23       54.94      3.77 o 
   3  -4  10       15.41       12.68      2.48 o 
   4  -4  10        1.94        1.55      0.85 o 
   5  -4  10       46.98       53.94      3.31 o 
  -3  -3  10        0.60       -0.22      0.62 o 
  -2  -3  10       24.10       26.10      2.65 o 
  -1  -3  10      219.88      225.63      8.25 o 
   0  -3  10        9.20        8.67      1.94 o 
   1  -3  10      157.37      160.92      5.00 o 
   2  -3  10       13.78       11.93      1.41 o 
   3  -3  10       11.03        9.14      1.76 o 
   4  -3  10        0.49        1.00      0.58 o 
  -3  -2  10        0.22       -0.91      0.91 o 
  -2  -2  10      118.03      128.94      5.83 o 
  -1  -2  10       19.38       19.68      2.62 o 
   0  -2  10      140.15      139.24      4.65 o 
   1  -2  10       74.07       72.18      3.41 o 
   2  -2  10        1.91        1.15      0.67 o 
   3  -2  10      172.68      145.91      6.63 o 
   4  -2  10       30.20       27.43      2.77 o 
   5  -2  10        0.12        0.24      0.52 o 
   6  -2  10       28.03       30.80      2.66 o 
  -3  -1  10        9.41        7.87      1.86 o 
  -2  -1  10       13.18       14.09      2.01 o 
  -1  -1  10      121.91      126.93      6.36 o 
   0  -1  10       24.96       23.38      1.96 o 
   1  -1  10        0.25        1.10      0.67 o 
   2  -1  10      513.53      502.95     10.92 o 
   3  -1  10        2.20        0.55      0.85 o 
   4  -1  10      112.46      103.63      5.50 o 
   5  -1  10       32.32       33.71      2.15 o 
   6  -1  10       17.11       17.98      2.26 o 
  -3   0  10        0.12        0.51      0.60 o 
  -2   0  10      162.67      171.44      4.69 o 
  -1   0  10        0.25        1.14      0.96 o 
   0   0  10        1.61        0.96      1.07 o 
   1   0  10      150.53      148.81      6.72 o 
   2   0  10       40.19       45.43      3.86 o 
   3   0  10      314.70      298.62     11.89 o 
   4   0  10       19.60       16.74      2.41 o 
   5   0  10       59.06       52.93      3.36 o 
   6   0  10        4.45        4.10      1.30 o 
  -3   1  10      116.63      124.46     29.81 o 
  -2   1  10        6.96        6.82      1.58 o 
  -1   1  10      137.63      142.06      7.09 o 
   0   1  10      256.45      262.52      6.58 o 
   1   1  10        5.64        5.20      1.04 o 
   2   1  10       32.60       32.97      2.43 o 
   3   1  10        5.32        3.50      0.90 o 
   4   1  10      197.69      181.53      5.51 o 
   5   1  10        0.24        0.45      0.90 o 
   6   1  10      315.89      299.96      6.08 o 
  -2   2  10       27.27       25.99      2.69 o 
  -1   2  10      119.08      146.95      4.65 o 
   0   2  10       29.55       25.84      3.12 o 
   1   2  10      510.43      492.42      9.61 o 
   2   2  10        0.19        0.43      0.60 o 
   3   2  10       75.17       71.41      3.54 o 
   4   2  10       29.13       25.72      2.13 o 
   5   2  10      102.89       96.90      3.89 o 
   6   2  10        9.48        9.32      1.20 o 
  -2   3  10       27.30       29.96      2.72 o 
  -1   3  10        0.97        1.19      0.95 o 
   0   3  10      208.76      238.36      9.03 o 
   1   3  10       78.54       78.38      5.52 o 
   2   3  10        6.80        6.56      1.15 o 
   3   3  10        7.00        9.17      1.32 o 
   4   3  10       16.55       14.36      1.29 o 
   5   3  10        0.33       -0.06      0.63 o 
   6   3  10      242.18      238.63      8.38 o 
  -2   4  10        2.93        3.18      1.00 o 
  -1   4  10      159.28      179.75      4.65 o 
   0   4  10       66.03       73.63      4.85 o 
   1   4  10      314.68      318.64     10.80 o 
   2   4  10       60.08       65.28      3.21 o 
   3   4  10       42.32       41.44      2.61 o 
   4   4  10        3.22        1.60      0.60 o 
   5   4  10        1.55        1.64      1.00 o 
   6   4  10        0.01       -0.01      0.57 o 
  -1   5  10       16.92       18.73      2.04 o 
   0   5  10       36.65       41.76      3.43 o 
   1   5  10      235.65      252.31      9.17 o 
   2   5  10        0.01       -0.25      0.51 o 
   3   5  10       28.20       26.96      2.01 o 
   4   5  10       41.07       42.91      3.59 o 
   5   5  10        4.38        3.94      0.84 o 
   6   5  10       55.47       51.96      4.04 o 
   0   6  10      167.72      203.96      4.59 o 
   1   6  10        0.74        0.58      0.81 o 
   2   6  10       51.48       54.53      4.13 o 
   3   6  10      114.34      108.79      3.69 o 
   4   6  10        0.71        0.48      0.53 o 
   5   6  10       35.79       36.71      4.02 o 
   2   7  10       14.79       20.88      2.33 o 
   3   7  10        1.58        0.21      1.11 o 
   4   7  10        0.80       -0.08      0.56 o 
   1  -5  11       62.06       71.79      4.49 o 
   0  -4  11        1.55        1.46      0.59 o 
   1  -4  11      196.93      215.52      6.63 o 
   2  -4  11       31.88       34.70      3.55 o 
   3  -4  11        8.63       10.09      1.84 o 
  -1  -3  11        4.63        4.51      1.06 o 
   0  -3  11       91.95      107.82      5.05 o 
   1  -3  11       55.39       56.12      3.70 o 
   2  -3  11        4.93        6.30      1.29 o 
   3  -3  11      161.56      168.71      7.77 o 
   4  -3  11       18.49       18.87      2.23 o 
  -1  -2  11        0.02        0.43      0.66 o 
   0  -2  11        0.55        1.27      0.99 o 
   1  -2  11       72.38       79.16      4.59 o 
   2  -2  11      150.82      159.18      4.40 o 
   3  -2  11       30.11       27.15      2.59 o 
   4  -2  11       20.06       17.69      1.53 o 
  -2  -1  11        5.11        4.58      0.96 o 
  -1  -1  11       15.83       16.10      1.97 o 
   0  -1  11       18.93       24.90      2.63 o 
   1  -1  11       53.42       50.51      2.59 o 
   2  -1  11        3.70        3.32      0.86 o 
   3  -1  11       78.48       85.62      4.68 o 
   4  -1  11        5.46        5.16      1.23 o 
   5  -1  11        4.89        4.22      0.99 o 
  -1   0  11        0.25        0.51      0.60 o 
   0   0  11       36.16       39.72      3.30 o 
   1   0  11        0.84        0.44      0.60 o 
   2   0  11      141.92      144.23      4.37 o 
   3   0  11       50.00       48.97      2.50 o 
   4   0  11        3.59        3.72      1.16 o 
   5   0  11       10.03        7.73      1.37 o 
  -1   1  11       15.84       17.40      1.37 o 
   0   1  11        0.12        0.41      0.78 o 
   1   1  11      113.59      102.49      4.12 o 
   2   1  11       18.68       15.39      2.07 o 
   3   1  11        8.19        9.92      1.20 o 
   4   1  11       89.96       95.26      4.87 o 
   5   1  11        0.28       -0.06      0.67 o 
  -1   2  11        0.76        0.70      0.42 o 
   0   2  11       42.64       44.12      2.28 o 
   1   2  11        6.46        8.32      1.15 o 
   2   2  11        5.18        4.24      0.85 o 
   3   2  11       44.24       42.12      3.29 o 
   4   2  11        4.78        5.95      1.35 o 
   5   2  11       62.30       59.80      3.61 o 
  -1   3  11       31.28       33.42      1.65 o 
   0   3  11       17.55       19.68      1.52 o 
   1   3  11       31.57       29.97      2.94 o 
   2   3  11      172.76      168.56      4.88 o 
   3   3  11        0.19        1.14      0.55 o 
   4   3  11        0.84        1.23      0.78 o 
   5   3  11        8.05        7.02      1.35 o 
   0   4  11        1.27        0.94      1.18 o 
   1   4  11      152.68      174.28      6.60 o 
   2   4  11        3.39        3.34      1.18 o 
   3   4  11      154.65      143.15      6.13 o 
   4   4  11        4.69        5.40      1.22 o 
   5   4  11        9.46        8.42      1.36 o 
   1   5  11        2.80        4.59      0.78 o 
   2   5  11       57.77       60.23      3.81 o 
   3   5  11       41.86       41.89      2.04 o 
   4   5  11       33.71       33.20      2.49 o 
   2  -2  12        1.24        1.12      0.67 o 
   1  -1  12        1.80        0.87      0.68 o 
   2  -1  12       48.73       57.23      3.14 o 
   3  -1  12       14.02       13.74      1.60 o 
   1   0  12       29.76       34.87      2.60 o 
   2   0  12        0.46        0.35      0.37 o 
   3   0  12       46.26       49.85      2.97 o 
   1   1  12        5.80        5.78      1.16 o 
   2   1  12       12.11       13.08      1.11 o 
   3   1  12       45.61       43.28      2.54 o 
   2   2  12       16.47       15.07      1.12 o 
   3   2  12       31.08       31.54      1.61 o 
                                                 
