# Supplementary material for: Binary and ternary cocrystals of sulfa drug acetazolamide with pyridine carboxamides and cyclic amides
Source: IUCrJ. 2016 Feb 25;3(Pt 2):152–60. doi: 10.1107/S2052252516000543 (PMC4775163; doi:10.1107/S2052252516000543)
Supplement: Supplementary file 10 [file m-03-00152-ACZVLM12sup10.hkl]

# 
# h,k,l, Fc-squared, Fo-squared, sigma(Fo-squared) and status flag 
# 
data_ACZVLM12
_shelx_title ' test1 in P21/c #14' 
_shelx_refln_list_code          4 
_shelx_F_calc_maximum      313.15 
_exptl_crystal_F_000       888.00 
_reflns_d_resolution_high  0.8372 
 
loop_ 
 _symmetry_equiv_pos_as_xyz 
 'x, y, z' 
 '-x, y+1/2, -z+1/2' 
 '-x, -y, -z' 
 'x, -y-1/2, z-1/2' 
 
_cell_length_a     9.6617 
_cell_length_b    23.4685 
_cell_length_c     8.8435 
_cell_angle_alpha  90.000 
_cell_angle_beta  100.773 
_cell_angle_gamma  90.000 
 
_shelx_F_squared_multiplier     1.000 
 
loop_ 
 _refln_index_h 
 _refln_index_k 
 _refln_index_l 
 _refln_F_squared_calc 
 _refln_F_squared_meas 
 _refln_F_squared_sigma 
 _refln_observed_status 
   1   0   0      886.14      796.77      9.10 o 
   2   0   0     3448.20     3574.28     27.62 o 
   3   0   0      161.78      127.73      6.81 o 
   4   0   0     7297.47     7128.22     56.21 o 
   5   0   0     6395.14     6987.96     63.13 o 
   6   0   0      341.35      328.96     14.62 o 
   7   0   0       19.98       21.53      4.53 o 
   8   0   0       82.55       83.31      7.09 o 
   9   0   0       68.88       74.64      6.72 o 
  10   0   0       15.79       16.85      2.49 o 
  11   0   0      123.31      110.55      6.76 o 
   1   1   0     6180.86     6257.02     34.19 o 
   2   1   0    28284.51    25009.55    425.37 o 
   3   1   0     4724.63     4596.11     45.32 o 
   4   1   0     1197.63     1261.12     16.74 o 
   5   1   0        3.52       16.49      2.88 o 
   6   1   0     1111.91     1041.87     25.93 o 
   7   1   0       31.04       46.18      4.35 o 
   8   1   0       10.53       10.60      2.18 o 
   9   1   0       15.48       15.20      2.58 o 
  10   1   0      235.57      256.09      6.25 o 
  11   1   0       92.06      106.86      4.67 o 
   0   2   0       15.01       25.65      0.87 o 
   1   2   0     3937.43     3871.60     13.53 o 
   2   2   0      514.15      591.66      6.24 o 
   3   2   0      163.61      207.09      5.13 o 
   4   2   0      132.61       91.91      3.51 o 
   5   2   0     1789.49     1792.22     62.90 o 
   6   2   0      171.84      170.06     10.49 o 
   7   2   0       25.67       25.78      3.53 o 
   8   2   0      373.07      354.36     10.23 o 
   9   2   0      866.23      841.90     13.05 o 
  10   2   0      272.32      265.21      7.76 o 
  11   2   0       19.61       26.70      2.53 o 
   1   3   0      528.04      595.55      7.99 o 
   2   3   0     4534.37     4288.63     40.59 o 
   3   3   0     4246.89     4365.21     25.39 o 
   4   3   0     1092.74     1132.82     14.03 o 
   5   3   0     1207.92     1349.56     60.98 o 
   6   3   0       65.14       53.84      6.07 o 
   7   3   0     1479.93     1466.98     57.72 o 
   8   3   0     1642.97     1498.34     20.95 o 
   9   3   0       59.21       50.01      3.43 o 
  10   3   0      101.48       97.96      5.27 o 
  11   3   0      187.49      205.98      6.32 o 
   0   4   0     6479.05     6870.36     52.74 o 
   1   4   0      532.02      537.34      6.23 o 
   2   4   0      142.70      110.86      3.51 o 
   3   4   0       11.03       10.21      1.24 o 
   4   4   0      193.17      207.06      5.09 o 
   5   4   0        4.61       10.51      2.32 o 
   6   4   0      421.01      417.13     16.41 o 
   7   4   0      112.60       95.07      8.94 o 
   8   4   0      402.74      407.16      9.13 o 
   9   4   0       42.79       43.64      3.17 o 
  10   4   0       67.96       65.86      6.37 o 
  11   4   0        5.17        9.49      1.80 o 
   1   5   0      510.45      531.97      5.01 o 
   2   5   0     4773.85     4722.65     22.37 o 
   3   5   0       95.06      104.94      3.53 o 
   4   5   0       21.16       16.67      3.33 o 
   5   5   0      517.06      501.06     14.72 o 
   6   5   0       70.23       62.28      6.70 o 
   7   5   0      365.66      335.25     16.40 o 
   8   5   0        0.52        1.09      1.33 o 
   9   5   0      117.36      106.09      4.74 o 
  10   5   0       33.48       32.32      4.79 o 
  11   5   0       15.03       12.80      1.80 o 
   0   6   0      272.46      195.19      3.42 o 
   1   6   0     1268.39     1433.93     18.30 o 
   2   6   0      246.82      251.79      4.47 o 
   3   6   0      103.40      107.47      4.70 o 
   4   6   0      452.76      451.60      7.58 o 
   5   6   0      194.50      185.26      7.14 o 
   6   6   0       67.36       61.95      6.66 o 
   7   6   0      415.97      432.03     18.55 o 
   8   6   0       42.64       36.09      2.86 o 
   9   6   0      157.38      150.99      6.95 o 
  10   6   0      416.04      412.59     14.92 o 
  11   6   0       74.02       90.31      3.96 o 
   1   7   0     1323.80     1190.40     10.06 o 
   2   7   0      456.02      449.01      5.02 o 
   3   7   0      141.82      133.84      3.31 o 
   4   7   0      369.28      376.69      8.96 o 
   5   7   0     2169.32     2241.47     35.64 o 
   6   7   0       24.04       16.44      3.69 o 
   7   7   0       18.91       26.95      3.56 o 
   8   7   0       59.35       51.03      4.25 o 
   9   7   0       40.84       34.89      5.18 o 
  10   7   0        4.12       11.14      3.21 o 
   0   8   0     6664.84     7366.76    114.89 o 
   1   8   0    21723.96    21998.09     86.56 o 
   2   8   0     1873.42     1984.33     13.98 o 
   3   8   0      701.96      688.67     11.58 o 
   4   8   0      551.18      627.40     12.48 o 
   5   8   0      134.70      120.58      7.45 o 
   6   8   0      682.48      671.28     15.72 o 
   7   8   0       19.68       21.65      2.12 o 
   8   8   0        3.20        3.77      1.77 o 
   9   8   0       29.35       25.05      4.34 o 
  10   8   0        5.47        6.16      2.52 o 
   1   9   0       62.76       53.67      2.30 o 
   2   9   0     3235.04     3415.03     31.03 o 
   3   9   0     1034.26      898.91     13.72 o 
   4   9   0     1649.49     1717.14     21.01 o 
   5   9   0      305.42      275.67      9.37 o 
   6   9   0        7.44        9.59      2.42 o 
   7   9   0       25.71       28.59      3.16 o 
   8   9   0        0.70        2.59      2.68 o 
   9   9   0      271.47      267.84     12.97 o 
  10   9   0       10.22       10.23      1.82 o 
   0  10   0     2046.66     2278.39     29.93 o 
   1  10   0      134.14      113.82      4.77 o 
   2  10   0     4670.66     4925.89     46.33 o 
   3  10   0      734.09      714.79     20.77 o 
   4  10   0      504.31      465.97     11.29 o 
   5  10   0       10.31        8.46      1.99 o 
   6  10   0      152.10      137.45      7.28 o 
   7  10   0       14.46        8.96      3.11 o 
   8  10   0      411.50      367.82     15.58 o 
   9  10   0      125.62      129.01      8.92 o 
  10  10   0        6.01        6.78      1.38 o 
   1  11   0     1330.53     1401.26     25.08 o 
   2  11   0      125.90      167.87      9.06 o 
   3  11   0        0.10        0.07      2.03 o 
   4  11   0       31.53       32.60      3.23 o 
   5  11   0      396.46      363.17     11.15 o 
   6  11   0     1409.50     1358.14     33.32 o 
   7  11   0      216.03      198.25     11.37 o 
   8  11   0      172.71      173.18     10.80 o 
   9  11   0       17.16       18.55      3.98 o 
  10  11   0       84.48       78.41      4.12 o 
   0  12   0     2973.76     3022.29     38.12 o 
   1  12   0      426.06      488.58     13.61 o 
   2  12   0       27.44       35.14      4.69 o 
   3  12   0      691.37      698.80     20.28 o 
   4  12   0      135.61      118.84      9.06 o 
   5  12   0        0.47       -0.23      1.91 o 
   6  12   0       15.75       24.17      4.27 o 
   7  12   0       22.87       17.65      3.78 o 
   8  12   0      299.87      286.60     13.74 o 
   9  12   0      263.15      288.65      9.04 o 
  10  12   0      295.33      324.08      7.85 o 
   1  13   0     1409.41     1516.12     20.30 o 
   2  13   0       54.40       49.42      5.57 o 
   3  13   0        7.22        5.33      2.56 o 
   4  13   0      518.66      524.61     19.19 o 
   5  13   0        1.55       -0.52      2.60 o 
   6  13   0      139.08      143.49      9.72 o 
   7  13   0       62.28       55.86      6.41 o 
   8  13   0       71.82       71.14      4.99 o 
   9  13   0       41.68       49.32      5.26 o 
  10  13   0       19.39       24.63      2.26 o 
   0  14   0      784.00      677.25     20.59 o 
   1  14   0      232.13      254.64      8.69 o 
   2  14   0      272.73      266.72     13.06 o 
   3  14   0        0.20        0.60      2.01 o 
   4  14   0      200.62      184.38     11.78 o 
   5  14   0      125.24      124.93      7.31 o 
   6  14   0       63.50       58.08      4.64 o 
   7  14   0       28.75       22.71      4.40 o 
   8  14   0      258.19      236.26     12.09 o 
   9  14   0       34.11       43.70      4.76 o 
   1  15   0      295.70      349.85     11.05 o 
   2  15   0        1.71        8.01      3.29 o 
   3  15   0       23.67       19.44      4.20 o 
   4  15   0       13.61       15.80      5.47 o 
   5  15   0      367.08      361.64      8.88 o 
   6  15   0      509.02      503.09     18.29 o 
   7  15   0       18.61       17.95      3.81 o 
   8  15   0        2.17        1.00      2.12 o 
   9  15   0       59.58       64.85      3.92 o 
   0  16   0       41.76       46.14      6.34 o 
   1  16   0      842.78      833.92     17.45 o 
   2  16   0      153.28      135.77      7.52 o 
   3  16   0       36.81       47.58      4.73 o 
   4  16   0      511.95      455.49      8.83 o 
   5  16   0      112.56      105.94      4.99 o 
   6  16   0       40.91       38.68      5.43 o 
   7  16   0        5.07        6.37      2.89 o 
   8  16   0        0.95       -0.71      2.15 o 
   9  16   0        6.77        4.08      1.35 o 
   1  17   0      408.40      400.99     32.60 o 
   2  17   0       59.20       56.46      5.30 o 
   3  17   0      921.31      926.38     20.01 o 
   4  17   0       22.74       24.38      2.54 o 
   5  17   0       38.73       36.40      3.02 o 
   6  17   0      136.18      127.04      9.27 o 
   7  17   0       31.44       34.75      4.85 o 
   8  17   0        5.15        7.95      2.61 o 
   9  17   0        0.05       -0.48      1.04 o 
   0  18   0      889.18      843.31     26.43 o 
   1  18   0      380.72      378.24     18.11 o 
   2  18   0     1588.09     1470.60     24.95 o 
   3  18   0       13.87        8.08      2.00 o 
   4  18   0       92.71       87.72      4.53 o 
   5  18   0       84.38       97.58      5.56 o 
   6  18   0      529.53      475.93     17.31 o 
   7  18   0       95.41       86.01      6.99 o 
   8  18   0        6.72        8.00      1.70 o 
   1  19   0      273.77      232.30      6.80 o 
   2  19   0       94.16       95.66      7.20 o 
   3  19   0       71.26       66.98      3.48 o 
   4  19   0      121.93      104.40      5.74 o 
   5  19   0        3.38        1.48      1.41 o 
   6  19   0      362.71      368.69     14.73 o 
   7  19   0      152.66      170.57      9.35 o 
   8  19   0      129.73      128.17      5.02 o 
   0  20   0      846.26      838.78     17.35 o 
   1  20   0        2.11        2.86      1.20 o 
   2  20   0       52.81       49.08      2.97 o 
   3  20   0       76.20       63.11      4.49 o 
   4  20   0      441.53      421.92      9.20 o 
   5  20   0       30.99       30.26      3.19 o 
   6  20   0        4.21        5.41      2.64 o 
   7  20   0       14.15       12.18      1.96 o 
   1  21   0        0.72        2.96      1.51 o 
   2  21   0      473.61      453.00     10.84 o 
   3  21   0      102.85       90.99      4.41 o 
   4  21   0        7.89        7.03      1.70 o 
   5  21   0      102.00      104.20      6.99 o 
   6  21   0       58.28       62.68      4.20 o 
   7  21   0       65.74       75.70      5.44 o 
   0  22   0      698.10      647.81     20.42 o 
   1  22   0      620.00      584.94     13.64 o 
   2  22   0        0.83       -0.94      1.48 o 
   3  22   0       10.55        7.35      1.85 o 
   4  22   0       23.19       21.92      2.77 o 
   5  22   0      155.69      159.17      9.30 o 
   6  22   0       32.96       35.92      4.26 o 
   7  22   0        0.77        2.18      1.07 o 
   1  23   0       81.08       58.87      4.49 o 
   2  23   0      322.89      302.67      9.59 o 
   3  23   0      203.57      201.99      7.69 o 
   4  23   0      149.78      175.04      9.43 o 
   5  23   0       44.22       41.39      4.70 o 
   6  23   0       18.20       24.17      3.43 o 
   0  24   0       44.15       35.59      4.86 o 
   1  24   0       49.27       49.11      3.98 o 
   2  24   0        0.77        1.10      1.43 o 
   3  24   0       39.00       42.61      3.52 o 
   4  24   0       40.13       48.05      3.48 o 
   5  24   0        5.01        4.58      2.08 o 
   1  25   0       18.60       23.43      2.80 o 
   2  25   0       85.03       83.62      4.75 o 
   3  25   0       92.31      100.23      4.94 o 
   4  25   0        0.99        2.15      1.75 o 
   5  25   0       26.13       24.32      3.16 o 
   0  26   0        1.41       -0.22      1.94 o 
   1  26   0      459.78      486.41     10.62 o 
   2  26   0        3.52        0.61      1.78 o 
   3  26   0        0.21       -0.20      1.02 o 
   4  26   0        0.54        0.13      1.54 o 
   1  27   0        4.09        2.73      1.20 o 
   2  27   0        6.96        7.89      1.49 o 
   3  27   0        2.24        3.83      2.06 o 
   0  28   0       14.08       13.06      2.30 o 
 -11   1   1        5.16        4.17      1.00 o 
 -10   1   1       16.79       14.44      1.93 o 
  -9   1   1       81.35       71.34      4.98 o 
  -8   1   1      239.37      228.32     12.24 o 
  -7   1   1      402.00      430.44     12.79 o 
  -6   1   1       90.82      111.82      6.06 o 
  -5   1   1      994.93     1104.88     16.66 o 
  -4   1   1        3.46        5.11      1.25 o 
  -3   1   1     1126.97     1037.75     13.26 o 
  -2   1   1     3845.51     3758.49     25.71 o 
  -1   1   1      133.52      171.40      1.83 o 
   0   1   1     3406.04     3330.65     16.11 o 
   1   1   1     2912.46     2962.14     20.29 o 
   2   1   1     6470.51     6676.99     20.21 o 
   3   1   1      671.02      721.26      9.70 o 
   4   1   1      278.27      295.79      8.76 o 
   5   1   1      893.93     1058.47     17.94 o 
   6   1   1      511.41      506.26     10.88 o 
   7   1   1      298.16      306.23     10.94 o 
   8   1   1      108.46      102.38      7.73 o 
   9   1   1       30.85       29.72      4.55 o 
  10   1   1       20.13       24.82      4.08 o 
  11   1   1        3.77        1.37      0.93 o 
 -11   2   1        5.09        3.81      0.99 o 
 -10   2   1        6.66        7.72      1.68 o 
  -9   2   1       85.29       85.56      5.39 o 
  -8   2   1       25.55       24.50      2.97 o 
  -7   2   1        5.13        7.84      2.28 o 
  -6   2   1      378.71      372.78     22.20 o 
  -5   2   1      823.93      847.35     19.48 o 
  -4   2   1     1430.33     1385.97     26.04 o 
  -3   2   1        4.47       17.38      1.43 o 
  -2   2   1       98.39      105.71      4.58 o 
  -1   2   1     6103.95     6137.10     31.56 o 
   0   2   1     2995.51     3186.48     16.60 o 
   1   2   1      423.38      474.47      5.02 o 
   2   2   1        0.19        1.75      3.68 o 
   3   2   1     1658.12     1555.98     21.06 o 
   4   2   1       23.71       17.17      3.01 o 
   5   2   1     1181.82     1286.45     40.38 o 
   6   2   1      416.69      423.83     12.01 o 
   7   2   1       10.73        9.34      3.55 o 
   8   2   1       59.47       62.59      6.39 o 
   9   2   1       34.93       37.38      5.11 o 
  10   2   1        4.38        4.29      1.61 o 
  11   2   1       53.29       53.69      2.89 o 
 -11   3   1        7.74        6.99      1.40 o 
 -10   3   1      365.96      364.82      8.38 o 
  -9   3   1      440.10      433.11      9.68 o 
  -8   3   1      899.05      867.05     16.31 o 
  -7   3   1      492.37      457.86     13.40 o 
  -6   3   1        2.38        2.49      1.66 o 
  -5   3   1     2304.12     2357.97     26.16 o 
  -4   3   1     1152.42     1381.30     18.34 o 
  -3   3   1     4207.44     4628.83     37.71 o 
  -2   3   1       27.98       46.60      1.51 o 
  -1   3   1     4729.83     4948.72     11.60 o 
   0   3   1     1187.46     1244.93     11.94 o 
   1   3   1        6.28        5.41      1.98 o 
   2   3   1     1149.01     1078.06     16.88 o 
   3   3   1      985.49     1171.52     15.10 o 
   4   3   1       53.00       38.58      3.68 o 
   5   3   1       50.23       66.81      3.91 o 
   6   3   1       13.49       13.29      3.23 o 
   7   3   1       29.71       31.32      5.30 o 
   8   3   1       39.06       38.48      5.35 o 
   9   3   1       37.33       35.87      3.43 o 
  10   3   1        8.09        5.63      1.75 o 
  11   3   1      125.48      141.28      6.49 o 
 -11   4   1      292.32      302.16      6.35 o 
 -10   4   1      401.69      410.13      8.82 o 
  -9   4   1      523.48      500.22     10.37 o 
  -8   4   1        6.21        5.30      2.08 o 
  -7   4   1      903.50      927.52     19.96 o 
  -6   4   1       56.67       39.03      3.69 o 
  -5   4   1     1844.94     1809.01     32.89 o 
  -4   4   1       91.36       86.35      3.74 o 
  -3   4   1     9426.44     9411.92     37.56 o 
  -2   4   1     2895.79     2782.63     13.39 o 
  -1   4   1     4333.50     4479.45     14.70 o 
   0   4   1    12982.29    12960.48     46.50 o 
   1   4   1     6345.99     6057.54     66.35 o 
   2   4   1     2735.31     3160.09     18.65 o 
   3   4   1       47.73       46.11      2.54 o 
   4   4   1       57.82       36.50      2.86 o 
   5   4   1      464.67      489.66     11.71 o 
   6   4   1     2335.48     2303.58     60.64 o 
   7   4   1      312.28      270.97     14.38 o 
   8   4   1      711.75      658.31     14.08 o 
   9   4   1      238.55      248.55      8.50 o 
  10   4   1      249.36      287.31      8.31 o 
 -11   5   1       70.40       78.95      3.28 o 
 -10   5   1        8.84        9.76      1.89 o 
  -9   5   1     1244.41     1249.09     22.80 o 
  -8   5   1      350.85      317.10     22.98 o 
  -7   5   1     1749.52     1761.95     61.22 o 
  -6   5   1      963.16      950.79     17.13 o 
  -5   5   1     6151.26     6264.05     39.77 o 
  -4   5   1      497.05      541.27      8.71 o 
  -3   5   1     1316.43     1484.39     15.16 o 
  -2   5   1       44.77       40.00      1.78 o 
  -1   5   1     3370.73     3795.26     39.77 o 
   0   5   1      101.98      118.57      3.35 o 
   1   5   1      854.50      918.60      6.77 o 
   2   5   1       18.89       26.22      1.19 o 
   3   5   1      650.52      751.23      9.23 o 
   4   5   1     2375.72     2167.41     54.79 o 
   5   5   1      202.83      230.02      8.20 o 
   6   5   1       69.85       76.16      5.38 o 
   7   5   1      145.68      135.47     10.37 o 
   8   5   1       91.82       78.49      5.05 o 
   9   5   1       32.48       34.40      4.86 o 
  10   5   1      382.80      404.40     11.18 o 
 -11   6   1        0.18        1.25      1.26 o 
 -10   6   1       16.72       21.98      2.78 o 
  -9   6   1       45.15       45.59      3.42 o 
  -8   6   1        0.30        0.54      1.55 o 
  -7   6   1      862.79      888.62     33.98 o 
  -6   6   1      756.43      824.11     16.21 o 
  -5   6   1        2.62        4.51      1.99 o 
  -4   6   1      839.93      856.53     13.13 o 
  -3   6   1     1185.40     1255.79     14.54 o 
  -2   6   1     6852.83     6746.24     23.28 o 
  -1   6   1     2132.97     2022.12     14.85 o 
   0   6   1    12549.75    12896.28     32.78 o 
   1   6   1      109.16      116.42      2.70 o 
   2   6   1        3.93       11.80      1.12 o 
   3   6   1      676.13      810.44     13.05 o 
   4   6   1     1211.28     1232.95     24.26 o 
   5   6   1     3796.79     3831.16     32.92 o 
   6   6   1     1445.34     1483.80     39.84 o 
   7   6   1      215.30      216.23      6.73 o 
   8   6   1      119.57      107.21      8.19 o 
   9   6   1        0.08        0.53      2.00 o 
  10   6   1       51.03       63.94      3.95 o 
 -11   7   1       33.21       37.13      3.99 o 
 -10   7   1       10.97       13.78      2.22 o 
  -9   7   1      205.83      202.59      6.95 o 
  -8   7   1        6.30        4.73      1.83 o 
  -7   7   1       15.03       22.93      2.65 o 
  -6   7   1      564.08      632.36     11.63 o 
  -5   7   1      958.91      923.36     12.79 o 
  -4   7   1     4960.93     5088.98     34.41 o 
  -3   7   1     1393.85     1351.68     36.28 o 
  -2   7   1     1405.53     1592.82     11.29 o 
  -1   7   1      311.23      304.79      5.39 o 
   0   7   1     4886.47     4811.62     47.72 o 
   1   7   1     8601.60     8427.73     24.98 o 
   2   7   1      730.36      688.84      7.77 o 
   3   7   1     4994.11     5236.04    115.81 o 
   4   7   1     2215.11     2376.25     23.43 o 
   5   7   1       11.68       18.58      2.79 o 
   6   7   1      245.67      273.60      9.70 o 
   7   7   1       97.15       98.74     14.12 o 
   8   7   1      463.32      446.38     16.84 o 
   9   7   1       18.60       12.82      3.42 o 
  10   7   1        0.02        1.46      1.87 o 
 -11   8   1        2.08        1.69      1.30 o 
 -10   8   1       13.43       14.28      2.26 o 
  -9   8   1      246.90      246.63     11.41 o 
  -8   8   1       76.47       76.51      5.18 o 
  -7   8   1      716.65      734.90     11.16 o 
  -6   8   1      258.92      216.36      8.86 o 
  -5   8   1        2.08        2.63      1.12 o 
  -4   8   1      825.76      926.83     10.43 o 
  -3   8   1     1146.92     1060.91     14.43 o 
  -2   8   1     5275.83     5165.35     36.17 o 
  -1   8   1       20.01       29.75      2.10 o 
   0   8   1     1819.82     1968.20     15.81 o 
   1   8   1     3653.82     3859.30     15.63 o 
   2   8   1     1024.69     1191.83     10.70 o 
   3   8   1        2.85        4.08      1.39 o 
   4   8   1      725.91      727.66     11.04 o 
   5   8   1       98.71      119.03      5.05 o 
   6   8   1      330.42      363.73     11.64 o 
   7   8   1       86.03       80.20      7.20 o 
   8   8   1       33.86       44.21      5.69 o 
   9   8   1       16.62       16.72      2.54 o 
  10   8   1       30.71       28.20      2.55 o 
 -10   9   1       19.04       23.37      2.64 o 
  -9   9   1       82.25       76.71      5.01 o 
  -8   9   1      757.96      706.96     19.75 o 
  -7   9   1      708.26      643.05     16.29 o 
  -6   9   1       97.47       95.03      5.91 o 
  -5   9   1      493.63      490.60     13.96 o 
  -4   9   1      138.11      135.08      4.18 o 
  -3   9   1      267.75      227.59      6.97 o 
  -2   9   1     4275.32     4465.39     40.40 o 
  -1   9   1       25.49       34.42      2.94 o 
   0   9   1       56.84       61.75      2.47 o 
   1   9   1      831.04      932.86     16.64 o 
   2   9   1      222.99      243.63      5.14 o 
   3   9   1      147.39      190.97      6.25 o 
   4   9   1      337.81      350.19      7.82 o 
   5   9   1      628.22      534.68     19.93 o 
   6   9   1        1.52        4.64      2.65 o 
   7   9   1      352.82      352.68     14.94 o 
   8   9   1       55.74       63.69      6.67 o 
   9   9   1       83.11       86.84      6.69 o 
  10   9   1      102.76       97.34      3.61 o 
 -10  10   1      220.66      228.80      7.14 o 
  -9  10   1       30.02       25.39      3.04 o 
  -8  10   1      136.12      131.29      9.43 o 
  -7  10   1      280.46      278.14      9.36 o 
  -6  10   1      110.85      116.33      6.69 o 
  -5  10   1      276.99      237.99      7.80 o 
  -4  10   1      291.18      265.31      6.16 o 
  -3  10   1      486.30      441.18     23.43 o 
  -2  10   1     1433.48     1521.20     23.06 o 
  -1  10   1       38.18       64.53      4.01 o 
   0  10   1      130.63      180.73      4.31 o 
   1  10   1      689.44      731.82     29.02 o 
   2  10   1      353.19      328.64      8.21 o 
   3  10   1       69.74       54.76      5.76 o 
   4  10   1     1367.20     1447.09     30.50 o 
   5  10   1        5.40        4.11      2.33 o 
   6  10   1        3.18        2.43      2.18 o 
   7  10   1       33.93       29.81      4.82 o 
   8  10   1      286.13      255.71     12.89 o 
   9  10   1      146.97      164.92      7.88 o 
  10  10   1       18.54       24.72      1.84 o 
 -10  11   1        6.88        9.17      1.49 o 
  -9  11   1       12.67       12.52      2.47 o 
  -8  11   1        2.82        4.42      2.72 o 
  -7  11   1       29.69       37.14      5.30 o 
  -6  11   1      148.18      150.86      7.65 o 
  -5  11   1      224.30      252.95      7.65 o 
  -4  11   1      191.55      192.81      6.39 o 
  -3  11   1      360.88      345.73     13.18 o 
  -2  11   1     2528.63     2574.15     27.85 o 
  -1  11   1      195.98      211.18     12.40 o 
   0  11   1        4.33        5.58      1.82 o 
   1  11   1      157.59      213.07      7.05 o 
   2  11   1     1487.82     1657.72     19.30 o 
   3  11   1      786.36      835.67     21.95 o 
   4  11   1      151.26      163.21     10.73 o 
   5  11   1       60.36       69.52      7.62 o 
   6  11   1      272.63      254.16      8.69 o 
   7  11   1      255.97      208.91     11.79 o 
   8  11   1      309.33      295.13     13.69 o 
   9  11   1       19.48       22.83      2.26 o 
  10  11   1        0.44        1.07      0.81 o 
 -10  12   1       23.84       21.88      3.47 o 
  -9  12   1       82.67       85.48      4.13 o 
  -8  12   1        5.10        4.05      2.73 o 
  -7  12   1      207.49      194.64     11.28 o 
  -6  12   1     1488.58     1441.23     24.45 o 
  -5  12   1       10.86        9.89      2.39 o 
  -4  12   1     1201.24     1133.78     19.49 o 
  -3  12   1        4.20        6.70      9.26 o 
  -2  12   1      686.68      861.58     36.28 o 
  -1  12   1     6729.67     7016.21    122.59 o 
   0  12   1      841.63     1073.91     16.96 o 
   1  12   1      605.96      673.22     13.16 o 
   2  12   1     1110.34     1152.40     25.39 o 
   3  12   1      630.21      639.77     20.19 o 
   4  12   1       46.94       30.52      5.09 o 
   5  12   1      139.05      135.47     10.60 o 
   6  12   1        2.26        4.55      2.14 o 
   7  12   1     1266.51     1147.90     27.57 o 
   8  12   1       85.35       89.59      5.42 o 
   9  12   1       86.84       98.66      5.14 o 
 -10  13   1      146.58      153.20      7.77 o 
  -9  13   1       97.97      117.61      5.61 o 
  -8  13   1      481.68      474.69     12.38 o 
  -7  13   1      903.74      904.22     24.25 o 
  -6  13   1     1408.62     1329.32     28.70 o 
  -5  13   1      293.92      293.54     19.20 o 
  -4  13   1      590.73      552.82     14.08 o 
  -3  13   1      164.08      168.18      7.94 o 
  -2  13   1       16.25       27.57      3.32 o 
  -1  13   1       61.78       68.14      7.77 o 
   0  13   1     1302.76     1381.59     20.09 o 
   1  13   1     2898.07     3290.38     30.63 o 
   2  13   1      711.80      729.07     21.18 o 
   3  13   1      132.44      139.51      9.78 o 
   4  13   1      576.11      555.77     20.48 o 
   5  13   1      437.49      423.08     18.86 o 
   6  13   1      139.76      133.63      5.37 o 
   7  13   1        1.51        5.72      2.30 o 
   8  13   1       48.52       37.86      4.95 o 
   9  13   1      171.18      170.37      6.39 o 
  -9  14   1        2.03        2.55      1.29 o 
  -8  14   1       77.68       73.62      7.15 o 
  -7  14   1       43.46       40.55      3.93 o 
  -6  14   1      487.14      437.30     17.47 o 
  -5  14   1      560.40      539.69     19.82 o 
  -4  14   1      109.28      110.83      6.65 o 
  -3  14   1      502.69      493.03     13.48 o 
  -2  14   1      322.61      359.17     16.43 o 
  -1  14   1     3860.60     3733.06     60.00 o 
   0  14   1      328.59      415.94     11.56 o 
   1  14   1       26.10       31.93      3.40 o 
   2  14   1      102.70      116.44      9.02 o 
   3  14   1      159.52      157.95     10.59 o 
   4  14   1      491.09      466.13     19.21 o 
   5  14   1      734.63      645.51     13.85 o 
   6  14   1     1189.10     1117.55     18.79 o 
   7  14   1        0.98        5.51      2.82 o 
   8  14   1      353.05      370.68     14.17 o 
   9  14   1        8.82       12.57      1.87 o 
  -9  15   1        2.12        3.69      2.07 o 
  -8  15   1       88.96       86.83      7.37 o 
  -7  15   1      397.91      387.56     16.13 o 
  -6  15   1       25.33       18.95      3.98 o 
  -5  15   1     1660.04     1627.39     46.05 o 
  -4  15   1     2281.86     2109.30     29.29 o 
  -3  15   1     1097.20     1044.59     20.18 o 
  -2  15   1       23.66       12.49      3.32 o 
  -1  15   1      911.61      893.94     26.45 o 
   0  15   1     1041.76     1150.01     20.01 o 
   1  15   1      456.36      466.37     12.48 o 
   2  15   1     3861.87     3684.86     51.78 o 
   3  15   1      941.01      866.01     25.65 o 
   4  15   1      221.70      217.91     13.25 o 
   5  15   1       97.42       80.22      5.06 o 
   6  15   1       80.59       84.78      5.36 o 
   7  15   1      429.82      383.42     15.19 o 
   8  15   1       57.84       55.62      4.10 o 
   9  15   1        7.89       10.96      1.65 o 
  -9  16   1        0.20       -0.79      1.95 o 
  -8  16   1       46.89       54.37      5.76 o 
  -7  16   1       12.53       11.30      3.21 o 
  -6  16   1      305.75      259.64     13.22 o 
  -5  16   1       80.86       74.54      5.51 o 
  -4  16   1      100.60       94.42      4.94 o 
  -3  16   1     2529.52     2499.54     32.12 o 
  -2  16   1     1452.84     1386.00     38.92 o 
  -1  16   1     1750.89     1785.59     25.57 o 
   0  16   1      668.52      629.38     22.31 o 
   1  16   1      310.26      340.25     11.04 o 
   2  16   1       17.17       18.44      4.51 o 
   3  16   1     1099.28     1014.82     28.61 o 
   4  16   1      786.01      712.79     14.53 o 
   5  16   1      627.61      571.26     13.38 o 
   6  16   1      436.90      425.22     11.54 o 
   7  16   1        0.16        1.52      1.97 o 
   8  16   1        3.69        6.48      1.72 o 
   9  16   1       59.22       66.45      3.34 o 
  -9  17   1       49.47       51.20      4.51 o 
  -8  17   1       69.18       71.67      6.25 o 
  -7  17   1       20.92       20.48      3.83 o 
  -6  17   1       24.77       18.89      3.87 o 
  -5  17   1      701.45      630.42     18.40 o 
  -4  17   1      161.78      150.58      6.20 o 
  -3  17   1        3.37        2.86      1.74 o 
  -2  17   1      110.96      129.50      7.44 o 
  -1  17   1        9.72        6.84      3.49 o 
   0  17   1      588.82      564.29     14.87 o 
   1  17   1      203.30      182.16      8.34 o 
   2  17   1      460.77      473.86     19.84 o 
   3  17   1      244.71      222.08      9.03 o 
   4  17   1      450.66      413.94     11.29 o 
   5  17   1      119.80      120.10      6.25 o 
   6  17   1        3.28        1.60      2.55 o 
   7  17   1       34.08       28.62      3.73 o 
   8  17   1       16.32       16.51      2.08 o 
  -8  18   1       57.68       61.58      5.52 o 
  -7  18   1       15.72       13.02      3.34 o 
  -6  18   1       36.28       38.47      5.33 o 
  -5  18   1      276.71      269.39      8.95 o 
  -4  18   1      439.21      440.61     14.76 o 
  -3  18   1        0.31       -1.14      1.53 o 
  -2  18   1        0.32       -0.72      1.83 o 
  -1  18   1       63.23       72.28      8.34 o 
   0  18   1       33.53       27.77      3.62 o 
   1  18   1      238.78      242.93     14.09 o 
   2  18   1       30.62       25.11      2.34 o 
   3  18   1      717.13      665.39     14.23 o 
   4  18   1      197.34      200.66      6.88 o 
   5  18   1        0.02       -0.36      1.38 o 
   6  18   1      373.89      373.63      8.65 o 
   7  18   1       99.06      105.09      5.33 o 
   8  18   1       36.03       32.11      2.64 o 
  -8  19   1      202.43      215.94      9.42 o 
  -7  19   1        1.24        3.85      2.27 o 
  -6  19   1       75.26       72.41      6.91 o 
  -5  19   1       29.88       20.60      2.72 o 
  -4  19   1       22.10       15.34      2.91 o 
  -3  19   1      237.61      212.10      8.43 o 
  -2  19   1      562.04      514.92      9.17 o 
  -1  19   1      736.77      716.92     16.67 o 
   0  19   1        5.04        6.31      1.09 o 
   1  19   1        3.49        4.26      2.59 o 
   2  19   1      701.47      655.44     15.53 o 
   3  19   1       72.08       57.88      3.92 o 
   4  19   1      163.29      159.41      7.40 o 
   5  19   1      249.68      254.25      7.20 o 
   6  19   1       37.09       34.92      2.69 o 
   7  19   1       19.93       26.31      2.66 o 
   8  19   1        1.15        1.61      1.03 o 
  -8  20   1      102.98      109.27      4.40 o 
  -7  20   1        3.53        4.79      2.32 o 
  -6  20   1        0.04       -0.48      2.02 o 
  -5  20   1       25.74       26.79      2.91 o 
  -4  20   1       54.71       49.04      3.97 o 
  -3  20   1       71.03       55.59      4.30 o 
  -2  20   1        1.04        1.52      1.08 o 
  -1  20   1      200.09      165.71      5.29 o 
   0  20   1       19.20       22.13      1.90 o 
   1  20   1       21.07       24.84      2.94 o 
   2  20   1      131.97      120.25      5.37 o 
   3  20   1       46.84       29.72      4.62 o 
   4  20   1        4.97        2.20      2.27 o 
   5  20   1        5.93        7.55      1.49 o 
   6  20   1        2.36        0.54      0.95 o 
   7  20   1        0.92        0.98      1.01 o 
  -7  21   1      145.38      155.07      5.58 o 
  -6  21   1      213.07      212.22     10.74 o 
  -5  21   1       45.93       50.67      3.87 o 
  -4  21   1        0.58       -0.99      1.67 o 
  -3  21   1        1.39        2.90      1.72 o 
  -2  21   1       65.54       54.57      3.46 o 
  -1  21   1       10.73        7.77      1.59 o 
   0  21   1       82.37       93.32      4.06 o 
   1  21   1      263.96      290.17      9.58 o 
   2  21   1       62.81       59.96      4.49 o 
   3  21   1        9.68       10.26      2.20 o 
   4  21   1        3.28        3.28      2.39 o 
   5  21   1        0.98        0.85      1.08 o 
   6  21   1       90.86      102.17      5.74 o 
   7  21   1       19.50       17.64      2.76 o 
  -7  22   1        7.40        4.14      1.95 o 
  -6  22   1      146.81      160.67      8.82 o 
  -5  22   1       25.44       31.94      4.08 o 
  -4  22   1       38.34       29.44      3.11 o 
  -3  22   1       12.42       11.74      2.79 o 
  -2  22   1        2.09        2.50      1.81 o 
  -1  22   1        0.87        3.31      1.43 o 
   0  22   1        9.75       10.12      2.17 o 
   1  22   1        9.12        9.33      2.15 o 
   2  22   1        8.14        6.53      2.04 o 
   3  22   1       19.18       17.67      2.61 o 
   4  22   1       24.87       21.89      2.80 o 
   5  22   1        0.62       -0.58      1.41 o 
   6  22   1        3.02        4.70      1.29 o 
  -6  23   1       27.66       26.19      3.59 o 
  -5  23   1      216.44      225.13     10.62 o 
  -4  23   1        1.32        1.60      1.75 o 
  -3  23   1      581.32      552.03     12.76 o 
  -2  23   1       69.48       58.23      3.49 o 
  -1  23   1       26.02       31.77      3.29 o 
   0  23   1      104.99      110.14      5.90 o 
   1  23   1       38.91       49.98      4.07 o 
   2  23   1      241.95      225.52      8.23 o 
   3  23   1       61.84       66.22      4.45 o 
   4  23   1       21.78       25.59      2.85 o 
   5  23   1        2.82        2.34      1.34 o 
   6  23   1       28.13       30.91      3.31 o 
  -5  24   1        0.79        5.72      2.36 o 
  -4  24   1        0.16        1.08      2.18 o 
  -3  24   1      364.59      364.66     14.30 o 
  -2  24   1      241.88      253.61     12.37 o 
  -1  24   1      431.85      437.09     11.06 o 
   0  24   1      143.42      153.87      6.75 o 
   1  24   1      265.33      277.53      8.96 o 
   2  24   1      127.98      131.12      6.09 o 
   3  24   1       19.11       18.65      2.47 o 
   4  24   1      452.71      494.35     10.52 o 
   5  24   1       34.19       40.69      2.81 o 
  -5  25   1       58.95       59.83      4.80 o 
  -4  25   1      123.66      120.34      7.44 o 
  -3  25   1        6.62       10.37      3.00 o 
  -2  25   1       11.47       14.81      3.40 o 
  -1  25   1       33.15       33.95      3.17 o 
   0  25   1       82.28       95.18      5.07 o 
   1  25   1      258.66      273.58      8.40 o 
   2  25   1      120.35      139.98      8.50 o 
   3  25   1      113.73      117.81      5.19 o 
   4  25   1      247.95      253.97      6.86 o 
  -4  26   1      189.63      217.99      8.95 o 
  -3  26   1       16.73       16.48      3.13 o 
  -2  26   1       41.95       40.84      4.59 o 
  -1  26   1        3.39        5.90      2.30 o 
   0  26   1       46.40       51.56      3.54 o 
   1  26   1       40.13       42.48      3.23 o 
   2  26   1      115.15      116.89      5.46 o 
   3  26   1       13.61       17.74      1.95 o 
  -3  27   1       26.36       28.36      3.38 o 
  -2  27   1       24.53       25.29      3.36 o 
  -1  27   1       41.08       39.72      4.27 o 
   0  27   1        3.80        1.73      1.65 o 
   1  27   1       49.40       48.91      4.56 o 
   2  27   1       10.46       11.84      2.53 o 
 -11   0   2       24.70       23.92      2.55 o 
 -10   0   2      145.47      156.87      9.76 o 
  -9   0   2      721.50      650.41     20.65 o 
  -8   0   2       77.82       73.96      6.92 o 
  -7   0   2      506.34      557.14     21.23 o 
  -6   0   2     1586.55     1839.92     34.89 o 
  -5   0   2      499.91      545.77     19.55 o 
  -4   0   2       77.82      104.56      4.57 o 
  -3   0   2      320.75      444.50      7.76 o 
  -2   0   2     8631.04     8377.51     41.51 o 
  -1   0   2    31259.69    27452.88     61.92 o 
   0   0   2     9525.83    10598.06     40.99 o 
   1   0   2    35079.29    36898.20   1129.80 o 
   2   0   2     2930.53     3192.35     17.16 o 
   3   0   2    19539.67    19203.72    316.18 o 
   4   0   2     3944.56     3609.88     45.65 o 
   5   0   2     4264.07     4089.80     52.71 o 
   6   0   2      894.91     1002.00     27.96 o 
   7   0   2      381.21      294.11     13.07 o 
   8   0   2        1.04       -0.75      1.83 o 
   9   0   2       28.52       31.44      4.38 o 
  10   0   2       14.69       17.58      2.91 o 
 -11   1   2       13.09       13.11      1.48 o 
 -10   1   2       37.86       41.20      3.31 o 
  -9   1   2      197.52      183.03      7.89 o 
  -8   1   2      724.83      727.30     15.12 o 
  -7   1   2       64.37       69.82      5.43 o 
  -6   1   2       23.84       14.68      3.17 o 
  -5   1   2       44.24       86.71      3.42 o 
  -4   1   2     1185.72     1452.03     17.63 o 
  -3   1   2     1192.72     1116.20     10.51 o 
  -2   1   2      833.29      980.22      9.74 o 
  -1   1   2     8498.73     7849.88     17.34 o 
   0   1   2      205.47      246.07      6.11 o 
   1   1   2    98065.98    96497.14   1182.40 o 
   2   1   2     4001.08     4139.86     18.83 o 
   3   1   2        2.30        3.51      1.51 o 
   4   1   2      583.22      756.70     14.83 o 
   5   1   2       98.77       86.13      5.96 o 
   6   1   2      203.57      201.95      9.16 o 
   7   1   2       87.33       83.74      7.06 o 
   8   1   2        9.54        9.08      2.08 o 
   9   1   2        0.14       -0.83      1.51 o 
  10   1   2       91.87       99.84      6.36 o 
 -11   2   2      100.13       93.55      3.32 o 
 -10   2   2      278.73      293.97      7.67 o 
  -9   2   2      442.66      426.76     11.92 o 
  -8   2   2      295.61      297.30      9.77 o 
  -7   2   2     2030.90     2019.03     28.24 o 
  -6   2   2     1094.91      985.95     16.66 o 
  -5   2   2     1604.31     1670.93     21.12 o 
  -4   2   2     1017.42     1081.88     11.94 o 
  -3   2   2      732.18      665.57      5.42 o 
  -2   2   2     4228.47     4021.69     19.13 o 
  -1   2   2      639.51      710.54      7.31 o 
   0   2   2       73.50       54.18      2.96 o 
   1   2   2     2143.06     2274.86     14.67 o 
   2   2   2    15678.17    16322.27     66.08 o 
   3   2   2      258.48      242.55      5.04 o 
   4   2   2        7.28        8.30      3.07 o 
   5   2   2      125.38      129.68      7.01 o 
   6   2   2      909.60      912.16     25.87 o 
   7   2   2       66.16       66.64      6.33 o 
   8   2   2       86.81       88.08      4.30 o 
   9   2   2       67.60       60.43      3.44 o 
  10   2   2       19.41       12.72      2.61 o 
 -11   3   2        0.26        0.94      0.95 o 
 -10   3   2      244.02      262.86      7.27 o 
  -9   3   2     1479.36     1406.80     21.47 o 
  -8   3   2     1294.52     1159.22     19.19 o 
  -7   3   2      329.89      352.04     11.91 o 
  -6   3   2       30.52       32.93      2.86 o 
  -5   3   2      569.70      560.02      9.89 o 
  -4   3   2     4907.92     4835.55     31.89 o 
  -3   3   2     2856.28     2765.52     21.10 o 
  -2   3   2       99.13       92.11      1.53 o 
  -1   3   2     4955.29     4748.50     18.80 o 
   0   3   2     2275.25     2391.23     18.63 o 
   1   3   2     3856.53     3758.25     41.40 o 
   2   3   2       82.32       98.71      2.68 o 
   3   3   2      221.62      213.85      5.27 o 
   4   3   2       15.72       22.83      4.93 o 
   5   3   2      377.88      429.89     12.24 o 
   6   3   2      272.44      249.97      7.97 o 
   7   3   2       84.24       66.01      4.36 o 
   8   3   2      279.49      240.68      8.53 o 
   9   3   2      384.30      397.75      8.45 o 
  10   3   2      156.04      195.40      8.86 o 
 -11   4   2       32.02       36.96      2.97 o 
 -10   4   2       39.61       38.99      3.00 o 
  -9   4   2      164.24      149.36      5.87 o 
  -8   4   2      659.54      586.34     19.21 o 
  -7   4   2     1822.24     1947.00     27.85 o 
  -6   4   2     1052.42     1180.44     21.31 o 
  -5   4   2      602.85      849.71     15.27 o 
  -4   4   2      663.11      690.88      8.17 o 
  -3   4   2      196.99      213.53      3.10 o 
  -2   4   2     1046.83     1010.69      9.29 o 
  -1   4   2      470.14      476.95      4.92 o 
   0   4   2     1795.89     1761.74     12.74 o 
   1   4   2       32.22       28.59      2.00 o 
   2   4   2     1682.04     2014.98     18.71 o 
   3   4   2       10.78       14.23      1.72 o 
   4   4   2      285.91      239.76      8.64 o 
   5   4   2       31.68       39.46      3.32 o 
   6   4   2      213.19      202.89      8.65 o 
   7   4   2      170.85      186.55      7.97 o 
   8   4   2       19.01       27.03      3.20 o 
   9   4   2      175.11      171.86      5.60 o 
  10   4   2       42.74       37.59      2.84 o 
 -11   5   2        0.06        0.38      1.22 o 
 -10   5   2      144.12      137.09      5.21 o 
  -9   5   2      591.02      568.11     12.74 o 
  -8   5   2      276.28      289.10      9.65 o 
  -7   5   2       59.47       63.89      4.20 o 
  -6   5   2        8.32        7.90      1.79 o 
  -5   5   2      334.81      400.11      8.99 o 
  -4   5   2      408.77      362.25      6.00 o 
  -3   5   2     1450.82     1318.45     25.70 o 
  -2   5   2     1450.33     1447.96      7.18 o 
  -1   5   2      196.71      164.72      3.03 o 
   0   5   2     3592.61     3446.75     17.27 o 
   1   5   2     2089.48     2203.65     14.66 o 
   2   5   2     1375.31     1426.58     20.34 o 
   3   5   2      137.39      111.18      3.23 o 
   4   5   2      177.32      223.33      6.75 o 
   5   5   2      140.22      118.46      5.15 o 
   6   5   2       12.67       12.78      2.75 o 
   7   5   2        0.36        3.69      1.66 o 
   8   5   2      242.11      256.49      8.73 o 
   9   5   2       15.13       14.87      1.86 o 
  10   5   2        3.53        3.12      1.25 o 
 -11   6   2      183.52      190.97      6.07 o 
 -10   6   2      101.42      101.54      4.44 o 
  -9   6   2       38.19       33.08      2.97 o 
  -8   6   2      111.52      114.76      6.12 o 
  -7   6   2      687.35      635.41     12.67 o 
  -6   6   2      880.41      790.79     21.59 o 
  -5   6   2      150.39      128.63      4.94 o 
  -4   6   2      434.71      464.30     10.05 o 
  -3   6   2       23.03       40.15      2.29 o 
  -2   6   2      566.39      541.10     11.00 o 
  -1   6   2     1194.60     1267.14     15.40 o 
   0   6   2      743.58      799.22      9.12 o 
   1   6   2      383.32      366.63      5.65 o 
   2   6   2       16.21       13.95      1.20 o 
   3   6   2      971.28     1007.70     14.34 o 
   4   6   2      280.01      313.03      9.12 o 
   5   6   2        5.32       18.30      4.82 o 
   6   6   2      188.11      228.13     13.47 o 
   7   6   2      225.60      204.22      7.73 o 
   8   6   2        8.87        9.32      2.15 o 
   9   6   2       10.67       16.25      2.45 o 
  10   6   2        0.34        0.44      0.98 o 
 -11   7   2       13.25       11.54      1.77 o 
 -10   7   2       10.70       14.48      2.78 o 
  -9   7   2      218.47      214.00      6.83 o 
  -8   7   2       74.96       75.57      5.12 o 
  -7   7   2       19.32       19.05      3.11 o 
  -6   7   2      148.96      165.46      7.88 o 
  -5   7   2       54.96       44.16      3.69 o 
  -4   7   2      266.30      228.34      5.98 o 
  -3   7   2      180.85      185.60      5.01 o 
  -2   7   2        2.79        3.17      1.18 o 
  -1   7   2      195.35      217.84      3.58 o 
   0   7   2     4862.36     4909.37     22.03 o 
   1   7   2      116.99      156.71      3.80 o 
   2   7   2     2445.35     2530.86     17.27 o 
   3   7   2      353.79      470.00     10.32 o 
   4   7   2      898.06      928.83     24.48 o 
   5   7   2       85.47      100.54      9.09 o 
   6   7   2        2.31        5.97      4.12 o 
   7   7   2       15.25       16.16      2.51 o 
   8   7   2        8.66       10.75      1.85 o 
   9   7   2       76.78       72.03      4.51 o 
  10   7   2       13.39       12.48      2.53 o 
 -11   8   2        0.01        0.72      0.85 o 
 -10   8   2       33.33       35.82      3.24 o 
  -9   8   2       14.45       15.34      2.20 o 
  -8   8   2      976.32      972.34     17.63 o 
  -7   8   2      147.50      156.49      5.75 o 
  -6   8   2      105.76      108.86     10.02 o 
  -5   8   2       31.85       21.95      2.81 o 
  -4   8   2       86.06       83.73      3.83 o 
  -3   8   2      532.73      459.12      9.54 o 
  -2   8   2     2014.22     1894.03     19.15 o 
  -1   8   2     1049.02     1042.88      9.72 o 
   0   8   2      949.39     1043.33     13.67 o 
   1   8   2      403.76      355.77     11.46 o 
   2   8   2     1288.75     1361.50     17.11 o 
   3   8   2     2864.25     2837.33     39.06 o 
   4   8   2     1893.21     1858.31     24.52 o 
   5   8   2      477.27      503.71     13.67 o 
   6   8   2      502.52      492.28     14.06 o 
   7   8   2       45.46       43.02      3.76 o 
   8   8   2       14.76       17.31      2.67 o 
   9   8   2        1.81        1.74      1.74 o 
  10   8   2       26.77       28.68      3.35 o 
 -10   9   2        6.94        9.26      1.99 o 
  -9   9   2       52.70       51.50      5.92 o 
  -8   9   2        9.68       13.71      2.52 o 
  -7   9   2      238.07      191.20      7.62 o 
  -6   9   2      174.55      190.88      9.54 o 
  -5   9   2       27.04       19.58      2.20 o 
  -4   9   2      939.02      838.16     12.43 o 
  -3   9   2     3594.50     3401.26    462.18 o 
  -2   9   2     1769.95     1680.12     45.28 o 
  -1   9   2     8678.32     8638.36    114.82 o 
   0   9   2     7121.81     7606.98    117.28 o 
   1   9   2     6335.43     6096.21    100.22 o 
   2   9   2     2077.13     2107.93     37.58 o 
   3   9   2      963.05     1020.17     24.10 o 
   4   9   2      140.22      159.05      7.48 o 
   5   9   2       16.56       22.18      3.56 o 
   6   9   2      227.74      186.03      7.34 o 
   7   9   2      188.43      188.00      7.56 o 
   8   9   2       27.01       26.60      3.23 o 
   9   9   2        1.46        4.46      1.50 o 
  10   9   2       15.82       13.46      2.41 o 
 -10  10   2       89.10       98.72      4.04 o 
  -9  10   2      138.44      131.51      8.99 o 
  -8  10   2       11.89       20.85      3.96 o 
  -7  10   2      401.07      413.51     11.31 o 
  -6  10   2       20.54       19.45      3.01 o 
  -5  10   2      431.73      391.31      9.36 o 
  -4  10   2     1968.71     1879.05     34.13 o 
  -3  10   2     1197.92     1128.72     98.96 o 
  -2  10   2      932.51      960.16     43.06 o 
  -1  10   2       12.66        9.61      1.91 o 
   0  10   2       20.03       25.29      2.75 o 
   1  10   2     2243.27     2273.08     42.70 o 
   2  10   2      236.20      242.36      7.62 o 
   3  10   2     2063.07     2322.73     25.39 o 
   4  10   2      143.50      113.36      6.41 o 
   5  10   2      655.90      675.14     23.30 o 
   6  10   2      181.08      143.74      6.66 o 
   7  10   2      328.78      311.70     14.04 o 
   8  10   2        6.74        4.95      1.88 o 
   9  10   2        1.02        1.07      1.59 o 
 -10  11   2      156.20      164.36      4.99 o 
  -9  11   2      506.53      531.23     17.33 o 
  -8  11   2      275.90      259.95     12.78 o 
  -7  11   2     1123.98     1059.74     25.41 o 
  -6  11   2        0.04       -0.51      2.55 o 
  -5  11   2      427.50      397.03     11.66 o 
  -4  11   2      854.96      887.11     28.69 o 
  -3  11   2       11.04       21.07      4.23 o 
  -2  11   2     1259.41     1289.37     19.04 o 
  -1  11   2      695.56      798.13     30.59 o 
   0  11   2      950.02      955.08     53.68 o 
   1  11   2       71.16       83.19      4.85 o 
   2  11   2      135.05      121.10      5.70 o 
   3  11   2      192.44      180.61      7.33 o 
   4  11   2      528.29      606.54     21.07 o 
   5  11   2      526.68      550.19     21.38 o 
   6  11   2       23.72       18.48      2.63 o 
   7  11   2       55.03       64.98      6.72 o 
   8  11   2       44.55       38.94      5.47 o 
   9  11   2      239.72      271.58     11.86 o 
 -10  12   2       22.95       27.53      2.60 o 
  -9  12   2        5.04        7.46      1.92 o 
  -8  12   2      176.94      164.57     10.19 o 
  -7  12   2      879.70      872.14     23.15 o 
  -6  12   2      100.22      107.03      7.90 o 
  -5  12   2     1128.16     1014.56     28.88 o 
  -4  12   2        6.56        8.07      3.47 o 
  -3  12   2        0.21       -0.01      1.36 o 
  -2  12   2        3.69        8.68      2.08 o 
  -1  12   2      295.32      303.44     14.56 o 
   0  12   2        0.75        4.33      1.78 o 
   1  12   2      206.42      220.50      7.95 o 
   2  12   2      657.56      737.97     14.40 o 
   3  12   2      597.32      557.86     19.62 o 
   4  12   2       33.22       39.99      5.88 o 
   5  12   2      217.59      217.42      9.79 o 
   6  12   2       13.26       11.81      2.35 o 
   7  12   2      323.31      363.05     16.74 o 
   8  12   2      191.09      229.77     12.50 o 
   9  12   2       23.68       25.13      3.84 o 
 -10  13   2       26.28       33.02      2.61 o 
  -9  13   2        5.35        4.86      2.43 o 
  -8  13   2       61.83       67.54      4.73 o 
  -7  13   2       78.00       71.76      5.00 o 
  -6  13   2      113.27      110.25      5.90 o 
  -5  13   2      163.26      150.20     11.43 o 
  -4  13   2      129.27      122.39     10.56 o 
  -3  13   2       14.10       20.57      3.07 o 
  -2  13   2        4.50       22.32     23.48 o 
  -1  13   2      191.61      188.15     11.79 o 
   0  13   2       12.95       11.81      2.21 o 
   1  13   2     1591.51     1547.23     21.96 o 
   2  13   2       49.20       65.94      6.89 o 
   3  13   2       57.07       76.54      7.66 o 
   4  13   2       57.37       57.24      6.98 o 
   5  13   2       70.20       60.86      6.37 o 
   6  13   2       42.71       36.68      5.20 o 
   7  13   2       10.86       13.21      3.98 o 
   8  13   2        0.56        2.57      2.45 o 
   9  13   2        0.21       -0.44      1.63 o 
  -9  14   2       14.41       15.54      3.20 o 
  -8  14   2       23.28       18.22      3.91 o 
  -7  14   2        1.90        2.14      1.66 o 
  -6  14   2      118.04       92.00      5.49 o 
  -5  14   2      357.24      351.64     12.46 o 
  -4  14   2      269.05      263.90     15.73 o 
  -3  14   2      967.67      948.86     35.92 o 
  -2  14   2       29.69       36.86      3.76 o 
  -1  14   2       33.24       37.97      5.69 o 
   0  14   2      155.13      158.45      7.39 o 
   1  14   2       19.18       21.09      2.94 o 
   2  14   2     3870.69     3976.20     52.50 o 
   3  14   2      588.58      565.58     20.71 o 
   4  14   2      130.49      130.87     10.42 o 
   5  14   2        1.41        1.68      2.04 o 
   6  14   2       12.77       10.71      3.44 o 
   7  14   2       72.20       61.99      7.08 o 
   8  14   2      158.69      169.61     10.23 o 
   9  14   2        0.97        1.68      1.71 o 
  -9  15   2      111.20      119.98      7.56 o 
  -8  15   2       51.11       54.70      5.92 o 
  -7  15   2      297.28      287.99     13.70 o 
  -6  15   2       19.03       16.27      3.80 o 
  -5  15   2      420.26      435.40      9.63 o 
  -4  15   2       19.23       23.99      5.40 o 
  -3  15   2       15.98       25.21      3.45 o 
  -2  15   2       68.44       75.05      8.47 o 
  -1  15   2       32.70       20.49      4.21 o 
   0  15   2       60.76       59.48      5.92 o 
   1  15   2      452.89      515.09     13.81 o 
   2  15   2       15.04       20.50      4.69 o 
   3  15   2       47.47       47.52      6.60 o 
   4  15   2      297.23      292.11     13.49 o 
   5  15   2       16.55       14.98      3.80 o 
   6  15   2      257.89      272.05     16.70 o 
   7  15   2        0.75        4.32      2.76 o 
   8  15   2       24.06       22.86      4.04 o 
  -9  16   2        1.02       -0.79      1.84 o 
  -8  16   2       29.64       30.97      4.38 o 
  -7  16   2       87.33       74.72      7.09 o 
  -6  16   2        1.13        2.91      2.99 o 
  -5  16   2       77.58       88.38      4.55 o 
  -4  16   2      349.01      313.43      8.27 o 
  -3  16   2        9.45       -1.48      4.30 o 
  -2  16   2      412.96      401.88     19.48 o 
  -1  16   2       82.33       95.82      9.37 o 
   0  16   2      281.31      297.90     10.78 o 
   1  16   2        8.97       10.53      2.47 o 
   2  16   2      443.82      459.59     19.24 o 
   3  16   2       91.55       99.53      7.89 o 
   4  16   2      352.92      315.21     11.23 o 
   5  16   2       18.09       16.24      2.74 o 
   6  16   2      105.34       99.00      5.92 o 
   7  16   2        0.60        1.51      2.13 o 
   8  16   2        0.31        0.71      1.82 o 
  -9  17   2        7.77        8.49      1.47 o 
  -8  17   2       37.81       35.61      4.51 o 
  -7  17   2        0.08       -0.47      2.16 o 
  -6  17   2       11.89       15.03      4.52 o 
  -5  17   2       30.43       25.37      2.65 o 
  -4  17   2      777.80      739.31     12.87 o 
  -3  17   2      748.92      693.63     10.29 o 
  -2  17   2      368.25      392.98     19.54 o 
  -1  17   2      706.89      672.71     25.01 o 
   0  17   2     2177.92     2239.05     44.40 o 
   1  17   2      648.94      656.53     16.26 o 
   2  17   2      462.62      482.12     15.03 o 
   3  17   2       89.90       98.13      5.53 o 
   4  17   2      197.56      183.82      7.86 o 
   5  17   2      212.11      209.78      8.53 o 
   6  17   2       60.96       48.99      4.20 o 
   7  17   2      154.86      154.32      9.80 o 
   8  17   2       20.07       24.80      3.69 o 
  -8  18   2        1.32        6.67      2.61 o 
  -7  18   2       40.95       37.95      5.08 o 
  -6  18   2      121.32      131.23      6.11 o 
  -5  18   2       31.51       24.84      3.06 o 
  -4  18   2       57.01       52.49      3.63 o 
  -3  18   2       16.80        8.83      2.83 o 
  -2  18   2       32.20       27.10      2.70 o 
  -1  18   2       35.72       40.48      3.13 o 
   0  18   2      109.07      107.60      6.34 o 
   1  18   2        0.68        1.54      2.10 o 
   2  18   2      953.06      882.26     23.49 o 
   3  18   2      456.13      410.48     16.32 o 
   4  18   2      110.17       93.45      8.97 o 
   5  18   2       21.56       23.83      3.54 o 
   6  18   2        6.46       10.42      2.21 o 
   7  18   2       55.91       48.39      5.30 o 
   8  18   2       12.84       15.38      2.84 o 
  -8  19   2      351.39      363.55     11.99 o 
  -7  19   2       15.33       23.16      3.93 o 
  -6  19   2       84.59       80.48      4.79 o 
  -5  19   2      967.91      980.26     20.56 o 
  -4  19   2       22.28       28.87      3.36 o 
  -3  19   2      384.43      371.82      8.02 o 
  -2  19   2      755.04      704.74     12.87 o 
  -1  19   2      465.26      451.82     10.25 o 
   0  19   2       10.01        6.52      1.58 o 
   1  19   2      530.38      493.77     12.14 o 
   2  19   2       39.22       37.07      5.14 o 
   3  19   2      570.47      519.11     18.41 o 
   4  19   2       33.86       33.73      3.47 o 
   5  19   2       25.32       23.53      2.94 o 
   6  19   2       68.96       81.36      4.91 o 
   7  19   2       63.09       63.55      5.69 o 
  -8  20   2       77.06       88.47      3.94 o 
  -7  20   2      261.16      273.88     11.43 o 
  -6  20   2      377.89      402.31     10.07 o 
  -5  20   2      405.87      391.77     10.63 o 
  -4  20   2        2.17        1.28      1.55 o 
  -3  20   2       79.97       82.05      5.32 o 
  -2  20   2       25.85       21.94      3.46 o 
  -1  20   2       88.86       85.19      4.59 o 
   0  20   2       35.13       34.62      2.78 o 
   1  20   2       10.65       10.65      2.46 o 
   2  20   2      117.07       96.04      8.12 o 
   3  20   2       80.77       76.05      7.26 o 
   4  20   2       11.53       13.15      3.38 o 
   5  20   2       19.53       17.61      2.52 o 
   6  20   2       25.42       24.59      3.71 o 
   7  20   2       87.04       92.55      6.20 o 
  -7  21   2      187.14      204.81      9.08 o 
  -6  21   2        6.02        6.06      1.98 o 
  -5  21   2        7.97        4.98      2.95 o 
  -4  21   2        1.32       -2.27      2.27 o 
  -3  21   2       40.07       25.10      3.10 o 
  -2  21   2       79.85       75.38      6.38 o 
  -1  21   2       61.95       55.09      4.36 o 
   0  21   2      149.88      158.03      7.21 o 
   1  21   2      542.48      514.10     18.45 o 
   2  21   2      259.86      234.10     12.46 o 
   3  21   2       42.32       34.95      3.56 o 
   4  21   2      110.85      111.52      5.75 o 
   5  21   2       28.55       35.06      3.18 o 
   6  21   2       13.19       14.96      2.84 o 
  -7  22   2       31.29       35.76      3.72 o 
  -6  22   2       24.67       23.68      2.37 o 
  -5  22   2       38.30       41.35      3.43 o 
  -4  22   2      412.41      400.07     10.70 o 
  -3  22   2      356.24      362.85     15.91 o 
  -2  22   2       18.65       16.85      2.65 o 
  -1  22   2      624.23      648.46     14.47 o 
   0  22   2       29.07       22.61      4.34 o 
   1  22   2      166.75      151.96     10.07 o 
   2  22   2      519.95      511.50     17.98 o 
   3  22   2      493.16      456.78     16.96 o 
   4  22   2      236.59      238.52      7.86 o 
   5  22   2        4.30        7.83      1.67 o 
   6  22   2        5.67        4.42      1.33 o 
  -6  23   2       55.52       59.88      4.96 o 
  -5  23   2       50.63       58.71      3.77 o 
  -4  23   2       72.70       81.95      4.77 o 
  -3  23   2       18.14       19.66      3.06 o 
  -2  23   2      127.14      136.79      6.56 o 
  -1  23   2       19.86       16.42      3.04 o 
   0  23   2      458.11      422.74     16.36 o 
   1  23   2      311.41      288.16     13.51 o 
   2  23   2      262.63      277.00     12.99 o 
   3  23   2        2.89        2.19      2.41 o 
   4  23   2       13.53       15.12      3.40 o 
   5  23   2       17.80       13.81      2.74 o 
  -5  24   2       93.03      112.17      6.89 o 
  -4  24   2        6.52        2.26      2.26 o 
  -3  24   2        0.91       -1.02      2.01 o 
  -2  24   2        5.34        6.71      2.92 o 
  -1  24   2        0.50        0.48      2.46 o 
   0  24   2       13.13       13.65      3.61 o 
   1  24   2       13.93       10.29      3.08 o 
   2  24   2        0.81        2.55      2.46 o 
   3  24   2        3.27        5.97      2.55 o 
   4  24   2        6.27        5.52      2.23 o 
   5  24   2       38.62       50.64      4.31 o 
  -5  25   2       28.18       26.43      3.33 o 
  -4  25   2       93.39       99.53      6.61 o 
  -3  25   2        4.27        5.07      2.28 o 
  -2  25   2        2.66        2.13      2.01 o 
  -1  25   2       19.37       18.16      3.57 o 
   0  25   2      195.47      203.47     10.50 o 
   1  25   2       45.60       41.19      4.83 o 
   2  25   2       98.94      110.91      7.58 o 
   3  25   2        5.34        4.07      1.95 o 
   4  25   2       60.01       65.24      5.06 o 
  -4  26   2        0.19        3.22      1.87 o 
  -3  26   2        4.28        7.66      2.38 o 
  -2  26   2       47.21       49.84      4.90 o 
  -1  26   2       23.99       25.33      3.70 o 
   0  26   2        7.08        7.10      2.49 o 
   1  26   2        0.05        0.74      1.79 o 
   2  26   2       56.88       62.13      5.34 o 
   3  26   2       26.25       26.56      3.40 o 
  -2  27   2        9.35       13.30      2.54 o 
  -1  27   2        9.23       16.98      2.89 o 
   0  27   2       76.43       87.31      5.92 o 
   1  27   2       44.41       50.36      4.51 o 
 -11   1   3        8.24        9.78      1.26 o 
 -10   1   3       78.74       78.36      4.04 o 
  -9   1   3        4.04        5.67      2.00 o 
  -8   1   3        4.06        4.94      1.75 o 
  -7   1   3       39.19       37.04      4.13 o 
  -6   1   3       36.40       39.92      2.81 o 
  -5   1   3      343.75      373.16      7.23 o 
  -4   1   3     1182.48     1317.60     13.93 o 
  -3   1   3      419.94      520.79      8.09 o 
  -2   1   3      179.98      155.78      2.76 o 
  -1   1   3      164.71      229.11      6.96 o 
   0   1   3      975.93      940.58      7.83 o 
   1   1   3      176.81      225.82      6.23 o 
   2   1   3      336.30      331.24      8.18 o 
   3   1   3      450.08      397.66      8.20 o 
   4   1   3      319.89      284.84     11.71 o 
   5   1   3      142.82      150.08      7.91 o 
   6   1   3       51.24       49.59      5.11 o 
   7   1   3       12.85       11.10      2.26 o 
   8   1   3       69.38       64.61      4.65 o 
   9   1   3        1.26        2.38      1.40 o 
  10   1   3        0.43       -1.06      1.06 o 
 -11   2   3       43.43       49.48      2.42 o 
 -10   2   3        9.78       10.04      1.93 o 
  -9   2   3      282.67      253.21      9.18 o 
  -8   2   3        8.92        4.14      1.59 o 
  -7   2   3        1.43        2.91      1.65 o 
  -6   2   3       17.45        7.12      1.60 o 
  -5   2   3     1206.67     1594.21     17.66 o 
  -4   2   3     1760.59     1816.75     18.17 o 
  -3   2   3      396.88      438.26      7.57 o 
  -2   2   3      143.84      148.67      2.42 o 
  -1   2   3      315.61      292.12      4.84 o 
   0   2   3      951.75      918.99     13.36 o 
   1   2   3      875.22      871.79     12.79 o 
   2   2   3      144.43      139.41      5.96 o 
   3   2   3     1572.17     1711.96     16.88 o 
   4   2   3        3.28        2.44      2.80 o 
   5   2   3      103.58       99.00      6.60 o 
   6   2   3        0.33       -1.40      2.51 o 
   7   2   3        7.93        9.52      2.97 o 
   8   2   3      112.39      106.09      5.85 o 
   9   2   3       53.16       49.16      4.83 o 
  10   2   3        1.62        2.23      1.68 o 
 -11   3   3       73.21       77.60      2.94 o 
 -10   3   3      342.52      364.23      8.38 o 
  -9   3   3       52.77       53.12      4.48 o 
  -8   3   3       20.90       20.38      3.27 o 
  -7   3   3      150.69      140.43      6.23 o 
  -6   3   3      748.47      697.24     12.75 o 
  -5   3   3       52.08       40.20      4.17 o 
  -4   3   3       92.47       91.25      3.26 o 
  -3   3   3     4706.35     4867.52     50.01 o 
  -2   3   3     1488.12     1630.59     19.50 o 
  -1   3   3      274.72      324.88      4.50 o 
   0   3   3     2118.75     2195.92     15.96 o 
   1   3   3       89.97      103.15      4.99 o 
   2   3   3        0.50        2.94      1.04 o 
   3   3   3       22.10       24.39      2.44 o 
   4   3   3      323.71      312.20     18.89 o 
   5   3   3       12.82        9.78      3.17 o 
   6   3   3       60.75       52.87      5.28 o 
   7   3   3      368.62      340.34     14.53 o 
   8   3   3       74.69       73.27      4.90 o 
   9   3   3        1.20        1.15      1.35 o 
  10   3   3       38.91       47.16      4.20 o 
 -11   4   3        9.72       13.74      1.69 o 
 -10   4   3       49.16       49.15      3.28 o 
  -9   4   3      575.57      548.77     14.53 o 
  -8   4   3     4139.22     4187.78     51.55 o 
  -7   4   3     1265.34     1279.49     22.75 o 
  -6   4   3     1638.53     1677.74     19.85 o 
  -5   4   3     1404.27     1428.69     16.56 o 
  -4   4   3     4629.75     5173.62     23.99 o 
  -3   4   3      421.62      543.75     16.87 o 
  -2   4   3     2650.63     2627.70     15.12 o 
  -1   4   3      626.29      785.01      6.84 o 
   0   4   3     1855.43     1928.32     15.85 o 
   1   4   3      171.22      165.13      4.16 o 
   2   4   3      224.00      278.83      5.54 o 
   3   4   3      515.17      540.65      9.78 o 
   4   4   3      224.77      304.05     10.45 o 
   5   4   3      537.30      527.88     14.51 o 
   6   4   3      451.80      470.18     27.98 o 
   7   4   3        0.91        2.01      2.31 o 
   8   4   3       57.52       45.99      3.96 o 
   9   4   3       16.42       14.47      3.74 o 
  10   4   3       74.17       84.01      5.39 o 
 -11   5   3      272.97      288.02      7.45 o 
 -10   5   3       37.16       37.37      2.84 o 
  -9   5   3      243.59      262.68      7.53 o 
  -8   5   3        4.31        9.81      5.53 o 
  -7   5   3       21.88       14.96      3.05 o 
  -6   5   3     1305.97     1250.62     21.07 o 
  -5   5   3        7.56        3.85      1.65 o 
  -4   5   3     4524.50     5157.43     49.18 o 
  -3   5   3      234.56      218.51      7.01 o 
  -2   5   3     7028.97     7358.78     56.21 o 
  -1   5   3      412.07      367.45      6.90 o 
   0   5   3       31.07       34.61      1.82 o 
   1   5   3        0.39        6.72      1.41 o 
   2   5   3     1397.75     1467.22     23.51 o 
   3   5   3       74.87       74.83      4.41 o 
   4   5   3     1006.65     1041.04     19.56 o 
   5   5   3       30.56       42.43      4.61 o 
   6   5   3       25.18       14.37      3.41 o 
   7   5   3      648.48      585.95     19.05 o 
   8   5   3       46.35       60.92      4.46 o 
   9   5   3      196.63      217.71      7.35 o 
  10   5   3        8.09        8.03      2.10 o 
 -11   6   3       52.40       54.40      3.88 o 
 -10   6   3      175.04      173.97      5.65 o 
  -9   6   3        2.46        2.07      1.42 o 
  -8   6   3        2.50        1.96      1.53 o 
  -7   6   3      301.28      293.86     10.96 o 
  -6   6   3      232.46      223.30      9.11 o 
  -5   6   3      747.99      829.35     16.11 o 
  -4   6   3      987.58     1115.31     17.44 o 
  -3   6   3     2971.43     3291.16     41.13 o 
  -2   6   3     1993.69     1957.43     30.44 o 
  -1   6   3     3256.70     3319.61     34.34 o 
   0   6   3        2.11        4.96      1.38 o 
   1   6   3      293.19      259.87      5.54 o 
   2   6   3       66.45       93.27      3.76 o 
   3   6   3      729.16      785.09     13.65 o 
   4   6   3      101.19       95.98      6.07 o 
   5   6   3      327.23      319.41     11.29 o 
   6   6   3       88.03       76.20      5.07 o 
   7   6   3        0.48        4.16      1.76 o 
   8   6   3       17.17       12.69      3.24 o 
   9   6   3      166.58      161.79      9.15 o 
 -11   7   3       10.03       13.08      1.42 o 
 -10   7   3       25.37       26.86      2.90 o 
  -9   7   3      142.24      146.55      5.57 o 
  -8   7   3      816.94      869.42     16.36 o 
  -7   7   3      117.62      126.75      6.54 o 
  -6   7   3     1896.68     1914.60     32.18 o 
  -5   7   3       57.51       77.83      5.20 o 
  -4   7   3      765.46      958.46     16.70 o 
  -3   7   3     5134.40     5046.58     53.34 o 
  -2   7   3      250.98      253.37     11.70 o 
  -1   7   3     7940.19     8213.22     40.66 o 
   0   7   3       18.24       34.07     14.82 o 
   1   7   3      949.85      887.86     13.58 o 
   2   7   3      172.67      225.21      5.78 o 
   3   7   3      368.54      352.98      7.75 o 
   4   7   3      387.23      396.63     11.63 o 
   5   7   3     1061.07     1080.46     30.01 o 
   6   7   3      544.89      513.49     13.04 o 
   7   7   3       88.67       82.31      5.54 o 
   8   7   3       10.83       13.52      2.28 o 
   9   7   3       21.36       30.55      4.19 o 
 -10   8   3       36.77       36.10      3.18 o 
  -9   8   3       58.61       53.73      4.15 o 
  -8   8   3        0.93        5.17      2.32 o 
  -7   8   3        2.33        0.73      1.24 o 
  -6   8   3      727.00      671.84     19.21 o 
  -5   8   3      286.55      301.69     10.13 o 
  -4   8   3     1383.72     1321.97     29.20 o 
  -3   8   3      269.86      253.20     12.65 o 
  -2   8   3      403.43      460.56     16.37 o 
  -1   8   3     2516.18     2708.60     23.44 o 
   0   8   3      669.04      684.33     11.86 o 
   1   8   3      558.59      567.75     11.33 o 
   2   8   3     4618.42     4934.56     35.82 o 
   3   8   3        7.36        4.04      2.54 o 
   4   8   3      767.18      796.54     17.07 o 
   5   8   3        9.99       21.12      3.68 o 
   6   8   3      146.84      123.22      6.57 o 
   7   8   3      473.49      482.83     33.12 o 
   8   8   3        6.87        5.76      2.59 o 
   9   8   3       49.08       42.38      4.64 o 
 -10   9   3      160.30      172.47      5.23 o 
  -9   9   3      237.36      243.88     11.67 o 
  -8   9   3      109.05       99.69      5.62 o 
  -7   9   3       30.71       34.78      2.88 o 
  -6   9   3        4.93        3.97      2.22 o 
  -5   9   3      263.92      237.10     12.59 o 
  -4   9   3     1483.65     1229.94     29.42 o 
  -3   9   3      725.18      630.65     20.74 o 
  -2   9   3      144.35      172.71     10.64 o 
  -1   9   3      265.55      289.52     12.96 o 
   0   9   3      292.54      330.11      8.68 o 
   1   9   3       62.51       59.88      3.94 o 
   2   9   3      100.63      111.74      5.62 o 
   3   9   3        0.64       -0.76      2.05 o 
   4   9   3       22.72        9.71      2.69 o 
   5   9   3      110.61      112.70      7.68 o 
   6   9   3      175.46      139.02      7.07 o 
   7   9   3       51.71       60.23      7.13 o 
   8   9   3      170.40      179.10     11.07 o 
   9   9   3        3.68        3.33      1.38 o 
 -10  10   3        1.80       -0.21      1.02 o 
  -9  10   3      187.81      205.10     10.45 o 
  -8  10   3       54.18       50.75      5.57 o 
  -7  10   3      850.45      810.58     13.07 o 
  -6  10   3      735.76      722.97     23.12 o 
  -5  10   3      395.97      380.71     15.68 o 
  -4  10   3      254.89      192.73     12.22 o 
  -3  10   3      211.91      170.45     11.24 o 
  -2  10   3      446.51      441.28     17.65 o 
  -1  10   3        0.27       -0.11      1.24 o 
   0  10   3      507.60      644.70     15.22 o 
   1  10   3      147.85      136.91      6.06 o 
   2  10   3     1705.54     1856.95     23.10 o 
   3  10   3        0.99       -0.56      2.09 o 
   4  10   3       37.87       47.32      5.00 o 
   5  10   3       23.27       32.49      3.06 o 
   6  10   3       75.04       61.95      7.42 o 
   7  10   3      286.38      263.79     14.56 o 
   8  10   3        0.25        0.54      1.99 o 
   9  10   3        7.91       10.97      1.89 o 
 -10  11   3       21.70       18.78      2.31 o 
  -9  11   3       14.19       14.59      2.39 o 
  -8  11   3        1.81        3.71      2.23 o 
  -7  11   3        7.95       10.62      2.93 o 
  -6  11   3     1135.79     1160.06     46.07 o 
  -5  11   3       80.62       76.71      5.53 o 
  -4  11   3      164.32      121.14     10.03 o 
  -3  11   3       85.21       81.69      8.25 o 
  -2  11   3      175.90      189.54     12.18 o 
  -1  11   3     1423.87     1483.25     46.55 o 
   0  11   3      259.80      300.55      9.27 o 
   1  11   3       28.60       29.37      3.10 o 
   2  11   3       34.01       44.86      3.96 o 
   3  11   3       20.57       18.13      4.02 o 
   4  11   3        2.24       -0.65      1.97 o 
   5  11   3       17.53       21.30      3.06 o 
   6  11   3      321.48      329.34     16.57 o 
   7  11   3        0.27        2.76      2.60 o 
   8  11   3      165.98      163.84     10.40 o 
   9  11   3       57.41       57.54      4.25 o 
 -10  12   3      116.73      126.59      5.02 o 
  -9  12   3      259.91      239.74      7.79 o 
  -8  12   3      129.96      137.44      7.74 o 
  -7  12   3      894.90      870.58     16.15 o 
  -6  12   3      407.19      391.48     11.65 o 
  -5  12   3      511.55      483.39     26.17 o 
  -4  12   3      368.44      319.39     17.01 o 
  -3  12   3      228.51      190.24     12.97 o 
  -2  12   3       22.01       34.54      5.78 o 
  -1  12   3      639.41      660.96     22.93 o 
   0  12   3      208.49      196.92      7.89 o 
   1  12   3      250.07      234.04      8.59 o 
   2  12   3     1583.98     1714.24     23.65 o 
   3  12   3      763.64      751.54     23.27 o 
   4  12   3      133.00      151.62     11.10 o 
   5  12   3      263.44      224.12      9.04 o 
   6  12   3      202.27      200.40     12.98 o 
   7  12   3       20.27       22.35      4.67 o 
   8  12   3        0.05        4.07      2.36 o 
   9  12   3       57.85       57.43      3.42 o 
 -10  13   3      210.02      231.06      6.34 o 
  -9  13   3       10.73        9.73      2.74 o 
  -8  13   3       32.32       37.85      5.18 o 
  -7  13   3      225.72      221.44      7.95 o 
  -6  13   3       57.59       63.30      4.48 o 
  -5  13   3     1498.19     1426.47     54.62 o 
  -4  13   3      330.30      259.30     15.58 o 
  -3  13   3     1161.42      930.96     29.34 o 
  -2  13   3       12.77        9.92      3.75 o 
  -1  13   3      137.16      144.01     11.17 o 
   0  13   3      355.50      416.44     11.90 o 
   1  13   3      615.27      588.35     20.32 o 
   2  13   3      105.87      111.06      6.33 o 
   3  13   3     1279.02     1224.34     30.27 o 
   4  13   3      848.67      842.14     17.90 o 
   5  13   3        5.69        6.29      1.93 o 
   6  13   3       15.79       15.08      4.14 o 
   7  13   3      116.93      115.53      9.44 o 
   8  13   3      124.99      133.52      9.01 o 
  -9  14   3      167.44      157.67      8.55 o 
  -8  14   3       96.72      105.40      7.91 o 
  -7  14   3       19.34       19.88      2.83 o 
  -6  14   3     1477.45     1437.45     20.34 o 
  -5  14   3      246.36      233.05      6.30 o 
  -4  14   3      191.29      162.34     12.75 o 
  -3  14   3     1118.44      945.38     30.46 o 
  -2  14   3      834.02      707.57     26.08 o 
  -1  14   3       78.00       82.45      8.87 o 
   0  14   3     1177.27     1300.09     21.75 o 
   1  14   3       95.34      121.67      6.76 o 
   2  14   3      215.69      249.04     13.52 o 
   3  14   3      210.23      200.21     12.40 o 
   4  14   3      256.48      246.55      9.31 o 
   5  14   3       14.81       14.15      2.68 o 
   6  14   3        1.67        5.10      3.06 o 
   7  14   3       15.31       17.87      3.95 o 
   8  14   3       19.57       19.08      3.70 o 
  -9  15   3        4.36        5.06      2.30 o 
  -8  15   3       17.21        8.72      2.78 o 
  -7  15   3      348.23      344.89      9.63 o 
  -6  15   3        0.48       -0.32      1.72 o 
  -5  15   3     1166.60     1035.80     26.01 o 
  -4  15   3      138.78      131.14      4.61 o 
  -3  15   3      401.98      342.97     18.75 o 
  -2  15   3     4324.18     4076.59     64.08 o 
  -1  15   3     1058.54     1041.46     31.69 o 
   0  15   3     3395.38     3402.14     85.01 o 
   1  15   3      100.08      114.22      6.84 o 
   2  15   3        1.26        9.40      3.92 o 
   3  15   3      242.51      242.07      7.16 o 
   4  15   3      646.66      592.76     14.45 o 
   5  15   3      758.56      710.07     28.88 o 
   6  15   3      353.92      349.55     16.43 o 
   7  15   3      252.58      276.96     13.71 o 
   8  15   3       39.75       37.05      4.61 o 
  -9  16   3        2.99        0.93      1.72 o 
  -8  16   3        9.85       10.41      2.80 o 
  -7  16   3       22.27       23.69      2.81 o 
  -6  16   3      133.82      145.01      6.56 o 
  -5  16   3      123.53      128.98      5.52 o 
  -4  16   3     2187.37     2009.39     21.60 o 
  -3  16   3     1344.20     1243.14     16.27 o 
  -2  16   3        2.81        8.43      4.00 o 
  -1  16   3        3.52        4.90      3.59 o 
   0  16   3      515.36      560.23     23.11 o 
   1  16   3     3248.90     3237.27     38.04 o 
   2  16   3     1241.70     1180.14     26.49 o 
   3  16   3     1227.25     1216.28     16.23 o 
   4  16   3      172.37      157.77      7.61 o 
   5  16   3      101.67      110.77      6.45 o 
   6  16   3       93.54       82.06      8.03 o 
   7  16   3       77.73      100.93      8.13 o 
   8  16   3      256.40      293.90     11.43 o 
  -9  17   3      125.40      115.17      6.07 o 
  -8  17   3       34.77       31.87      4.19 o 
  -7  17   3       18.11       16.33      2.50 o 
  -6  17   3        6.90        8.26      3.18 o 
  -5  17   3        1.63        4.02      1.87 o 
  -4  17   3       89.69       89.76      4.00 o 
  -3  17   3      347.59      339.31      6.60 o 
  -2  17   3      408.26      380.04      8.17 o 
  -1  17   3      193.69      183.21     14.04 o 
   0  17   3       45.15       52.15      7.30 o 
   1  17   3       10.38        9.45      1.76 o 
   2  17   3       65.65       62.59      6.53 o 
   3  17   3       42.58       39.55      3.18 o 
   4  17   3       22.05       17.22      2.93 o 
   5  17   3       34.72       37.94      3.86 o 
   6  17   3       57.41       61.13      6.69 o 
   7  17   3      189.49      205.31     10.75 o 
  -8  18   3      282.19      298.45     11.05 o 
  -7  18   3      411.57      416.04     11.92 o 
  -6  18   3       89.64       86.88      5.04 o 
  -5  18   3        2.65        3.73      2.15 o 
  -4  18   3        0.39        2.89      2.24 o 
  -3  18   3       90.02       93.29      4.09 o 
  -2  18   3        9.23       10.38      1.63 o 
  -1  18   3     1156.00     1177.61     13.83 o 
   0  18   3      309.69      321.06      7.21 o 
   1  18   3      166.02      166.73      6.22 o 
   2  18   3      104.44       88.03      7.76 o 
   3  18   3       28.36       25.21      2.58 o 
   4  18   3        0.77        2.89      1.79 o 
   5  18   3      143.77      151.27      7.15 o 
   6  18   3      186.36      204.27     11.25 o 
   7  18   3       30.03       28.84      4.04 o 
  -8  19   3       70.94       74.20      3.62 o 
  -7  19   3      522.21      545.22     21.44 o 
  -6  19   3       47.32       51.16      3.90 o 
  -5  19   3      109.52      109.27      5.80 o 
  -4  19   3        3.78        4.76      1.52 o 
  -3  19   3      446.55      444.99      9.43 o 
  -2  19   3       46.46       49.40      3.04 o 
  -1  19   3       38.56       34.16      2.55 o 
   0  19   3      218.72      200.59      5.77 o 
   1  19   3       14.19       14.06      3.41 o 
   2  19   3       42.61       38.97      5.44 o 
   3  19   3       19.13       19.48      4.01 o 
   4  19   3      314.62      300.31      9.95 o 
   5  19   3       34.69       30.91      3.31 o 
   6  19   3        9.68       12.73      3.06 o 
   7  19   3        6.27        7.51      2.28 o 
  -7  20   3       11.82       11.06      1.78 o 
  -6  20   3      115.57      111.30      4.37 o 
  -5  20   3        8.33        6.53      1.99 o 
  -4  20   3       97.41       90.82      7.78 o 
  -3  20   3        1.84        2.55      1.40 o 
  -2  20   3       23.42       17.28      2.99 o 
  -1  20   3      181.85      177.66      7.36 o 
   0  20   3       44.31       43.67      3.89 o 
   1  20   3       40.06       44.32      5.73 o 
   2  20   3      183.19      202.51     11.62 o 
   3  20   3        1.55        1.77      2.27 o 
   4  20   3        7.30       11.76      2.20 o 
   5  20   3        4.48        5.42      1.83 o 
   6  20   3       18.96       17.28      3.12 o 
  -7  21   3       11.61       14.47      2.56 o 
  -6  21   3       42.95       43.10      3.25 o 
  -5  21   3      503.16      523.72     11.65 o 
  -4  21   3        9.81        8.74      2.13 o 
  -3  21   3       38.13       36.36      3.58 o 
  -2  21   3      156.72      155.39      5.57 o 
  -1  21   3        5.68        4.80      3.93 o 
   0  21   3       25.25       26.98      5.12 o 
   1  21   3       22.59       23.27      4.44 o 
   2  21   3        0.72        1.31      2.03 o 
   3  21   3      200.86      191.52     11.13 o 
   4  21   3       16.68       21.67      4.03 o 
   5  21   3        0.60        0.24      1.13 o 
   6  21   3       24.39       28.07      3.40 o 
  -6  22   3      120.38      124.60      4.93 o 
  -5  22   3       43.64       40.46      3.30 o 
  -4  22   3       13.86        8.29      2.83 o 
  -3  22   3        4.50       -0.87      5.24 o 
  -2  22   3      123.16      117.08      6.11 o 
  -1  22   3       14.41       14.38      2.38 o 
   0  22   3       71.65       72.24      4.80 o 
   1  22   3        3.60        5.68      3.04 o 
   2  22   3       45.05       51.60      5.99 o 
   3  22   3       10.33       12.19      3.59 o 
   4  22   3        0.62       -0.23      2.04 o 
   5  22   3        0.13        0.10      1.83 o 
  -6  23   3       37.84       37.22      2.54 o 
  -5  23   3       16.87       12.29      1.97 o 
  -4  23   3      189.18      202.95      7.14 o 
  -3  23   3        1.92        1.68      1.54 o 
  -2  23   3      340.32      354.93     10.11 o 
  -1  23   3      132.87      136.17      6.43 o 
   0  23   3      367.19      386.16     15.19 o 
   1  23   3       43.56       55.39      5.96 o 
   2  23   3       65.26       61.35      6.37 o 
   3  23   3      214.87      225.64     11.06 o 
   4  23   3       10.19       11.80      2.92 o 
  -5  24   3      205.28      220.58      6.30 o 
  -4  24   3      257.02      273.95      7.78 o 
  -3  24   3       72.58       68.30      4.25 o 
  -2  24   3       76.50       78.46      4.67 o 
  -1  24   3        1.19       -1.92      2.37 o 
   0  24   3       58.51       60.32      6.05 o 
   1  24   3      212.48      226.96     11.08 o 
   2  24   3      430.38      429.92     14.87 o 
   3  24   3       97.40      108.65      7.28 o 
   4  24   3       42.38       47.98      4.53 o 
  -4  25   3        0.21       -1.88      1.88 o 
  -3  25   3      167.68      167.71      8.54 o 
  -2  25   3       67.60       78.91      6.20 o 
  -1  25   3      190.88      185.17      9.53 o 
   0  25   3        1.66        4.86      2.31 o 
   1  25   3       31.99       40.84      3.27 o 
   2  25   3        0.90        1.62      2.03 o 
   3  25   3        0.17        2.30      1.92 o 
  -3  26   3       11.31       17.08      2.79 o 
  -2  26   3       20.51       20.29      3.21 o 
  -1  26   3       43.13       40.44      4.32 o 
   0  26   3       32.49       38.38      4.12 o 
   1  26   3        0.05        1.32      1.54 o 
   2  26   3       32.38       37.53      3.90 o 
 -11   0   4      130.02      155.96      5.39 o 
 -10   0   4       14.39       10.73      1.96 o 
  -9   0   4       38.83       40.43      5.48 o 
  -8   0   4      130.39      102.63      8.19 o 
  -7   0   4     2905.66     2661.03     47.61 o 
  -6   0   4       20.64       22.99      3.14 o 
  -5   0   4      118.06      118.52      6.11 o 
  -4   0   4      214.58      193.54      6.99 o 
  -3   0   4     1491.32     1788.97     20.94 o 
  -2   0   4      966.42     1030.04     20.11 o 
  -1   0   4     1619.38     1482.44     24.79 o 
   0   0   4     5337.71     5581.53     50.57 o 
   1   0   4      230.03      193.76      9.58 o 
   2   0   4    12674.87    11827.33     77.86 o 
   3   0   4     1568.09     1711.00     34.87 o 
   4   0   4     1730.89     1581.38     35.77 o 
   5   0   4     2068.22     2058.13     42.50 o 
   6   0   4      305.03      291.75     13.55 o 
   7   0   4        5.60        5.89      2.95 o 
   8   0   4       74.90       71.81      6.73 o 
   9   0   4        0.18        1.09      1.94 o 
 -11   1   4        0.82       -0.16      0.80 o 
 -10   1   4      128.46      121.56      4.70 o 
  -9   1   4      284.80      303.25      9.80 o 
  -8   1   4     1181.72     1180.65     19.30 o 
  -7   1   4      135.74      143.67     10.21 o 
  -6   1   4      171.30      164.69      5.53 o 
  -5   1   4       87.27      129.83      4.49 o 
  -4   1   4      304.89      254.27      5.65 o 
  -3   1   4      527.29      512.53      7.12 o 
  -2   1   4       32.37       30.85      2.05 o 
  -1   1   4        1.94        5.91      1.43 o 
   0   1   4      170.65      211.24      6.91 o 
   1   1   4      684.85      744.87     13.20 o 
   2   1   4     3427.40     3566.64     30.47 o 
   3   1   4     5056.71     5493.14     62.43 o 
   4   1   4     2768.92     2360.98     42.32 o 
   5   1   4      194.42      186.38      9.54 o 
   6   1   4      155.14      162.45      7.19 o 
   7   1   4       29.03       26.35      3.20 o 
   8   1   4        0.26        2.74      1.62 o 
   9   1   4        5.30        6.33      1.70 o 
 -11   2   4       11.58       11.60      1.29 o 
 -10   2   4       60.57       60.21      3.37 o 
  -9   2   4       66.97       67.34      4.76 o 
  -8   2   4     2070.46     2042.33     25.34 o 
  -7   2   4      628.69      628.52     18.33 o 
  -6   2   4      512.11      511.70     11.06 o 
  -5   2   4        0.87        3.76      2.53 o 
  -4   2   4      514.10      611.10     10.21 o 
  -3   2   4     1455.92     1533.86     17.78 o 
  -2   2   4      267.39      259.57      5.64 o 
  -1   2   4       18.69       33.13      2.80 o 
   0   2   4      268.86      338.48      8.67 o 
   1   2   4      668.46      621.51     12.11 o 
   2   2   4     4865.45     4884.33     35.93 o 
   3   2   4        0.45        6.13      3.25 o 
   4   2   4      263.82      289.17     11.02 o 
   5   2   4        5.78        2.74      3.19 o 
   6   2   4       80.95       82.15      5.22 o 
   7   2   4       81.56       65.60      4.84 o 
   8   2   4        3.94        3.40      1.96 o 
   9   2   4       81.64       85.52      4.44 o 
 -11   3   4      243.10      281.49      4.98 o 
 -10   3   4       21.56       22.54      2.17 o 
  -9   3   4       80.53       78.74      4.08 o 
  -8   3   4      339.30      319.30     10.09 o 
  -7   3   4       11.48       17.24      3.07 o 
  -6   3   4     3553.73     3598.51     37.22 o 
  -5   3   4     3448.23     3438.40     38.81 o 
  -4   3   4      443.40      435.79      8.74 o 
  -3   3   4       83.57       84.13      4.32 o 
  -2   3   4        1.67        3.88      1.08 o 
  -1   3   4      859.68      935.52     14.27 o 
   0   3   4      555.63      558.20     16.72 o 
   1   3   4       81.57       78.35      6.33 o 
   2   3   4     1210.89     1241.94     18.26 o 
   3   3   4        2.88        3.87      2.03 o 
   4   3   4       19.52       21.21      3.81 o 
   5   3   4        3.21        8.88      3.01 o 
   6   3   4       14.33       15.88      3.99 o 
   7   3   4      395.21      344.21     10.53 o 
   8   3   4      199.81      195.68      7.61 o 
   9   3   4        6.53       13.16      2.01 o 
 -11   4   4      148.99      159.50      4.29 o 
 -10   4   4        0.15        0.48      1.12 o 
  -9   4   4       19.97       23.43      2.62 o 
  -8   4   4        2.06        4.60      2.94 o 
  -7   4   4      738.08      685.78     11.78 o 
  -6   4   4       74.57       89.09      6.10 o 
  -5   4   4      255.61      258.63      9.40 o 
  -4   4   4      337.73      397.71     15.95 o 
  -3   4   4      439.67      457.39      9.91 o 
  -2   4   4     1119.52     1281.82     25.77 o 
  -1   4   4       14.43       27.01      4.08 o 
   0   4   4     2661.88     2568.55     36.56 o 
   1   4   4     1320.43     1374.14     39.88 o 
   2   4   4     1814.04     1939.98     53.30 o 
   3   4   4      367.84      363.68      8.78 o 
   4   4   4        9.30       15.85      4.07 o 
   5   4   4       71.18       70.62      6.13 o 
   6   4   4       16.00       19.27      3.98 o 
   7   4   4       93.81       98.58      5.76 o 
   8   4   4        4.93        8.78      2.33 o 
   9   4   4        0.50       -0.44      1.87 o 
 -11   5   4      118.60      112.47      4.58 o 
 -10   5   4      312.25      313.00      7.16 o 
  -9   5   4       13.77       10.92      1.79 o 
  -8   5   4        7.96        6.23      2.59 o 
  -7   5   4      680.05      638.44     11.41 o 
  -6   5   4       22.22       20.88      3.37 o 
  -5   5   4        1.67        2.18      1.44 o 
  -4   5   4      604.24      697.51     19.97 o 
  -3   5   4       72.50       66.15      4.83 o 
  -2   5   4       15.30        6.49      2.63 o 
  -1   5   4        9.50       41.21      4.95 o 
   0   5   4      237.68      268.12     12.30 o 
   1   5   4      251.01      206.54     10.67 o 
   2   5   4       55.36       44.00      2.89 o 
   3   5   4       24.68       25.78      2.56 o 
   4   5   4      101.35       87.46      6.22 o 
   5   5   4        8.28       13.21      3.49 o 
   6   5   4      227.82      199.52     15.23 o 
   7   5   4       21.17       26.21      4.46 o 
   8   5   4       21.17       25.65      3.03 o 
   9   5   4        1.66        1.61      1.70 o 
 -11   6   4        6.00        9.84      2.36 o 
 -10   6   4       59.91       60.50      3.20 o 
  -9   6   4      351.25      353.94      8.27 o 
  -8   6   4      486.72      483.89     17.18 o 
  -7   6   4      842.31      820.51     12.92 o 
  -6   6   4      459.69      438.26     13.31 o 
  -5   6   4      158.68      145.96     10.07 o 
  -4   6   4       24.01        8.16      2.34 o 
  -3   6   4      968.07     1024.32     25.14 o 
  -2   6   4      759.99      967.19     24.16 o 
  -1   6   4       13.29       13.95      3.47 o 
   0   6   4      229.57      318.29     13.71 o 
   1   6   4        1.11        4.74      2.39 o 
   2   6   4       20.55       20.76      2.64 o 
   3   6   4       35.78       38.04      2.89 o 
   4   6   4      171.99      182.04      6.92 o 
   5   6   4      216.24      204.50      6.13 o 
   6   6   4      141.47      135.70      7.27 o 
   7   6   4        7.19        7.44      2.10 o 
   8   6   4        4.66        3.82      1.64 o 
   9   6   4       36.50       39.59      4.31 o 
 -10   7   4       47.61       48.87      5.22 o 
  -9   7   4      278.50      284.48      9.28 o 
  -8   7   4      393.63      386.71     15.31 o 
  -7   7   4        0.30        2.90      1.46 o 
  -6   7   4       61.89       57.32      7.00 o 
  -5   7   4      264.66      220.03     12.47 o 
  -4   7   4       54.89       67.87      6.93 o 
  -3   7   4       25.26       26.56      4.56 o 
  -2   7   4       52.04       57.40      6.32 o 
  -1   7   4      238.31      235.77     12.44 o 
   0   7   4      151.57      213.98     11.55 o 
   1   7   4      629.40      671.48     20.24 o 
   2   7   4      271.88      261.27      8.52 o 
   3   7   4      709.70      709.49     14.73 o 
   4   7   4        7.90        5.99      2.28 o 
   5   7   4       99.49       83.75      5.50 o 
   6   7   4       30.41       23.59      3.26 o 
   7   7   4      123.44      133.79     11.67 o 
   8   7   4        2.12        1.53      2.15 o 
   9   7   4        0.60        1.67      1.73 o 
 -10   8   4        2.08        1.09      1.24 o 
  -9   8   4        5.73        5.94      1.99 o 
  -8   8   4       31.89       33.65      4.80 o 
  -7   8   4      146.96      152.04      5.69 o 
  -6   8   4      131.47      108.99      9.46 o 
  -5   8   4       92.17       86.23      8.11 o 
  -4   8   4      375.53      326.82     15.50 o 
  -3   8   4      884.31      906.55     25.63 o 
  -2   8   4     1348.05     1626.05     33.51 o 
  -1   8   4     1787.96     1896.30     35.94 o 
   0   8   4      432.93      397.23     16.23 o 
   1   8   4     1967.88     2013.46     22.94 o 
   2   8   4      590.25      529.20     12.46 o 
   3   8   4      256.25      249.57      8.88 o 
   4   8   4       38.28       40.98      4.55 o 
   5   8   4      183.73      165.95     12.36 o 
   6   8   4       73.95       73.52      5.33 o 
   7   8   4      120.48      115.80      9.63 o 
   8   8   4       30.46       30.79      3.15 o 
   9   8   4        0.47       -0.06      1.63 o 
 -10   9   4       19.78       15.65      2.00 o 
  -9   9   4       54.80       57.45      5.70 o 
  -8   9   4      111.82      100.02      7.83 o 
  -7   9   4     1165.04     1130.27     15.38 o 
  -6   9   4       47.55       55.74      4.51 o 
  -5   9   4       43.07       44.21      6.07 o 
  -4   9   4        5.99        5.67      2.83 o 
  -3   9   4     1283.60     1077.16     29.10 o 
  -2   9   4      494.02      458.23     18.62 o 
  -1   9   4      214.14      252.41     13.62 o 
   0   9   4       17.43       11.67      3.76 o 
   1   9   4      176.71      190.91      7.39 o 
   2   9   4     3546.75     3552.03     33.24 o 
   3   9   4      357.88      359.28     15.46 o 
   4   9   4     2329.16     2280.66     85.74 o 
   5   9   4      439.97      349.38     11.34 o 
   6   9   4      329.40      317.57     16.85 o 
   7   9   4       24.53       19.85      4.30 o 
   8   9   4        0.08       -0.60      1.35 o 
   9   9   4       59.51       50.13      4.39 o 
 -10  10   4      116.82      133.94      5.18 o 
  -9  10   4      214.34      206.75     10.29 o 
  -8  10   4      237.59      243.57      8.13 o 
  -7  10   4       40.19       40.69      3.20 o 
  -6  10   4     1262.99     1125.01     19.45 o 
  -5  10   4      606.61      561.25     20.66 o 
  -4  10   4      136.60      113.16      9.95 o 
  -3  10   4      105.08      106.01      9.72 o 
  -2  10   4      333.26      306.57     15.96 o 
  -1  10   4       10.20        8.50      3.40 o 
   0  10   4     2723.63     2749.87     46.16 o 
   1  10   4      778.87      851.12     16.09 o 
   2  10   4      158.52      153.03      7.15 o 
   3  10   4      113.23      114.30      8.91 o 
   4  10   4      307.56      269.30     19.60 o 
   5  10   4       41.11       29.04      5.36 o 
   6  10   4       11.71       13.30      4.08 o 
   7  10   4       19.36       15.70      3.98 o 
   8  10   4      132.07      159.98      6.59 o 
 -10  11   4        7.92        9.26      1.64 o 
  -9  11   4       14.81       16.01      3.21 o 
  -8  11   4        7.97        9.96      2.24 o 
  -7  11   4      173.61      150.55      6.67 o 
  -6  11   4     2289.81     2203.26     24.88 o 
  -5  11   4      437.01      413.16     17.84 o 
  -4  11   4      944.56      722.07     25.98 o 
  -3  11   4       19.82       17.02      4.63 o 
  -2  11   4      372.75      361.62     17.97 o 
  -1  11   4      857.14      834.48     26.40 o 
   0  11   4       75.44       92.77      8.94 o 
   1  11   4        0.83        2.59      1.77 o 
   2  11   4       27.59       30.83      3.38 o 
   3  11   4       20.41       22.34      4.52 o 
   4  11   4       93.51       85.66      7.42 o 
   5  11   4       10.16       10.87      2.98 o 
   6  11   4      277.84      295.62     16.23 o 
   7  11   4       86.02       76.84      7.84 o 
   8  11   4       96.38      109.38      6.47 o 
 -10  12   4      218.03      238.20      6.17 o 
  -9  12   4      229.14      237.70     10.30 o 
  -8  12   4      280.34      285.60      8.49 o 
  -7  12   4      261.74      260.26      8.69 o 
  -6  12   4        6.73       11.20      2.02 o 
  -5  12   4      220.70      200.91      7.10 o 
  -4  12   4      728.58      553.59     23.65 o 
  -3  12   4      691.63      538.83     23.43 o 
  -2  12   4       17.46       11.82      3.63 o 
  -1  12   4      724.16      722.78     25.67 o 
   0  12   4        4.10        6.49      2.95 o 
   1  12   4      560.19      531.27     13.68 o 
   2  12   4       19.67       17.16      3.42 o 
   3  12   4       70.92       70.36      5.48 o 
   4  12   4        5.32        3.76      1.76 o 
   5  12   4       50.70       44.84      4.44 o 
   6  12   4       85.50       84.82      8.74 o 
   7  12   4       20.88       31.49      5.18 o 
   8  12   4        1.40        3.78      1.51 o 
  -9  13   4       49.70       45.80      4.52 o 
  -8  13   4        6.69        3.65      1.58 o 
  -7  13   4      220.67      214.07      7.80 o 
  -6  13   4      143.90      132.23      5.41 o 
  -5  13   4        3.71        4.98      1.49 o 
  -4  13   4       53.79       47.36      7.50 o 
  -3  13   4      213.88      172.96     13.70 o 
  -2  13   4       24.31       19.24      4.74 o 
  -1  13   4      130.81      111.61     10.54 o 
   0  13   4        6.51       11.16      3.87 o 
   1  13   4        2.78        3.30      2.56 o 
   2  13   4        8.33       15.20      2.71 o 
   3  13   4      257.13      267.52      9.66 o 
   4  13   4       85.77       77.86      5.54 o 
   5  13   4       45.90       43.73      4.29 o 
   6  13   4        1.55        1.69      2.39 o 
   7  13   4        1.37        1.49      2.44 o 
   8  13   4        3.39        5.58      1.50 o 
  -9  14   4       44.37       45.93      4.28 o 
  -8  14   4        2.77        3.13      3.17 o 
  -7  14   4        0.37        3.34      1.67 o 
  -6  14   4      252.13      227.54      8.21 o 
  -5  14   4      153.22      136.33      4.36 o 
  -4  14   4      636.87      589.71     12.77 o 
  -3  14   4       91.99       79.59      9.65 o 
  -2  14   4        2.13        1.45      2.82 o 
  -1  14   4        2.51        2.38      2.90 o 
   0  14   4      278.71      294.82     17.08 o 
   1  14   4      428.05      415.63     19.66 o 
   2  14   4     1262.76     1194.45     29.47 o 
   3  14   4       52.93       52.04      4.75 o 
   4  14   4        0.65        0.66      1.62 o 
   5  14   4      105.46      108.02      6.53 o 
   6  14   4       36.89       39.65      5.92 o 
   7  14   4      223.85      241.50     12.64 o 
   8  14   4        4.74        3.64      2.21 o 
  -9  15   4       14.20       14.59      2.45 o 
  -8  15   4       12.97       12.42      2.61 o 
  -7  15   4       65.18       70.31      6.34 o 
  -6  15   4       13.24       12.90      2.45 o 
  -5  15   4       26.07       17.39      2.04 o 
  -4  15   4        6.56        6.67      1.50 o 
  -3  15   4        6.67        6.68      1.93 o 
  -2  15   4      665.93      589.44     25.64 o 
  -1  15   4        7.13        1.50      2.82 o 
   0  15   4        7.15        6.92      3.32 o 
   1  15   4        7.03       17.20      4.56 o 
   2  15   4        3.86        2.82      1.51 o 
   3  15   4      344.75      352.15     12.11 o 
   4  15   4       50.26       38.44      3.98 o 
   5  15   4        1.03        0.96      1.72 o 
   6  15   4       38.72       47.53      6.38 o 
   7  15   4        1.33        0.78      1.97 o 
  -9  16   4        1.61        0.71      1.15 o 
  -8  16   4       61.52       67.02      4.45 o 
  -7  16   4       14.85       17.68      3.96 o 
  -6  16   4      153.88      140.36      6.35 o 
  -5  16   4       31.51       30.97      3.26 o 
  -4  16   4        1.15        1.88      1.13 o 
  -3  16   4       57.94       47.88      2.97 o 
  -2  16   4      535.24      523.54     15.97 o 
  -1  16   4       96.64      108.01      4.26 o 
   0  16   4      156.20      150.21      6.02 o 
   1  16   4      359.43      396.64     18.49 o 
   2  16   4      140.51      159.67      5.98 o 
   3  16   4       17.42       20.22      3.15 o 
   4  16   4        0.61        1.11      1.67 o 
   5  16   4       15.12       11.83      2.47 o 
   6  16   4       48.33       53.37      6.42 o 
   7  16   4        4.22        4.89      2.31 o 
  -8  17   4       30.24       30.46      2.44 o 
  -7  17   4      310.43      309.15      8.49 o 
  -6  17   4      115.82      105.39      5.45 o 
  -5  17   4        1.64        3.01      2.35 o 
  -4  17   4      106.27      118.70      4.68 o 
  -3  17   4      729.64      690.22     11.66 o 
  -2  17   4      257.13      239.77      6.81 o 
  -1  17   4      240.19      237.64      6.35 o 
   0  17   4      322.54      316.67      8.80 o 
   1  17   4      348.16      344.34      9.12 o 
   2  17   4        4.15        5.78      1.73 o 
   3  17   4     1060.52     1050.88     19.34 o 
   4  17   4      169.85      175.38      8.00 o 
   5  17   4      212.26      222.33      8.67 o 
   6  17   4       21.46       29.41      4.67 o 
   7  17   4       40.52       40.31      4.51 o 
  -8  18   4       72.29       73.53      4.97 o 
  -7  18   4      168.19      166.83      6.03 o 
  -6  18   4        0.77        2.88      1.18 o 
  -5  18   4       83.32       68.29      3.75 o 
  -4  18   4       35.58       46.14      3.23 o 
  -3  18   4      188.95      190.63      8.80 o 
  -2  18   4        3.18        3.88      1.50 o 
  -1  18   4      205.60      193.49      5.81 o 
   0  18   4      292.88      269.95      8.17 o 
   1  18   4      236.97      255.90      9.07 o 
   2  18   4      324.97      324.01      8.43 o 
   3  18   4       14.79       19.02      3.91 o 
   4  18   4       75.95       86.89      5.56 o 
   5  18   4       23.84       16.05      2.57 o 
   6  18   4       14.28       16.30      3.43 o 
  -7  19   4      291.34      318.21     10.98 o 
  -6  19   4      317.74      314.47     15.80 o 
  -5  19   4      689.31      714.49     13.86 o 
  -4  19   4       17.72       13.86      2.08 o 
  -3  19   4        2.04        1.91      1.49 o 
  -2  19   4      444.02      503.66     10.08 o 
  -1  19   4       29.71       33.32      2.79 o 
   0  19   4      219.60      225.31      6.72 o 
   1  19   4       63.37       61.85      4.64 o 
   2  19   4        7.26        3.92      1.47 o 
   3  19   4       14.51       13.70      1.94 o 
   4  19   4      153.55      173.43      7.40 o 
   5  19   4        1.37        5.30      1.59 o 
   6  19   4        0.72        0.06      1.56 o 
  -7  20   4      169.22      178.31      7.67 o 
  -6  20   4       24.96       29.04      2.77 o 
  -5  20   4       72.88       80.24      4.72 o 
  -4  20   4      527.02      528.33     14.41 o 
  -3  20   4       14.09       15.24      2.10 o 
  -2  20   4      255.08      260.26      7.23 o 
  -1  20   4        2.93        1.96      1.73 o 
   0  20   4       15.77       11.14      1.96 o 
   1  20   4       41.43       38.65      4.83 o 
   2  20   4      159.41      159.94      7.09 o 
   3  20   4       64.53       62.73      4.35 o 
   4  20   4        0.29       -0.33      1.15 o 
   5  20   4        1.07        1.85      1.69 o 
  -6  21   4      295.45      296.09     10.96 o 
  -5  21   4        5.35        4.75      1.72 o 
  -4  21   4      307.46      306.40      9.04 o 
  -3  21   4       39.98       36.66      2.84 o 
  -2  21   4      181.06      182.29      5.97 o 
  -1  21   4        2.83        0.72      1.95 o 
   0  21   4      276.15      278.02      7.21 o 
   1  21   4       26.18       26.79      3.24 o 
   2  21   4      101.96       98.06      5.35 o 
   3  21   4       98.76      110.93      8.23 o 
   4  21   4       90.60       92.29      4.78 o 
   5  21   4       20.15       20.54      3.01 o 
  -6  22   4       89.45       86.93      3.80 o 
  -5  22   4      103.38      106.12      4.81 o 
  -4  22   4       35.34       36.64      3.21 o 
  -3  22   4       28.24       24.61      2.93 o 
  -2  22   4       36.33       35.30      2.67 o 
  -1  22   4       29.35       30.39      2.51 o 
   0  22   4      332.79      339.82      9.47 o 
   1  22   4      574.02      637.83     14.00 o 
   2  22   4      199.59      189.67     10.60 o 
   3  22   4       62.54       62.15      6.04 o 
   4  22   4        1.92       -0.63      1.83 o 
  -5  23   4        4.52        2.48      1.09 o 
  -4  23   4       40.05       48.31      3.45 o 
  -3  23   4      191.73      200.13      6.93 o 
  -2  23   4       99.81      105.63      4.15 o 
  -1  23   4       10.02        9.87      1.49 o 
   0  23   4       50.70       53.44      5.55 o 
   1  23   4       17.10       18.82      2.77 o 
   2  23   4       62.43       68.55      6.10 o 
   3  23   4      194.81      220.02      9.95 o 
   4  23   4       57.28       57.29      4.79 o 
  -4  24   4        0.98       -0.21      1.33 o 
  -3  24   4       35.07       32.70      2.74 o 
  -2  24   4        4.19        3.56      1.58 o 
  -1  24   4      183.56      188.12      9.37 o 
   0  24   4       51.19       58.53      5.45 o 
   1  24   4        2.27        3.80      2.32 o 
   2  24   4        0.01        0.06      1.71 o 
   3  24   4        0.68        2.11      1.85 o 
  -3  25   4        5.67        6.44      1.96 o 
  -2  25   4        3.94        6.75      2.08 o 
  -1  25   4       43.72       52.20      4.65 o 
   0  25   4       37.78       37.98      2.87 o 
   1  25   4        0.10       -1.73      1.90 o 
 -11   1   5       84.61       93.96      3.90 o 
 -10   1   5        6.09        7.05      1.78 o 
  -9   1   5       83.10       78.46      4.86 o 
  -8   1   5      198.95      193.91      5.38 o 
  -7   1   5        1.00        1.88      1.29 o 
  -6   1   5      324.76      348.36     11.47 o 
  -5   1   5      217.69      190.62      7.88 o 
  -4   1   5       70.57       75.07      4.71 o 
  -3   1   5      791.61      834.36     10.12 o 
  -2   1   5      246.12      247.93     10.89 o 
  -1   1   5        4.48        9.40      2.04 o 
   0   1   5      268.03      333.99      9.93 o 
   1   1   5       55.23       54.53      4.38 o 
   2   1   5      380.64      351.11     10.86 o 
   3   1   5      600.57      588.86     15.82 o 
   4   1   5        1.94        7.72      3.33 o 
   5   1   5       12.03        9.91      3.30 o 
   6   1   5      299.27      284.62      9.69 o 
   7   1   5       29.61       29.37      3.40 o 
   8   1   5       21.68       26.50      2.83 o 
 -10   2   5        7.07        7.25      1.66 o 
  -9   2   5       33.92       35.03      3.30 o 
  -8   2   5       10.99       12.16      1.83 o 
  -7   2   5       77.06       58.98      3.69 o 
  -6   2   5      304.85      312.84     10.74 o 
  -5   2   5        1.42        5.09      1.95 o 
  -4   2   5      142.07      171.39      9.70 o 
  -3   2   5      169.82      238.41      7.70 o 
  -2   2   5      898.43     1005.70     16.47 o 
  -1   2   5     1049.94     1103.45     17.62 o 
   0   2   5      429.70      455.85     11.59 o 
   1   2   5     1366.64     1301.79     28.65 o 
   2   2   5        0.41        0.21      1.51 o 
   3   2   5       49.67       59.78      5.44 o 
   4   2   5      503.66      482.95     16.62 o 
   5   2   5      265.24      241.46      8.79 o 
   6   2   5       17.36       19.42      2.94 o 
   7   2   5       16.11       15.93      2.63 o 
   8   2   5        1.63        0.82      1.36 o 
 -10   3   5      126.03      131.96      5.56 o 
  -9   3   5       25.51       29.08      3.04 o 
  -8   3   5      276.47      245.13      6.97 o 
  -7   3   5     1154.49     1102.76     19.50 o 
  -6   3   5      280.22      283.87     15.11 o 
  -5   3   5      125.93      135.47      6.88 o 
  -4   3   5      247.66      282.40      8.96 o 
  -3   3   5     1365.97     1548.95     30.99 o 
  -2   3   5        4.66        0.19      1.68 o 
  -1   3   5        5.30        9.98      3.06 o 
   0   3   5        0.90        1.84      2.24 o 
   1   3   5      299.34      307.27      9.60 o 
   2   3   5       25.82       25.89      3.52 o 
   3   3   5       32.91       30.28      3.16 o 
   4   3   5      323.46      366.57     13.00 o 
   5   3   5        1.58        3.90      1.90 o 
   6   3   5       65.94       59.62      4.58 o 
   7   3   5       13.91       16.69      2.72 o 
   8   3   5       13.53       18.97      2.58 o 
 -10   4   5      431.14      454.65     10.05 o 
  -9   4   5      119.48      117.54      5.81 o 
  -8   4   5       34.96       45.73      3.16 o 
  -7   4   5      621.91      582.93     14.21 o 
  -6   4   5       71.35       61.38      7.42 o 
  -5   4   5     3078.51     3096.21     46.86 o 
  -4   4   5     1152.95     1086.92     18.65 o 
  -3   4   5     1472.95     1539.17     32.16 o 
  -2   4   5      141.67      121.77      9.11 o 
  -1   4   5     1024.44     1200.22     28.18 o 
   0   4   5      144.84      124.95      9.28 o 
   1   4   5       29.28       36.35      5.11 o 
   2   4   5      151.47      156.51     10.48 o 
   3   4   5      429.32      400.55     10.75 o 
   4   4   5      593.75      568.64     16.06 o 
   5   4   5      147.44      159.31      7.62 o 
   6   4   5        0.19        0.53      1.58 o 
   7   4   5       12.14       12.35      2.36 o 
   8   4   5      126.51      124.75      5.58 o 
 -10   5   5       37.70       35.09      2.96 o 
  -9   5   5      181.93      179.87      7.07 o 
  -8   5   5      315.80      297.24      9.18 o 
  -7   5   5     1126.01     1094.50     36.05 o 
  -6   5   5     1310.99     1294.61     40.29 o 
  -5   5   5       56.15       62.34      7.11 o 
  -4   5   5      744.97      839.19     24.33 o 
  -3   5   5       11.60        8.90      3.27 o 
  -2   5   5      791.41      836.62     24.50 o 
  -1   5   5     1635.74     1645.77     33.98 o 
   0   5   5      223.15      210.45     12.14 o 
   1   5   5        4.81        0.25      2.04 o 
   2   5   5       50.74       52.92      6.27 o 
   3   5   5       89.41       79.66      5.73 o 
   4   5   5       13.59        4.74      3.02 o 
   5   5   5       19.85       15.81      2.72 o 
   6   5   5      148.11      145.21      5.88 o 
   7   5   5       39.91       49.76      4.10 o 
   8   5   5        2.01        2.93      2.37 o 
 -10   6   5       41.38       40.29      4.44 o 
  -9   6   5        2.14        2.59      1.62 o 
  -8   6   5       18.38       18.71      2.66 o 
  -7   6   5      328.56      315.77     10.46 o 
  -6   6   5      388.63      350.72     10.87 o 
  -5   6   5       15.61       15.88      4.10 o 
  -4   6   5        0.50        1.03      2.18 o 
  -3   6   5      849.60      886.34     26.32 o 
  -2   6   5     4483.70     4559.72     59.74 o 
  -1   6   5     1482.39     1527.48     33.93 o 
   0   6   5      932.19      916.39     26.08 o 
   1   6   5        6.93       10.87      3.40 o 
   2   6   5        7.11        8.81      2.91 o 
   3   6   5        1.49        9.27      3.24 o 
   4   6   5      877.42      783.61     45.87 o 
   5   6   5        8.91        5.82      2.00 o 
   6   6   5      122.69      138.91      5.77 o 
   7   6   5       18.62       24.18      3.05 o 
   8   6   5       79.24       80.23      6.31 o 
 -10   7   5       19.19       20.31      3.30 o 
  -9   7   5      178.56      176.47      6.83 o 
  -8   7   5      105.68      101.77      7.82 o 
  -7   7   5        0.21        1.08      1.94 o 
  -6   7   5        0.09        0.77      1.66 o 
  -5   7   5      500.45      462.42     18.88 o 
  -4   7   5      844.00      850.45     26.64 o 
  -3   7   5     2610.63     2786.86     48.43 o 
  -2   7   5       14.41       22.98      4.69 o 
  -1   7   5      898.93      947.85     27.66 o 
   0   7   5     1864.91     2062.91     40.01 o 
   1   7   5      628.93      706.51     23.12 o 
   2   7   5     1000.06      892.93     25.58 o 
   3   7   5      475.54      443.54     13.33 o 
   4   7   5      213.35      239.68     30.37 o 
   5   7   5        0.38        0.24      1.69 o 
   6   7   5       17.07       20.86      3.14 o 
   7   7   5       25.27       23.32      3.05 o 
   8   7   5      116.02      129.10      7.73 o 
 -10   8   5       61.15       71.37      5.59 o 
  -9   8   5        0.16       -0.02      2.06 o 
  -8   8   5        3.84        3.29      2.70 o 
  -7   8   5      382.49      378.17     15.04 o 
  -6   8   5       53.24       50.82      4.43 o 
  -5   8   5      221.73      221.32     13.27 o 
  -4   8   5       55.99       47.00      6.79 o 
  -3   8   5       46.25       58.01      7.45 o 
  -2   8   5      453.70      521.08     21.44 o 
  -1   8   5      442.01      454.12     19.83 o 
   0   8   5      976.27      911.96     27.53 o 
   1   8   5        3.79        5.18      2.92 o 
   2   8   5       45.39       64.33      7.25 o 
   3   8   5       57.15       93.95      6.32 o 
   4   8   5        4.66        4.12      1.85 o 
   5   8   5      114.05      101.29      6.31 o 
   6   8   5       64.60       71.71      8.08 o 
   7   8   5      207.98      202.39      8.01 o 
   8   8   5        1.80        6.20      2.31 o 
 -10   9   5        1.76        1.61      1.89 o 
  -9   9   5       46.46       48.33      5.32 o 
  -8   9   5      138.52      163.72      9.46 o 
  -7   9   5       21.26       17.29      3.98 o 
  -6   9   5      327.95      298.02     10.71 o 
  -5   9   5      672.61      607.22     14.07 o 
  -4   9   5       18.66       23.05      5.12 o 
  -3   9   5      192.98      170.17     12.89 o 
  -2   9   5       12.41        7.24      3.35 o 
  -1   9   5        6.25        2.26      2.51 o 
   0   9   5        0.09        1.56      3.01 o 
   1   9   5        2.86        9.32      3.62 o 
   2   9   5      112.83      128.09     10.17 o 
   3   9   5        0.21       -0.83      2.14 o 
   4   9   5        5.98       -0.61      2.44 o 
   5   9   5      171.90      133.54     11.51 o 
   6   9   5       68.87       62.77      7.52 o 
   7   9   5       30.81       36.45      3.60 o 
   8   9   5        3.30        3.51      1.90 o 
 -10  10   5        9.48       14.09      2.76 o 
  -9  10   5       95.36       95.99      7.16 o 
  -8  10   5       20.16       19.70      4.07 o 
  -7  10   5       83.43       70.38      6.80 o 
  -6  10   5      399.58      355.08     11.09 o 
  -5  10   5      935.58      939.57     23.46 o 
  -4  10   5      450.53      411.20     20.44 o 
  -3  10   5       87.39       79.05      9.16 o 
  -2  10   5       82.85       63.11      8.24 o 
  -1  10   5       36.32       35.86      6.37 o 
   0  10   5     1005.15     1048.88     31.34 o 
   1  10   5       18.90       20.20      4.58 o 
   2  10   5       31.46       23.06      4.91 o 
   3  10   5      164.73      152.67     19.37 o 
   4  10   5       23.73       17.18      4.32 o 
   5  10   5       49.17       47.79      6.99 o 
   6  10   5       39.81       37.87      6.07 o 
   7  10   5       15.58       17.86      2.58 o 
   8  10   5       37.95       40.48      2.86 o 
  -9  11   5      110.81      114.27      7.60 o 
  -8  11   5        5.47       10.38      3.24 o 
  -7  11   5       69.06       59.63      6.26 o 
  -6  11   5       14.39       18.07      4.38 o 
  -5  11   5        1.64        1.01      1.68 o 
  -4  11   5      335.82      302.35     18.13 o 
  -3  11   5       56.75       59.24      8.35 o 
  -2  11   5      121.45      102.18     10.80 o 
  -1  11   5      371.31      323.97     18.41 o 
   0  11   5       12.24       12.91      4.25 o 
   1  11   5       34.76       43.83      6.61 o 
   2  11   5       48.82       49.66      4.65 o 
   3  11   5        4.83        5.61      2.24 o 
   4  11   5       40.36       35.44      3.97 o 
   5  11   5       61.49       65.06      8.20 o 
   6  11   5       67.43       50.89      6.82 o 
   7  11   5        0.40        0.20      1.39 o 
  -8  12   5       90.08       72.35      6.15 o 
  -7  12   5       60.08       70.44      6.73 o 
  -6  12   5      861.31      770.73     21.31 o 
  -5  12   5        3.58        3.19      1.64 o 
  -4  12   5     1231.24     1240.67     26.62 o 
  -3  12   5      281.90      224.94     16.31 o 
  -2  12   5      534.16      500.17     23.81 o 
  -1  12   5       41.07       31.55      6.15 o 
   0  12   5      181.42      184.56     13.92 o 
   1  12   5      170.96      167.12     12.87 o 
   2  12   5      141.90      130.30      5.71 o 
   3  12   5      111.97      115.43     10.62 o 
   4  12   5      437.97      382.94     27.74 o 
   5  12   5      136.72      117.71     10.64 o 
   6  12   5       11.18       14.31      4.11 o 
   7  12   5       42.34       46.39      3.66 o 
  -8  13   5      686.55      688.94     17.27 o 
  -7  13   5      471.51      461.01     15.62 o 
  -6  13   5      113.11      127.17      9.02 o 
  -5  13   5      850.79      786.72     13.04 o 
  -4  13   5        9.40       12.59      2.16 o 
  -3  13   5       47.43       57.22      6.85 o 
  -2  13   5      505.67      504.60     24.64 o 
  -1  13   5        0.87        1.79      3.32 o 
   0  13   5      521.51      504.43     23.40 o 
   1  13   5       15.32       27.23      3.77 o 
   2  13   5       89.93       87.59      4.79 o 
   3  13   5      238.71      228.80      9.40 o 
   4  13   5       20.05       19.46      3.13 o 
   5  13   5       80.15       78.69      8.69 o 
   6  13   5       34.14       39.15      5.73 o 
   7  13   5       99.50      114.43      5.31 o 
  -9  14   5       73.99       85.07      5.84 o 
  -8  14   5        5.18       15.45      3.13 o 
  -7  14   5      117.71      103.20      7.61 o 
  -6  14   5        0.02        0.59      3.05 o 
  -5  14   5      277.57      251.98     11.84 o 
  -4  14   5       34.66       44.36      3.48 o 
  -3  14   5      477.72      468.30     11.59 o 
  -2  14   5      768.78      748.81     18.09 o 
  -1  14   5     1747.86     1693.22     26.21 o 
   0  14   5       17.56       12.66     10.25 o 
   1  14   5      245.32      219.14      7.47 o 
   2  14   5        0.08        2.25      1.53 o 
   3  14   5        1.66        5.39      3.14 o 
   4  14   5       18.49       22.25      3.34 o 
   5  14   5        1.71        4.10      3.12 o 
   6  14   5       47.26       50.97      6.35 o 
   7  14   5       50.55       60.10      3.74 o 
  -8  15   5       23.52       24.82      3.49 o 
  -7  15   5        0.25       -0.30      2.64 o 
  -6  15   5        1.38        2.96      3.15 o 
  -5  15   5      229.44      222.21     11.49 o 
  -4  15   5      532.28      464.09     13.97 o 
  -3  15   5      537.28      524.41     17.86 o 
  -2  15   5     1256.70     1232.84     16.93 o 
  -1  15   5        3.63        2.25      1.94 o 
   0  15   5        1.98        1.17      1.95 o 
   1  15   5     1072.41     1150.21     17.15 o 
   2  15   5      761.30      766.90     16.70 o 
   3  15   5      169.97      155.89      7.74 o 
   4  15   5      280.93      298.58     10.56 o 
   5  15   5       56.88       64.13      7.44 o 
   6  15   5        0.38       -0.10      2.25 o 
  -8  16   5       17.18       17.98      2.78 o 
  -7  16   5       14.06       21.50      3.83 o 
  -6  16   5      243.26      239.25     11.45 o 
  -5  16   5       45.87       42.97      5.73 o 
  -4  16   5       81.96       66.93      4.81 o 
  -3  16   5       16.52       19.69      3.05 o 
  -2  16   5      208.38      201.46      7.02 o 
  -1  16   5     1100.41     1095.04     15.92 o 
   0  16   5     1199.34     1173.74     22.22 o 
   1  16   5      297.43      270.26      7.88 o 
   2  16   5       14.34       14.03      2.72 o 
   3  16   5       13.04       17.89      2.88 o 
   4  16   5       41.96       44.49      4.26 o 
   5  16   5      301.84      300.10     14.66 o 
   6  16   5      203.66      233.51     11.64 o 
  -8  17   5      102.21      100.90      5.51 o 
  -7  17   5      273.66      311.95     11.39 o 
  -6  17   5      133.82      149.75      8.89 o 
  -5  17   5      187.02      195.46     10.60 o 
  -4  17   5        1.66        4.41      4.64 o 
  -3  17   5      219.82      208.68      8.08 o 
  -2  17   5       42.78       42.71      5.43 o 
  -1  17   5       30.91       26.51      3.41 o 
   0  17   5      340.08      347.14     15.29 o 
   1  17   5        1.67        2.60      1.24 o 
   2  17   5      163.51      145.33      7.20 o 
   3  17   5       45.38       42.06      4.46 o 
   4  17   5       32.02       44.05      3.98 o 
   5  17   5        0.38        3.56      2.64 o 
   6  17   5       28.98       31.75      4.15 o 
  -7  18   5        4.15        6.61      2.57 o 
  -6  18   5      591.35      594.65     16.61 o 
  -5  18   5      259.34      260.20     11.87 o 
  -4  18   5      123.90      122.51      6.07 o 
  -3  18   5      115.69      117.66      6.03 o 
  -2  18   5      281.27      292.59     17.42 o 
  -1  18   5       39.99       40.38      3.73 o 
   0  18   5      253.21      275.44     13.45 o 
   1  18   5       46.13       39.38      3.09 o 
   2  18   5        0.13       -0.02      1.21 o 
   3  18   5       21.63       15.78      2.08 o 
   4  18   5        6.09        6.12      1.88 o 
   5  18   5       75.40       96.70      7.01 o 
  -7  19   5      216.22      239.70      8.99 o 
  -6  19   5       27.37       27.69      4.15 o 
  -5  19   5       39.50       40.84      5.15 o 
  -4  19   5       54.69       52.14      4.16 o 
  -3  19   5        3.04        1.78      1.76 o 
  -2  19   5      301.72      315.89      9.48 o 
  -1  19   5        1.84        0.45      2.22 o 
   0  19   5      290.68      310.62     10.67 o 
   1  19   5       82.92       75.91      5.03 o 
   2  19   5       38.78       45.30      3.89 o 
   3  19   5        3.30        2.55      1.18 o 
   4  19   5        0.74        1.04      1.11 o 
   5  19   5        0.63        1.14      1.11 o 
  -6  20   5       58.79       65.93      5.29 o 
  -5  20   5        8.10        9.98      3.16 o 
  -4  20   5       92.72       97.95      7.42 o 
  -3  20   5       52.51       61.34      4.35 o 
  -2  20   5       22.45       24.21      3.00 o 
  -1  20   5        0.70       -0.02      1.91 o 
   0  20   5       12.92       13.84      1.87 o 
   1  20   5        4.03        4.70      1.77 o 
   2  20   5        1.57        2.21      1.47 o 
   3  20   5        2.80        1.86      1.08 o 
   4  20   5        3.84        4.48      1.37 o 
  -6  21   5       75.39       80.37      5.38 o 
  -5  21   5      143.44      162.99      8.32 o 
  -4  21   5        6.56       11.08      3.01 o 
  -3  21   5        7.04        5.04      2.83 o 
  -2  21   5      242.40      233.73      7.73 o 
  -1  21   5       10.01        6.27      1.30 o 
   0  21   5        0.75        0.84      1.02 o 
   1  21   5       71.00       79.05      6.16 o 
   2  21   5        1.51        0.47      1.59 o 
   3  21   5       54.69       58.84      3.68 o 
   4  21   5        6.13        1.87      1.38 o 
  -5  22   5       32.24       22.22      3.09 o 
  -4  22   5       78.19       75.37      5.86 o 
  -3  22   5       93.84       98.14      6.71 o 
  -2  22   5       23.97       21.85      2.47 o 
  -1  22   5        0.21       -0.93      0.93 o 
   0  22   5        4.75        5.87      1.33 o 
   1  22   5       61.80       55.59      3.71 o 
   2  22   5        7.37       10.97      1.99 o 
   3  22   5       32.62       39.44      2.73 o 
  -4  23   5      112.45      116.77      6.56 o 
  -3  23   5        2.16        2.73      1.71 o 
  -2  23   5       86.09       89.77      4.26 o 
  -1  23   5       49.95       48.45      2.66 o 
   0  23   5        3.34        1.92      1.43 o 
   1  23   5       38.89       40.02      4.21 o 
   2  23   5       36.49       45.66      4.85 o 
  -3  24   5       43.29       39.12      3.77 o 
  -1  24   5      197.68      224.65      8.30 o 
   0  24   5      227.19      246.59     11.92 o 
   1  24   5       32.55       24.22      3.01 o 
 -10   0   6       87.30       90.86      5.63 o 
  -9   0   6      275.21      273.78     11.51 o 
  -8   0   6       72.41       62.84      6.36 o 
  -6   0   6      636.63      596.54     13.64 o 
  -5   0   6        3.07        3.18      2.68 o 
  -4   0   6       96.04       93.90      7.74 o 
  -3   0   6      804.50      744.51     21.85 o 
  -2   0   6     2369.27     2159.52     38.44 o 
  -1   0   6        4.57        7.56      2.94 o 
   0   0   6      249.47      275.72     14.11 o 
   2   0   6        8.88        5.10      3.00 o 
   3   0   6     2462.95     2194.87     46.42 o 
   4   0   6     3009.58     3092.35     44.16 o 
   5   0   6      687.72      657.43     20.69 o 
   6   0   6       12.83       13.63      3.98 o 
   7   0   6        0.00       -0.74      2.03 o 
   8   0   6       41.76       42.54      4.20 o 
 -10   1   6       56.44       60.25      4.78 o 
  -9   1   6       76.62       74.42      3.51 o 
  -8   1   6       35.34       25.99      2.97 o 
  -7   1   6      924.75      837.86     22.70 o 
  -6   1   6     1367.89     1374.13     14.59 o 
  -5   1   6      453.25      411.97     11.95 o 
  -4   1   6       95.28      102.55      8.26 o 
  -3   1   6        6.11       15.63      4.68 o 
  -2   1   6       28.38       17.09      2.81 o 
  -1   1   6      190.97      181.17      9.37 o 
   0   1   6      153.00      121.13      6.77 o 
   1   1   6      979.80      935.46     26.71 o 
   2   1   6      265.50      289.28     11.16 o 
   3   1   6     1244.36     1063.65     31.29 o 
   4   1   6        3.15       14.51      3.22 o 
   5   1   6      196.12      164.45      7.45 o 
   6   1   6      338.22      349.84     14.00 o 
   7   1   6       51.31       64.70      4.23 o 
   8   1   6       21.53       19.86      2.05 o 
 -10   2   6      128.30      133.82      6.86 o 
  -9   2   6        0.80       -0.76      1.54 o 
  -8   2   6      174.97      173.69      7.13 o 
  -7   2   6       93.14       84.60      7.47 o 
  -6   2   6       25.61       25.16      2.37 o 
  -5   2   6     2772.45     2598.67     43.53 o 
  -4   2   6      234.17      238.16     12.58 o 
  -3   2   6        1.67        5.02      1.78 o 
  -2   2   6      268.51      314.95     17.64 o 
  -1   2   6       13.69       16.94      3.96 o 
   0   2   6      287.32      242.38     13.57 o 
   1   2   6        0.29        5.31      3.13 o 
   2   2   6      150.54      141.83      7.69 o 
   3   2   6       17.34       29.32      5.15 o 
   4   2   6       40.19       51.45      4.21 o 
   5   2   6      156.17      147.41      7.07 o 
   6   2   6        6.23        8.05      2.34 o 
   7   2   6       14.99       20.52      4.94 o 
   8   2   6       11.21       14.62      1.83 o 
 -10   3   6      280.11      292.02     10.08 o 
  -9   3   6       69.67       63.90      3.25 o 
  -8   3   6       71.42       72.57      6.75 o 
  -7   3   6      286.13      278.73     13.16 o 
  -6   3   6      634.01      621.49     11.47 o 
  -5   3   6      184.06      193.27     12.20 o 
  -4   3   6     1131.53     1057.66     26.74 o 
  -3   3   6     1076.30     1013.82     27.29 o 
  -2   3   6      274.50      242.96     13.47 o 
  -1   3   6      156.90      191.26     12.26 o 
   0   3   6       97.57      108.77      9.45 o 
   1   3   6      521.60      541.60     20.49 o 
   2   3   6        0.23        1.41      2.21 o 
   3   3   6       18.62       12.23      1.90 o 
   4   3   6      102.72       86.52      4.51 o 
   5   3   6      113.05      113.13      6.23 o 
   6   3   6       75.47       73.86      4.91 o 
   7   3   6       39.09       37.72      3.28 o 
   8   3   6        7.42        7.39      1.51 o 
 -10   4   6        0.93        1.80      1.42 o 
  -9   4   6       49.62       46.17      2.81 o 
  -8   4   6       31.82       34.55      3.32 o 
  -7   4   6      148.14      131.67      9.21 o 
  -6   4   6       13.45       24.26      5.05 o 
  -5   4   6       36.93       42.34      3.26 o 
  -4   4   6      635.54      611.45     20.77 o 
  -3   4   6       52.93       55.76      6.83 o 
  -2   4   6       72.34       86.67      8.54 o 
  -1   4   6      153.42      136.84     10.58 o 
   0   4   6       60.82       61.28      7.34 o 
   1   4   6       81.59       66.23      7.45 o 
   2   4   6       95.05       96.59      9.02 o 
   3   4   6       58.35       63.11      4.24 o 
   4   4   6        5.88        3.93      1.60 o 
   5   4   6        0.70        0.22      1.25 o 
   6   4   6       13.25       11.25      2.33 o 
   7   4   6        4.49        3.92      2.41 o 
 -10   5   6        0.01       -0.05      1.33 o 
  -9   5   6       17.90       16.07      1.83 o 
  -8   5   6       75.06       81.40      4.88 o 
  -7   5   6      192.82      192.88     10.99 o 
  -6   5   6       20.26       19.79      2.90 o 
  -5   5   6      685.64      652.59      9.77 o 
  -4   5   6       85.68       83.75      7.92 o 
  -3   5   6       39.96       36.41      5.77 o 
  -2   5   6       44.00       37.28      5.96 o 
  -1   5   6       26.29       21.32      4.86 o 
   0   5   6      150.60      104.38      9.47 o 
   1   5   6        7.01        3.14      2.32 o 
   2   5   6      441.78      450.94     19.10 o 
   3   5   6        4.12        4.33      2.60 o 
   4   5   6       32.56       31.98      3.68 o 
   5   5   6      101.96       89.59      4.65 o 
   6   5   6       39.10       48.68      4.56 o 
   7   5   6       12.99       16.43      3.46 o 
 -10   6   6      132.90      147.70      6.96 o 
  -9   6   6      159.14      159.58      4.98 o 
  -8   6   6        6.78       12.49      6.21 o 
  -7   6   6      106.22       95.09      7.92 o 
  -6   6   6     1162.16     1072.67     19.24 o 
  -5   6   6       87.74       92.50      4.62 o 
  -4   6   6       68.71       63.45      7.06 o 
  -3   6   6        2.88        5.92      3.27 o 
  -2   6   6       22.99       22.56      5.14 o 
  -1   6   6      155.26      200.90     13.52 o 
   0   6   6       83.93       63.95      7.77 o 
   1   6   6        8.20        4.75      2.84 o 
   2   6   6       15.72       20.26      3.17 o 
   3   6   6      315.13      294.70     12.19 o 
   4   6   6        0.88        0.82      1.53 o 
   5   6   6        4.87        2.48      1.40 o 
   6   6   6        6.53        5.02      1.82 o 
   7   6   6       13.79       10.39      2.81 o 
 -10   7   6       64.59       71.72      4.83 o 
  -9   7   6      150.71      144.21      4.61 o 
  -8   7   6      289.73      294.75      8.96 o 
  -7   7   6       43.71       40.19      5.41 o 
  -6   7   6      270.47      272.85      9.82 o 
  -5   7   6       57.26       58.34      3.89 o 
  -4   7   6       32.99       27.56      5.52 o 
  -3   7   6        0.34        3.87      2.99 o 
  -2   7   6        4.69        4.94      3.46 o 
  -1   7   6      545.42      602.40     24.03 o 
   0   7   6      332.51      371.72     18.54 o 
   1   7   6       14.86        4.61      2.85 o 
   2   7   6      228.41      220.15     13.20 o 
   3   7   6      164.84      137.69     14.62 o 
   4   7   6       39.41       33.92      6.04 o 
   5   7   6        0.00        0.73      1.85 o 
   6   7   6       14.52       14.33      2.59 o 
   7   7   6        2.45        2.29      1.89 o 
  -9   8   6       10.35        9.39      1.86 o 
  -8   8   6      282.73      262.62     11.68 o 
  -7   8   6      122.51      125.94      8.90 o 
  -6   8   6      336.57      293.31     13.39 o 
  -5   8   6       43.84       53.04      3.51 o 
  -4   8   6       12.66       11.23      1.84 o 
  -3   8   6      516.59      481.97     22.32 o 
  -2   8   6      384.30      401.15     20.34 o 
  -1   8   6      342.82      329.14     18.32 o 
   0   8   6        4.02        4.80      3.09 o 
   1   8   6       24.33       18.29      4.39 o 
   2   8   6      463.28      435.42     26.38 o 
   3   8   6      752.57      550.28     23.15 o 
   4   8   6      351.90      281.19     16.78 o 
   5   8   6      146.53      150.29      9.41 o 
   6   8   6       94.14       94.13      5.58 o 
   7   8   6        1.09        2.78      1.94 o 
  -9   9   6       66.95       70.12      3.82 o 
  -8   9   6        1.28        0.77      2.70 o 
  -7   9   6      199.82      190.56     10.63 o 
  -6   9   6      207.21      184.68     10.63 o 
  -5   9   6      628.25      627.98     11.49 o 
  -4   9   6      522.86      485.22     11.40 o 
  -3   9   6      121.45      124.78     11.86 o 
  -2   9   6      143.27      139.97     12.58 o 
  -1   9   6      157.29      170.08     13.48 o 
   0   9   6      347.28      326.46     18.10 o 
   1   9   6      389.99      364.96      9.79 o 
   2   9   6      378.06      371.11     24.99 o 
   3   9   6        4.78        3.08      2.94 o 
   4   9   6       59.15       34.29      6.32 o 
   5   9   6       51.67       48.17      4.41 o 
   6   9   6       23.35       30.32      3.32 o 
   7   9   6       76.58       84.79      5.91 o 
  -9  10   6        8.65       17.22      2.11 o 
  -8  10   6        0.67        0.61      2.67 o 
  -7  10   6        6.30        4.36      3.21 o 
  -6  10   6       46.48       35.21      5.27 o 
  -5  10   6      770.90      763.54     12.77 o 
  -4  10   6      219.09      169.35      6.25 o 
  -3  10   6       11.24       12.75      2.09 o 
  -2  10   6       38.16       22.67      5.67 o 
  -1  10   6      128.90      137.30     12.47 o 
   0  10   6        0.24       -0.31      2.86 o 
   1  10   6      443.10      438.21     10.76 o 
   2  10   6        5.21        8.40      3.69 o 
   3  10   6       67.72       33.59      6.15 o 
   4  10   6        7.66        5.29      3.29 o 
   5  10   6      143.28      136.53      7.16 o 
   6  10   6        5.18        3.81      1.67 o 
   7  10   6       44.84       46.60      4.28 o 
  -9  11   6      284.34      311.30      8.52 o 
  -8  11   6      388.58      384.85     13.16 o 
  -7  11   6      367.26      373.27     14.24 o 
  -6  11   6       35.67       37.80      5.62 o 
  -5  11   6       27.63       20.73      3.71 o 
  -4  11   6       54.80       55.42      3.76 o 
  -3  11   6      713.07      684.29     13.70 o 
  -2  11   6      367.57      351.44     11.79 o 
  -1  11   6      244.81      256.28     12.07 o 
   0  11   6       11.96        3.32      2.85 o 
   1  11   6       39.51       32.14      4.11 o 
   2  11   6       18.01        4.08      2.21 o 
   3  11   6        1.06        0.57      2.52 o 
   4  11   6        4.60        2.16      2.43 o 
   5  11   6      108.17      122.11     10.48 o 
   6  11   6       44.40       41.49      3.56 o 
  -9  12   6        0.30        3.34      3.09 o 
  -8  12   6       66.00       61.18      5.46 o 
  -7  12   6       66.76       58.99      6.05 o 
  -6  12   6      383.76      357.88     14.36 o 
  -5  12   6      587.58      565.58     12.85 o 
  -4  12   6      163.19      148.81      8.73 o 
  -3  12   6      206.38      208.24      7.79 o 
  -2  12   6        8.16       15.31      3.20 o 
  -1  12   6        3.52        2.75      1.82 o 
   0  12   6      165.07      157.91     14.50 o 
   1  12   6       17.75       12.82      2.79 o 
   2  12   6       32.43       31.79      5.66 o 
   3  12   6        2.11        4.68      3.10 o 
   4  12   6       53.58       52.95      7.41 o 
   5  12   6       24.77       22.42      4.78 o 
   6  12   6       29.54       28.48      2.86 o 
  -8  13   6       11.05       17.03      3.34 o 
  -7  13   6        0.19        3.56      3.10 o 
  -6  13   6       50.59       56.26      6.19 o 
  -5  13   6       86.82       75.04      4.95 o 
  -4  13   6       18.85       21.81      3.05 o 
  -3  13   6       55.61       55.28      5.67 o 
  -2  13   6      143.33      137.84      5.74 o 
  -1  13   6       25.56       23.57      3.75 o 
   0  13   6      168.78      177.23      8.69 o 
   1  13   6       69.55       63.93      5.49 o 
   2  13   6       12.33       15.81      4.13 o 
   3  13   6      141.64      125.27     10.94 o 
   4  13   6        1.95        2.29      2.76 o 
   5  13   6        9.85        7.82      3.23 o 
   6  13   6       17.62       22.92      3.96 o 
  -8  14   6       17.65       18.31      3.13 o 
  -7  14   6        5.50        5.61      2.80 o 
  -6  14   6        0.45        1.14      3.16 o 
  -5  14   6       25.12       27.29      3.27 o 
  -4  14   6       27.25       21.88      3.04 o 
  -3  14   6       34.12       31.52      3.48 o 
  -2  14   6       28.35       28.51      3.03 o 
  -1  14   6      192.03      212.13      9.59 o 
   0  14   6      180.31      191.50     11.48 o 
   1  14   6        0.32        7.63      3.28 o 
   2  14   6       19.93       18.75      4.41 o 
   3  14   6        0.93        1.11      2.59 o 
   4  14   6       80.58      103.77      9.47 o 
   5  14   6       73.45       84.27      5.05 o 
   6  14   6        0.16       -0.62      1.17 o 
  -8  15   6       47.74       57.66      4.49 o 
  -7  15   6        0.02        2.25      2.63 o 
  -6  15   6       68.29       69.48      6.39 o 
  -5  15   6       99.58       88.01      7.41 o 
  -4  15   6        1.37        2.72      2.03 o 
  -3  15   6       77.46       80.36      5.09 o 
  -2  15   6      543.35      546.59     12.50 o 
  -1  15   6      232.99      257.76     13.11 o 
   0  15   6       19.92       33.84      5.29 o 
   1  15   6        8.96        8.52      3.13 o 
   2  15   6       36.65       29.93      5.24 o 
   3  15   6       87.97       70.17      7.77 o 
   4  15   6       38.95       42.87      6.02 o 
   5  15   6        0.34        2.12      2.18 o 
  -7  16   6       27.57       35.87      4.27 o 
  -6  16   6      105.52      100.77      7.29 o 
  -5  16   6       16.85       16.17      4.09 o 
  -4  16   6        1.41        1.79      1.88 o 
  -3  16   6       16.22       24.73      9.51 o 
  -2  16   6       80.53       79.75      9.97 o 
  -1  16   6        5.18        4.58      2.68 o 
   0  16   6       19.86       10.10      3.44 o 
   1  16   6       71.80       66.03      6.93 o 
   2  16   6       79.20       82.31      5.47 o 
   3  16   6        6.86        8.48      3.24 o 
   4  16   6       51.75       58.72      6.49 o 
   5  16   6        1.52        1.99      2.04 o 
  -7  17   6        9.29       13.16      2.82 o 
  -6  17   6      160.77      166.01      8.80 o 
  -5  17   6       30.05       47.27      5.29 o 
  -4  17   6       96.03      107.08      5.61 o 
  -3  17   6        2.63        2.08      2.42 o 
  -2  17   6       76.35       71.17      4.66 o 
  -1  17   6       32.86       27.86      4.72 o 
   0  17   6       11.33        6.38      2.85 o 
   1  17   6      162.85      150.02      9.98 o 
   2  17   6       13.28       13.04      3.59 o 
   3  17   6      147.10      154.15      6.86 o 
   4  17   6       23.07       23.88      2.78 o 
   5  17   6        0.71        1.33      1.83 o 
  -7  18   6       38.14       54.12      4.33 o 
  -6  18   6       24.76       30.75      4.04 o 
  -5  18   6        6.84       15.70      3.51 o 
  -4  18   6      190.18      175.02      6.85 o 
  -3  18   6        2.17        3.92      1.96 o 
  -2  18   6       53.84       50.70      3.91 o 
  -1  18   6       17.71       25.52      4.41 o 
   0  18   6      129.05      129.92      9.15 o 
   1  18   6        1.17        0.18      2.54 o 
   2  18   6       26.28       25.60      2.90 o 
   3  18   6        2.22        1.82      1.94 o 
   4  18   6       46.48       49.57      4.71 o 
  -6  19   6       99.04      101.03      6.08 o 
  -5  19   6        2.62        8.88      2.87 o 
  -4  19   6       78.24       88.31      6.60 o 
  -3  19   6       98.85      101.22      5.16 o 
  -2  19   6      242.87      231.26      7.63 o 
  -1  19   6        3.91        7.74      3.20 o 
   0  19   6       21.96       20.97      4.12 o 
   1  19   6        1.12        0.75      2.17 o 
   2  19   6       12.41       13.77      2.29 o 
   3  19   6       42.17       45.47      4.71 o 
   4  19   6        5.84        6.31      1.92 o 
  -5  20   6      344.40      338.98     11.15 o 
  -4  20   6      168.88      166.95      8.31 o 
  -3  20   6       37.69       38.73      3.23 o 
  -2  20   6        2.78        2.65      3.58 o 
  -1  20   6       60.99       67.67      6.23 o 
   0  20   6       13.58       12.08      3.05 o 
   1  20   6       12.25       10.84      2.93 o 
   2  20   6       39.84       41.85      4.52 o 
   3  20   6       33.65       29.39      3.49 o 
  -5  21   6        3.29        3.32      1.72 o 
  -4  21   6        0.02       -1.68      2.42 o 
  -3  21   6      180.78      169.47     10.86 o 
  -2  21   6       24.99       26.74      2.51 o 
  -1  21   6      143.77      178.56      9.01 o 
   0  21   6        2.48        3.66      2.23 o 
   1  21   6       91.50       81.04      5.90 o 
   2  21   6       27.77       37.72      3.92 o 
  -4  22   6        0.20       -0.96      1.91 o 
  -3  22   6       34.97       42.14      3.84 o 
  -2  22   6       80.11       90.01      5.98 o 
  -1  22   6      152.66      160.88      7.86 o 
   0  22   6       10.92       16.53      3.06 o 
   1  22   6        0.20       -0.48      1.77 o 
  -1  23   6        8.20        9.09      2.17 o 
  -9   1   7        0.37        0.10      1.36 o 
  -8   1   7        0.98       -0.72      1.91 o 
  -7   1   7       59.43       53.41      4.21 o 
  -6   1   7       77.85       67.54      4.10 o 
  -5   1   7      161.49      157.56      5.61 o 
  -4   1   7        0.98        5.09      2.89 o 
  -3   1   7       91.26       80.05      3.43 o 
  -2   1   7        6.00       10.75      3.71 o 
  -1   1   7      133.17      133.08     10.75 o 
   0   1   7      665.66      693.39     16.59 o 
   1   1   7        7.55        9.70      3.11 o 
   2   1   7      359.48      324.88     10.97 o 
   3   1   7        0.03        1.26      1.79 o 
   4   1   7      117.31      118.28      6.90 o 
   5   1   7       47.82       54.52      3.07 o 
   6   1   7       67.86       76.96      3.20 o 
   7   1   7        4.59        5.80      1.84 o 
  -9   2   7       71.14       76.73      4.10 o 
  -8   2   7        3.11        0.78      1.87 o 
  -7   2   7       43.91       39.58      5.26 o 
  -6   2   7      237.04      215.12      6.59 o 
  -5   2   7      148.96      144.09      5.40 o 
  -4   2   7      371.56      346.06      8.12 o 
  -3   2   7       11.73       13.32      1.55 o 
  -2   2   7      665.80      663.52     23.26 o 
  -1   2   7       29.13       18.27      4.47 o 
   0   2   7       85.58       77.65      4.35 o 
   1   2   7       21.77       23.16      3.03 o 
   2   2   7      112.11      128.55      6.95 o 
   3   2   7      177.52      187.21     12.10 o 
   4   2   7       47.79       43.20      6.34 o 
   5   2   7       12.71       16.30      1.84 o 
   6   2   7        0.21       -0.19      1.46 o 
   7   2   7       23.02       24.74      3.18 o 
  -9   3   7        7.29       15.53      4.32 o 
  -8   3   7       52.66       51.00      6.71 o 
  -7   3   7        1.08        1.55      2.50 o 
  -6   3   7      227.63      230.80      6.80 o 
  -5   3   7      632.99      578.47      9.43 o 
  -4   3   7      388.87      378.05      8.52 o 
  -3   3   7      101.78      112.85      3.40 o 
  -2   3   7       98.62       73.42      3.47 o 
  -1   3   7       17.96       11.73      1.81 o 
   0   3   7      294.51      308.82      8.49 o 
   1   3   7      119.56      100.37      5.01 o 
   2   3   7       30.60       21.24      5.47 o 
   3   3   7        3.21        4.03      2.58 o 
   4   3   7       85.54       77.72      6.06 o 
   5   3   7        8.02        9.46      3.46 o 
   6   3   7        0.71       -0.34      1.35 o 
  -9   4   7      243.13      251.13      7.07 o 
  -8   4   7       80.57       79.99      8.10 o 
  -7   4   7      415.80      385.38     15.10 o 
  -6   4   7      454.64      468.41      9.51 o 
  -5   4   7      806.97      777.67     13.90 o 
  -4   4   7      300.51      320.16      7.04 o 
  -3   4   7      242.57      226.99      5.23 o 
  -2   4   7      104.91       85.83      3.72 o 
  -1   4   7        0.77        2.28      1.53 o 
   0   4   7      744.95      712.64     14.87 o 
   1   4   7       72.06       58.00      3.91 o 
   2   4   7      213.86      186.21      9.92 o 
   3   4   7       24.16       17.91      2.97 o 
   5   4   7       31.85       29.18      5.35 o 
   6   4   7        0.76        2.08      1.33 o 
  -9   5   7      197.77      220.68      6.58 o 
  -8   5   7       23.59       36.61      4.88 o 
  -7   5   7        0.16        6.20      3.28 o 
  -6   5   7      186.81      175.31     10.55 o 
  -5   5   7      233.36      221.63      5.94 o 
  -4   5   7      606.30      573.74      9.99 o 
  -3   5   7      328.95      347.86      6.02 o 
  -2   5   7      443.81      393.44     11.52 o 
  -1   5   7      743.71      668.24     10.61 o 
   0   5   7       34.68       52.28      3.60 o 
   1   5   7      123.96      117.81      5.40 o 
   2   5   7        8.42       10.82      2.44 o 
   3   5   7       17.28       18.55      4.41 o 
   5   5   7       11.46        8.17      3.66 o 
   6   5   7        2.43        2.69      1.39 o 
  -9   6   7        0.46       -0.90      1.52 o 
  -8   6   7      395.02      395.16     13.84 o 
  -7   6   7       22.84       35.90      5.08 o 
  -6   6   7       66.58       73.77      7.11 o 
  -5   6   7       58.69       61.94      6.12 o 
  -4   6   7      395.32      370.84      7.60 o 
  -3   6   7      636.54      604.72      8.53 o 
  -2   6   7      200.84      240.65      6.91 o 
  -1   6   7       11.39        5.02      1.63 o 
   0   6   7        1.65        1.83      1.40 o 
   1   6   7      369.88      362.16     16.38 o 
   2   6   7      550.53      558.72     15.49 o 
   3   6   7      133.06      107.29      9.87 o 
   5   6   7        6.81       15.64      4.29 o 
   6   6   7        8.80       12.86      3.52 o 
  -9   7   7        9.28        6.13      2.15 o 
  -8   7   7       15.03       15.27      3.57 o 
  -7   7   7       35.90       38.29      5.27 o 
  -6   7   7      355.64      339.35     14.23 o 
  -5   7   7       22.64       26.53      3.10 o 
  -4   7   7      111.91      127.78      4.60 o 
  -3   7   7        9.10       16.33      2.01 o 
  -2   7   7      242.07      230.48      7.11 o 
  -1   7   7      744.15      774.60     19.85 o 
   0   7   7      734.64      770.61     17.61 o 
   1   7   7      505.29      457.12     13.84 o 
   2   7   7        1.39        1.97      2.59 o 
   3   7   7       16.03       10.83      4.02 o 
   4   7   7       59.82       57.74      7.28 o 
   5   7   7      144.18      157.00     11.06 o 
   6   7   7       35.40       41.41      5.11 o 
  -9   8   7       36.65       39.18      2.70 o 
  -8   8   7       55.45       69.02      5.95 o 
  -7   8   7       20.82       19.66      3.95 o 
  -6   8   7        4.81        8.85      3.19 o 
  -5   8   7      138.52      137.46      6.26 o 
  -4   8   7      137.14      136.60      6.35 o 
  -3   8   7       36.76       40.19      3.35 o 
  -2   8   7      272.09      286.95      7.94 o 
  -1   8   7        4.55        9.87      1.93 o 
   0   8   7       11.35        9.21      1.81 o 
   1   8   7      220.93      204.98      9.36 o 
   2   8   7       17.10       20.23      4.60 o 
   3   8   7       34.66       25.22      5.01 o 
   4   8   7        7.04        4.88      2.89 o 
   5   8   7        3.65        4.46      2.79 o 
   6   8   7        1.49        1.91      2.25 o 
  -9   9   7       53.35       65.74      3.53 o 
  -8   9   7       48.38       66.34      5.65 o 
  -7   9   7       15.30       10.94      3.58 o 
  -6   9   7       41.88       24.26      4.53 o 
  -5   9   7      236.93      216.88     11.32 o 
  -4   9   7      178.76      173.21      5.73 o 
  -3   9   7      350.95      382.64      8.34 o 
  -2   9   7       17.79       22.80      3.17 o 
  -1   9   7       58.88       55.87      3.72 o 
   0   9   7       17.93        9.86      1.93 o 
   1   9   7       69.88       77.01      7.63 o 
   2   9   7       30.94       32.34      5.37 o 
   3   9   7        4.14        4.62      3.08 o 
   4   9   7        7.62        0.80      2.81 o 
   5   9   7       20.90       26.10      4.77 o 
   6   9   7        0.87        0.68      1.93 o 
  -8  10   7        1.64        4.80      2.57 o 
  -7  10   7       57.73       64.33      6.19 o 
  -6  10   7      241.40      236.65     11.57 o 
  -5  10   7        1.07        2.84      3.28 o 
  -4  10   7       48.86       34.13      3.42 o 
  -3  10   7      242.78      257.90      8.45 o 
  -2  10   7      178.36      176.39     11.03 o 
  -1  10   7      219.99      223.36      9.53 o 
   0  10   7        9.63        5.95      1.67 o 
   1  10   7       14.72       25.08      4.74 o 
   2  10   7       14.02       14.29      4.03 o 
   3  10   7       19.08       10.53      3.40 o 
   4  10   7        0.48       -0.45      2.64 o 
   5  10   7        3.08        2.84      2.38 o 
   6  10   7       17.51       19.28      3.20 o 
  -8  11   7        0.46       -0.56      2.24 o 
  -7  11   7       49.09       41.07      5.05 o 
  -6  11   7        2.96        6.97      3.64 o 
  -5  11   7      126.21      117.06      8.40 o 
  -4  11   7      131.43      122.98      4.86 o 
  -3  11   7       27.19       25.47      3.03 o 
  -2  11   7        2.07        3.33      2.54 o 
  -1  11   7      222.41      250.36     12.74 o 
   0  11   7       29.83       29.71      4.78 o 
   1  11   7      101.44      101.63      8.35 o 
   2  11   7      113.38      103.48      8.76 o 
   3  11   7        0.01       -0.63      2.41 o 
   4  11   7        1.90        3.19      2.43 o 
   5  11   7       19.03       12.50      3.11 o 
  -8  12   7      204.22      198.63      8.24 o 
  -7  12   7      100.46      109.20      7.21 o 
  -6  12   7      267.33      274.12     11.96 o 
  -5  12   7       21.23       16.57      4.36 o 
  -4  12   7       72.95       71.14      4.65 o 
  -3  12   7       20.11       21.41      2.86 o 
  -2  12   7        7.91        8.14      3.02 o 
  -1  12   7      358.07      387.43     15.75 o 
   0  12   7       21.26       15.05      3.41 o 
   1  12   7      106.77      103.33      8.58 o 
   2  12   7        1.67        0.55      2.01 o 
   3  12   7       68.75       66.93      6.85 o 
   4  12   7       23.07       22.01      4.09 o 
   5  12   7        0.17        1.31      1.91 o 
  -8  13   7       96.42       98.10      5.63 o 
  -7  13   7      120.88       99.88      6.64 o 
  -6  13   7       49.79       48.35      5.37 o 
  -5  13   7      128.83      141.61      8.84 o 
  -4  13   7      246.70      236.30      8.03 o 
  -3  13   7      335.18      353.46      9.80 o 
  -2  13   7      256.09      246.93     12.49 o 
  -1  13   7       46.48       40.11      5.59 o 
   0  13   7      131.04      140.52      9.88 o 
   1  13   7        0.08       -2.27      3.46 o 
   3  13   7        8.86        7.64      2.76 o 
   4  13   7       21.10       25.12      3.86 o 
   5  13   7       48.43       48.70      4.50 o 
  -7  14   7      281.54      279.90     10.20 o 
  -6  14   7        0.52        1.17      2.59 o 
  -5  14   7       17.36       39.08      5.07 o 
  -4  14   7      136.13      139.62      6.15 o 
  -3  14   7      124.73      111.88      5.61 o 
  -2  14   7        0.01        1.16      2.64 o 
  -1  14   7       18.18       21.02      4.29 o 
   0  14   7       57.32       79.43      7.48 o 
   1  14   7        8.73        4.26      2.91 o 
   2  14   7      340.00      360.19     15.17 o 
   4  14   7        0.87        1.09      1.53 o 
  -7  15   7       15.03       20.64      3.14 o 
  -6  15   7       11.50       12.51      3.39 o 
  -5  15   7       38.33       34.40      4.56 o 
  -4  15   7        2.87        2.61      1.93 o 
  -3  15   7        9.78       19.06      3.23 o 
  -2  15   7       65.41       65.95      6.63 o 
  -1  15   7      364.42      413.30     16.07 o 
   0  15   7      574.41      612.23     19.79 o 
   1  15   7      205.97      220.49     11.92 o 
   2  15   7       18.53       10.31      3.27 o 
   3  15   7       23.86       15.77      3.81 o 
   4  15   7       31.12       37.84      4.32 o 
  -6  16   7      125.99      127.55      7.02 o 
  -5  16   7       49.12       71.87      5.89 o 
  -4  16   7       82.90       88.65      4.74 o 
  -3  16   7       67.00       68.32      4.25 o 
  -2  16   7      300.77      326.72     13.69 o 
  -1  16   7      140.31      132.94      9.06 o 
   0  16   7       29.18       41.82      5.60 o 
   1  16   7      318.29      340.96     14.26 o 
   2  16   7       52.25       65.58      6.31 o 
   3  16   7      162.01      175.01      9.21 o 
   4  16   7       32.70       36.35      4.01 o 
  -6  17   7        5.90        9.83      2.50 o 
  -5  17   7       38.76       44.63      4.56 o 
  -4  17   7       83.03       78.70      4.33 o 
  -3  17   7        7.21       12.69      2.11 o 
  -2  17   7       85.16       85.03      7.05 o 
  -1  17   7       86.35       89.93      7.36 o 
   0  17   7      135.98      158.98      9.63 o 
   1  17   7        5.01        2.70      2.38 o 
   2  17   7        4.43        2.54      2.49 o 
   3  17   7        7.71        6.70      2.63 o 
  -5  18   7       35.90       40.64      4.11 o 
  -4  18   7        2.06        1.47      1.92 o 
  -3  18   7       46.19       48.86      3.37 o 
  -2  18   7        9.58        7.37      2.82 o 
  -1  18   7       46.76       59.80      5.80 o 
   0  18   7        8.26        6.73      2.69 o 
   1  18   7       19.29       15.74      3.29 o 
   2  18   7        0.17       -0.84      2.06 o 
  -5  19   7      207.33      202.99      7.69 o 
  -4  19   7       75.30       70.77      4.88 o 
  -3  19   7        0.66        0.79      2.99 o 
  -2  19   7        0.06       -0.45      2.02 o 
  -1  19   7        0.44        0.35      1.98 o 
   0  19   7        0.34        3.02      2.09 o 
   1  19   7       26.26       28.77      3.81 o 
   2  19   7        7.52       12.75      2.71 o 
  -4  20   7       93.89      101.05      5.26 o 
  -3  20   7        4.64        6.53      2.30 o 
  -2  20   7       19.12       24.21      3.48 o 
  -1  20   7        1.33        0.76      1.79 o 
   0  20   7        1.10        0.04      1.71 o 
   1  20   7       36.60       39.00      3.96 o 
  -9   0   8        4.15        8.74      2.40 o 
  -8   0   8      108.90      116.99      7.35 o 
  -7   0   8       18.79       12.81      3.07 o 
  -6   0   8      898.41      863.33     24.21 o 
  -5   0   8      550.06      536.82     12.65 o 
  -4   0   8      903.49      870.36     22.67 o 
  -3   0   8       31.82       23.93      3.25 o 
  -2   0   8       27.12       26.86      3.28 o 
  -1   0   8       14.64        7.45      2.15 o 
   0   0   8        3.34        6.51      2.19 o 
   1   0   8      301.43      337.49     15.62 o 
   2   0   8      569.41      548.04     20.14 o 
   3   0   8       81.83       84.74      8.05 o 
   4   0   8      158.86      129.47      9.24 o 
   5   0   8        2.67        3.42      2.52 o 
  -9   1   8        7.65       10.69      1.78 o 
  -8   1   8        4.58        3.27      1.58 o 
  -7   1   8       12.12        6.50      2.04 o 
  -6   1   8      160.74      147.65      4.75 o 
  -5   1   8      164.52      170.78      5.17 o 
  -4   1   8      578.41      542.45      9.00 o 
  -3   1   8      199.49      194.82      5.53 o 
  -2   1   8       98.11      123.95      4.44 o 
  -1   1   8      160.43      135.03      4.66 o 
   0   1   8       23.78       22.70      2.12 o 
   1   1   8        8.68       16.55      3.00 o 
   2   1   8        9.72       15.40      2.99 o 
   3   1   8        4.01       10.13      2.45 o 
   4   1   8      145.96      123.19      6.27 o 
   5   1   8      203.00      204.90      9.94 o 
  -8   2   8       54.44       64.28      3.93 o 
  -7   2   8      310.62      329.65      7.77 o 
  -6   2   8      145.34      135.54      4.55 o 
  -5   2   8      524.98      524.73     16.03 o 
  -4   2   8      207.74      182.85      6.47 o 
  -3   2   8      113.37      138.47      6.57 o 
  -2   2   8      291.48      288.60      6.67 o 
  -1   2   8      127.06       95.23      3.97 o 
   0   2   8      211.20      218.17      6.98 o 
   1   2   8       79.13       72.79      4.14 o 
   2   2   8       14.95       25.86      3.47 o 
   3   2   8       12.98       13.68      2.58 o 
   4   2   8       37.67       34.06      3.47 o 
   5   2   8        0.12        0.49      2.07 o 
  -8   3   8       20.91       19.51      2.77 o 
  -7   3   8        6.05        5.24      4.34 o 
  -6   3   8      291.36      270.11      7.15 o 
  -5   3   8      250.11      252.30      7.06 o 
  -4   3   8      265.64      259.95      7.19 o 
  -3   3   8      139.10      127.32      5.19 o 
  -2   3   8        6.19        5.37      3.58 o 
  -1   3   8      271.22      290.02      6.93 o 
   0   3   8      187.94      188.87      6.55 o 
   1   3   8      147.97      124.46      5.35 o 
   2   3   8        6.43        9.31      2.40 o 
   3   3   8       11.46        7.67      2.05 o 
   4   3   8       25.97       28.25      3.35 o 
   5   3   8        1.53        1.15      1.85 o 
  -8   4   8       10.17        7.30      3.01 o 
  -7   4   8        8.24        2.63      5.04 o 
  -6   4   8        0.15        0.10      1.97 o 
  -5   4   8        2.27        7.43      2.36 o 
  -4   4   8      110.41      113.73      4.88 o 
  -3   4   8      164.44      159.72      5.82 o 
  -2   4   8       99.00       91.46      4.27 o 
  -1   4   8        0.05        1.68      1.57 o 
   0   4   8       14.26       14.13      2.11 o 
   1   4   8       16.33       15.60      2.73 o 
   2   4   8       35.00       37.94      3.86 o 
   3   4   8        0.32        0.28      1.58 o 
   4   4   8       10.80       10.55      3.45 o 
   5   4   8        7.81        5.85      2.75 o 
  -8   5   8      185.64      189.00      6.30 o 
  -7   5   8       33.33       42.33      5.08 o 
  -6   5   8       43.69       41.95      3.62 o 
  -5   5   8      424.75      416.20      8.82 o 
  -4   5   8        0.60        1.78      1.85 o 
  -3   5   8        0.21        2.15      1.82 o 
  -2   5   8       75.31       69.27      4.43 o 
  -1   5   8        5.68        4.80      1.70 o 
   0   5   8      109.42      108.79      6.04 o 
   1   5   8       10.49       10.47      2.37 o 
   2   5   8       47.29       39.29      3.83 o 
   3   5   8       18.91       11.99      3.88 o 
   4   5   8       20.98       15.94      3.81 o 
   5   5   8        0.51       -1.02      2.04 o 
  -8   6   8      105.98      102.56      4.68 o 
  -7   6   8      263.95      268.98     11.37 o 
  -6   6   8       96.99      103.45      5.26 o 
  -5   6   8        2.73        9.35      2.30 o 
  -4   6   8      114.68      108.27      5.76 o 
  -3   6   8      186.44      187.15      6.21 o 
  -2   6   8       26.45       26.45      2.60 o 
  -1   6   8       35.15       33.43      9.37 o 
   0   6   8        0.01        0.65      1.81 o 
   1   6   8        1.25        0.07      1.63 o 
   2   6   8       12.35       13.06      3.91 o 
   3   6   8       22.12       16.23      4.26 o 
   4   6   8       26.23       26.88      4.81 o 
   5   6   8        0.58        2.41      2.21 o 
  -8   7   8        3.92       -0.04      1.58 o 
  -7   7   8       30.86       25.70      4.07 o 
  -6   7   8       34.92       29.29      4.40 o 
  -5   7   8       35.40       43.88      3.85 o 
  -4   7   8       60.95       53.84      4.20 o 
  -3   7   8        6.47        7.79      2.72 o 
  -2   7   8       54.60       62.91      3.72 o 
  -1   7   8        8.51       10.44      7.41 o 
   0   7   8       44.40       41.38      3.84 o 
   1   7   8        8.59       10.23      3.39 o 
   2   7   8       29.84       27.92      5.19 o 
   3   7   8       67.83       59.46      6.93 o 
   4   7   8       10.37        4.93      2.61 o 
   5   7   8        2.18        1.93      1.97 o 
  -8   8   8       92.87       98.40      4.28 o 
  -7   8   8       28.04       25.59      4.01 o 
  -6   8   8        4.72        2.23      2.87 o 
  -5   8   8      232.84      231.25      7.69 o 
  -4   8   8      354.52      380.04     10.11 o 
  -3   8   8       90.95       79.73     12.44 o 
  -2   8   8        6.35        9.93      3.37 o 
  -1   8   8       81.60       78.50      7.15 o 
   0   8   8      141.17      149.90     10.17 o 
   1   8   8      210.28      216.00      8.45 o 
   2   8   8      171.56      164.16     11.09 o 
   3   8   8       27.37       26.01      4.72 o 
   4   8   8        0.70       -0.72      2.50 o 
   5   8   8        3.61        5.94      2.41 o 
  -8   9   8        7.65       12.86      1.84 o 
  -7   9   8       28.09       24.96      3.93 o 
  -6   9   8       43.42       34.61      4.65 o 
  -5   9   8       12.72       11.18      2.29 o 
  -4   9   8       26.12       38.59      5.76 o 
  -3   9   8      212.96      200.45     11.26 o 
  -2   9   8      255.46      256.58     13.14 o 
  -1   9   8      166.79      172.96     10.25 o 
   0   9   8       84.58       84.31      5.26 o 
   1   9   8        0.05       -0.56      1.84 o 
   2   9   8      107.62      109.26      6.09 o 
   3   9   8       54.04       58.37      6.43 o 
   4   9   8      111.63      106.25      7.76 o 
  -7  10   8       90.73      101.84      6.45 o 
  -6  10   8      324.82      321.24     11.98 o 
  -5  10   8        7.68       11.04      2.91 o 
  -4  10   8       14.43       19.68      2.68 o 
  -3  10   8       12.12        4.88      2.57 o 
  -2  10   8       37.56       36.12      4.69 o 
  -1  10   8      171.32      179.26     10.30 o 
   0  10   8      119.19      140.21      6.60 o 
   1  10   8       44.02       41.22      3.77 o 
   2  10   8        5.10        6.97      1.99 o 
   3  10   8       46.39       55.34      4.12 o 
   4  10   8       24.36       21.97      2.51 o 
  -7  11   8       97.95       94.09      5.99 o 
  -6  11   8      116.27      111.50      7.07 o 
  -5  11   8       29.53       43.08      5.01 o 
  -4  11   8      530.82      538.50     11.14 o 
  -3  11   8       64.36       52.23      3.93 o 
  -2  11   8        1.14        1.11      2.10 o 
  -1  11   8       21.84       28.38      4.41 o 
   0  11   8       15.37       17.63      3.71 o 
   1  11   8       25.63       21.50      2.78 o 
   2  11   8       16.40       15.99      2.50 o 
   3  11   8        1.92        0.93      1.35 o 
   4  11   8        1.13        2.57      1.40 o 
  -7  12   8       49.12       61.34      4.67 o 
  -6  12   8        3.28        3.80      2.57 o 
  -5  12   8       12.07       16.64      3.45 o 
  -4  12   8       20.38       16.59      1.90 o 
  -3  12   8      114.14      123.43      5.83 o 
  -2  12   8       93.39       95.85      7.28 o 
  -1  12   8       16.45       17.57      3.68 o 
   0  12   8        4.66        4.00      2.61 o 
   1  12   8        0.52       -0.19      2.26 o 
   2  12   8       34.21       29.20      2.98 o 
   3  12   8       18.32       15.17      2.13 o 
  -6  13   8        3.89        6.61      2.47 o 
  -5  13   8       71.71       88.89      6.14 o 
  -4  13   8        1.94        2.19      1.21 o 
  -3  13   8        0.65       -0.34      1.82 o 
  -2  13   8        2.89        7.35      2.65 o 
  -1  13   8        0.96        2.68      2.10 o 
   0  13   8       42.73       38.30      4.98 o 
   1  13   8        0.26        2.00      2.18 o 
   2  13   8        3.25        1.64      2.12 o 
   3  13   8       24.41       32.21      2.99 o 
  -6  14   8       18.79       21.64      3.20 o 
  -5  14   8       38.01       47.27      4.53 o 
  -4  14   8       15.71       18.08      3.43 o 
  -3  14   8        0.84       -0.95      1.55 o 
  -2  14   8       61.89       56.75      4.02 o 
  -1  14   8        7.19       11.57      3.23 o 
   0  14   8       35.03       44.25      5.20 o 
   1  14   8       29.85       36.89      4.77 o 
   2  14   8       20.37       21.37      3.49 o 
   3  14   8        0.17       -0.57      1.77 o 
  -5  15   8       26.01       22.47      3.10 o 
  -4  15   8        4.22        5.76      2.32 o 
  -3  15   8        0.31       -1.48      1.48 o 
  -2  15   8        3.21        1.55      1.69 o 
  -1  15   8      121.94      119.38      7.83 o 
   0  15   8        2.47        2.53      2.26 o 
   1  15   8        6.37        5.71      2.58 o 
   2  15   8       11.50       15.56      3.07 o 
  -5  16   8       31.27       29.17      3.16 o 
  -4  16   8       26.07       29.92      3.22 o 
  -3  16   8       35.24       46.86      3.10 o 
  -2  16   8        0.31       -1.63      1.63 o 
  -1  16   8       13.52       20.16      3.48 o 
   0  16   8       22.10       24.54      3.67 o 
   1  16   8        1.40        2.68      2.05 o 
  -3  17   8       47.81       55.46      4.85 o 
  -2  17   8       16.58       16.86      2.89 o 
  -1  17   8       15.93       27.20      3.72 o 
   0  17   8       11.34       12.44      2.78 o 
   1  17   8       22.63       24.52      3.34 o 
  -2  18   8        2.92        4.06      1.29 o 
  -1  18   8       14.47       18.53      2.07 o 
  -7   1   9       48.57       48.51      3.40 o 
  -6   1   9       12.02       20.28      5.34 o 
  -5   1   9       16.59       13.86      1.81 o 
  -4   1   9        1.92       -2.79      2.79 o 
  -3   1   9        0.21        0.53     11.53 o 
  -2   1   9       18.96       27.54      2.42 o 
  -1   1   9      122.75      139.00      4.59 o 
   0   1   9       25.92       22.10      2.48 o 
   1   1   9        0.44       -1.02      1.90 o 
   2   1   9        0.22        0.13      2.47 o 
   3   1   9       26.97       26.37      2.90 o 
   4   1   9        9.98       11.08      1.72 o 
  -7   2   9        7.11       10.10      3.63 o 
  -6   2   9        1.98        1.30      1.71 o 
  -5   2   9        7.00        8.29      1.75 o 
  -4   2   9        1.62       -0.28      2.61 o 
  -3   2   9       52.50       53.55      7.74 o 
  -2   2   9       12.90       11.39      3.55 o 
  -1   2   9        3.72        3.24      1.61 o 
   0   2   9        5.67        6.36      1.99 o 
   1   2   9      307.52      298.36      9.64 o 
   2   2   9        4.42        1.81      3.60 o 
   3   2   9       14.44        8.73      1.93 o 
   4   2   9        0.20       -0.42      1.19 o 
  -7   3   9       38.02       37.77      3.02 o 
  -6   3   9       97.43       99.90      4.83 o 
  -5   3   9      139.04      141.93      4.34 o 
  -4   3   9        3.55       13.08      3.21 o 
  -3   3   9        9.15        6.38      2.56 o 
  -2   3   9      107.66      121.33      4.97 o 
  -1   3   9        0.04        1.15      2.15 o 
   0   3   9        9.17       12.13      1.93 o 
   1   3   9       21.67       25.75      2.50 o 
   2   3   9       20.78       28.08      3.06 o 
   3   3   9        2.32        1.81      2.45 o 
  -7   4   9       62.33       75.39      4.02 o 
  -6   4   9       14.80       10.73      2.89 o 
  -5   4   9      174.16      185.29      4.84 o 
  -4   4   9      423.10      429.77     10.58 o 
  -3   4   9      111.66      102.88      5.56 o 
  -2   4   9      136.37      166.95      5.72 o 
  -1   4   9       66.35       62.90      4.39 o 
   0   4   9        8.47        3.86      2.48 o 
   1   4   9       16.52       11.77      2.14 o 
   2   4   9        2.71        3.51      1.62 o 
   3   4   9        5.56        2.24      2.07 o 
  -7   5   9      161.47      190.40      6.02 o 
  -6   5   9       77.97       72.16      3.35 o 
  -5   5   9        9.66        5.51      1.52 o 
  -4   5   9      148.76      187.84      7.13 o 
  -3   5   9       52.57       77.11     10.81 o 
  -2   5   9        0.59        5.72      1.91 o 
  -1   5   9       38.36       36.65      3.76 o 
   0   5   9        6.50       10.29      2.26 o 
   1   5   9       40.98       45.97      3.05 o 
   2   5   9       27.50       22.62      4.25 o 
   3   5   9        1.87        4.12      2.42 o 
  -7   6   9       56.55       55.60      3.35 o 
  -6   6   9        2.29        2.81      2.08 o 
  -5   6   9        1.87       -1.74      1.74 o 
  -4   6   9        0.04       12.58      6.80 o 
  -3   6   9       58.80       61.19      5.58 o 
  -2   6   9        3.78       13.90      3.32 o 
  -1   6   9       32.09       34.44      3.54 o 
   0   6   9      256.29      225.89      8.41 o 
   1   6   9       90.01       92.11      5.33 o 
   2   6   9       38.89       35.51      5.01 o 
   3   6   9       28.32       26.82      4.13 o 
  -7   7   9       73.64       84.86      3.90 o 
  -6   7   9       16.04       14.73      2.27 o 
  -5   7   9       11.56        2.87      1.58 o 
  -4   7   9       16.23       23.15      4.19 o 
  -3   7   9      169.06      179.08      6.94 o 
  -2   7   9      129.20      135.73      4.97 o 
  -1   7   9       89.85       89.62      5.35 o 
   0   7   9        0.50        2.27      4.42 o 
   1   7   9       22.44       22.03      5.05 o 
   2   7   9      132.91      129.92      5.72 o 
   3   7   9       93.91       95.79      6.86 o 
  -6   8   9       93.59       75.08      3.97 o 
  -5   8   9       73.19       61.30      3.69 o 
  -4   8   9       13.65       19.75      3.65 o 
  -3   8   9        1.68        3.67      2.67 o 
  -2   8   9      135.05      151.73      8.73 o 
  -1   8   9       88.08       91.45      6.21 o 
   0   8   9      125.33      118.24      7.94 o 
   1   8   9       13.19        7.45      2.63 o 
   2   8   9       16.01       15.72      2.24 o 
   3   8   9        1.21        2.42      2.04 o 
  -6   9   9       38.32       33.04      4.20 o 
  -5   9   9       62.64       54.16      3.29 o 
  -4   9   9        4.25       10.89      3.01 o 
  -3   9   9       28.16       30.28      4.63 o 
  -2   9   9       63.38       71.75      6.66 o 
  -1   9   9        0.45        0.65      3.32 o 
   0   9   9      120.74      112.90     11.89 o 
   1   9   9        1.82       -2.01      2.01 o 
   2   9   9        2.70       -0.44      1.48 o 
  -6  10   9        1.46        1.01      1.82 o 
  -5  10   9       36.75       39.34      2.74 o 
  -4  10   9        4.30        6.79      2.49 o 
  -3  10   9      112.06      114.97      7.75 o 
  -2  10   9       14.19       14.52      3.41 o 
  -1  10   9       11.97       19.32      5.49 o 
   0  10   9      102.44      118.20     17.29 o 
   1  10   9        0.66       -1.04      2.20 o 
   2  10   9       46.49       43.47      3.11 o 
  -5  11   9        0.18       -0.36      1.70 o 
  -4  11   9       11.86       13.76      2.92 o 
  -3  11   9       31.80       33.84      4.39 o 
  -2  11   9        6.03        5.33      2.54 o 
  -1  11   9       44.32       35.12      4.78 o 
   0  11   9       50.43       38.01      4.91 o 
   1  11   9        2.93        0.68      3.63 o 
   2  11   9       32.18       33.13      3.01 o 
  -5  12   9       82.08       84.99      4.70 o 
  -4  12   9       33.48       42.18      4.15 o 
  -3  12   9       15.30       14.59      3.05 o 
  -2  12   9       54.12       54.48      5.37 o 
  -1  12   9       19.78       15.77      3.47 o 
   0  12   9        0.48       -1.30      4.57 o 
   1  12   9        0.52       -0.46      3.03 o 
  -4  13   9        3.33        5.64      2.03 o 
  -3  13   9       11.00       11.70      2.59 o 
  -2  13   9        9.32       16.24      3.08 o 
  -1  13   9       15.38       17.96      2.17 o 
   0  13   9        6.86        4.44      1.86 o 
  -3  14   9       14.74       15.63      2.70 o 
  -2  14   9       30.49       33.38      2.54 o 
  -1  14   9        3.91        2.61      1.70 o 
  -5   0  10        3.76       21.35      4.03 o 
  -4   0  10       45.69       78.99      6.29 o 
  -3   0  10      301.89      327.04     12.05 o 
  -2   0  10       55.02       50.18      5.13 o 
  -1   0  10       48.15       57.70      5.14 o 
   0   0  10       77.61       84.10      6.69 o 
   1   0  10        3.97        8.87      3.19 o 
  -5   1  10      151.61      157.79      8.96 o 
  -4   1  10      163.24      179.17      6.29 o 
  -3   1  10        1.70        2.62      2.21 o 
  -2   1  10        6.43       10.44      4.63 o 
  -1   1  10       22.62       24.12      2.48 o 
   0   1  10       28.33       40.69      3.45 o 
   1   1  10       33.21       39.00      3.18 o 
  -5   2  10        1.06       12.23      3.41 o 
  -4   2  10      164.37      196.35      8.37 o 
  -3   2  10       98.96       98.72      5.21 o 
  -2   2  10      121.14      112.35     12.52 o 
  -1   2  10        1.34       -3.20      3.20 o 
   0   2  10       18.11       19.36     10.26 o 
   1   2  10       20.69       28.68      2.78 o 
  -5   3  10        2.05       12.22      3.22 o 
  -4   3  10        4.62        9.63      8.91 o 
  -3   3  10        2.47        4.40     11.08 o 
  -2   3  10      129.67      146.70      5.67 o 
  -1   3  10       73.34       83.19      5.18 o 
   0   3  10        6.49       12.81      2.23 o 
   1   3  10        4.53        7.89      2.75 o 
  -5   4  10       30.01       26.45      3.82 o 
  -4   4  10        6.95        0.72      2.81 o 
  -3   4  10       31.97       35.47     13.01 o 
  -2   4  10        4.86       15.16      3.55 o 
  -1   4  10        2.18       11.04      2.64 o 
   0   4  10       31.96       39.33      3.15 o 
   1   4  10        0.21        4.15      2.41 o 
  -5   5  10       12.03       16.17      3.30 o 
  -4   5  10        0.64        0.06      2.78 o 
  -3   5  10       24.55       19.35      3.55 o 
  -2   5  10       36.98       44.41      5.00 o 
  -1   5  10        2.25        5.71      2.85 o 
   0   5  10        3.37        5.09      2.70 o 
   1   5  10        2.77        6.90      2.53 o 
  -4   6  10       81.39       87.73      6.04 o 
  -3   6  10       10.61       16.07      3.21 o 
  -2   6  10        3.46       11.96      3.39 o 
  -1   6  10       18.33       19.00      3.52 o 
   0   6  10       15.02       21.46      2.45 o 
  -4   7  10        1.91       -0.44      2.75 o 
  -3   7  10       11.08       19.82      3.50 o 
  -2   7  10        1.24        3.30      2.49 o 
  -1   7  10        6.40       11.96      3.09 o 
   0   7  10        4.19       11.00      2.07 o 
  -3   8  10       16.51       28.14      3.78 o 
  -2   8  10        4.29       12.64      3.06 o 
  -1   8  10       87.26       92.96      6.31 o 
  -2   9  10        2.41        4.48      2.38 o 
                                                 
